# Supplementary material for: Accurate predictions of population-level changes in sequence and structural properties of HIV-1 Env using a volatility-controlled diffusion model
Source: PLoS Biol. 2017 Apr 6;15(4):e2001549. doi: 10.1371/journal.pbio.2001549 (PMC5383018; doi:10.1371/journal.pbio.2001549)
Supplement: S1 Data — (A) Binding of the indicated probes to each Env was measured using a cell-based ELISA system. Data are expressed as percent binding of the antibody to the tested Env relative to its binding to the control AD8 Env. Binding is normalized for the level of cell-surface expression using saturating concentrations of CD4-Ig [58]. We note that for analysis of these data, throughout this work all values were log-transformed and corrected by a logistic function (see Materials and methods section and S2 Fig). (B) Segmental features of Envs analyzed. For each segment we calculated the amino acid length (L), number of PNGS (G), Charge (C) and mean hydropathy score (H). Amino acid positions of each segment (numbered according to the HXBc2 convention [88]) are indicated in S5A Fig. The accession number of each Env and year of isolation are indicated. N/A, Genbank accession number not yet assigned. ND, test not performed. (XLSX) [file pbio.2001549.s015.xlsx]

## Sheet: S1A_Data
	Env ID	Accesion #	Year	CD4-Ig	PG9	PG16	PGT121	PGT126	2G12	b12	VRC03	2F5	10E8	39F
Patient ID	Cross-sectional Panel
IC.2	IC.2.0.C6	KX129254	1991	36.6725	15.405	69.3662	188.853	158.727	297.697	371.818	52.8187	2.6557	502.229	426.047
	IC.2.0.C1	KX129253	1991	65.5657	30.7268	86.4103	332.48	228.457	270.287	685.63	180.683	3.92285	401.822	710.252
	IC.2.0.A7	KX129252	1991	77.867	19.5557	6.37489	160.784	13.7789	234.846	490.128	69.3482	53.2934	305.269	369.763
IC.18	IC.18.0.B6	KX129247	1991	55.9261	23.8965	53.1747	122.006	285.781	765.003	682.082	11.65	254.079	58.065	0
	IC.18.0.B8	KX129248	1991	49.0377	2.9794	6.02943	170.49	192.99	170.802	849.765	94.8344	466.21	59.4351	7.95638
IC.27	IC.27.0.MX	KX129282	1988	64.1327	390.384	42.3546	248.59	90.4226	124.174	483.366	5.71001	449.738	344.323	299.094
IC.35	IC.35.0.A8	KX129299	1993	17.7073	5.01086	3.31646	10.7784	92.0458	1.04128	394.625	51.6109	92.8851	237.453	8.53533
	IC.35.0.A3	KX129298	1993	53.263	2.71075	0.455448	23.7633	34.7805	2.31039	296.382	12.3782	165.289	133.527	32.431
	IC.35.0.A11	KX129297	1993	17.3346	31.9889	6.57694	18.7177	454.256	1.96918	308.85	105.36	255.965	603.634	64.8918
IC.53	IC.53.0.B3	KX129392	1992	5.0422	1014.72	2719.28	1457.14	1133.97	444.619	129.887	472.79	470.749	241.243	330.824
IC.54	IC.54.0.A1	KX129399	1991	76.7708	9.45545	89.7774	30.9477	3.32659	85.5193	109.517	44.182	449.573	298.07	11.0774
IC.61	IC.61.0.MX	KX129402	1988	53.4583	0	2.67468	213.151	183.946	202.435	644.896	66.9585	376.874	511.199	660.255
	IC.61.0.A4	N/A	1988	27.6119	7.50893	5.00832	283.894	195.097	66.9213	469.768	129.305	399.007	493.497	317.214
IC.102	IC.102.0.B5	KX129180	1989	246.78	25.1342	16.3663	61.2283	44.3815	87.9186	262.438	105.126	112.236	39.8652	4.76885
	IC.102.0.B6	KX129181	1989	165.823	4.55741	5.01688	79.8817	60.1201	106.281	73.5498	90.1778	52.5919	18.4531	3.71392
IC.122	IC.122.0.C5	KX129225	1989	38.2256	34.5616	87.0174	424.233	290.912	635.212	360.825	0	174.265	708.415	391.887
IC.193	IC.193.0.MX	KX129251	1991	13.8787	0	4.75936	0.964829	7.73796	38.5555	701.324	5.61998	25.8774	648.381	25.2613
	IC.193.0.B4	KX129250	1991	24.0568	0	6.66219	0.247523	0	61.3795	470.087	0.947651	807.648	823.035	58.2685
	IC.193.0.A8	KX129249	1991	19.5219	9.73274	6.27677	3.69778	9.4358	21.4319	529.017	3.67996	378.269	588.485	58.5979
IC.206	IC.206.0.F8	KX129260	2000	28.6224	12.0565	96.6533	25.015	18.2895	649.465	444.098	7.96168	424.51	1114.05	6.91204
	IC.206.0.E9	KX129259	2000	49.5885	69.4403	256.763	272.291	108.761	141.047	820.345	36.8013	660.505	919.101	6.19726
IC.231	IC.231.0.F7	N/A	1991	18.4738	256.86	393.348	7.15315	66.8655	380.061	166.751	58.558	7.98658	261.117	124.661
	IC.231.0.B5	KX129262	1991	12.3669	71.3986	228.246	364.52	419.799	812.048	247.014	100.841	292.239	381.581	60.7153
IC.239	IC.239.0.B8	KX129265	1991	27.9144	175.695	377.106	490.542	433.3	0	904.232	5.51221	509.713	612.452	312
	IC.239.0.D4	KX129266	1991	10.6191	37.004	157.825	189.196	172.937	0	896.323	0	363.621	446.995	402.951
	IC.239.0.B11	KX129264	1991	9.54273	81.5553	339.632	976.316	922.505	0.031385	610.822	2.59772	433.714	363.38	264.411
IC.241	IC.241.0.C1	KX129267	1991	9.20732	2.94635	0.261846	754.108	740.08	1107.64	707.777	183.132	229.271	640.412	1177.45
	IC.241.0.C3	KX129268	1991	14.5512	5.87495	0	362.968	271.688	665.951	869.64	90.2327	196.88	563.291	505.934
IC.246	IC.246.0.C8	KX129271	1991	42.6822	519.827	120.861	8.4087	143.218	14.0157	691.7	1.90414	75.8358	503.537	830.503
	IC.246.0.C11	KX129270	1991	27.7188	808.246	182.342	6.81824	221.99	102.754	268.159	37.176	127.123	731.754	259.672
	IC.246.0.B1	KX129269	1991	26.3275	919.598	277.238	30.6821	416.261	92.1011	96.0037	55.5284	24.3437	557.837	275.602
IC.247	IC.247.0.B7	KX129273	1991	23.4955	153.48	232.249	9.72345	106.568	141.069	437.359	12.0865	0	787.02	557.015
	IC.247.0.F12	KX129274	1991	13.3694	483.812	363.314	12.0075	380.138	1022.36	478.815	76.2717	59.3804	166.644	345.48
	IC.247.0.A5	KX129272	1991	11.3549	498.772	331.862	11.1108	194.909	618.323	182.011	89.7744	31.8696	162.772	281.613
IC.253	IC.253.0.B1	KX129278	1991	17.8698	0	0.00099065	503.582	508.301	823.105	485.384	13.8968	0	571.556	795.276
	IC.253.0.B2	KX129279	1991	40.7741	0	0	208.119	175.639	2.14304	394.803	7.69311	0	589.764	419.843
IC.254	IC.254.0.A9	KX129280	1992	15.8631	4.60434	50.8119	149.539	227.892	481.196	271.043	10.1947	353.595	598.648	233.303
IC.277	IC.277.0.D10	KX129284	1997	33.4367	ND	ND	485.636	179.798	454.131	422.386	ND	ND	344.671	315.955
	IC.277.0.D6	KX129286	1997	34.0198	36.6793	86.2989	379.624	124.167	622.582	391.855	0.643755	115.153	125.44	186.455
	IC.277.0.D4	KX129285	1997	18.7284	244.393	247.118	842.54	522.346	1051.57	356.11	1.30746	20.4551	241.175	1149.16
	IC.277.0.D9	KX129287	1997	23.0408	ND	ND	462.334	149.223	529.221	331.554	ND	ND	318.36	260.597
	IC.277.0.C9	KX129283	1997	35.0596	91.0981	68.1842	252.265	109.783	107.242	558.33	0.88065	226.626	399.548	286.863
IC.295	IC.295.0.D11	KX129288	1998	48.2758	85.7451	30.2339	112.833	62.5114	2.91463	232.278	59.3736	4.60446	237.292	479.634
	IC.295.0.D6	KX129289	1998	24.921	66.2426	295.925	467.203	274.078	8.40459	110.178	72.2956	128.68	578.13	943.536
IC.357	IC.357.0.C11	KX129300	1997	51.6685	0.440095	1.403	71.4349	121.488	1.14997	525.673	0	322.947	532.536	120.867
IC.387	IC.387.0.C10	KX129303	1993	17.9512	349.086	264.32	152.929	186.632	429.435	375.161	57.9319	484.824	1142.36	296.363
	IC.387.0.C11	KX129304	1993	31.5868	868.446	518.114	240.259	314.987	437.855	347.532	78.546	1703.38	4442.32	481.114
	IC.387.0.C7	KX129305	1993	24.3347	868.241	509.337	435.027	547.557	645.334	745.47	95.1785	997.209	471.03	640.274
IC.389	IC.389.0.B3	KX129306	1993	10.2171	196.221	257.471	1752.99	723.294	1206.83	461.794	22.0321	347.524	703.008	569.411
	IC.389.0.B5	KX129307	1993	13.1337	591.25	685.607	1256.46	737.229	1858.25	913.873	68.0622	750.058	440.307	666.691
IC.404	IC.404.0.A7	KX129308	1993	11.9902	1119.72	867.909	21.8247	281.298	1806.77	81.7729	0.888829	ND	128.804	39.5033
	IC.404.0.D6	KX129310	1993	44.204	5.00323	3.01428	3.70913	15.6459	52.5901	276.157	0.379308	62.7466	58.4339	2.43768
	IC.404.0.D10	KX129309	1993	19.1296	32.2813	20.6163	16.9389	64.5536	333.494	420.461	2.36946	205.609	109.701	3.00599
IC.434	IC.434.0.B1	N/A	1993	10.4619	395.199	950.424	580.691	534.179	300.579	226.267	2.05193	320.538	164.174	28.6026
	IC.434.0.C9	KX129312	1993	38.2343	391.39	994.861	ND	ND	ND	829.435	0.551457	580.306	986.635	62.7522
	IC.434.0.C12	N/A	1993	24.4799	210.148	574.552	877.246	400.233	240.355	538.516	273.856	270.761	352.583	66.5501
	IC.434.0.C8	KX129311	1993	18.0439	148.505	187.015	404.552	207.102	80.6298	349.385	1.04711	223.575	357.669	87.3083
IC.446	IC.446.0.D3	KX129313	2005	84.3605	360.949	60.6651	53.6793	11.7633	20.8025	ND	30.7375	532.992	443.912	137.221
IC.450	IC.450.0.F1	KX129321	1994	49.5255	22.4243	72.3351	39.3657	160.28	315.886	977.492	8.99901	3.68355	285.975	60.169
	IC.450.0.F10	KX129322	1994	23.2995	0.561014	2.04689	47.5757	92.6479	217.946	727.347	4.68326	129.74	208.956	195.237
	IC.450.0.F8	KX129323	1994	26.9163	53.5144	192.527	74.3312	216.215	509.253	1485.76	28.9241	255.618	222.295	588.969
IC.451	IC.451.0.C4	KX129324	1994	19.9177	63.0088	234.862	146.458	676.69	907.154	535.449	40.7153	726.034	806.82	124.518
	IC.451.0.C6	KX129325	1994	20.2764	2.18588	209.568	32.5427	309.026	1.66718	1076.01	17.0377	596.953	636.124	381.408
	IC.451.0.C9	KX129326	1994	24.5822	3.03036	61.4134	6.48046	258.806	2.66743	169.026	81.7141	367.155	385.704	154.04
IC.454	IC.454.0.G10	KX129327	1994	26.5034	2.68244	16.1937	114.826	1.47131	5.84483	933.562	19.1004	452.709	456.444	315.463
	IC.454.0.G11	KX129328	1994	17.5398	5.1594	2.38484	642.766	392.285	326.677	682.32	134.357	798.85	873.29	261.535
IC.461	IC.461.0.C8	KX129329	1994	10.4742	152.004	45.3051	1513.51	411.567	9.47319	81.4883	459.175	1110.8	1619.95	129.337
	IC.461.0.E1	KX129330	1994	16.5534	714.64	300.053	187.297	106.932	82.0405	220.951	269.964	1989.28	1077	88.694
IC.462	IC.462.0.D5	KX129331	1994	14.7429	634.454	599.597	427.734	274.187	726.7	1689.57	43.888	641.228	939.321	469.439
IC.465	IC.465.0.E4	KX129333	1994	36.4206	13.3294	113.654	530.645	38.1337	0.0119619	25.7947	0.504575	478.512	380.617	229.227
	IC.465.0.E10	KX129332	1994	36.6871	16.7814	60.4065	171.227	35.9537	0.454243	977.191	1.55576	107.098	264.839	94.9392
IC.472	IC.472.0.A11	KX129334	2007	28.3399	421.992	288.406	205.156	132.899	2.02909	144.452	15.3346	382.047	586.211	33.159
	IC.472.0.A9	KX129335	2007	20.664	41.8599	74.9081	359.878	197.616	1.73803	141.315	8.95931	307.056	581.825	139.193
IC.479	IC.479.0.G10	KX129370	1994	25.9243	12.1476	99.9294	776.539	674.222	613.149	500.644	40.154	104.686	175.449	447.292
	IC.479.0.A2	KX129369	1994	36.2378	2.29686	53.6109	128.97	218.034	281.888	280.567	119.17	139.156	161.212	156.698
	IC.479.0.G4	KX129371	1994	66.8084	0.954716	7.26817	220.84	305.023	281.118	512.92	19.1536	904.679	1523.9	1157.31
IC.493	IC.493.0.A9	KX129374	2006	18.5933	9.39946	1.32264	472.047	10.8109	1208.21	528.846	135.061	333.47	423.275	336.064
IC.525	IC.525.0.F8	KX129391	1997	31.1575	1.5679	23.9845	56.2045	240.385	462.272	504.305	21.1673	550.595	522.085	278.287
	IC.525.0.B12	KX129390	1997	19.6697	0.940836	10.4672	5.53618	13.4245	238.332	0.897514	3.58584	390.289	694.204	979.025
IC.534	IC.534.0.C7	KX129395	2003	57.0083	0.013977	0	162.264	142.668	101.525	179.87	62.2276	1307.77	793.094	538.73
	IC.534.0.C11	KX129394	2003	33.7493	0	0.0762755	117.252	136.471	94.7821	338.839	35.1739	281.156	123.127	366.95
	IC.534.0.C9	KX129396	2003	36.9642	9.50888	15.9247	153.955	108.761	86.9684	758.847	16.7924	134.413	396.172	536.482
	IC.534.0.B11	KX129393	2003	66.5745	0.00316488	0	222.356	132.852	133.921	673.874	58.4218	1463.54	956.249	497.506
IC.606	IC.606.0.C7	KX129401	2006	35.36	1.01214	21.2095	166.932	220.613	235.137	685.17	5.85499	849.222	535.844	19.4634
	IC.606.0.C11	KX129400	2006	38.7975	0	4.2936	1.71643	88.6532	1.45702	353.013	1.32343	1061.33	548.342	964.379
IC.616	IC.616.0.H12	KX129405	1997	15.9619	94.6547	66.1397	221.058	233.912	415.223	618.844	25.4538	423.656	568.471	23.283
	IC.616.0.E11	KX129403	1997	14.1339	105.867	712.296	516.683	1042.78	7.12443	783.777	7.54993	1121.17	1149.77	607.92
IC.619	IC.619.0.D10	KX129408	1997	7.00473	499.925	579.359	3161.57	644.256	213.686	1024.91	202.285	51.9334	230.181	42.0552
IC.629	IC.629.0.A2	KX129409	2004	50.5294	13.4534	45.8163	152.793	151.865	18.3461	685.044	93.3015	872.318	323.062	0
	IC.629.0.G9	KX129412	2004	49.4951	4.467	22.8406	112.022	174.124	318.34	464.327	58.0846	354.167	138.54	0.021468
	IC.629.0.A6	KX129410	2004	59.1213	65.0497	8.46004	7.67399	166.544	248.964	602.655	14.5835	471.049	518.384	350.562
IC.645	IC.645.0.C5	N/A	1997	31.8882	3239.95	209.331	291.072	124.556	159.833	479.822	13.8309	170.968	206.372	4.50264
IC.660	IC.660.0.C10	KX129425	2002	20.5571	0.926582	4.53789	3.84769	0.00583276	36.8732	253.934	103.41	271.727	339.158	220.582
	IC.660.0.D9	KX129427	2002	25.1857	0.753815	1.15356	574.267	8.62702	955.479	197.179	112.697	258.988	760.668	637.723
IC.665	IC.665.0.A1	KX129440	2000	45.1337	0.635837	0.267482	31.5554	82.6344	113.651	618.435	16.3788	86.341	171.564	78.2523
	IC.665.0.D3	KX129442	2000	16.5717	0	0	92.2648	182.6	491.697	401.652	76.7352	189.204	317.291	50.9959
	IC.665.0.C8	KX129441	2000	14.6257	0.358693	0	135.349	138.06	263.642	996.398	56.6455	234.069	577.476	95.473
	IC.665.0.D6	KX129443	2000	45.8075	66.401	122.765	273.266	304.783	576.251	360.539	5.78258	380.263	374.577	3.86881
IC.684	IC.684.0.F9	KX129458	2001	11.4321	6.9624	2.68586	1673.27	996.212	200.775	177.028	25.9547	471.171	662.01	452.453
	IC.684.0.G6	KX129459	2001	11.8551	1.36857	3.18966	1128.01	815.033	165.11	44.272	0.247733	617.903	692.287	258.528
	IC.684.0.F10	KX129457	2001	26.7351	4.84942	3.47809	854.285	482.579	45.496	145.802	1.44962	867.923	1675.72	509.899
	IC.684.0.B5	KX129456	2001	16.0567	0	0.560962	968.539	672.556	170.68	74.1698	0	334.006	489.151	517.173
IC.689	IC.689.0.G3	KX129462	1997	53.43	95.2261	161.458	4.94976	8.04738	18.6585	333.28	711.015	780.623	1204.34	4.24207
	IC.689.0.G10	KX129460	1997	35.5493	61.9894	54.8131	9.0548	14.7586	24.0302	531.743	7.0164	ND	630.121	1.41614
	IC.689.0.G4	KX129463	1997	24.249	51.4778	166.126	177.169	398.986	119.83	160.357	16.9842	811.008	319.442	219.165
	IC.689.0.G11	KX129461	1997	48.695	1577.93	864.53	15.8741	16.3138	46.0176	975.159	597.463	210.652	769.392	4.07575
IC.711	IC.711.0.B8	KX129470	2001	50.296	181.593	203.805	86.0347	303.383	150.767	14.4523	8.91142	270.153	1108.57	296.66
	IC.711.0.B2	KX129469	2001	39.674	437.775	457.126	175.023	460.083	366.903	537.988	25.8569	279.018	666.25	261.073
IC.715	IC.715.0.C6	KX129476	1997	8.73513	419.423	137.883	1375.06	604.186	522.466	831.56	286.441	35.045	132.778	9.74092
	IC.715.0.C10	KX129474	1997	8.33428	241.336	153.047	765.329	509.767	641.115	740.814	37.0354	8.59148	71.6281	5.98178
IC.736	IC.736.0.E4	KX129480	1998	17.6113	24.0771	81.3389	597.297	382.687	128.162	230.255	2.64849	717.475	771.917	18.8846
	IC.736.0.B4	KX129477	1998	24.4652	18.2993	84.5534	264.763	469.979	51.2312	264.449	60.93	391.431	162.202	5.80547
	IC.736.0.D2	KX129478	1998	13.4724	ND	ND	771.636	723.77	722.082	ND	9.11222	1155.92	ND	ND
IC.742	IC.742.0.C10	N/A	1998	38.5143	14.0135	110.065	291.313	1108.68	642.284	120.054	193.86	243.591	321.15	173.388
	IC.742.0.F6	KX129484	1998	14.92	496.025	567.136	37.654	279.358	7.96643	256.485	43.0235	411.336	329.752	193.264
	IC.742.0.E3	KX129483	1998	16.3063	0.454525	14.8963	62.1713	243.139	351.29	4.40932	13.5388	276.426	344.696	204.022
IC.786	IC.786.0.G11	KX129487	2001	16.8122	0.377731	0.405837	145.224	261.274	262.761	481.867	61.9833	212.481	72.0559	282.711
	IC.786.0.G10	KX129486	2001	33.2102	50.5381	14.0574	79.0757	109.072	127.178	474.119	15.976	271.904	118.197	331.334
IC.797	IC.797.0.C10	KX129493	2001	45.6509	15.8612	83.6914	0.298017	0	8.79161	656.343	74.7982	315.304	1255.16	0.359493
	IC.797.0.C3	KX129495	2001	41.2709	38.9077	222.482	4.18987	2.76636	18.2648	868.566	185.959	519.804	1053.89	5.63774
	IC.797.0.C11	KX129494	2001	51.9869	21.7943	126.381	0.297423	0.029537	395.096	330.951	80.4261	227.562	1204.38	0.18168
	IC.797.0.C5	KX129496	2001	49.7094	53.763	75.3669	0	0	47.5648	360.509	21.9386	296.45	687.39	0.103503
IC.798	IC.798.0.E12	KX129497	2004	17.0928	0.246357	18.0081	29.4601	261.47	0.813045	2.42604	45.9391	166.301	402.16	178.63
	IC.798.0.H12	N/A	2004	16.1637	1.09825	7.79652	16.0423	151.483	3.30388	0.0353295	29.5153	38.441	190.034	57.5296
IC.818	IC.818.0.G4	KX129499	1999	14.1721	49.665	261.108	142.657	280.347	719.186	753.193	63.6967	146.124	605.554	654.313
	IC.818.0.G10	KX129498	1999	6.39312	88.9573	323.302	426.892	647.041	2334.06	1682.91	301.053	1516.24	2418.69	1485.89
	IC.818.0.G5	KX129500	1999	68.8453	10.0848	38.8974	41.1293	127.739	200.941	491.198	16.1723	422.12	304.741	271.05
IC.857	IC.857.0.B10	KX129501	2005	8.1735	3.02851	11.4795	0.250732	0.929022	854.26	92.9944	3.9171	24.4824	462.34	1.76677
	IC.857.0.F7	KX129503	2005	59.1378	9.13274	32.1623	0.0134024	1.0719	1.22269	204.026	2.34523	15.5037	321.167	131.232
	IC.857.0.B11	KX129502	2005	30.9951	3.09834	26.5587	1.64106	0.93559	584.77	67.7393	4.99812	51.0762	230.385	3.75435
IC.912	IC.912.0.F7	KX129507	2001	63.6235	107.494	281.704	294.293	358.11	620.923	492.099	3.31933	529.709	1131.35	396.896
	IC.912.0.F9	KX129508	2001	18.3289	ND	ND	166.8	431.488	73.1143	196.151	ND	ND	196.882	185.74
	IC.912.0.F5	KX129506	2001	23.3361	154.796	226.416	242.911	220	422.131	269.044	0.395948	597.769	236.514	337.734
	IC.912.0.D4	KX129505	2001	87.0265	114.848	250.514	126.514	222.668	345.625	394.479	0.0206294	802.203	1464.25	287.362
IC.935	IC.935.0.H12	KX129509	2001	29.7906	0.320612	48.94	192.065	949.72	0.00592408	554.44	74.3461	849.648	365.698	7.8424
IC.936	IC.936.0.H8	KX129510	2003	29.0524	0.0165621	1.15748	106.353	114.736	102.727	426.26	21.6158	49.3895	848.182	21.0089
IC.940	IC.940.0.B8	KX129512	2001	18.6764	220.095	426.494	0.906248	2.46633	24.3158	1364.23	627.797	61.0467	1942.68	474.093
	IC.940.0.B1	KX129511	2001	29.8924	35.7536	51.7609	1.0967	11.6618	3.80262	256.715	185.187	0.917761	161.881	43.4957
IC.999	IC.999.0.D7	KX129516	2002	81.5942	0.204193	7.91756	120.053	45.173	59.3695	223.916	19.07	0	559.321	3.84599
	IC.999.0.D12	KX129513	2002	46.3642	4.35305	21.8987	153.833	150.359	310.712	198.433	11.758	106.116	645.356	2.39994
	IC.999.0.E2	N/A	2002	35.3942	2.80384	28.4079	358.67	301.99	520.402	272.362	35.4787	32.2934	598.88	3.7249
	IC.999.0.E6	N/A	2002	35.978	0	8.51917	228.545	117.209	111.711	127.768	23.1767	0.765139	1228.77	0
IC.1013	IC.1013.0.E9	KX129176	2004	26.21	744.052	292.421	477.821	268.828	7.76657	521.019	25.9463	504.023	433.858	563.526
IC.1036	IC.1036.0.E4	KX129192	2002	19.4597	0.548023	0	0.419254	13.9992	864.73	10.8445	1.07412	803.294	1669.95	7.04131
	IC.1036.0.E5	KX129193	2002	10.9035	0	39.9014	0.620207	12.821	1521.42	59.568	0.985055	702.908	2046.33	15.5198
	IC.1036.0.E7	KX129194	2002	20.1403	0	0	0.581674	2.62376	303.866	99.1348	0.251758	840.831	3799.54	1.55572
	IC.1036.0.E9	KX129195	2002	21.3589	12.8257	14.2792	0	5.57873	878.225	8.39651	0	558.319	465.348	0
IC.1115	IC.1115.0.A4	KX129206	2005	23.4082	130.764	356.096	397.778	319.967	910.56	118.818	146.381	22.2683	241.743	107.05
IC.1125	IC.1125.0.E12	KX129211	2006	22.7539	ND	ND	299.366	185.19	24.3745	317.457	ND	205.616	136.762	ND
	IC.1125.0.D4	KX129209	2006	37.8933	57.4004	60.0953	245.534	141.632	31.5398	322.524	0.29233	157.358	763.279	447.735
	IC.1125.0.E9	KX129212	2006	15.7979	5.16833	71.2348	937.581	543.097	134.534	379.735	1.33742	431.833	267.556	318.892
	IC.1125.0.D12	KX129208	2006	71.2036	16.3386	104.429	295.788	242.695	49.6965	214.404	0.12656	83.6976	289.36	263.527
IC.1128	IC.1128.0.E11	N/A	2004	38.864	104.245	135.417	243.764	219.786	116.407	521.71	12.6805	437.007	709.728	120.864
IC.1170	IC.1170.0.D8	KX129216	2006	15.5074	4.46076	0.30591	45.6562	243.617	183.643	570.367	40.8451	283.938	434.155	901.016
IC.1211	IC.1211.0.F10	KX129220	2005	31.6717	3.68048	0.313834	2.18431	46.1111	7.6169	202.249	13.1538	230.922	169.298	155.886
	IC.1211.0.C6	KX129218	2005	7.04538	0.357467	10.712	126.212	1.90479	14.0624	250.902	104.619	569.018	610.877	141.303
	IC.1211.0.F7	KX129223	2005	40.181	1.50313	4.9213	68.974	4.46251	6.89198	108.541	15.6508	357.997	380.14	114.706
	IC.1211.0.F12	KX129221	2005	20.6673	1.61003	4.40009	154.071	6.1745	18.8955	154.589	46.7918	629.458	572.484	125.615
	IC.1211.0.F8	KX129224	2005	20.7107	4.001	2.2139	11.4731	23.9019	3.50011	204.158	44.3566	220.625	507.75	106.104
	IC.1211.0.F1	KX129219	2005	87.7304	13.4388	5.42961	22.2669	3.47085	1.89469	327.605	36.3181	207.425	194.989	85.414
	IC.1211.0.F2	KX129222	2005	20.7161	0.856461	0.467824	3.2229	58.7506	11.7657	205.963	38.1351	283.829	597.72	129.514
IC.1240	IC.1240.0.F1	KX129227	2006	26.6918	11.2104	1.17974	131.574	310.732	2.26305	18.3093	0.0816833	1292.82	773.254	41.4135
	IC.1240.0.F5	KX129229	2006	49.8967	0	0	10.3261	29.9204	0.0153604	87.8863	0.267303	125.079	387.03	15.3371
	IC.1240.0.F2	KX129228	2006	39.7765	0	0	22.0691	79.0983	0	49.5567	0	69.1882	466.012	22.2706
IC.1260	IC.1260.0.G9	KX129231	2006	11.1347	96.2822	57.7057	460.492	619.696	33.9693	3.33293	81.2787	255.662	709.5	590.454
	IC.1260.0.G1	KX129230	2006	10.1699	50.1086	49.1277	740.184	434.771	273.459	129.994	82.8199	515.848	805.054	408.384
IC.1287	IC.1287.0.E10	N/A	2006	13.665	0.30423	4.60881	0.582386	16.0608	0.260343	0	3.44885	10.2492	150.646	16.068
IC.1329	IC.1329.0.D2	KX129232	2007	57.0928	19.7921	11.3755	150.76	52.9767	39.6463	187.853	ND	ND	598.326	251.382
	IC.1329.0.H3	KX129233	2007	27.3474	53.9971	264.68	74.4964	369.196	453.749	240.764	289.053	415.438	247.096	234.032
	IC.1329.0.H9	KX129235	2007	47.5965	18.6529	266.807	249.799	1381.71	902.33	136.87	492.625	548.716	382.241	797.694
IC.1331	IC.1331.0.E4	KX129238	2007	27.7546	657.234	440.843	402.687	345.85	428.601	262.502	0	205.838	718.606	0.882639
	IC.1331.0.E11	KX129236	2007	19.5256	1234.88	647.086	1160.68	872.837	1078.17	2006.31	1.68249	554.9	633.018	3.60195
	IC.1331.0.E6	KX129239	2007	24.0896	847.59	419.903	599.11	289.022	501.631	925.523	0.69864	195.552	695.245	114.32
IC.1336	IC.1336.0.C11	KX129240	2007	13.7216	142.17	267.735	132.9	0.263216	51.0575	2.60492	0.0325694	490.358	137.419	370.375
IC.1378	IC.1378.0.F7	KX129243	2007	23.328	0	0	0	0.241291	0.22777	78.7765	15.7311	24.5085	266.708	0.220567
	IC.1378.0.E1	KX129241	2007	29.068	50.7266	11.5343	0.202945	0	4.20747	165.017	18.3958	219.929	916.025	10.4189
IC.1386	IC.1386.0.F9	KX129245	2007	22.0739	0	7.79889	246.475	71.6073	147.111	21.2579	5.26397	373.357	742.716	634.382
	IC.1386.0.F11	KX129244	2007	95.9328	1.72121	0.623722	102.079	105.472	97.3856	91.677	32.8868	182.5	543.788	196.641
IC.10048	IC.10048.0.C6	KX129172	1985	16.2594	808.876	458.309	579.232	1900.94	817.418	295.088	1.38147	212.567	343.241	270.74
	IC.10048.0.C7	KX129173	1985	21.7133	142.898	192.129	649.488	1112.44	14.5115	428.576	0	105.557	685.404	231.447
IC.10196	IC.10196.0.E2	KX129178	1985	39.125	260.547	211.253	133.233	242.82	104.811	182.8	373.197	303.623	854.019	284.885
	IC.10196.0.E9	KX129179	1985	34.6962	313.212	228.472	389.643	361.649	232.83	193.577	170.379	550.084	909.111	727.29
	IC.10196.0.E11	KX129177	1985	28.5366	141.332	187.954	348.228	851.498	230.466	492.291	232.273	189.068	1456.46	1165.96
IC.10204	IC.10204.0.G11	KX129182	1985	15.6614	3.3007	0.611878	303.48	191.252	136.031	245.814	42.5477	767.065	853.265	431.065
	IC.10204.0.H1	KX129184	1985	30.7176	1.2114	1.82537	526.936	323.859	200.583	91.1118	22.3497	2107.77	123.867	236.009
IC.10213	IC.10213.0.E1	KX129185	1985	14.1027	20.057	80.7072	192.063	339.226	63.301	911.925	66.3506	849.509	1178.34	208.867
	IC.10213.0.E11	KX129186	1985	19.6837	24.8191	62.1902	216.292	226.698	51.8318	610.815	51.5386	884.761	1482.11	281.747
	IC.10213.0.E3	KX129187	1985	13.7189	21.6633	89.2718	231.945	223.628	127.486	1055.02	9.1967	920.761	1522.72	219.106
IC.10259	IC.10259.0.G12	KX129189	1985	14.4469	0.0433215	14.2832	250.436	253.824	483.874	655.177	97.4123	780.439	1271.39	473.943
	IC.10259.0.G2	KX129190	1985	12.5531	146.826	365.728	279.697	358.757	622.782	657.042	88.1419	745.564	1054	563.51
IC.10419	IC.10419.0.H3	KX129197	1987	52.7012	3.15935	86.0491	182.077	180.907	357.237	914.759	54.6568	311.866	337.908	274.534
	IC.10419.0.C9	KX129196	1987	37.6463	506.765	384.094	250.212	296.29	483.998	1096.56	113.589	492.642	734.768	299.331
IC.10473	IC.10473.0.G5	KX129201	1987	47.5451	0.348581	0.199146	70.9705	68.5439	283.811	355.641	1.13576	61.4643	306.049	159.32
	IC.10473.0.G4	KX129200	1987	51.1906	0	0.0214368	66.1663	79.4143	184.763	472.358	13.502	118.162	454.716	381.137
IC.11100	IC.11100.0.G11	KX129203	1987	16.5024	10.2536	52.4256	382.643	256.029	205.625	1155.45	48.2048	442.983	746.903	101.148
	IC.11100.0.G7	KX129205	1987	44.776	3.19625	47.8214	365.781	173.689	99.6699	650.171	97.5092	621.179	624.114	72.8622
	IC.11100.0.G12	KX129204	1987	38.473	11.5558	23.7086	264.071	156.89	161.458	890.5	34.3082	534.979	511.786	183.74
	IC.11100.0.G1	KX129202	1987	31.9947	ND	ND	369.026	186.538	277.803	740.409	ND	710.4	666.998	103.922
IC.11200	IC.11200.0.H3	KX129207	1987	43.8163	16.2838	29.0986	212.535	197.466	1.09329	68.7313	120.373	306.502	519.376	234.406
IC.20476	IC.20476.0.G12	KX129257	1986	35.2916	2.28937	69.9652	200.952	227.102	572.132	504.7	38.09	266.707	454.625	414.706
IC.30048	IC.30048.0.E10	KX129292	1985	12.3445	5.72541	18.9629	116.727	253.983	224.713	887.412	26.9559	1123.17	922.676	86.7268
	IC.30048.0.D12	KX129290	1985	13.8155	99.5339	292.675	1036.76	459.955	1457.22	532.378	63.3688	304.353	777.216	334.214
	IC.30048.0.E8	KX129293	1985	11.1104	11.3281	67.0509	790.113	674.377	442.139	2196.6	125.157	1422.39	1643.98	720.802
	IC.30048.0.D8	KX129291	1985	11.9638	478.716	399.226	533.055	587.53	499.551	662.004	188.388	705.181	1820.02	113.436
IC.30281	IC.30281.0.D3	KX129294	1987	25.5305	9.78937	17.1032	507.313	480.35	658.226	412.853	19.086	250.695	156.12	286.842
	IC.30281.0.H2	KX129295	1987	11.5397	4.33574	9.0846	520.166	434.312	754.313	773.209	74.5949	235.088	460.634	465.654
	IC.30281.0.H6	KX129296	1987	18.9206	44.0757	78.2365	52.1414	87.1522	1605.57	737.294	23.1784	203.083	1004.91	253.302
IC.DAH	IC.DAH.0.E7	KX129518	2011	48.0017	804.25	176.032	45.3998	43.4759	355.076	242.47	209.168	219.088	167.034	0
IC.JBS	IC.JBS.0.C8	KX129520	2011	31.4034	5.22645	26.2947	235.101	217.803	3.37261	14.2175	1.19511	1.02602	106.434	93.5645
	IC.JBS.0.C6	KX129519	2011	48.3891	ND	ND	122.134	ND	4.65634	7.12304	ND	ND	ND	126.26
IC.JCP	IC.JCP.0.C9	KX129522	2011	22.6046	2.8711	3.40525	44.9801	49.9604	5.5795	635.154	10.4288	216.021	353.012	218.436
	IC.JCP.0.C5	KX129521	2011	15.5077	10.9557	2.1609	46.6816	118.954	1.91802	543.024	45.681	307.762	449.97	185.662
	IC.JCP.0.G3	KX129523	2011	44.1188	14.6703	33.0246	53.1351	84.0839	1.62584	1012.99	14.0933	156.494	196.027	18.1724
IC.JJM	IC.JJM.0.G8	KX129526	2012	13.8588	10.2188	0.534994	22.7279	5.51004	165.477	1562.24	0	176.633	401.839	217.549
	IC.JJM.0.G1	KX129524	2012	27.3165	3.81479	0.00723035	299.815	133.716	500.824	1214.47	0.644412	1188.25	793.189	154.118
	IC.JJM.0.H3	KX129528	2012	26.9932	0.188837	0.13632	194.435	48.8916	717.44	1604.33	0	316.484	338.415	184.806
	IC.JJM.0.H1	KX129527	2012	37.4792	9.3026	0	182.097	65.6738	525.637	1073.54	0	42.9672	191.568	158.39
	IC.JJM.0.G5	KX129525	2012	14.1469	4.41337	0.0165868	6.38846	4.01433	185.792	1258.06	1.28549	399.925	549.53	806.902
IC.REH	IC.REH.0.B2	KX129529	2012	6.93858	ND	14.3956	165.832	265.642	888.897	ND	ND	582.255	ND	369.306
	IC.REH.0.H2	KX129530	2012	20.3657	2.31367	16.566	110.532	236.179	286.994	24.3036	79.217	370.599	389.678	164.66
	IC.REH.0.D10	N/A	2012	10.9248	19.5618	74.1626	93.6148	514.984	744.209	204.369	189.342	185.019	402.946	327.183
	IC.REH.0.H7	KX129531	2012	13.149	29.6426	11.4675	61.5772	224.905	299.436	154.422	118.396	256.657	542.034	428.79
	Longitudinal Panel
IC.475	IC.475.L.B11	KX129352	2000	16.3687	335.774	364.65	167.373	152.946	193.103	107.359	0.849908	201.35	298.423	240.702
	IC.475.L.G2	KX129353	2000	8.63438	987.158	946.763	156.091	361.926	467.382	450.423	0	497.152	891.333	506.88
	IC.475.L.B8	N/A	2000	8.05991	1089.4	677.249	278.433	344.085	53.9588	428.817	0.0121283	357.04	487.795	553.014
	IC.475.L.A6	KX129351	2000	10.4992	1782.01	1093.53	577.031	810.651	89.8932	244.891	0	302.699	654.371	888.86
	IC.475.L.A12	KX129350	2000	22.4724	313.738	399.619	95.918	161.361	304.313	295.455	2.77709	321.287	174.182	397.202
	IC.475.N.C12	KX129355	2002	25.458	274.257	255.081	135.269	272.114	237.051	565.952	7.08325	469.609	470.602	500.749
	IC.475.N.H1	KX129358	2002	8.42916	1533.22	1098.09	208.198	372.592	196.607	ND	0	ND	698.422	683.936
	IC.475.N.D1	KX129356	2002	18.4433	162.983	290.562	165.856	196.518	316.946	224.285	5.83375	415.853	122.668	91.2009
	IC.475.N.D11	KX129357	2002	23.7599	624.938	518.845	147.374	223.278	282.555	334.365	0.301794	650.903	514.456	403.999
	IC.475.N.H6	KX129359	2002	5.52536	1860.74	1073.46	154.486	ND	440.381	ND	ND	473.416	883.779	ND
	IC.475.N.B9	KX129354	2002	5.20582	738.083	830.401	253.984	ND	519.833	561.657	ND	259.356	1112.25	ND
	IC.475.S.E12	KX129362	2004	22.3521	2455.83	773.292	137.413	110.705	259.49	993.266	0	201.963	555.831	534.762
	IC.475.S.E11	KX129361	2004	17.3606	6798.23	892.663	262.287	371.389	599.33	671.34	0	380.779	298.969	968.038
	IC.475.S.G6	KX129365	2004	31.3431	2407.42	845.752	131.204	143.064	368.646	438.367	0.82807	188.048	396.368	271.586
	IC.475.S.B8	KX129360	2004	24.7749	1433.53	489.218	126.679	137.254	161.777	686.767	0.456908	1137.54	1480.84	618.747
	IC.475.S.E9	KX129364	2004	18.1821	7810.01	1676.58	508.858	544.418	696.547	699.655	0	207.311	255.961	643.775
	IC.475.S.E8	KX129363	2004	24.7621	2723.59	712.099	167.174	83.1646	247.292	1204.55	1.9511	ND	688.766	572.628
	IC.475.T.E5	KX129367	2010	12.2364	9977.32	1711.44	711.033	964.445	2875.65	721.093	0	417.958	432.005	1295.16
	IC.475.T.C12	KX129366	2010	16.4847	1630.69	791.985	224.22	651.219	1006.55	1153.05	2.6346	407.077	1280.93	943.771
	IC.475.T.F12	KX129368	2010	14.6228	2329.36	845.087	547.263	1349.74	1720.31	321.675	0.248818	2318.9	272.44	183.775
IC.473	IC.473.L.C2	KX129336	1994	20.0675	ND	ND	131.256	129.188	177.924	169.482	ND	328.403	481.214	106.171
	IC.473.N.D7	KX129339	2001	20.9263	89.4035	313.004	251.324	745.851	1091.1	703.9	93.8864	0.879261	265.883	7.7782
	IC.473.N.G12	KX129340	2001	16.2343	1192.65	826.929	577.339	561.411	1026.06	694.859	163.734	14.0503	289.076	0.938462
	IC.473.S.E3	KX129342	2004	8.25894	81.3515	178.341	87.9012	179.859	244.225	ND	34.721	ND	ND	3.84665
	IC.473.S.F4	KX129344	2004	12.3532	184.42	96.4507	46.1729	95.6496	253.997	251.358	29.8944	7.6169	1117.1	1.51963
	IC.473.S.E1	KX129341	2004	27.3651	174.653	159.039	169.623	159.415	460.189	655.711	41.2205	1.69599	551.164	3.15645
	IC.473.S.E4	KX129343	2004	32.3667	548.692	215.217	227.656	172.443	36.8301	572.586	14.4135	139.661	267.899	152.748
	IC.473.V.H7	KX129348	2005	24.2964	235.052	247.946	267.517	822.309	1225.42	331.607	138.191	190.718	327.454	39.2145
	IC.473.V.F8	KX129346	2005	19.1488	5.02423	70.467	ND	ND	ND	43.1002	10.4152	ND	7.41414	11.8098
	IC.473.V.F12	KX129345	2005	36.4604	337.409	296.694	293.989	532.856	1388.09	654.789	79.9222	188.306	334.3	3.57614
	IC.473.V.H9	KX129349	2005	16.8686	870.429	193.547	180.047	101.772	280.137	83.3226	0	265.938	411.855	0
	IC.473.V.H12	KX129347	2005	23.7526	0	140.808	164.185	244.593	540.565	843.497	52.4815	154.268	541.26	20.6328
IC.510	IC.510.J.F11	KX129377	2000	29.9205	2.04933	0.199991	483.297	400.97	727.145	195.957	ND	492.088	495.629	106.596
	IC.510.J.D10	KX129375	2000	16.3583	6.3631	0.406026	857.461	773.542	1739.97	458.233	0	632.345	858.353	78.8085
	IC.510.J.F12	KX129378	2000	48.7747	0.650766	0.0485001	450.813	389.76	852.885	468.864	3.1103	783.71	775.789	174.892
	IC.510.J.D8	KX129376	2000	20.1367	0.935822	0	828.912	634.192	1444.81	279.041	8.01849	257.076	430.783	84.1428
	IC.510.L.C5	KX129379	2004	15.3808	0.290034	0	86.227	425.648	288.619	ND	0	ND	202.977	189.361
	IC.510.L.F7	KX129380	2004	30.9835	0.307791	0.0169101	94.6654	108.339	316.523	368.538	7.60305	181.146	270.736	106.901
	IC.510.L.H5	KX129381	2004	20.7404	4.66497	0.900094	65.6875	372.777	371.84	424.744	4.17574	333.241	258.462	155.476
	IC.510.L.B7	N/A	2004	19.763	4.15772	0.428215	45.1683	85.446	259.485	432.769	0.20768	174.542	263.524	51.4675
	IC.510.T.E9	KX129382	2006	18.3257	6.47271	0.0893982	28.714	145.312	515.739	80.4216	3.97609	318.691	409.366	105.698
	IC.510.T.G12	KX129383	2006	28.0509	0.786175	0.409845	18.8665	112.002	447.649	19.0761	2.54029	253.283	364.693	123.453
	IC.510.T.G3	KX129384	2006	14.5567	0	0.437268	13.0517	213.625	639.831	19.4906	4.76668	741.55	598.226	82.0193
	IC.510.T.G9	KX129385	2006	48.8719	0.254318	0.0967083	1.40662	41.0939	194.789	47.4007	0.0381315	717.365	570.53	176.463
IC.656	IC.656.L.B9	KX129415	1999	8.87301	21.5985	217.348	188.812	167.51	454.232	477.03	25.994	334.841	551.815	68.9002
	IC.656.L.G7	KX129418	1999	20.2587	213.401	455.503	325.039	336.623	402.964	148.216	2.90377	37.3252	425.483	142.117
	IC.656.L.C10	KX129416	1999	17.8919	285.586	155.732	371.255	232.058	180.864	202.669	0	1.21731	254.871	152.501
	IC.656.L.G12	KX129417	1999	49.0458	312.202	401.431	349.262	218.644	195.392	349.276	5.004	17.8523	196.657	296.853
	IC.656.L.B11	KX129414	1999	51.7773	218.318	299.572	179.315	94.7489	286.418	205.032	27.7933	0	201.898	147.613
	IC.656.T.D12	KX129422	2011	21.2812	7.97282	7.49434	349.503	177.996	302.749	284.724	6.61502	69.345	419.608	231.902
	IC.656.T.E6	KX129424	2011	36.4686	26.664	0.900546	86.5682	107.02	161.927	367.74	0.13068	95.8859	610.277	3.79864
	IC.656.T.B6	KX129421	2011	8.97763	3.47888	33.2913	116.685	32.1682	107.509	94.1964	0.139899	0.772239	207.76	58.5821
	IC.656.T.B12	KX129420	2011	21.9393	0.635042	0.89483	193.429	53.248	340.884	334.429	0	95.5648	439.333	292.615
	IC.656.T.B10	KX129419	2011	34.0806	0	0	165.702	65.2545	268.95	338.744	0.523547	76.6416	328.254	0
	IC.656.T.D4	KX129423	2011	30.6982	0	5.37428	281.585	153.892	192.363	645.132	8.18891	99.7743	334.096	206.069
IC.663	IC.663.L.C8	KX129430	2005	15.3132	636.661	453.218	0.0714286	4.96934	5.44218	191.871	330.786	73.1116	348.013	8.91403
	IC.663.L.C6	KX129429	2005	40.1505	353.758	181.574	22.1422	1.8578	0.0429324	354.303	125.345	323.735	454.776	41.7062
	IC.663.L.H9	KX129432	2005	23.8025	324.7	194.449	8.62195	0.0778906	2.49648	295.438	111.042	329.703	100.77	44.6969
	IC.663.L.D6	KX129431	2005	28.1251	673.653	258.303	0.624165	0.937744	0.497446	387.243	134.878	509.701	145.603	55.0283
	IC.663.L.C1	KX129428	2005	31.3643	387.981	211.016	13.9859	0	35.0453	1394.53	137.115	ND	1025.07	2.39758
	IC.663.T.A3	KX129434	2006	18.1648	454.93	357.659	7.84987	0.0399697	0.0783905	383.61	199.554	512.122	540.007	1.10724
	IC.663.T.C10	KX129435	2006	26.5806	1811.11	993.928	16.6831	2.72695	2.01261	303.356	545.214	472.192	274.846	0.176554
	IC.663.T.D12	KX129436	2006	17.1773	256.842	167.154	1.57893	0.593831	33.309	130.346	110.27	201.321	251.091	17.6071
	IC.663.T.D9	KX129437	2006	13.4136	764.485	468.622	24.3201	0.329125	0.632823	154.34	235.274	192.705	320.125	13.7733
	IC.663.T.A12	KX129433	2006	24.5641	486.519	350.853	15.5933	0.353989	0.487122	292.987	146.985	314.748	332.51	30.6376
	IC.663.T.G6	KX129439	2006	19.5547	541.643	344.004	6.49313	0.099559	0.777457	154.946	210.394	725.835	16.5473	1.96345
	IC.663.T.G3	KX129438	2006	21.1644	390.797	213.729	10.4048	0	0	408.54	117.934	348.671	355.079	9.43447
IC.669	IC.669.L.E9	KX129446	2002	37.0025	55.3124	33.3962	0	0	0.00776572	820.106	2.26912	ND	822.156	5.69987
	IC.669.L.H8	KX129447	2002	61.5902	38.6496	17.6701	39.1653	5.30805	0	426.948	181.986	244.651	732.977	6.90161
	IC.669.L.E2	KX129444	2002	20.1299	78.3033	58.6991	0.895718	37.4785	9.24638	283.592	2.9721	ND	664.276	1.90598
	IC.669.L.E8	KX129445	2002	21.9513	52.2143	57.1493	1.31034	0.496359	0.306614	564.858	5.5146	941.675	547.784	202.607
	IC.669.N.C3	KX129450	2004	38.9888	0	19.0303	78.6565	7.54253	0.0821398	730.894	0.40648	443.99	877.687	34.1794
	IC.669.N.E6	KX129451	2004	47.63	14.8749	3.72233	7.86123	13.3926	4.76918	240.675	1.81272	64.3034	178.221	43.8164
	IC.669.N.B8	KX129448	2004	47.8602	21.5859	64.9342	14.2161	1.68275	0.650971	965.252	5.7436	ND	1345.03	39.0226
	IC.669.N.C10	KX129449	2004	77.7024	6.93587	25.3546	32.6649	0	0.188616	961.533	3.13421	238.089	1593.88	31.9393
	IC.669.S.F12	KX129453	2005	16.2408	14.0253	18.2658	0	0.0383085	7.93713	287.926	6.42384	320.86	124.863	3.64394
	IC.669.S.G6	KX129454	2005	14.2545	1.01835	23.8916	0	22.2485	0	705.705	1.01193	208.622	337.706	32.3592
	IC.669.S.C1	KX129452	2005	59.3786	3.90817	5.79838	0	0	0.646582	731.845	0.554705	240.458	435.968	65.6167
	IC.669.T.G10	KX129455	2006	10.3691	4.4551	0.0313629	18.8627	0.819396	0	449.692	0	872.043	2549.92	0
UW.1002	UW.1002.C.E12	KX129533	2007	17.8084	3.79832	9.70193	4.4663	118.123	75.6799	499.702	33.3444	739.01	681.095	837.383
	UW.1002.E.E8	KX129539	2009	35.7269	29.8317	128.529	6.34165	73.745	41.5671	145.192	76.8433	1819.37	1282.46	832.076
	UW.1002.E.A10	KX129534	2009	54.3494	4.63911	91.0349	9.66287	127.302	32.4329	751.947	69.1241	2934.53	507.779	590.419
	UW.1002.E.A12	KX129535	2009	21.61	36.1086	94.4282	4.21679	216.317	85.036	224.612	86.0862	1511.37	564.945	796.864
	UW.1002.E.A7	KX129536	2009	28.7915	22.4357	62.9074	4.51354	100.623	52.7284	114.032	50.5036	1440.35	415.962	361.532
	UW.1002.E.E12	KX129538	2009	26.6015	45.5129	222.173	7.84795	132.309	83.7466	242.66	122.4	870.527	155.589	431.946
	UW.1002.E.B6	KX129537	2009	16.6882	30.4548	115.246	8.05408	86.4574	22.5557	118.194	53.908	853.161	354.831	564.197
UW.1140	UW.1140.A.A2	KX129540	2004	40.6444	244.478	62.5075	123.644	4.56782	0.240819	739.005	1.55463	265.105	456.35	571.451
	UW.1140.A.A3	KX129541	2004	36.7699	411.3	61.5055	169.3	0.690263	0.0679061	671.026	0.94967	172.146	89.1809	525.194
	UW.1140.B.C4	KX129544	2006	140.227	16.7011	0.320029	10.1549	38.1665	106.087	108.919	17.807	110.475	2.76749	114.057
	UW.1140.B.A3	N/A	2006	4.52833	0.863872	0	ND	ND	ND	32.4024	42.799	79.5994	148.195	6.20033
	UW.1140.B.C10	KX129542	2006	50.5051	15.5635	1.00736	1.11155	45.8755	123.625	340.786	5.85485	111.401	1.1709	142.728
	UW.1140.B.C11	KX129543	2006	65.4459	21.6394	0.173659	0.519685	59.8821	248.769	360.339	11.9042	302.131	1.70055	194.75
	UW.1140.C.C8	KX129545	2007	11.023	0	8.93521	0	4.5091	63.3219	11.1279	6.56423	222.109	0	53.2975
	UW.1140.D.B7	KX129548	2010	28.4604	21.3231	1.71227	0	29.8979	284.327	227.521	18.2643	512.067	101.216	87.8229
	UW.1140.D.B2	KX129547	2010	27.8978	116.092	13.9774	0.610691	30.8315	217.475	284.262	30.4476	652.293	63.5976	293.307
	UW.1140.D.B1	KX129546	2010	14.6549	4.9034	0.796864	0.423937	4.35951	57.8175	64.5958	4.16805	231.878	7.79508	37.8609
	UW.1140.E.E11	N/A	2012	113.457	74.6785	11.1731	0	11.5143	100.108	889.166	14.2103	237.667	19.8217	94.1524
	UW.1140.E.E8	KX129552	2012	49.6587	118.048	20.1911	2.28164	21.2093	241.877	234.565	39.3796	448.791	0.217582	276.273
	UW.1140.E.C9	KX129550	2012	16.2311	73.0683	9.18448	0	0	0	228.582	5.63644	447.673	1.80676	169.96
	UW.1140.E.D9	KX129551	2012	9.28988	16.958	0	0	0	0	4.39692	1.41889	267.405	23.4504	7.18393
	UW.1140.F.F5	KX129555	2013	29.2863	95.7851	25.5679	0.234254	24.2916	60.4379	430.298	56.1837	321.178	0.836463	123.016
	UW.1140.F.F4	KX129554	2013	48.1423	84.5459	12.8595	0.32205	27.6743	6.34485	462.635	32.633	353.829	2.23168	114.407
	UW.1140.F.F12	KX129553	2013	103.446	28.5601	6.32311	0.0181267	11.131	36.6524	483.287	20.7763	260.716	16.6393	214.542
UW.1261	UW.1261.A.D11	KX129560	2004	48.1259	255.174	135.924	156.178	125.143	1.77125	529.002	1.88301	160.464	309.025	400.933
	UW.1261.A.C1	KX129558	2004	24.6137	70.5336	24.745	74.4636	71.5196	0	216.36	0	589.268	460.472	169.35
	UW.1261.A.C6	KX129559	2004	15.3619	625.383	427.765	194.245	196.664	0	510.856	2.41586	361.241	599.237	799.121
	UW.1261.A.A2	KX129556	2004	46.9755	434.398	337.609	180.638	143.881	0.00462075	517.351	0.247438	218.598	445.903	402.94
	UW.1261.B.F9	KX129564	2006	18.4484	ND	ND	126.504	56.5855	41.4612	603.862	ND	708.507	1219.21	ND
	UW.1261.B.F11	KX129563	2006	6.70436	714.571	367.165	258.192	187.829	185.201	1781.11	0.449043	370.903	1013.36	1286.06
	UW.1261.B.D12	KX129561	2006	39.5912	151.554	114.157	130.525	62.1894	11.7697	978.35	1.65804	226.216	343.272	1012.51
	UW.1261.B.D8	KX129562	2006	42.2057	ND	ND	52.6132	148.259	6.5495	576.381	ND	234.928	541.256	1024.01
	UW.1261.C.A8	N/A	2008	18.8906	534.398	228.544	640.619	209.18	5.85808	148.023	22.9692	280.888	458.352	1317.62
	UW.1261.C.B7	KX129566	2008	104.568	186.194	37.2607	50.7833	40.1701	0.43321	3.6762	0	221.312	382.509	283.568
	UW.1261.C.B8	KX129567	2008	12.3509	11.2329	26.031	244.341	120.139	166.51	328.532	0.935791	338.045	975.835	379.601
	UW.1261.D.C9	KX129573	2010	30.4984	1046.64	440.813	614.586	396.311	702.798	132.621	0	765.852	750.209	467.919
	UW.1261.D.C7	KX129571	2010	21.3354	694.795	203.804	344.256	285.859	2.48404	335.203	0	393.653	629.225	518.863
	UW.1261.D.C3	KX129570	2010	17.1378	42.862	64.5135	409.586	508.435	652.778	41.0772	0	378.609	658.923	779.414
	UW.1261.D.C12	KX129569	2010	16.4922	132.78	216.883	215.083	205.825	293.37	73.7271	0.603297	317.838	688.11	738.136
	UW.1261.D.C10	KX129568	2010	20.5007	30.4315	4.26428	124.025	140.093	60.9782	557.361	1.7568	683.642	993.955	785.038
	UW.1261.D.C8	KX129572	2010	11.0109	478.501	378.296	421.822	537.672	8.54528	253.005	0.167732	851.344	836.439	1076.85
	UW.1261.E.D7	KX129577	2011	34.8019	509.773	112.245	111.373	46.6879	224.274	510.748	0.290631	309.032	482.115	567.986
	UW.1261.E.E12	KX129579	2011	77.0211	29.5897	38.5017	129.612	69.4147	258.457	376.325	2.02768	327.832	420.607	24.6052
	UW.1261.E.D9	KX129578	2011	27.2675	319.156	135.229	79.9197	20.3789	139.499	684.531	0	158.66	260.062	567.308
	UW.1261.E.D10	KX129576	2011	41.5096	416.858	109.639	167.153	127.887	69.3885	87.5649	0	359.094	496.62	21.5365
	UW.1261.E.C4	KX129575	2011	28.6074	46.7324	62.0295	194.38	106.353	497.886	321.829	0	322.905	605.26	22.3213
	UW.1261.E.C2	KX129574	2011	52.2912	1.62577	0.192262	127.769	87.3284	269.191	392.219	0.384814	216.051	289.576	205.808
UW.1266	UW.1266.L.D5	N/A	2004	8.7682	118.786	22.4792	10.4967	100.177	4.22939	581.763	80.113	930.686	472.954	714.543
	UW.1266.L.H1	KX129581	2004	11.4419	1.19901	1.56729	2.00696	199.964	0	278.365	0	482.072	721.472	58.2407
	UW.1266.L.G8	KX129580	2004	14.2469	9.40816	0.332652	7.7902	167.552	0	257.113	1.20614	814.535	818.839	73.8468
	UW.1266.N.D6	KX129582	2006	21.7052	3.84599	0	16.6761	123.1	43.4882	178.181	0	389.818	309.249	95.4252
	UW.1266.N.A9	N/A	2006	25.2837	20.7711	66.3726	27.9984	162.156	220.468	162.562	0	390.755	400.124	168.162
	UW.1266.N.D9	KX129583	2006	24.57	12.2218	0	11.7717	75.511	31.927	196.385	0.639323	312.459	313.002	91.5886
	UW.1266.S.A7	KX129584	2010	5.6303	116.083	20.07	37.2197	351.804	621.333	453.582	62.3473	326.909	502.606	770.504
	UW.1266.S.A11	N/A	2010	14.6406	0	5.58513	4.0781	32.5464	71.5266	138.746	0	386.725	308.275	70.7615
	UW.1266.S.E9	KX129585	2010	25.8836	9.40838	0.695096	6.55587	185.444	464.023	478.397	0.945287	548.496	379.831	61.6641
	UW.1266.V.A6	N/A	2013	5.68144	6.43074	2.23791	52.9612	1487.7	1100.96	137.241	0.860623	633.536	880.521	644.832
	UW.1266.V.A3	KX129586	2013	27.99	0	0	12.3729	124.011	73.1961	41.3538	0	ND	117.185	260.423
UW.1313	UW.1313.L.F8	KX129595	2004	12.4372	190.339	246.935	51.2754	434.502	214.395	213.545	2.90688	ND	121.253	227.197
	UW.1313.L.A12	KX129594	2004	13.1456	373.686	314.973	49.8703	175.828	268.376	150.332	0	ND	ND	460.618
	UW.1313.L.A11	KX129593	2004	22.6512	348.472	254.744	21.5784	259.649	221.125	357.923	0	4.43102	497.965	660.277
	UW.1313.L.A10	KX129592	2004	59.9384	239.214	279.148	44.8201	170.09	149.032	153.63	5.98982	26.7926	724.04	531.474
	UW.1313.N.B6	KX129598	2005	10.6509	15.2471	20.9951	46.0829	522.911	1172.15	161.276	2.17961	69.3379	1024.12	495.456
	UW.1313.N.C12	KX129599	2005	30.717	23.5114	50.9708	7.79453	188.438	288.201	231.03	0	30.5068	412.059	451.605
	UW.1313.N.B5	KX129597	2005	16.6033	0	9.43554	16.0535	119.209	98.7528	ND	0	ND	ND	566.056
	UW.1313.N.A6	KX129596	2005	29.9926	1.04259	30.636	89.0304	214.846	183.732	525.263	0	2.88697	77.154	335.594
	UW.1313.P.C8	KX129601	2006	19.2721	0.950958	32.5028	91.8332	286.349	690.801	320.094	0	45.4792	898.721	402.305
	UW.1313.P.C9	KX129602	2006	30.0164	3.11222	25.7922	99.7695	244.782	550.052	406.088	0.630889	43.3312	451.257	403.636
	UW.1313.P.D7	KX129603	2006	17.1587	6.4109	17.7172	ND	ND	ND	339.373	0	2.04675	611.823	44.4512
	UW.1313.P.C7	KX129600	2006	19.8426	2.53284	36.5033	103.619	308.23	603.336	269.403	0.063084	111.53	364.838	174.101
	UW.1313.T.G11	KX129605	2008	53.0105	2.66744	15.2432	63.9706	135.624	149.355	ND	0.775142	ND	ND	5.02511
	UW.1313.T.G6	N/A	2008	78.2183	36.3524	70.811	45.4597	113.266	193.604	292.804	16.7867	137.973	203.053	8.87841
	UW.1313.T.G4	KX129606	2008	50.1046	5.8564	58.2023	46.2735	275.618	392.037	279.385	12.2663	127.894	438.336	2.85583
	UW.1313.T.F7	KX129604	2008	11.7315	0	40.8354	257.937	591.507	923.627	1185.72	3.12706	247.193	2845.13	67.3755
	UW.1313.V.H8	KX129610	2012	83.7267	90.1291	60.6548	34.2209	81.1378	111.535	127.658	0	117.338	261.007	3.83878
	UW.1313.V.H3	KX129609	2012	18.6536	28.6891	62.0919	57.3106	119.598	201.977	39.0179	2.05713	87.4036	481.726	3.77228
	UW.1313.V.H2	KX129608	2012	37.2946	37.4915	65.7795	79.7125	109.768	247.734	99.2922	8.69317	ND	392.155	0.658425
	UW.1313.V.H11	KX129607	2012	46.5402	33.056	29.0767	129.559	71.3698	163.612	55.04	2.1186	60.1863	152.094	35.8944
UW.1368	UW.1368.A.E11	KX129613	2004	51.4306	2.59467	1.08552	82.6206	67.1876	11.9327	50.2973	3.30249	100.596	186.17	164.238
	UW.1368.A.D1	KX129611	2004	45.0089	0.872556	31.2833	313.871	155.724	28.9485	10.9933	3.05633	363.648	386.394	37.4624
	UW.1368.A.D8	KX129612	2004	14.6834	1.18496	0	118.023	72.4572	7.08666	12.2645	31.6649	323.908	145.781	240.581
	UW.1368.B.D2	KX129614	2006	92.1805	0.892352	0.254546	19.3029	6.41592	34.1301	75.8318	1.56182	88.3678	217.935	46.8021
	UW.1368.B.G4	KX129616	2006	24.3176	0	17.3673	246.742	104.636	45.8028	29.5147	3.24578	173.572	460.249	15.4275
	UW.1368.B.F7	KX129615	2006	11.1821	9.6704	4.85228	5.96585	15.068	4.39966	2.50875	5.50237	340.7	371.852	47.6027
	UW.1368.C.D8	KX129617	2007	38.4839	0.026598	0.25217	176.08	49.5223	7.38075	6.86292	0.0947729	132.113	318.669	44.3437
	UW.1368.D.F3	KX129619	2009	14.0618	13.4051	2.68015	113.288	2.2927	1.81075	179.957	30.7953	351.574	611.15	235.14
	UW.1368.D.H8	KX129620	2009	15.1554	6.24594	1.11938	199.105	197.661	57.9368	54.4672	4.41171	339.452	484.16	65.7233
	UW.1368.D.E3	KX129618	2009	11.238	0	1.96282	52.047	0	0	244.513	18.4654	518.944	1237.77	159.319
	UW.1368.E.E1	KX129621	2011	18.2068	3.67111	1.36313	129.114	3.17527	6.62699	169.476	5.23256	328.056	523.54	10.4716
	UW.1368.E.F1	KX129623	2011	16.9733	6.31039	0.582858	157.663	0.0219403	20.8635	107.426	2.82112	874.023	637.722	23.5119
	UW.1368.E.E6	KX129622	2011	15.53	2.52894	0.468091	149.651	5.65288	24.1678	466.471	0.99689	210.471	490.001	63.1613
	UW.1368.F.B9	KX129625	2013	31.5859	0.714067	3.40565	119.984	1.20162	14.8463	49.3097	0	267.511	786.865	28.0951
	UW.1368.F.F2	KX129626	2013	22.1041	0.0310085	1.66408	165.57	10.6202	16.6452	0.803938	2.62024	189.855	825.163	24.455
	UW.1368.F.F6	KX129627	2013	35.2117	0	0.438508	70.3501	7.0517	11.3728	26.2935	0	2304.25	1113.39	33.2801
	UW.1368.F.B10	KX129624	2013	39.1086	2.36069	0	150.741	3.75389	10.9567	134.496	5.5484	776.648	1270.29	42.3331
	UW.1368.F.A12	N/A	2013	31.1018	0	0.641829	116.872	6.00423	14.185	78.2802	0	688.979	1201.92	43.038
UW.1393	UW.1393.A.F8	KX129637	2004	79.3692	173.457	111.407	65.1729	96.355	200.045	294.706	2.32964	ND	174.974	2.78112
	UW.1393.A.H11	KX129638	2004	27.1557	15.763	60.3484	140.11	133.395	283.253	323.703	29.0406	131.803	270.217	2.81384
	UW.1393.A.H9	KX129639	2004	34.8578	27.4599	102.354	109.747	136.698	290.238	97.8699	33.849	ND	276.707	2.6234
	UW.1393.A.F12	KX129636	2004	39.9951	23.6262	61.0067	194.766	199.598	428.281	6.32025	12.3159	25.1218	623.487	2.2063
	UW.1393.B.F12	KX129641	2005	68.6926	26.7693	83.501	144.327	201.657	280.531	2.68405	26.154	1.67169	188.884	1.8304
	UW.1393.B.H12	N/A	2005	114.522	112.913	120.139	240.199	227.975	529.423	8.91785	48.9605	ND	ND	62.7126
	UW.1393.B.E5	KX129640	2005	39.8204	13.2896	36.0041	134.02	126.281	409.67	8.14967	15.8857	44.1817	197.475	4.58999
	UW.1393.C.D7	KX129643	2007	41.9712	130.366	138.609	58.3071	183.668	224.613	8.77066	47.5123	8.02139	161.077	0.628883
	UW.1393.C.G7	KX129645	2007	85.2319	45.9586	144.762	103.953	137.155	301.343	9.43627	22.8412	44.7575	94.3257	6.26522
	UW.1393.C.D10	KX129642	2007	85.2772	102.805	186.964	82.3223	130.673	267.089	2.11424	59.7966	ND	59.9173	0
	UW.1393.C.G12	KX129644	2007	84.9475	122.285	206.258	87.7187	118.928	325.013	7.66854	44.6002	0.409296	46.5472	0.482014
	UW.1393.D.F2	KX129646	2009	44.2899	98.2331	82.7953	94.3194	169.478	379.258	98.3538	1.62029	5.55481	42.7222	19.33
	UW.1393.D.H7	KX129647	2009	26.3583	110.564	92.8147	185.689	138.759	182.134	206.911	0.0759644	4.70433	406.229	1.64182
	UW.1393.E.E6	KX129649	2011	69.1569	88.0945	45.9345	72.7996	112.385	4.47585	169.686	5.88378	28.966	265.423	10.1574
	UW.1393.E.E7	KX129650	2011	69.9762	83.8739	85.8643	63.7828	163.492	7.4881	90.7035	17.1546	4.62615	246.784	16.9803
	UW.1393.E.D8	KX129648	2011	56.7404	44.4133	36.5766	39.4735	67.9763	3.14374	142.288	3.8594	5.43003	327.085	7.21455
	UW.1393.F.D7	KX129654	2013	37.635	83.5147	68.3995	141.688	169.266	2.31095	15.4303	0.222914	10.6217	256.531	9.51766
	UW.1393.F.B10	KX129652	2013	69.9105	114.004	107.309	69.057	91.942	0.246247	13.5305	6.86476	59.5165	652.336	20.9204
	UW.1393.F.C3	KX129653	2013	22.1669	26.8037	29.8831	56.0182	83.1015	242.504	15.2696	4.61954	124.289	253.851	17.3952
UW.1406	UW.1406.L.D11	KX129656	2004	38.651	3.49619	0.281754	45.0451	53.0378	88.7812	313.351	0.877904	132.012	301.34	188.898
	UW.1406.L.D12	KX129657	2004	12.8518	6.52241	1.91189	208.218	260.865	359.441	122.181	0.122371	349.87	1093.06	85.3528
	UW.1406.L.A10	KX129655	2004	21.6048	0	0.0352292	342.277	277.703	173.381	119.11	0.536764	20.3167	ND	62.4397
	UW.1406.N.A10	KX129658	2005	15.2344	0.191435	5.70691	313.168	334.214	652.724	424.687	7.62917	461.564	470.599	156.798
	UW.1406.N.A11	KX129659	2005	10.7964	36.7228	20.0716	352.705	266.207	799.49	884.394	0.558051	245.52	750.017	221.445
	UW.1406.N.F10	N/A	2005	11.7409	74.1393	102.206	322.284	396.276	712.137	248.058	3.8143	407.667	821.047	122.15
	UW.1406.P.G1	KX129660	2006	19.3033	176.784	105.081	284.499	267.151	429.768	409.049	0.418974	199.128	404.477	37.7728
	UW.1406.P.G6	KX129661	2006	14.3323	331.344	154.696	408.639	281.819	313.516	426.37	3.17265	193.906	749.816	81.0252
	UW.1406.S.D8	KX129662	2009	31.2387	2.60963	0.0329375	0	1.13849	3.16259	568.342	0.0552777	1.29391	113.812	0.229741
	UW.1406.S.H7	KX129664	2009	19.912	10.9356	0.13272	240.188	162.34	64.7854	413.569	0.35135	100.735	171.987	265.609
	UW.1406.S.H11	KX129663	2009	29.8556	1.29572	0	406.304	252.625	48.8676	467.233	2.31458	127.431	343.078	395.84
	UW.1406.T.A9	KX129666	2011	8.95949	0	24.7354	53.6346	32.6224	0	119.847	0	428.592	821.755	199.32
	UW.1406.T.D8	KX129667	2011	13.0042	4.62883	0.977935	ND	ND	ND	274.05	1.45155	44.1788	249.283	2.10501
	UW.1406.T.A12	KX129665	2011	12.0511	43.2735	61.7457	561.197	313.735	216.76	615.581	2.9235	57.3979	475.339	375.007
	UW.1406.T.E4	KX129668	2011	21.0817	1.15999	1.14137	33.7845	117.892	4.41219	482.917	0.174953	7.02928	186.585	7.46899
	UW.1406.V.F10	KX129672	2013	13.1862	37.5747	47.6853	797.292	562.121	397.365	816.893	8.42095	260.175	772.3	365.237
	UW.1406.V.E4	KX129671	2013	9.57158	10.3299	66.8023	177.638	178.722	132.481	648.476	0.05297	47.9471	690.012	732.689
	UW.1406.V.E10	KX129670	2013	10.6176	71.3041	51.5654	346.64	286.988	126.474	405.896	5.38939	267.029	389.498	178.131
	UW.1406.V.D11	KX129669	2013	21.3776	5.04911	0.0424324	215.116	107.36	8.47957	482.738	3.31026	272.932	347.472	545.964
	UW.1406.V.F7	KX129673	2013	12.3246	2.66176	27.0292	129.857	101.242	250.367	536.268	0.100408	2.09832	275.253	912.052
UW.1842	UW.1842.N.C1	KX129691	2008	21.9168	2.99766	5.64142	ND	ND	ND	12.5858	3.11267	91.6177	352.784	53.5587
	UW.1842.N.A8	KX129690	2008	14.9132	4.33259	37.2781	168.85	10.725	877.518	433.84	17.3417	762.931	1717.69	93.5214
	UW.1842.N.A10	KX129688	2008	12.1766	96.8917	142.199	598.95	143.498	2791.93	152.681	18.8352	1025.28	1106.15	20.4104
	UW.1842.N.A7	KX129689	2008	30.4241	10.5249	15.7012	274.313	202.42	742.953	102.046	18.8745	538.007	622.025	141.326
	UW.1842.N.H2	KX129693	2008	22.3064	3.337	4.22454	29.4994	38.7332	137.031	88.2868	1.9174	506.25	239.041	43.0499
	UW.1842.P.F11	KX129695	2009	63.5055	12.2378	41.2971	54.2538	76.5296	123.169	73.5614	0.887615	76.4392	138.597	248.086
	UW.1842.P.E5	KX129694	2009	12.1752	50.4714	248.253	316.873	197.397	674.192	37.7457	0	215.233	385.861	544.802
	UW.1842.P.H9	KX129696	2009	9.06419	33.6214	254.332	380.959	453.691	824.048	37.4762	0	199.551	814.235	253.476
	UW.1842.S.E9	N/A	2011	22.2661	12.6733	51.2167	565.011	342.407	969.596	0	0	597.989	1507.58	479.854
	UW.1842.S.B5	KX129697	2011	27.8763	8.91429	62.637	265.071	258.265	283.968	52.892	0	484.742	1070.2	189.928
IC.449	IC.449.J.C3	N/A	1994	25.3058	0	76.7322	111.869	124.978	322.512	ND	41.0219	ND	ND	63.4084
	IC.449.S.C7	KX129317	2003	42.4817	1.29364	3.05128	ND	ND	ND	192.919	8.29067	1122.76	207.231	188.217
	IC.449.S.B7	KX129314	2003	32.7149	3.09822	25.586	6.68463	51.8244	21.2915	ND	31.5157	474.513	502.331	679.128
	IC.449.S.B8	KX129315	2003	50.509	1.46742	48.4247	209.605	2.43903	500.888	312.709	36.7131	78.2559	129.635	786.531
	IC.449.S.F7	KX129320	2003	16.7416	6.61446	48.8717	61.5192	25.4393	377.932	99.3222	41.5076	406.823	301.575	127.094
	IC.449.S.D11	KX129318	2003	32.2323	15.1805	42.7807	3.92541	35.0763	19.0356	75.3167	45.0363	246.383	228.748	322.566
	IC.449.S.F12	KX129319	2003	19.7623	3.19426	83.0939	162.377	254.456	762.3	152.403	83.8698	305.867	208.6	563.343
UW.1386	UW.1386.L.F12	KX129631	2004	22.5903	0	5.12378	214.184	403.437	15.5155	6.59198	2.13218	447.644	507.021	8.52863
	UW.1386.L.B5	KX129630	2004	11.3032	8.62958	58.5085	362.411	600.787	16.0942	223.233	3.09869	497.686	640.578	536.404
	UW.1386.L.F7	KX129632	2004	11.0321	53.6444	50.4967	419.551	339.814	1.77285	202.088	4.01768	949.171	2184.26	6.66592
	UW.1386.N.F10	KX129633	2007	38.4959	0.482442	0.101549	52.9096	19.7754	0	113.721	1.48121	272.504	702.671	7.36187
	UW.1386.T.D9	KX129634	2011	23.9415	0	0	0	4.11289	0.00171565	230.901	27.8912	266.914	192.612	2.8288
	UW.1386.T.G3	KX129635	2011	27.5191	6.67511	2.21485	172.52	136.681	0.98621	319.352	0.306276	369.23	150.439	0.638583
UW.1295	UW.1295.L.F5	KX129590	2004	22.3583	2209.28	450.192	25.1111	2.62054	114.613	498.187	1.94473	251.767	517.388	296.584
	UW.1295.L.B7	KX129587	2004	23.4197	607.498	417.182	20.7759	79.2516	317.79	446.835	37.0306	180.241	692.995	592.176
	UW.1295.L.F6	KX129591	2004	23.9649	2426.43	876.391	52.0053	9.0263	255.9	355.742	9.51461	112.449	402.203	234.211
	UW.1295.L.C11	KX129589	2004	22.4436	1770.22	465.1	61.7049	5.53564	152.707	312.299	8.53243	98.3659	306.462	179.167
	UW.1295.L.B8	KX129588	2004	23.1786	152.738	51.6391	6.88199	0.643673	14.0202	ND	0.254923	232.41	223.45	0
UW.1555	UW.1555.M.D1	KX129678	2006	29.1411	1.17367	0.2658	479.027	302.184	509.177	135.584	7.26926	356.218	232.922	6.58107
	UW.1555.M.H11	KX129679	2006	11.837	0.153604	0	404.102	680.774	550.258	107.901	34.1391	229.836	351.692	52.8803
	UW.1555.P.G5	KX129680	2008	21.4126	46.4185	0.283789	450.464	798.413	26.024	192.089	122.425	211.195	315.146	20.3331
	UW.1555.P.A6	N/A	2008	8.5733	0	0	238.862	492.001	8.51188	ND	30.7562	ND	ND	6.39069
	UW.1555.V.B9	KX129681	2013	28.4162	1.4586	0	384.78	488.4	30.5663	138.038	35.9788	57.4632	389.518	87.8493
IC.790	IC.790.L.E4	KX129488	1999	18.6501	1.77431	0.0442425	492.036	297.353	44.2115	682.725	9.93825	414.554	598.935	327.281
	IC.790.L.E5	KX129489	1999	41.9069	0.548668	0	217.649	205.169	9.17563	549.341	2.14103	204.857	265.136	404.887
	IC.790.S.B12	KX129491	2007	34.0714	1.51704	0.604649	276.316	152.273	781.671	15.3119	0.969248	321.416	472.066	400.041
	IC.790.S.E12	KX129492	2007	42.3328	0.186128	0.14826	100.61	50.9723	9.58613	57.8942	0	210.952	484.204	265.343
UW.1456	UW.1456.P.C1	KX129676	2007	33.175	8.86323	6.12766	123.125	117.431	305.046	114.176	20.7334	177.327	614.258	2.79063
	UW.1456.P.A6	KX129675	2007	28.5588	896.352	622.605	299.961	155.601	294.345	129.535	124.231	166.395	255.516	308.818
	UW.1456.P.F9	KX129677	2007	30.7721	ND	ND	126.276	100.039	165.984	164.624	ND	ND	121.273	129.904
	UW.1456.P.A3	KX129674	2007	33.6186	912.949	266.175	355.948	164.686	347.91	874.367	6.89608	242.688	799.247	128.022
IC.480	IC.480.L.G10	KX129373	2003	17.7914	0.948658	18.666	204.273	0	37.0818	307.545	52.8944	793.115	451.748	139.217
	IC.480.L.C9	N/A	2003	99.249	10.3353	33.5394	156.16	4.47377	43.1916	65.7815	106.052	262.995	75.443	24.6306
	IC.480.L.E7	KX129372	2003	11.9246	0.360838	26.4664	714.63	0	100.39	163.951	60.2235	1155.6	549.923	28.1709
	IC.480.T.A9	N/A	2007	18.1053	28.9941	12.9765	ND	ND	ND	50.8581	1.18434	76.1781	125.216	52.3048
IC.520	IC.520.L.A9	KX129388	2007	30.2697	0	0.879731	75.5668	88.0446	270.602	418.825	3.85115	277.426	314.283	6.3946
	IC.520.L.B11	KX129389	2007	56.1834	0	0	25.1066	34.6868	95.6908	573.868	0	93.987	237.266	29.9377
	IC.520.L.A2	KX129386	2007	33.7293	0.428947	0	58.9147	81.6783	187.605	781.038	0.0828418	262.883	252.112	23.636
UW.1375	UW.1375.A.A6	KX129628	2004	19.8437	3.44971	0.106092	157.526	167.347	696.35	221.589	112.4	11.2437	184.54	167.623
	UW.1375.A.G3	KX129629	2004	24.002	0.465771	0.768572	320.049	334.514	4.51329	218.546	76.185	0.662363	186.777	174.697
IC.25	IC.25.S.A1	KX129275	2003	41.5408	16.2008	29.6995	1.1592	20.1578	73.2514	25.4385	13.7972	576.759	544.408	489.273
	IC.25.S.A2	KX129276	2003	22.6971	43.6366	54.7344	5.72347	149.099	278.614	2.66973	102.376	300.836	418.307	414.126
IC.537	IC.537.N.F2	KX129397	1998	24.8993	0	0	374.902	38.052	2.44969	119.61	0	65.362	200.819	0
	IC.537.S.A7	KX129398	1999	24.5268	0	0	64.9311	3.1172	0	268.185	0	347.306	417.925	16.3978
UW.1641	UW.1641.S.G3	KX129686	2010	15.3385	143.508	967.824	27.7788	251.701	1.96028	121.541	33.181	ND	236.24	221.518

## Sheet: S1B_Data
	Env	Accession #	Year	SP				C1				V1				V2				C2				V3				C3				V4				C4				V5				C5				FP
				L	G	C	H	L	G	C	H	L	G	C	H	L	G	C	H	L	G	C	H	L	G	C	H	L	G	C	H	L	G	C	H	L	G	C	H	L	G	C	H	L	G	C	H	L	G
Patient ID	Cross-sectional Panel
IC.10048	IC.10048.0.C6	KX129172	1985	29	0	6	0.572621	100	1	-6	0.53842	26	3	-2	0.417038	40	2	-1	0.5454	99	7	5	0.543323	35	1	4	0.474457	51	4	1	0.490961	32	5	-2	0.477937	41	1	4	0.524049	11	2	-2	0.352636	42	0	7	0.449476	16	0
	IC.10048.0.C7	KX129173	1985	29	0	6	0.572621	100	2	-6	0.53842	26	2	-1	0.454385	40	2	0	0.557225	99	7	5	0.547545	35	1	4	0.480571	52	4	2	0.483577	32	5	-2	0.48175	41	1	4	0.524049	11	3	-1	0.371545	42	0	7	0.449476	16	0
IC.101	IC.101.0.A10	KX129174	1989	29	1	6	0.572897	100	2	-5	0.53333	27	3	-3	0.426407	39	2	1	0.513564	99	6	5	0.559545	35	1	7	0.469143	52	2	5	0.494385	36	5	-3	0.478306	41	1	4	0.540195	12	2	-2	0.347167	42	0	7	0.452286	16	0
	IC.101.0.A7	KX129175	1989	29	1	6	0.572897	100	2	-5	0.53318	27	3	-2	0.45263	39	2	1	0.510538	99	6	6	0.557859	35	1	6	0.488743	52	4	2	0.489212	36	5	-3	0.478306	41	2	1	0.540098	12	2	-2	0.347167	42	0	7	0.452286	16	0
IC.1013	IC.1013.0.E9	KX129176	2004	29	0	6	0.593241	99	2	-4	0.535515	32	5	1	0.3835	43	3	3	0.481186	99	7	1	0.540919	35	1	3	0.502314	52	3	-1	0.472692	34	4	0	0.509853	41	1	4	0.533293	12	2	0	0.402167	42	0	7	0.449476	16	0
IC.10196	IC.10196.0.E11	KX129177	1985	29	0	5	0.573241	100	2	-5	0.54111	25	3	-1	0.38256	39	2	-1	0.547795	99	7	1	0.541253	35	1	6	0.471457	52	3	0	0.512212	27	4	0	0.497815	41	1	5	0.515293	10	1	-1	0.4168	42	0	8	0.44769	17	0
	IC.10196.0.E2	KX129178	1985	29	0	5	0.573241	100	2	-6	0.53538	23	4	-1	0.375043	39	2	-1	0.547795	99	7	1	0.538909	35	1	5	0.465514	52	3	0	0.512212	27	4	0	0.497815	41	1	5	0.515293	11	1	-1	0.424455	42	0	8	0.44769	17	0
	IC.10196.0.E9	KX129179	1985	29	0	5	0.573241	100	2	-5	0.54111	25	4	1	0.36768	39	2	-1	0.547795	99	7	1	0.538909	35	1	5	0.465514	52	3	0	0.512212	27	4	0	0.497815	41	1	5	0.527317	10	1	-1	0.4168	42	0	7	0.470143	17	0
IC.102	IC.102.0.B5	KX129180	1989	29	0	5	0.552034	100	2	-5	0.54964	25	3	-2	0.40312	39	2	0	0.551513	99	5	1	0.546657	35	1	6	0.453029	53	3	1	0.519642	28	5	0	0.528036	41	1	4	0.524049	10	1	-2	0.323	42	0	6	0.46719	17	0
	IC.102.0.B6	KX129181	1989	29	0	6	0.584828	100	2	-5	0.54846	25	2	-2	0.3982	39	2	0	0.558769	99	5	3	0.550465	35	1	6	0.453029	53	3	2	0.532868	28	5	0	0.528036	41	1	4	0.532512	10	1	-2	0.323	42	0	6	0.46719	17	0
IC.10204	IC.10204.0.G11	KX129182	1985	29	0	5	0.550069	100	2	-6	0.53397	26	3	0	0.3765	37	2	2	0.527459	99	6	2	0.535929	35	1	4	0.475771	52	3	1	0.509481	28	4	-2	0.529821	41	1	5	0.515293	10	1	-1	0.3423	42	0	7	0.449476	17	0
	IC.10204.0.G5	KX129183	1985	29	0	5	0.554138	100	2	-6	0.53397	26	3	-1	0.374692	37	2	0	0.558838	99	6	2	0.534515	35	1	6	0.482629	52	3	-1	0.496673	28	5	-1	0.491714	41	1	5	0.515293	10	1	-1	0.3423	42	0	7	0.449476	17	0
	IC.10204.0.H1	KX129184	1985	29	0	5	0.550069	100	2	-6	0.53397	26	3	0	0.3765	37	2	2	0.527459	99	6	2	0.535929	35	1	4	0.475771	52	3	1	0.509481	28	4	-2	0.529821	41	1	5	0.515293	10	1	-1	0.3423	42	0	7	0.449476	17	0
IC.10213	IC.10213.0.E1	KX129185	1985	29	0	6	0.579724	100	2	-5	0.54061	26	3	-2	0.391538	39	2	-1	0.551718	99	7	2	0.546303	35	1	5	0.466429	52	3	2	0.517788	29	4	-2	0.536483	41	1	5	0.522195	10	1	1	0.3435	42	0	7	0.449833	17	0
	IC.10213.0.E11	KX129186	1985	29	0	6	0.57831	100	2	-5	0.54061	26	3	-2	0.391538	39	2	-1	0.551718	99	7	2	0.546303	35	1	5	0.466429	52	3	2	0.515519	28	5	-2	0.528964	41	1	5	0.522195	10	1	1	0.3435	42	0	7	0.449833	17	0
	IC.10213.0.E3	KX129187	1985	29	0	6	0.568552	100	2	-5	0.54061	26	3	-2	0.391538	39	2	-1	0.551718	99	7	2	0.545141	35	1	5	0.466429	52	3	2	0.518712	29	5	-3	0.48731	41	1	5	0.522195	10	2	0	0.3602	42	0	7	0.449833	17	0
IC.10259	IC.10259.0.G12	KX129189	1985	29	0	5	0.58369	100	2	-5	0.54164	25	3	-3	0.41196	42	3	1	0.51981	99	7	2	0.539394	35	1	4	0.471029	52	4	2	0.490769	33	5	1	0.515788	41	1	4	0.533293	11	1	1	0.366545	42	0	8	0.44769	16	0
	IC.10259.0.G2	KX129190	1985	29	0	5	0.593448	100	2	-5	0.54164	25	3	-2	0.39192	41	2	1	0.511415	99	7	2	0.542253	35	1	4	0.471029	52	4	2	0.490769	33	5	1	0.515788	41	1	4	0.533293	11	1	1	0.366545	42	0	8	0.44769	16	0
	IC.10259.0.G8	KX129191	1985	29	0	5	0.58369	100	2	-5	0.54164	25	3	-3	0.41196	42	3	1	0.51981	99	7	2	0.539394	35	1	4	0.471029	52	4	2	0.490769	33	5	1	0.515788	43	1	5	0.523977	9	1	0	0.374	42	0	8	0.44769	16	0
IC.1036	IC.1036.0.E4	KX129192	2002	29	0	5	0.636621	100	2	-2	0.53987	27	2	1	0.497407	38	2	0	0.525132	99	7	2	0.530566	35	1	8	0.477229	52	4	4	0.488904	30	3	-1	0.463	41	1	2	0.575561	13	2	-1	0.297615	42	0	7	0.452286	16	0
	IC.1036.0.E5	KX129193	2002	29	0	5	0.630897	100	2	-4	0.54031	41	4	0	0.474951	38	2	0	0.541184	99	7	2	0.530566	35	1	7	0.464229	52	3	4	0.491269	30	3	-1	0.463	43	1	2	0.55	10	1	-1	0.3176	42	0	7	0.452286	16	0
	IC.1036.0.E7	KX129194	2002	29	0	5	0.630897	100	2	-2	0.53972	27	2	1	0.497407	38	2	1	0.530605	99	7	2	0.530566	35	1	8	0.477229	52	4	4	0.488904	30	3	-1	0.463	41	1	2	0.575561	13	2	-1	0.307077	42	0	7	0.452286	16	0
	IC.1036.0.E9	KX129195	2002	29	0	5	0.636621	100	2	-2	0.53987	27	2	1	0.497407	38	2	0	0.525132	99	7	2	0.530566	35	1	8	0.481286	52	4	4	0.488904	30	3	-1	0.463	41	1	2	0.575561	13	2	-1	0.297615	42	0	7	0.452286	16	0
IC.10419	IC.10419.0.C9	KX129196	1987	26	0	5	0.590423	100	1	-6	0.53972	26	3	0	0.421808	41	2	1	0.52461	99	6	3	0.549545	35	1	5	0.4778	52	4	2	0.508981	32	5	-2	0.487156	41	1	3	0.548317	11	2	-1	0.355	42	0	7	0.449476	16	0
	IC.10419.0.H3	KX129197	1987	26	0	5	0.590423	100	2	-5	0.5418	26	3	1	0.412731	41	2	1	0.52461	99	6	3	0.549394	35	1	5	0.4778	52	4	2	0.521	32	5	-2	0.487156	41	1	3	0.548317	11	1	0	0.383	42	0	7	0.449476	16	0
IC.10425	IC.10425.0.H5	KX129198	1985	29	0	5	0.576793	100	2	-2	0.54215	26	3	0	0.409846	39	2	0	0.522692	99	5	1	0.528646	35	1	5	0.473743	52	4	2	0.499596	33	6	-2	0.503273	41	1	4	0.533293	10	1	-1	0.3883	42	0	7	0.449476	16	0
IC.10473	IC.10473.0.G1	KX129199	1987	29	0	5	0.579517	100	2	-1	0.55028	25	3	-1	0.40752	47	4	1	0.493745	99	7	3	0.554303	35	1	5	0.474429	53	4	2	0.492679	29	4	-2	0.494966	41	1	4	0.530415	10	2	-1	0.3851	42	0	6	0.451524	17	0
	IC.10473.0.G4	KX129200	1987	29	0	5	0.579517	100	2	-2	0.54981	25	3	-1	0.40752	47	4	0	0.481	99	7	4	0.549242	35	1	5	0.474429	53	3	1	0.488755	35	6	-3	0.498943	41	1	4	0.533293	10	2	0	0.4309	42	0	6	0.451524	17	0
	IC.10473.0.G5	KX129201	1987	29	0	5	0.579517	100	2	-2	0.54981	25	3	-1	0.40752	47	4	-1	0.488638	99	7	3	0.554303	34	1	5	0.476676	53	5	2	0.506679	29	5	-1	0.505034	41	1	3	0.542049	10	2	-1	0.3851	42	0	6	0.451524	17	0
IC.11100	IC.11100.0.G1	KX129202	1987	29	0	5	0.63469	100	1	-3	0.54286	34	5	0	0.400882	43	3	0	0.509372	99	5	3	0.535818	35	1	6	0.478743	52	4	2	0.496173	30	3	-2	0.51	41	1	4	0.530415	10	2	-1	0.3642	42	0	7	0.442738	16	0
	IC.11100.0.G11	KX129203	1987	29	0	5	0.63469	100	1	-3	0.54286	34	5	0	0.400882	43	3	0	0.509372	99	6	4	0.537768	35	1	7	0.484686	52	3	3	0.517212	30	4	-3	0.470667	41	1	4	0.530415	10	2	0	0.4242	42	0	7	0.442738	16	0
	IC.11100.0.G12	KX129204	1987	29	0	5	0.63469	100	1	-3	0.54286	34	5	0	0.400882	43	3	0	0.509372	99	6	4	0.537768	35	1	7	0.484686	52	3	3	0.517212	30	4	-3	0.470667	41	1	4	0.530415	10	2	0	0.4242	42	0	7	0.442738	16	0
	IC.11100.0.G7	KX129205	1987	29	0	6	0.602345	100	1	-5	0.54046	34	5	0	0.400882	43	3	0	0.509372	99	6	3	0.534576	35	1	5	0.484286	52	3	3	0.496788	32	5	-3	0.480656	41	1	4	0.530415	10	1	-1	0.357	42	0	7	0.442738	16	0
IC.1115	IC.1115.0.A4	KX129206	2005	34	0	7	0.627088	100	1	-4	0.5311	31	5	1	0.349516	39	2	1	0.531077	99	7	4	0.544051	34	1	4	0.487471	54	4	5	0.478222	30	4	-3	0.5428	41	1	5	0.556366	10	1	0	0.3982	42	0	7	0.442738	16	0
IC.11200	IC.11200.0.H3	KX129207	1987	29	0	6	0.604724	100	2	-4	0.54504	26	3	-2	0.424115	38	2	1	0.535842	99	4	8	0.538121	35	1	5	0.483086	52	4	4	0.507019	32	5	-4	0.498469	41	1	3	0.548951	11	2	1	0.348182	42	0	7	0.449476	16	0
IC.1125	IC.1125.0.D12	KX129208	2006	29	0	3	0.636345	100	2	-4	0.52917	24	3	-1	0.402708	41	2	0	0.463122	99	6	4	0.542808	35	1	6	0.500829	52	4	1	0.503462	33	6	-2	0.504394	41	1	4	0.553683	13	2	-1	0.342615	42	0	7	0.463214	16	0
	IC.1125.0.D4	KX129209	2006	29	0	3	0.63831	100	2	-4	0.52917	24	3	-1	0.4115	40	2	1	0.465275	99	6	4	0.544879	35	1	5	0.503514	52	4	-1	0.488596	29	5	-3	0.48169	41	1	4	0.553683	13	2	-1	0.342615	42	0	7	0.463214	16	0
	IC.1125.0.D9	KX129210	2006	29	0	3	0.629448	100	2	-3	0.53125	24	3	-1	0.406875	41	2	-1	0.450829	99	6	2	0.541263	35	1	6	0.489886	52	4	0	0.513885	29	5	-3	0.48169	41	1	4	0.553683	13	2	-1	0.342615	42	0	7	0.463214	16	0
	IC.1125.0.E12	KX129211	2006	29	0	3	0.636345	100	2	-4	0.52917	24	3	-1	0.414417	40	2	1	0.465275	99	6	2	0.541263	35	1	6	0.493257	52	4	1	0.500231	29	6	-2	0.486586	41	1	4	0.553683	13	2	-1	0.342615	42	0	7	0.463214	16	0
	IC.1125.0.E9	KX129212	2006	29	0	3	0.629448	100	2	-4	0.52917	24	3	1	0.435125	41	2	-1	0.455829	99	6	2	0.541263	35	1	6	0.493257	52	4	3	0.512885	33	5	-3	0.488485	41	1	4	0.560585	13	2	-1	0.342615	42	0	7	0.463214	16	0
IC.1170	IC.1170.0.D10	KX129213	2006	29	0	3	0.610552	100	2	-5	0.5426	30	3	-3	0.401933	57	5	1	0.465807	99	6	1	0.537909	35	1	6	0.4818	51	4	4	0.529	33	4	-3	0.43603	41	1	4	0.537317	11	2	-1	0.272909	43	0	6	0.458093	17	0
	IC.1170.0.D2	KX129214	2006	29	0	3	0.610552	100	2	-5	0.5426	30	3	-3	0.401933	51	4	2	0.484549	99	6	1	0.537909	35	1	6	0.4818	52	4	2	0.510846	33	3	-3	0.460636	41	1	4	0.537317	11	2	-1	0.272909	43	0	6	0.446628	17	0
	IC.1170.0.D5	KX129215	2006	29	0	3	0.610552	100	2	-5	0.5426	35	6	-2	0.388171	57	3	2	0.461193	99	6	1	0.537909	35	1	6	0.4818	51	4	4	0.529	33	3	-3	0.465667	41	1	4	0.537317	11	2	-1	0.272909	43	0	5	0.463163	17	0
	IC.1170.0.D8	KX129216	2006	29	0	3	0.610552	100	2	-5	0.5426	35	6	-2	0.388171	57	3	1	0.464123	99	6	1	0.537909	35	1	6	0.4818	52	4	1	0.504635	29	2	-1	0.505069	41	1	4	0.537317	11	2	0	0.314545	43	0	6	0.458093	17	0
IC.1211	IC.1211.0.C2	KX129217	2005	29	0	6	0.592586	100	2	-4	0.5365	20	3	-1	0.4375	59	5	0	0.465559	99	7	3	0.533293	35	1	5	0.464	52	3	-1	0.520538	33	4	2	0.509667	41	2	4	0.535146	13	2	0	0.469846	42	0	7	0.445548	15	0
	IC.1211.0.C6	KX129218	2005	29	0	6	0.592586	100	2	-4	0.53389	17	3	-1	0.471412	54	3	0	0.472352	99	7	3	0.533293	35	1	6	0.4694	52	4	0	0.524538	33	5	1	0.520545	41	2	4	0.535146	11	3	0	0.434727	42	0	7	0.445548	15	0
	IC.1211.0.F1	KX129219	2005	29	0	6	0.592586	100	2	-6	0.53149	17	3	-1	0.471412	59	5	0	0.465559	99	7	3	0.533293	35	1	6	0.4694	52	4	0	0.524538	33	5	1	0.516818	41	2	4	0.535146	12	1	-1	0.432083	42	0	7	0.445548	15	0
	IC.1211.0.F10	KX129220	2005	29	0	6	0.592586	100	2	-4	0.53389	27	5	-1	0.43963	59	5	0	0.465559	99	7	3	0.533293	35	1	6	0.4694	52	4	0	0.524538	33	5	1	0.520545	41	2	4	0.535146	11	2	0	0.468818	42	0	7	0.445548	15	0
	IC.1211.0.F12	KX129221	2005	29	0	6	0.592586	100	2	-3	0.53597	17	3	-1	0.471412	54	3	0	0.472352	99	7	3	0.533293	35	1	6	0.4694	52	4	0	0.524538	33	5	1	0.520545	41	2	4	0.535146	11	2	0	0.468818	42	0	7	0.445548	15	0
	IC.1211.0.F2	KX129222	2005	29	0	5	0.608276	100	2	-4	0.53389	27	5	-1	0.43963	59	5	0	0.465559	99	7	3	0.533293	35	1	6	0.4694	52	4	0	0.524538	33	5	1	0.520545	41	2	4	0.535146	11	2	0	0.468818	42	0	7	0.445548	15	0
	IC.1211.0.F7	KX129223	2005	29	0	6	0.582655	100	2	-3	0.53597	17	3	-1	0.471412	54	3	0	0.472352	99	7	3	0.533293	35	1	6	0.4694	52	4	0	0.524538	33	5	1	0.520545	41	2	4	0.535146	11	2	0	0.468818	42	0	7	0.445548	15	0
	IC.1211.0.F8	KX129224	2005	29	0	6	0.592586	100	2	-4	0.53389	27	5	-1	0.43963	59	5	0	0.465559	99	7	3	0.533293	35	1	6	0.4694	52	3	0	0.528654	33	5	1	0.520545	41	2	4	0.535146	11	2	0	0.468818	42	0	7	0.445548	15	0
IC.122	IC.122.0.C5	KX129225	1989	29	0	6	0.584828	100	2	-5	0.54515	26	4	-1	0.402385	40	2	0	0.537325	99	5	3	0.539384	35	1	4	0.471029	52	4	2	0.511673	34	5	-4	0.480471	41	1	5	0.53722	8	1	-1	0.377125	42	0	7	0.449476	16	0
IC.123	IC.123.0.B4	KX129226	1989	29	0	5	0.564207	100	2	-4	0.53894	26	3	-3	0.408115	37	2	4	0.499676	99	7	5	0.545727	35	1	4	0.474114	53	3	3	0.50583	29	5	-1	0.522483	41	1	3	0.546073	12	3	-2	0.336583	42	0	7	0.445548	17	0
IC.1240	IC.1240.0.F1	KX129227	2006	30	1	5	0.629367	100	2	-7	0.53811	40	5	-1	0.41335	38	2	1	0.5505	99	5	4	0.542172	35	1	5	0.488914	52	4	4	0.511731	34	5	-2	0.466471	41	1	6	0.536268	10	1	0	0.3808	42	0	7	0.434833	16	0
	IC.1240.0.F2	KX129228	2006	30	0	5	0.643067	100	2	-7	0.53796	40	5	-1	0.410275	39	2	1	0.549692	99	5	4	0.542172	35	1	5	0.488914	52	4	3	0.499423	34	5	-1	0.484	41	1	6	0.536268	10	1	0	0.3808	42	0	8	0.446524	16	0
	IC.1240.0.F5	KX129229	2006	30	0	5	0.633467	100	2	-5	0.54169	36	3	-2	0.432722	44	1	2	0.516977	99	5	4	0.543798	35	1	5	0.503	52	4	4	0.479885	33	5	-2	0.454667	41	1	6	0.529366	10	1	-1	0.3193	42	0	7	0.441571	16	0
IC.1260	IC.1260.0.G1	KX129230	2006	27	0	5	0.594407	100	3	-4	0.53616	28	4	-2	0.402107	37	2	0	0.572	99	7	1	0.536949	35	1	6	0.4792	51	3	1	0.48949	28	6	-1	0.527036	41	1	3	0.530171	12	2	-1	0.366333	42	0	8	0.44769	17	0
	IC.1260.0.G9	KX129231	2006	27	0	5	0.594407	100	3	-4	0.53525	29	4	-3	0.384655	37	2	0	0.566216	99	7	1	0.536949	35	1	6	0.4792	51	3	5	0.515569	24	4	-1	0.5115	41	1	3	0.530171	12	2	0	0.383667	42	0	8	0.44769	17	0
IC.1329	IC.1329.0.D2	KX129232	2007	29	0	5	0.589931	100	3	-4	0.53132	18	3	0	0.4815	42	3	2	0.526905	99	7	4	0.547616	35	1	6	0.494543	52	4	3	0.502404	32	5	0	0.518125	41	1	4	0.545049	11	1	-1	0.335455	42	0	7	0.452286	15	0
	IC.1329.0.H3	KX129233	2007	29	0	5	0.589931	100	3	-2	0.53581	26	4	0	0.463269	42	1	1	0.517429	99	7	4	0.547616	35	1	5	0.475714	52	4	3	0.516808	32	4	-2	0.500031	41	1	4	0.536829	11	1	-2	0.337818	42	0	7	0.452286	15	0
	IC.1329.0.H9	KX129235	2007	29	0	5	0.589931	100	3	-2	0.53709	22	3	-1	0.500409	39	2	0	0.523744	99	7	4	0.547616	35	1	5	0.475714	52	4	3	0.516808	32	4	-1	0.5115	41	1	4	0.536829	11	1	-2	0.337818	42	0	7	0.445548	15	0
IC.1331	IC.1331.0.E11	KX129236	2007	27	0	4	0.615259	100	2	-8	0.53417	27	3	1	0.367185	40	2	0	0.4753	99	7	1	0.549828	35	1	4	0.452057	51	3	4	0.532706	33	3	1	0.443424	41	1	6	0.546049	11	2	0	0.258091	42	0	7	0.449476	16	0
	IC.1331.0.E3	KX129237	2007	27	0	4	0.622667	100	2	-7	0.53875	25	3	0	0.39572	40	2	0	0.468225	99	7	1	0.549828	35	1	4	0.475086	51	3	5	0.525333	31	3	-5	0.450419	41	1	6	0.546049	10	2	0	0.3862	42	0	7	0.449476	16	0
	IC.1331.0.E4	KX129238	2007	27	0	4	0.615259	100	2	-7	0.53449	26	4	0	0.386923	40	2	0	0.468225	99	7	1	0.548636	35	1	4	0.4676	51	3	7	0.535588	31	3	-5	0.450419	41	1	6	0.546049	10	2	0	0.3862	42	0	7	0.449476	16	0
	IC.1331.0.E6	KX129239	2007	27	0	4	0.615259	100	2	-6	0.53907	26	3	0	0.4215	40	2	0	0.468225	99	7	1	0.548636	35	1	4	0.4676	51	3	5	0.530882	31	3	-5	0.450419	41	1	6	0.546049	10	2	0	0.3862	42	0	7	0.449476	16	0
IC.1336	IC.1336.0.C11	KX129240	2007	29	0	5	0.600448	100	1	-4	0.54758	36	6	-2	0.469056	39	3	1	0.525769	99	7	5	0.548737	35	1	5	0.512257	53	1	2	0.495132	34	5	-2	0.516794	41	2	3	0.579854	11	2	0	0.301636	42	0	7	0.449476	16	0
IC.1378	IC.1378.0.E1	KX129241	2007	29	0	6	0.580345	100	2	-5	0.52834	41	5	-1	0.447634	51	3	0	0.499314	99	6	3	0.541717	35	1	6	0.488086	52	3	2	0.489423	32	3	-3	0.491812	41	1	3	0.563683	10	1	-1	0.376	42	0	7	0.440452	16	0
	IC.1378.0.E5	KX129242	2007	29	0	6	0.580345	100	2	-5	0.52834	41	5	0	0.473683	52	3	2	0.504365	99	6	4	0.544677	35	1	4	0.505543	52	3	1	0.49475	32	3	0	0.485812	41	2	4	0.573878	10	0	0	0.294	42	0	7	0.433714	16	0
	IC.1378.0.F7	KX129243	2007	29	0	6	0.580345	100	2	-5	0.52834	41	5	-1	0.451683	51	3	1	0.503392	99	6	3	0.541717	35	1	6	0.488086	52	3	1	0.491077	32	3	-2	0.506125	41	1	3	0.563683	10	1	-1	0.376	42	0	7	0.440452	16	0
IC.1386	IC.1386.0.F11	KX129244	2007	29	0	6	0.590345	99	2	-4	0.535313	27	3	1	0.466926	49	3	-2	0.481367	99	8	4	0.556394	35	1	5	0.507171	51	3	2	0.510392	35	6	-2	0.485057	41	1	2	0.531927	12	2	0	0.348167	42	0	7	0.452476	16	0
	IC.1386.0.F9	KX129245	2007	29	0	6	0.590345	99	2	-4	0.535313	26	3	-1	0.459385	46	2	-1	0.5015	99	8	4	0.557586	35	1	4	0.4908	51	3	2	0.515941	35	6	-2	0.490543	41	1	3	0.534537	14	2	-1	0.360071	42	0	7	0.452476	16	0
IC.18	IC.18.0.B1	KX129246	1991	23	0	2	0.622652	100	2	-7	0.53967	33	5	-1	0.433606	43	2	1	0.498558	99	6	3	0.539374	35	1	4	0.494429	52	3	2	0.505462	29	5	-2	0.483103	41	1	4	0.53778	13	2	0	0.282077	42	0	7	0.442738	17	0
	IC.18.0.B6	KX129247	1991	23	0	2	0.613739	100	2	-7	0.53967	32	4	-1	0.423906	39	2	1	0.537846	99	6	0	0.534848	35	1	4	0.508514	52	3	5	0.521154	29	5	-2	0.483103	41	2	5	0.542854	13	2	0	0.282077	42	0	7	0.442738	17	0
	IC.18.0.B8	KX129248	1991	23	0	2	0.613739	100	2	-7	0.53876	32	4	0	0.419156	43	3	1	0.505512	99	6	2	0.537273	35	1	4	0.494429	52	3	2	0.505462	29	5	-2	0.483103	41	2	5	0.542854	13	2	-1	0.268615	42	0	7	0.442738	17	0
IC.193	IC.193.0.A8	KX129249	1991	40	0	8	0.585925	100	2	-5	0.54414	37	4	-2	0.400189	47	4	0	0.470021	99	6	5	0.534566	35	1	6	0.525171	52	3	4	0.513654	33	4	-2	0.500576	41	1	4	0.577805	11	3	0	0.338909	42	0	7	0.442738	17	0
	IC.193.0.B4	KX129250	1991	40	0	8	0.590075	100	2	-5	0.54414	37	4	-2	0.400189	47	4	0	0.467404	99	7	7	0.542455	35	1	6	0.525171	52	3	4	0.513654	33	4	-2	0.500576	41	1	4	0.577805	11	3	0	0.338909	42	0	7	0.442738	17	0
	IC.193.0.MX	KX129251	1991	40	0	8	0.590075	100	2	-5	0.54414	37	4	-1	0.400486	47	4	-1	0.473617	99	7	5	0.54003	35	1	6	0.525171	52	3	4	0.513654	33	4	-2	0.500576	41	1	4	0.577805	11	3	0	0.338909	42	0	7	0.442738	17	0
IC.2	IC.2.0.A7	KX129252	1991	29	0	7	0.581655	100	2	-5	0.53225	27	3	-1	0.416815	54	4	5	0.493259	99	7	1	0.541455	34	1	6	0.482794	52	3	4	0.494077	30	4	-1	0.4609	41	1	3	0.555854	12	2	-1	0.329	42	0	7	0.445548	16	0
	IC.2.0.C1	KX129253	1991	29	0	6	0.589793	100	2	-5	0.53225	27	2	-1	0.402148	45	3	2	0.509689	99	7	3	0.543879	34	1	6	0.478618	52	3	1	0.498904	30	4	-1	0.4609	41	1	3	0.548951	12	1	-1	0.29775	42	0	7	0.445548	16	0
	IC.2.0.C6	KX129254	1991	29	0	6	0.589793	100	2	-5	0.53225	27	2	-1	0.402148	45	3	2	0.515578	99	7	1	0.541455	34	1	6	0.478618	52	4	4	0.493019	34	5	-1	0.507765	41	1	4	0.547098	12	2	0	0.385	42	0	7	0.43881	16	0
IC.20439	IC.20439.0.H5	KX129255	1987	29	0	6	0.58831	100	2	-3	0.54168	23	3	0	0.424304	39	2	-1	0.513487	99	7	3	0.538202	35	1	6	0.486829	54	4	3	0.478778	33	4	-1	0.512576	41	1	4	0.521415	11	2	-1	0.326727	42	0	7	0.449476	17	0
IC.20476	IC.20476.0.C2	KX129256	1986	29	0	5	0.559621	100	2	-2	0.5455	33	3	-3	0.423424	39	2	1	0.515718	99	5	2	0.533222	35	1	3	0.477943	52	3	1	0.508212	30	5	-4	0.481433	41	1	5	0.544463	10	1	1	0.4257	42	0	7	0.449476	16	0
	IC.20476.0.G12	KX129257	1986	29	0	5	0.562621	100	2	-2	0.54759	27	3	-1	0.440963	38	2	1	0.527316	99	5	2	0.533222	35	1	4	0.490086	52	3	1	0.508212	30	5	-1	0.454967	41	1	5	0.544463	10	1	-1	0.3178	42	0	7	0.449476	16	0
IC.206	IC.206.0.E9	KX129259	2000	29	0	5	0.574552	100	2	-6	0.54313	33	5	-3	0.403273	44	3	1	0.504273	99	7	3	0.540465	34	1	6	0.477382	52	2	0	0.50975	35	5	-1	0.4332	41	1	4	0.57861	12	1	-1	0.33775	42	0	7	0.453071	16	0
	IC.206.0.F8	KX129260	2000	29	0	5	0.574552	100	2	-6	0.54313	33	5	-3	0.388485	46	4	0	0.515109	99	7	5	0.54003	37	0	9	0.488054	52	4	4	0.505981	35	5	-2	0.414743	41	1	3	0.568244	12	1	-2	0.330833	42	0	8	0.463976	17	0
IC.23	IC.23.0.A8	KX129261	1991	29	0	6	0.580414	100	1	-4	0.55376	26	2	0	0.397077	39	3	3	0.524949	99	7	1	0.545687	35	1	5	0.476486	52	4	4	0.507365	31	4	-2	0.479032	41	1	3	0.54139	13	2	0	0.325462	42	0	8	0.454429	16	0
IC.231	IC.231.0.B5	KX129262	1991	29	0	6	0.606724	100	2	-3	0.54228	25	3	-1	0.40204	39	2	0	0.510744	99	7	3	0.537192	35	1	6	0.490143	52	4	0	0.508173	31	5	-3	0.513258	41	1	4	0.542439	10	1	0	0.3295	42	0	8	0.44769	16	0
IC.239	IC.239.0.B11	KX129264	1991	29	0	5	0.581345	100	2	-6	0.54156	35	6	-2	0.438057	39	2	-1	0.531897	99	6	6	0.551293	35	1	6	0.472743	52	4	2	0.516885	31	5	0	0.489452	41	1	5	0.562122	11	2	-1	0.310182	42	0	7	0.449476	16	0
	IC.239.0.B8	KX129265	1991	29	0	4	0.565552	100	2	-6	0.54156	32	5	-1	0.426969	39	3	-1	0.531077	99	6	4	0.547657	35	1	6	0.490886	52	4	2	0.516885	29	4	-2	0.465931	41	1	5	0.562122	11	2	-1	0.310182	42	0	7	0.449476	16	0
	IC.239.0.D4	KX129266	1991	29	0	4	0.565552	100	2	-6	0.54156	35	6	-2	0.441429	39	3	-1	0.528744	99	6	4	0.543141	35	1	6	0.490886	52	3	3	0.508231	31	4	-2	0.461258	41	1	5	0.562122	11	2	-1	0.310182	42	0	7	0.449476	16	0
IC.241	IC.241.0.C1	KX129267	1991	29	0	3	0.58769	100	2	-5	0.54296	26	4	-2	0.446115	39	0	4	0.539667	99	7	1	0.540101	35	1	5	0.473314	52	4	3	0.508712	32	2	-1	0.518687	41	1	4	0.530415	11	1	1	0.359273	42	0	7	0.449476	16	0
	IC.241.0.C3	KX129268	1991	29	0	2	0.612966	100	2	-5	0.54296	26	4	-1	0.412846	41	1	4	0.50839	99	7	1	0.541778	35	1	5	0.473314	52	4	3	0.508712	32	2	-1	0.518687	41	1	4	0.530415	11	1	1	0.359273	42	0	7	0.449476	16	0
IC.246	IC.246.0.B1	KX129269	1991	29	0	5	0.565897	101	2	-2	0.546287	31	3	3	0.371226	43	2	1	0.506372	99	6	4	0.533535	35	1	4	0.4786	52	3	1	0.520538	31	5	-2	0.511516	41	2	4	0.539195	12	2	-1	0.3615	42	0	6	0.442762	17	0
	IC.246.0.C11	KX129270	1991	29	0	6	0.585655	101	2	-3	0.547941	27	3	1	0.414481	44	2	2	0.503364	99	6	4	0.533687	35	1	4	0.4786	52	3	1	0.520538	31	5	-2	0.511516	41	2	4	0.539195	12	2	-1	0.3615	42	0	6	0.442762	17	0
	IC.246.0.C8	KX129271	1991	29	0	6	0.578586	101	2	-3	0.549109	29	3	1	0.428069	44	2	2	0.523818	99	6	4	0.530424	35	1	5	0.476571	52	4	2	0.508577	26	3	0	0.466423	41	2	3	0.553707	12	2	-1	0.36025	42	0	7	0.453667	17	0
IC.247	IC.247.0.A5	KX129272	1991	29	0	4	0.590966	100	1	-5	0.53238	31	3	0	0.430935	49	3	2	0.497612	99	5	7	0.539303	35	1	6	0.4218	52	3	3	0.508173	37	5	-2	0.484892	41	1	3	0.558927	10	1	0	0.3158	42	0	7	0.445548	16	0
	IC.247.0.B7	KX129273	1991	29	0	4	0.59669	100	1	-5	0.53072	32	3	0	0.440375	49	3	1	0.504939	99	5	7	0.539303	35	1	6	0.4218	52	4	0	0.509538	31	5	-3	0.509161	41	1	3	0.558927	10	1	0	0.3158	42	0	7	0.445548	16	0
	IC.247.0.F12	KX129274	1991	29	0	4	0.59669	100	1	-5	0.53072	31	3	0	0.430935	49	3	1	0.504939	99	5	7	0.539303	35	1	6	0.4218	52	3	3	0.508173	31	5	-1	0.514742	41	1	3	0.558927	10	1	0	0.3441	42	0	7	0.445548	16	0
IC.253	IC.253.0.B1	KX129278	1991	29	0	6	0.575586	100	2	-3	0.55138	34	3	-1	0.425647	39	1	2	0.526333	99	7	0	0.537556	35	1	6	0.4856	52	3	5	0.504365	31	5	-1	0.518613	41	1	3	0.548951	9	1	1	0.339667	42	0	7	0.43881	15	0
	IC.253.0.B2	KX129279	1991	29	0	6	0.575586	100	2	-2	0.55596	34	3	-1	0.425647	41	1	2	0.520634	99	6	1	0.550707	35	1	6	0.505886	52	4	1	0.489904	31	5	-1	0.48371	41	1	3	0.560317	10	2	-1	0.3622	42	0	7	0.445548	15	0
IC.254	IC.254.0.A9	KX129280	1992	29	0	4	0.540276	100	3	-3	0.53958	23	3	-2	0.408783	41	2	0	0.497951	99	7	1	0.539556	35	1	5	0.467886	52	4	4	0.505192	30	5	-3	0.4649	41	1	4	0.55222	12	2	0	0.316083	42	0	8	0.452238	16	0
	IC.254.0.B9	KX129281	1992	29	0	4	0.529241	100	3	-5	0.53552	23	3	-2	0.408783	41	2	0	0.497951	99	7	1	0.539556	35	1	4	0.4706	52	4	4	0.508385	31	5	-3	0.469742	41	1	4	0.55222	15	2	-1	0.374	42	0	8	0.4455	16	0
IC.27	IC.27.0.MX	KX129282	1988	30	0	5	0.5888	101	2	-4	0.528901	27	3	1	0.424222	39	2	0	0.564692	99	4	3	0.53898	35	1	5	0.476086	52	3	2	0.495442	28	3	-1	0.491679	41	1	4	0.518537	10	1	-1	0.3974	42	0	7	0.443095	17	0
IC.277	IC.277.0.C9	KX129283	1997	29	0	5	0.544103	99	2	-3	0.548222	27	5	0	0.426852	39	2	0	0.548846	99	7	1	0.534596	35	1	4	0.488914	52	4	3	0.511308	31	5	-1	0.505516	41	1	4	0.533585	13	2	-1	0.404	42	0	7	0.445548	17	0
	IC.277.0.D10	KX129284	1997	29	0	5	0.544103	99	2	-2	0.550323	27	4	1	0.428444	39	2	0	0.548846	99	7	1	0.534596	35	1	4	0.488914	52	4	3	0.511308	31	5	0	0.520774	41	1	4	0.533585	13	2	-1	0.404	42	0	7	0.445548	17	0
	IC.277.0.D4	KX129285	1997	29	0	4	0.573724	100	2	-3	0.55008	33	6	0	0.435152	39	2	0	0.548846	99	7	3	0.537293	35	1	5	0.473314	52	4	3	0.521154	31	5	-2	0.509	41	1	4	0.533585	12	2	0	0.340917	42	0	7	0.445548	17	0
	IC.277.0.D6	KX129286	1997	29	0	4	0.572621	99	2	-3	0.542273	27	4	1	0.432815	39	2	0	0.548846	99	7	1	0.534596	35	1	4	0.488914	52	4	3	0.511308	31	5	0	0.520774	41	1	4	0.533585	13	2	-1	0.404	42	0	7	0.452286	17	0
	IC.277.0.D9	KX129287	1997	29	0	5	0.544103	99	2	-2	0.550323	27	4	1	0.432815	39	2	0	0.548846	99	7	2	0.537889	35	1	4	0.481457	53	4	0	0.500698	31	5	0	0.537742	41	1	4	0.533585	12	2	-2	0.303083	42	0	7	0.445548	17	0
IC.295.	IC.295.0.D11	KX129288	1998	29	0	5	0.573138	100	2	-6	0.53764	27	5	-2	0.380963	37	2	1	0.539514	99	7	2	0.536636	35	1	6	0.479257	53	4	2	0.496698	35	4	-2	0.490143	41	1	4	0.517024	10	1	-2	0.2754	42	0	7	0.449476	17	0
	IC.295.0.D6	KX129289	1998	29	0	5	0.587138	100	2	-6	0.53764	27	5	-2	0.380963	38	2	0	0.532289	99	7	2	0.533778	35	1	5	0.486029	53	4	4	0.504358	30	3	-1	0.5427	41	1	4	0.517024	10	1	-2	0.2754	42	0	7	0.449476	17	0
IC.30048	IC.30048.0.D12	KX129290	1985	29	0	4	0.569448	100	2	-5	0.53722	26	3	-1	0.401231	44	3	2	0.484227	99	7	4	0.539313	35	1	4	0.481457	52	3	3	0.495827	31	5	-1	0.484581	41	1	5	0.545024	10	2	0	0.3123	42	0	7	0.449476	17	0
	IC.30048.0.D8	KX129291	1985	29	0	4	0.579207	100	1	-4	0.53586	26	4	-1	0.437923	44	5	2	0.493477	99	6	4	0.536495	35	1	4	0.488914	52	3	1	0.496654	30	4	-2	0.4771	41	1	5	0.547902	10	2	0	0.3123	42	0	7	0.449476	17	0
	IC.30048.0.E10	KX129292	1985	29	0	5	0.561172	100	2	-4	0.53826	26	3	-1	0.401231	44	4	2	0.490682	99	6	4	0.536495	35	1	4	0.488914	52	3	1	0.496654	30	5	0	0.4993	41	1	5	0.545024	10	2	0	0.3123	42	0	7	0.449476	17	0
	IC.30048.0.E8	KX129293	1985	29	0	5	0.527207	100	2	-4	0.53588	26	3	-1	0.401231	44	4	2	0.490682	99	6	5	0.534808	35	1	5	0.473314	52	3	3	0.501269	31	4	-2	0.514032	41	1	5	0.540878	10	2	0	0.3123	42	0	7	0.449476	17	0
IC.30281	IC.30281.0.D3	KX129294	1987	29	0	5	0.544172	100	2	-5	0.53852	26	3	-2	0.359692	44	4	2	0.490682	99	7	3	0.53602	35	1	4	0.475343	52	3	2	0.520673	31	5	-2	0.474935	41	1	5	0.547902	10	2	0	0.3337	42	0	7	0.456214	17	0
	IC.30281.0.H2	KX129295	1987	29	0	5	0.544172	100	2	-5	0.53852	26	3	-2	0.359692	44	4	2	0.490682	99	7	3	0.541	35	1	4	0.475343	52	3	4	0.517385	31	5	-3	0.476839	41	1	5	0.547902	9	2	0	0.320778	42	0	7	0.456214	17	0
	IC.30281.0.H6	KX129296	1987	29	0	5	0.544172	100	2	-5	0.53837	26	3	-2	0.359692	44	3	3	0.496614	99	7	3	0.541	35	1	4	0.475343	52	3	4	0.527558	31	5	-3	0.476839	41	1	5	0.547902	10	2	0	0.3337	42	0	7	0.456214	17	0
IC.35	IC.35.0.A11	KX129297	1993	35	0	5	0.594743	100	3	-6	0.53135	26	5	1	0.459769	47	1	-3	0.482809	99	6	7	0.545263	35	1	5	0.485429	52	2	-3	0.476577	33	4	1	0.509485	41	2	3	0.541683	13	2	2	0.297692	42	0	7	0.46	16	0
	IC.35.0.A3	KX129298	1993	35	0	5	0.594743	100	3	-6	0.53359	26	5	0	0.480615	46	2	0	0.512435	99	6	2	0.545636	35	1	5	0.477343	52	2	2	0.500712	27	4	-1	0.509815	41	0	4	0.55622	11	0	0	0.359636	42	0	7	0.46	16	0
	IC.35.0.A8	KX129299	1993	35	0	5	0.594743	100	3	-6	0.53135	26	4	0	0.451769	47	2	-2	0.487234	99	6	4	0.541172	35	1	5	0.477343	52	2	1	0.505192	29	4	0	0.563483	41	2	4	0.545951	9	1	0	0.374	42	0	7	0.46	16	0
IC.357	IC.357.0.C11	KX129300	1997	29	0	6	0.582655	100	2	-5	0.53832	33	6	0	0.389939	47	3	0	0.50083	99	6	2	0.547263	35	1	6	0.461457	52	4	2	0.502077	33	4	-3	0.473273	41	1	4	0.565829	12	2	-1	0.323417	42	0	6	0.438571	16	0
IC.38	IC.38.0.B7	KX129301	1988	29	0	6	0.572897	100	2	-4	0.53162	25	4	-1	0.40432	41	3	0	0.524927	99	5	2	0.534879	35	1	5	0.470371	52	4	3	0.483635	33	5	-4	0.519758	41	1	4	0.550171	12	2	0	0.4225	42	0	5	0.443762	16	0
	IC.38.0.D12	KX129302	1988	29	0	6	0.572897	100	2	-4	0.53162	25	4	-1	0.40432	41	3	0	0.524927	99	5	2	0.534879	35	1	5	0.470371	52	4	3	0.483635	33	5	-4	0.519758	41	1	4	0.550171	12	2	0	0.4225	42	0	5	0.443762	16	0
IC.387	IC.387.0.C10	KX129303	1993	29	0	6	0.582655	100	1	-5	0.53534	31	3	-1	0.426613	46	4	3	0.473261	99	6	3	0.538131	35	1	5	0.481714	52	4	3	0.490904	30	4	-3	0.4868	41	1	3	0.560171	13	2	0	0.471077	42	0	7	0.449833	16	0
	IC.387.0.C11	KX129304	1993	29	0	6	0.582655	100	1	-5	0.53534	31	3	-1	0.426613	46	4	3	0.473261	99	6	3	0.538131	35	1	5	0.481714	52	4	3	0.490904	30	4	-3	0.4868	41	1	3	0.560171	13	2	0	0.471077	42	0	7	0.449833	16	0
	IC.387.0.C7	KX129305	1993	29	0	6	0.582655	100	1	-5	0.53534	31	3	-1	0.426613	46	4	3	0.475826	99	6	3	0.538131	35	1	5	0.481714	52	4	3	0.490904	30	4	-3	0.4868	41	1	3	0.560171	13	2	0	0.471077	42	0	7	0.449833	16	0
IC.389	IC.389.0.B3	KX129306	1993	29	0	6	0.584379	100	2	-3	0.53058	19	1	-1	0.429632	44	2	0	0.500955	99	6	6	0.551808	35	1	6	0.480543	52	4	2	0.514231	32	5	-3	0.442625	41	1	4	0.54161	12	1	1	0.364417	42	0	7	0.442738	15	0
	IC.389.0.B4	N/A	1993	29	0	6	0.598552	100	2	-3	0.53224	19	1	-1	0.429632	44	2	0	0.507386	99	5	5	0.548515	35	1	6	0.480543	52	4	3	0.529269	32	5	-3	0.442625	41	1	4	0.54161	12	1	1	0.323333	42	0	7	0.452286	15	0
	IC.389.0.B5	KX129307	1993	29	0	6	0.60831	100	2	-3	0.53315	19	1	-1	0.429632	44	2	0	0.507386	99	6	6	0.550616	35	1	6	0.480543	52	4	2	0.535538	30	5	-1	0.481467	41	1	4	0.54161	10	1	2	0.3459	42	0	7	0.442738	15	0
IC.404	IC.404.0.A7	KX129308	1993	27	0	5	0.607519	100	2	-3	0.54666	40	6	-1	0.41715	39	2	3	0.505282	99	6	3	0.544616	35	1	4	0.491143	51	4	4	0.510078	32	4	-3	0.478094	41	1	4	0.540195	11	2	-1	0.425091	42	0	7	0.442738	16	0
	IC.404.0.D10	KX129309	1993	27	0	5	0.607519	99	2	-3	0.534697	42	6	-2	0.414381	42	3	4	0.494119	99	6	3	0.543424	35	1	4	0.491143	51	4	4	0.510078	32	4	-3	0.478094	41	1	4	0.540195	11	2	-1	0.414364	42	0	7	0.442738	16	0
	IC.404.0.D6	KX129310	1993	27	0	5	0.607519	100	2	-1	0.54906	40	6	-1	0.410075	39	2	3	0.505282	99	6	3	0.544616	35	1	4	0.491143	51	4	4	0.510078	32	4	-3	0.478094	41	1	4	0.540195	11	2	-1	0.414364	42	0	7	0.442738	16	0
IC.434	IC.434.0.B1	N/A	1993	29	0	5	0.602724	100	3	-5	0.53847	34	5	0	0.370412	40	2	1	0.4847	99	7	3	0.546838	35	1	5	0.484943	52	4	2	0.523942	34	5	-3	0.451147	41	1	4	0.534683	12	2	0	0.407083	42	0	7	0.449405	16	0
	IC.434.0.C8	KX129311	1993	29	0	5	0.619724	100	3	-4	0.5478	34	4	0	0.4035	40	2	0	0.476375	99	6	3	0.543051	35	1	5	0.480886	53	4	2	0.531849	34	5	-3	0.451147	41	1	4	0.534683	11	1	0	0.403182	42	0	7	0.449405	16	0
	IC.434.0.C9	KX129312	1993	29	0	5	0.602724	100	3	-4	0.5429	34	4	0	0.4035	40	2	1	0.4847	99	6	2	0.547646	35	1	5	0.484943	52	3	2	0.528058	34	4	-3	0.454765	41	1	4	0.534683	11	1	0	0.392	42	0	7	0.449405	16	0
IC.446	IC.446.0.D3	KX129313	2005	32	0	6	0.556812	100	2	-7	0.53388	30	3	-2	0.416967	41	2	-1	0.560171	99	7	2	0.544869	39	1	7	0.531897	51	3	1	0.525235	28	4	-1	0.501643	41	1	3	0.576415	15	2	-2	0.395533	42	0	7	0.462	17	0
IC.450	IC.450.0.F1	KX129321	1994	29	0	5	0.595931	100	3	-3	0.55464	26	3	-2	0.413962	41	2	1	0.50522	99	7	3	0.531051	35	1	4	0.488914	52	3	1	0.516692	31	4	-1	0.498968	41	1	4	0.540195	12	2	0	0.354333	42	0	7	0.453667	17	0
	IC.450.0.F10	KX129322	1994	29	0	3	0.576138	100	2	-6	0.54718	25	3	1	0.40128	41	1	1	0.490317	99	7	3	0.537566	35	1	4	0.497	52	3	2	0.505115	30	4	-3	0.47	41	1	4	0.540195	12	2	0	0.354333	42	0	7	0.456476	16	0
	IC.450.0.F8	KX129323	1994	29	0	4	0.601862	100	2	-6	0.54718	26	3	-1	0.420308	41	2	0	0.495073	99	7	5	0.540394	35	1	6	0.487086	52	3	2	0.509135	30	3	-4	0.463733	41	1	4	0.540195	12	2	1	0.364083	42	0	7	0.456476	16	0
IC.451	IC.451.0.C4	KX129324	1994	34	0	7	0.599706	100	2	-4	0.53499	33	4	0	0.417424	42	2	2	0.501452	99	7	4	0.554899	35	1	5	0.477257	52	4	-1	0.502673	30	5	-1	0.5152	41	1	4	0.549659	18	2	-2	0.338333	42	0	6	0.457405	15	0
	IC.451.0.C6	KX129325	1994	29	0	6	0.588759	100	2	-4	0.52802	33	4	-1	0.452939	42	2	2	0.498643	99	8	3	0.556535	35	1	5	0.484657	53	4	2	0.486094	30	3	0	0.515233	41	1	4	0.538293	14	1	-2	0.402643	42	0	7	0.436	16	0
	IC.451.0.C9	KX129326	1994	29	0	6	0.577724	100	2	-4	0.52802	28	2	0	0.484571	42	2	2	0.498643	99	7	3	0.55798	35	1	5	0.476571	52	4	4	0.499346	30	4	-1	0.513667	41	1	4	0.538293	17	2	0	0.322235	42	0	7	0.436	16	0
IC.454	IC.454.0.G10	KX129327	1994	29	0	7	0.601138	100	2	-2	0.53855	31	4	-1	0.427645	41	3	0	0.506902	99	6	3	0.550535	35	1	5	0.476171	52	4	1	0.508135	36	6	-1	0.485361	41	1	5	0.512415	11	2	0	0.299818	42	0	7	0.452286	16	0
	IC.454.0.G11	KX129328	1994	29	0	7	0.594241	100	2	-1	0.54637	37	5	-2	0.391351	42	3	0	0.51569	99	5	5	0.54099	35	1	5	0.502543	52	4	2	0.500712	35	5	-3	0.453886	41	1	5	0.512415	11	2	0	0.299818	42	0	7	0.452286	16	0
IC.461	IC.461.0.C8	KX129329	1994	29	0	4	0.590517	100	1	-4	0.54555	26	3	0	0.398269	43	3	2	0.503814	99	8	2	0.558162	35	1	3	0.477714	52	3	4	0.516462	37	6	-2	0.446892	41	1	4	0.551561	11	1	1	0.346727	42	0	7	0.452286	17	0
	IC.461.0.E1	KX129330	1994	29	0	4	0.590517	100	1	-4	0.54555	26	3	-1	0.467731	47	3	1	0.462191	99	8	2	0.550889	35	1	5	0.455314	52	4	5	0.502385	30	5	-1	0.5119	41	1	3	0.560317	10	1	-1	0.2501	42	0	8	0.4505	17	0
IC.462	IC.462.0.D5	KX129331	1994	26	0	5	0.587577	100	2	0	0.53752	28	5	-1	0.369321	39	2	-1	0.498538	99	6	2	0.547232	35	1	6	0.482914	51	4	3	0.510686	30	4	-3	0.501167	41	1	5	0.541585	12	1	-2	0.316	42	0	7	0.449476	16	0
IC.465	IC.465.0.E10	KX129332	1994	29	0	5	0.564069	100	1	-6	0.53549	46	7	0	0.3845	39	2	3	0.498923	99	5	4	0.544283	35	1	7	0.482629	51	4	0	0.518471	31	3	-2	0.547935	41	1	4	0.532366	9	2	1	0.294556	42	0	7	0.452214	17	0
	IC.465.0.E4	KX129333	1994	29	0	6	0.579862	100	1	-6	0.53715	44	7	0	0.376432	39	2	3	0.491667	99	5	3	0.547596	35	1	6	0.509571	52	3	3	0.529096	31	3	-3	0.502806	41	1	4	0.539268	9	2	1	0.294556	42	0	7	0.452214	17	0
IC.472	IC.472.0.A11	KX129334	2007	29	1	5	0.569586	100	1	-2	0.55309	34	6	-1	0.464206	39	2	2	0.540026	99	5	5	0.533444	35	1	5	0.493314	52	4	1	0.515346	33	4	-1	0.500424	41	1	3	0.532805	10	1	-2	0.3576	42	0	7	0.438738	17	0
	IC.472.0.A9	KX129335	2007	29	1	5	0.569586	100	2	-1	0.54594	34	6	-1	0.451265	39	2	2	0.540026	99	5	5	0.533444	35	1	5	0.493314	52	4	1	0.515346	33	4	-1	0.500424	41	1	3	0.532805	10	1	-2	0.3576	42	0	7	0.438738	17	0
IC.479	IC.479.0.A2	KX129369	1994	29	0	4	0.596448	100	1	-5	0.53451	24	3	1	0.481708	41	2	2	0.469049	98	5	2	0.541469	35	1	4	0.467686	52	3	2	0.509058	30	4	-2	0.461167	41	1	4	0.539561	11	1	0	0.444	42	0	8	0.461167	17	0
	IC.479.0.G10	KX129370	1994	29	1	3	0.594828	100	1	-5	0.53999	24	3	0	0.459125	41	2	1	0.491488	98	5	2	0.533827	35	1	6	0.479143	52	3	5	0.505519	30	5	-3	0.464333	41	1	4	0.542439	14	3	-2	0.379214	42	0	8	0.461167	17	0
	IC.479.0.G4	KX129371	1994	29	1	3	0.594828	100	1	-7	0.53494	24	3	-1	0.472167	41	2	1	0.491488	98	5	3	0.540214	35	1	6	0.479143	51	3	3	0.500255	30	5	-3	0.471333	41	1	4	0.542439	14	3	-2	0.379214	42	0	8	0.461167	17	0
IC.493	IC.493.0.A9	KX129374	2006	29	0	5	0.572414	100	3	-4	0.54305	13	2	-1	0.434462	50	4	-1	0.47724	99	6	4	0.534535	34	1	5	0.482824	56	3	4	0.519054	30	5	-1	0.5051	41	1	3	0.551171	11	2	-2	0.322455	42	0	7	0.445548	16	0
IC.525	IC.525.0.B12	KX129390	1997	29	0	4	0.585	99	3	-5	0.544303	34	4	-2	0.372147	37	1	2	0.55273	99	6	5	0.550263	35	2	7	0.4576	53	3	2	0.501925	35	4	-1	0.4528	41	1	2	0.534341	11	1	1	0.355273	42	0	8	0.457238	16	0
	IC.525.0.F8	KX129391	1997	29	0	5	0.60131	99	3	-3	0.548505	33	3	-1	0.391485	40	3	0	0.506725	99	5	4	0.537192	35	2	7	0.4576	53	4	2	0.490925	35	6	-2	0.445343	41	1	3	0.535122	12	1	0	0.328	42	0	8	0.457238	16	0
IC.53	IC.53.0.B3	KX129392	1992	29	0	5	0.592621	102	2	-4	0.54499	39	4	-3	0.417026	39	2	1	0.518487	99	7	1	0.539636	35	1	6	0.485371	53	2	3	0.486377	35	5	-1	0.453686	41	1	3	0.536537	12	2	-1	0.332417	42	0	7	0.452286	17	0
IC.534	IC.534.0.B11	KX129393	2003	29	0	5	0.583862	100	2	-3	0.54977	25	2	-2	0.4442	46	1	1	0.475478	99	8	2	0.553737	35	1	5	0.477371	52	2	2	0.499865	31	5	-2	0.477806	41	1	3	0.556049	10	1	-1	0.3631	42	0	7	0.448357	15	0
	IC.534.0.C11	KX129394	2003	29	0	5	0.583862	100	2	-3	0.54977	25	2	-2	0.4442	46	2	1	0.47187	99	8	2	0.553737	35	1	5	0.477371	52	2	2	0.512404	31	5	-2	0.477806	41	1	3	0.556049	10	1	-1	0.3631	42	0	7	0.442738	15	0
	IC.534.0.C7	KX129395	2003	29	0	5	0.583862	100	2	-3	0.54977	25	2	-2	0.4442	46	2	1	0.47187	99	8	2	0.553737	35	1	5	0.477371	52	2	2	0.499865	31	5	-2	0.477806	41	1	3	0.556049	10	1	-1	0.3631	42	0	7	0.448357	15	0
	IC.534.0.C9	KX129396	2003	29	0	4	0.568069	100	2	-4	0.54887	25	3	-1	0.4542	46	4	2	0.50337	99	8	2	0.556596	35	1	5	0.477371	52	3	1	0.489692	30	5	-1	0.5109	41	1	3	0.556049	11	1	1	0.399273	42	0	7	0.442738	15	0
IC.54	IC.54.0.A1	KX129399	1991	34	0	7	0.619941	100	1	-3	0.53798	34	5	-1	0.419353	39	2	1	0.543564	99	6	2	0.539061	35	0	7	0.480029	52	2	2	0.492788	30	4	-3	0.464267	41	1	4	0.540195	12	2	0	0.335667	42	0	8	0.445524	16	0
IC.606	IC.606.0.C11	KX129400	2006	29	0	6	0.591448	100	2	-5	0.54095	29	3	-2	0.38331	45	2	-1	0.511111	99	7	3	0.541606	35	1	5	0.476571	52	3	2	0.489288	33	5	-1	0.466545	41	1	3	0.542049	14	3	0	0.366357	42	0	8	0.463976	16	0
	IC.606.0.C7	KX129401	2006	29	0	5	0.605483	100	2	-5	0.54539	35	5	-2	0.410771	45	2	-1	0.511111	99	6	6	0.552545	35	1	5	0.473229	52	4	0	0.488654	33	5	-1	0.466545	41	1	3	0.542049	14	3	-1	0.379	42	0	8	0.463976	16	0
IC.61	IC.61.0.MX	KX129402	1988	29	0	4	0.543276	100	2	-4	0.54409	35	5	0	0.437029	42	3	0	0.516524	99	7	1	0.538798	35	1	5	0.480886	52	3	2	0.499192	30	5	1	0.5433	41	1	4	0.533293	12	1	0	0.465083	42	0	7	0.449476	17	0
IC.616	IC.616.0.E11	KX129403	1997	29	1	6	0.60631	100	2	-3	0.53342	32	4	-1	0.446281	39	2	-1	0.523872	99	7	1	0.539788	35	1	5	0.4652	52	3	3	0.512942	37	6	1	0.534595	41	1	4	0.544341	11	2	1	0.359727	42	0	7	0.460405	17	0
	IC.616.0.H1	KX129404	1997	29	0	5	0.579	100	2	-6	0.53596	30	4	-1	0.380867	39	2	1	0.537692	99	7	3	0.539717	35	1	3	0.472457	52	2	4	0.505654	30	4	-1	0.520667	41	1	6	0.55422	10	1	0	0.3684	42	0	7	0.460405	17	0
	IC.616.0.H12	KX129405	1997	29	0	5	0.56969	100	2	-6	0.53714	34	6	-1	0.415706	39	2	1	0.537692	99	7	2	0.543586	35	1	4	0.485543	52	2	4	0.505654	30	4	-2	0.542667	41	1	5	0.556073	10	1	-2	0.3059	42	0	7	0.460405	17	0
IC.619	IC.619.0.B6	KX129406	1997	34	0	6	0.560235	101	2	-7	0.524564	29	4	0	0.436138	39	2	2	0.522692	99	6	4	0.542192	35	1	4	0.488914	53	4	-1	0.527057	38	6	1	0.486553	41	1	3	0.539415	11	1	2	0.382818	42	0	7	0.452286	16	0
	IC.619.0.B7	KX129407	1997	34	0	6	0.577412	101	2	-6	0.531901	29	4	0	0.437241	39	2	3	0.534821	99	6	4	0.543111	35	1	4	0.488914	52	4	2	0.512019	38	6	-2	0.505711	41	1	4	0.554439	10	1	0	0.3739	42	0	7	0.449476	16	0
	IC.619.0.D10	KX129408	1997	34	0	6	0.577412	101	2	-5	0.536584	29	4	0	0.433	39	2	2	0.522692	99	6	4	0.543111	35	1	4	0.503	55	5	2	0.500582	39	4	-3	0.505718	41	1	4	0.554439	10	1	0	0.3739	42	0	7	0.449476	16	0
IC.629	IC.629.0.A2	KX129409	2004	32	0	6	0.596906	100	3	-3	0.53763	26	4	-1	0.399385	44	4	1	0.506114	99	6	3	0.546434	35	1	4	0.500343	53	3	3	0.496472	35	5	-1	0.497429	41	2	2	0.555024	10	2	0	0.3386	42	0	7	0.436	16	0
	IC.629.0.A6	KX129410	2004	32	0	6	0.600719	100	3	-5	0.5395	23	2	-4	0.447217	44	3	5	0.465795	99	6	5	0.552121	35	1	6	0.480543	53	3	1	0.455849	33	6	1	0.494364	41	1	2	0.571439	10	2	0	0.3386	42	0	7	0.43881	16	0
	IC.629.0.F7	KX129411	2004	32	0	6	0.585625	100	3	-3	0.53878	26	4	-1	0.399385	44	4	1	0.508795	99	6	3	0.546232	35	1	4	0.500343	53	4	1	0.49166	35	5	-1	0.480743	41	2	2	0.555024	10	2	0	0.3386	42	0	7	0.436	16	0
	IC.629.0.G9	KX129412	2004	32	0	6	0.594469	100	3	-3	0.53763	26	4	-1	0.399385	46	3	2	0.504152	99	6	4	0.544475	35	1	4	0.500343	53	4	0	0.489472	35	5	1	0.504286	41	2	2	0.555024	10	2	0	0.3386	42	0	7	0.436	16	0
IC.645	IC.645.0.C5	N/A	1997	28	0	4	0.58025	100	1	-1	0.52095	38	7	-1	0.437289	39	2	2	0.516128	99	6	3	0.542192	35	1	8	0.474657	52	4	1	0.483173	30	5	-1	0.484967	41	1	3	0.542049	12	2	0	0.330333	42	0	8	0.44069	17	0
IC.660	IC.660.0.C10	KX129425	2002	29	0	6	0.589448	100	2	-7	0.53939	30	4	-1	0.391833	43	4	-1	0.46586	99	7	4	0.540354	34	2	3	0.514412	54	2	3	0.50313	31	6	-2	0.455968	41	1	4	0.55239	10	1	-1	0.3303	42	0	9	0.458	16	0
	IC.660.0.D6	KX129426	2002	29	0	6	0.589448	100	2	-7	0.53939	30	4	-1	0.391833	43	4	-1	0.46586	99	7	4	0.540354	34	2	3	0.514412	54	3	3	0.505407	31	5	0	0.446484	41	1	4	0.55239	10	1	-1	0.3303	42	0	9	0.458	16	0
	IC.660.0.D9	KX129427	2002	29	0	6	0.589448	100	2	-7	0.53939	30	4	-1	0.391833	43	4	-1	0.46586	99	7	4	0.540354	34	2	3	0.514412	54	3	3	0.505407	31	5	-1	0.457484	41	1	4	0.55239	10	1	-1	0.3303	42	0	9	0.458	16	0
IC.665	IC.665.0.A1	KX129440	2000	29	0	4	0.555276	100	2	-3	0.53379	30	6	-2	0.3893	39	1	0	0.517308	99	6	2	0.554343	35	2	6	0.486514	53	4	4	0.505472	29	4	-1	0.507207	41	1	3	0.548146	11	1	-1	0.349455	42	0	6	0.458262	16	0
	IC.665.0.C8	KX129441	2000	29	0	4	0.579172	100	2	-3	0.53923	30	6	-2	0.3893	39	1	0	0.511821	99	6	2	0.554343	35	2	6	0.486514	53	4	4	0.505472	29	4	-1	0.507207	41	1	3	0.56239	11	1	-1	0.349455	42	0	6	0.458262	16	0
	IC.665.0.D3	KX129442	2000	29	0	5	0.546828	100	2	-3	0.5343	30	6	-2	0.3893	39	1	0	0.517308	99	6	2	0.554343	35	2	6	0.486514	53	4	4	0.508604	29	4	-1	0.507207	41	1	3	0.548146	11	1	-1	0.349455	42	0	6	0.458262	16	0
	IC.665.0.D6	KX129443	2000	29	0	5	0.546483	99	2	-3	0.546475	28	3	-1	0.414679	40	2	3	0.5111	99	7	0	0.533788	35	2	4	0.514257	53	4	2	0.507113	29	4	-2	0.517586	41	2	4	0.552854	12	2	0	0.308083	42	0	7	0.452286	16	0
IC.684	IC.684.0.B5	KX129456	2001	29	0	5	0.592103	100	2	-5	0.53678	21	1	0	0.438143	50	3	1	0.45636	99	7	4	0.55199	34	1	5	0.472824	53	2	4	0.488698	34	5	-2	0.454029	41	1	4	0.555171	12	2	-2	0.325083	42	0	7	0.452286	16	0
	IC.684.0.F10	KX129457	2001	29	0	5	0.592103	100	2	-5	0.5356	31	3	0	0.408065	50	3	1	0.45636	99	7	4	0.55199	34	1	5	0.472824	53	2	3	0.470755	34	5	-1	0.479	41	1	4	0.555171	12	2	-1	0.342417	42	0	7	0.455024	16	0
	IC.684.0.F9	KX129458	2001	29	0	5	0.592103	100	2	-5	0.53678	21	1	0	0.438143	50	3	1	0.45636	99	7	4	0.55199	34	1	5	0.472824	53	2	4	0.488698	34	5	-2	0.454029	41	1	4	0.555171	12	2	-2	0.325083	42	0	7	0.452286	16	0
	IC.684.0.G6	KX129459	2001	29	0	5	0.596345	100	2	-5	0.5356	21	1	0	0.438143	50	3	1	0.45636	99	7	4	0.55199	34	1	5	0.472824	53	2	4	0.488698	34	5	-2	0.454029	41	1	4	0.562073	12	2	-2	0.325083	42	0	7	0.455024	16	0
IC.689	IC.689.0.G10	KX129460	1997	29	0	3	0.650379	100	2	-4	0.53353	37	4	0	0.427135	39	2	1	0.523026	99	6	4	0.545162	35	1	5	0.479	52	3	3	0.486269	42	6	-5	0.468762	41	0	5	0.55822	7	1	-1	0.387857	42	0	8	0.4455	16	0
	IC.689.0.G11	KX129461	1997	29	0	3	0.650379	100	1	-5	0.53145	37	4	0	0.427135	39	2	1	0.523026	99	6	3	0.545131	35	1	5	0.479	52	3	3	0.475288	42	6	-5	0.468762	41	1	4	0.557073	8	1	-1	0.395625	42	0	8	0.445143	16	0
	IC.689.0.G3	KX129462	1997	29	0	3	0.650379	100	2	-5	0.53145	37	4	0	0.427135	39	2	1	0.523026	99	6	4	0.549242	35	1	5	0.479	52	3	3	0.486269	42	6	-5	0.468762	41	0	4	0.557439	8	1	-1	0.395625	42	0	8	0.445143	16	0
	IC.689.0.G4	KX129463	1997	29	0	5	0.630483	100	2	-6	0.52937	35	5	1	0.458057	37	2	0	0.575838	99	6	5	0.544919	35	1	5	0.492	52	3	2	0.489212	42	6	-5	0.468762	41	0	4	0.569195	12	2	0	0.347583	42	0	8	0.4455	16	0
IC.691	IC.691.0.A10	KX129464	1999	29	0	5	0.616241	100	2	-2	0.53645	35	4	-2	0.426914	47	4	1	0.523255	99	7	4	0.555172	35	1	6	0.448086	53	3	1	0.51166	31	3	-2	0.476806	41	1	4	0.557073	12	2	-1	0.339667	42	0	7	0.436	16	0
	IC.691.0.D8	KX129465	1999	29	0	5	0.616241	100	2	-4	0.54015	35	4	-3	0.420971	47	4	1	0.523255	99	8	5	0.558465	35	1	6	0.448086	53	3	1	0.517906	31	3	-2	0.476806	41	1	4	0.557073	12	2	-1	0.339667	42	0	7	0.442738	16	0
	IC.691.0.G12	KX129466	1999	29	0	5	0.616241	100	1	-3	0.53286	35	4	-3	0.420971	47	3	1	0.531894	99	7	4	0.555172	35	1	6	0.448086	53	3	1	0.517906	31	3	-2	0.476806	41	1	4	0.557073	12	2	-1	0.339667	42	0	7	0.442738	16	0
	IC.691.0.G8	KX129467	1999	29	0	5	0.616241	100	2	-3	0.53355	35	4	-2	0.391	48	3	2	0.503562	99	7	3	0.556859	35	1	6	0.448086	53	3	2	0.51317	31	3	0	0.476129	41	1	4	0.557073	12	2	-1	0.339667	42	0	7	0.442738	16	0
	IC.691.0.H11	KX129468	1999	29	0	5	0.616241	100	1	-2	0.5291	35	4	-3	0.420971	47	3	1	0.516085	99	7	4	0.555172	35	1	6	0.448086	53	3	1	0.51166	31	3	-2	0.476806	41	1	4	0.557073	12	2	-1	0.339667	42	0	7	0.442738	16	0
IC.711	IC.711.0.B2	KX129469	2001	27	0	4	0.587481	100	2	-4	0.53423	29	2	-2	0.432793	39	2	2	0.503436	99	7	3	0.553535	35	1	4	0.495943	54	4	2	0.525722	30	3	-4	0.465167	41	1	4	0.548683	10	1	-1	0.459	42	0	8	0.454429	16	0
	IC.711.0.B8	KX129470	2001	27	0	4	0.587481	100	2	-4	0.53466	29	2	-2	0.432793	39	2	2	0.503436	99	7	3	0.553535	35	1	4	0.5	54	4	1	0.516574	30	2	-4	0.4816	41	1	4	0.548683	10	1	-1	0.459	42	0	8	0.454429	16	0
IC.714	IC.714.0.D9	KX129471	1997	29	0	4	0.583103	100	3	-3	0.55338	25	2	-2	0.42984	37	2	0	0.509973	99	6	2	0.540566	35	1	5	0.4778	52	3	4	0.511192	33	5	-2	0.546939	41	1	4	0.555829	11	1	-1	0.321727	42	0	7	0.449476	16	0
	IC.714.0.E9	KX129472	1997	29	0	4	0.590172	100	3	-4	0.54632	25	3	-2	0.41012	37	2	1	0.520973	99	6	2	0.541758	35	1	5	0.4778	52	2	4	0.520673	33	5	-2	0.561879	41	1	4	0.555829	11	1	-1	0.321727	42	0	7	0.449476	16	0
	IC.714.0.F4	KX129473	1997	29	0	4	0.587931	100	3	-4	0.5475	27	3	0	0.413222	37	2	0	0.509973	99	6	2	0.540414	35	1	5	0.4778	52	2	4	0.508423	32	6	-1	0.545312	41	1	4	0.555829	11	1	-1	0.366545	42	0	7	0.449476	16	0
IC.715	IC.715.0.C10	KX129474	1997	32	0	6	0.576656	100	2	-2	0.54386	28	2	-1	0.384536	39	2	1	0.513462	99	6	2	0.544717	34	1	5	0.477176	52	3	2	0.518865	32	5	0	0.499562	41	1	6	0.532244	10	1	0	0.3284	42	0	5	0.430286	16	0
	IC.715.0.C4	KX129475	1997	32	0	6	0.583187	100	2	-1	0.55183	28	2	-2	0.373857	39	2	2	0.504256	99	6	-2	0.535566	34	1	5	0.477176	52	3	2	0.518865	32	5	-2	0.491594	41	1	6	0.532244	10	1	-1	0.3146	42	0	5	0.433095	16	0
	IC.715.0.C6	KX129476	1997	32	0	6	0.583187	100	2	-2	0.54386	28	2	-3	0.362036	39	2	1	0.513462	99	6	2	0.536222	34	1	5	0.477176	52	3	1	0.514865	32	6	-2	0.491594	41	1	6	0.532244	15	2	-2	0.325533	42	0	5	0.430286	16	0
IC.736	IC.736.0.B4	KX129477	1998	27	0	3	0.641815	100	2	-5	0.53898	26	3	1	0.421	41	2	0	0.48839	99	7	4	0.548414	35	1	4	0.463229	52	3	1	0.495423	34	5	1	0.536324	41	1	3	0.577878	12	1	0	0.490833	42	0	6	0.459238	16	0
	IC.736.0.D2	KX129478	1998	27	0	2	0.628111	100	2	-5	0.53931	27	3	0	0.406815	41	2	1	0.486659	99	7	4	0.546303	35	1	4	0.492971	52	3	1	0.493692	34	5	1	0.502176	41	1	2	0.568951	12	2	-1	0.46025	42	0	7	0.46419	16	0
	IC.736.0.D5	KX129479	1998	27	0	2	0.610222	100	2	-5	0.53931	33	4	0	0.435667	41	2	1	0.473512	99	7	4	0.546303	36	1	5	0.493139	52	3	1	0.499981	29	4	0	0.523724	41	1	2	0.568951	12	2	-1	0.46025	42	0	8	0.464952	16	0
	IC.736.0.E4	KX129480	1998	27	0	2	0.620037	100	2	-5	0.53931	33	4	0	0.435667	41	2	1	0.473512	99	7	4	0.546303	36	1	5	0.487444	52	3	1	0.499981	29	4	0	0.523724	41	1	2	0.568951	12	2	-1	0.46025	42	0	8	0.464952	16	0
	IC.736.0.E6	KX129481	1998	27	0	2	0.620037	100	2	-5	0.53931	26	3	1	0.4255	41	2	0	0.476268	99	7	4	0.546303	35	1	4	0.501057	52	3	0	0.500077	34	5	3	0.488824	41	1	2	0.559805	13	1	0	0.391846	42	0	8	0.464952	16	0
IC.741	IC.741.0.A6	KX129482	1998	29	0	7	0.580034	98	1	-5	0.530602	30	2	-1	0.405833	41	3	2	0.549805	99	6	4	0.543192	35	1	4	0.496857	52	3	3	0.509481	31	5	0	0.483774	41	1	4	0.581463	10	1	1	0.3859	42	0	7	0.449476	16	0
IC.742	IC.742.0.C10	N/A	1998	34	0	7	0.591235	100	2	-4	0.52787	26	2	0	0.481269	42	2	2	0.494714	99	7	6	0.545152	35	1	5	0.484657	52	4	-1	0.49025	30	4	-2	0.506367	41	1	4	0.52639	17	2	-1	0.370412	42	0	7	0.442738	16	0
	IC.742.0.E3	KX129483	1998	34	1	7	0.587618	100	2	-4	0.52787	33	4	0	0.496939	42	2	2	0.504381	99	7	6	0.547374	35	1	5	0.484657	52	4	-1	0.49025	30	4	-1	0.515167	41	1	4	0.538293	17	3	0	0.330529	42	0	7	0.442738	16	0
	IC.742.0.F6	KX129484	1998	34	1	7	0.587618	100	1	-3	0.52849	33	4	0	0.496939	42	2	0	0.492929	99	7	3	0.556293	35	1	5	0.484229	53	4	2	0.495302	32	5	-2	0.496062	41	1	4	0.53139	17	3	-2	0.331118	42	0	7	0.442738	16	0
IC.786	IC.786.0.G10	KX129486	2001	29	0	5	0.645483	100	3	-2	0.54621	27	5	-2	0.439741	51	4	0	0.486529	99	6	4	0.53897	35	1	5	0.476571	52	4	0	0.503615	35	4	2	0.512571	41	1	4	0.539561	12	2	-1	0.304	42	0	5	0.4505	15	0
	IC.786.0.G11	KX129487	2001	29	0	5	0.645483	100	3	-2	0.54621	27	5	-2	0.439741	51	4	0	0.486529	99	6	4	0.53897	35	1	5	0.476571	52	4	0	0.503615	35	4	2	0.512571	41	1	4	0.539561	12	2	-1	0.304	42	0	5	0.4505	15	0
IC.797	IC.797.0.C10	KX129493	2001	29	0	3	0.592207	100	2	-4	0.53328	30	4	-3	0.3683	40	2	0	0.518625	99	7	1	0.546747	33	0	8	0.420727	52	2	3	0.504288	30	5	-1	0.504433	41	1	3	0.56378	15	3	0	0.345333	42	0	6	0.451524	16	0
	IC.797.0.C11	KX129494	2001	29	0	3	0.609207	100	2	-4	0.53328	30	5	-3	0.364367	40	2	0	0.518625	99	7	1	0.546747	33	0	8	0.420727	52	3	3	0.496981	30	4	-2	0.504267	41	1	3	0.539415	15	2	1	0.348467	42	0	6	0.451524	16	0
	IC.797.0.C3	KX129495	2001	29	0	3	0.592207	100	2	-4	0.53328	30	5	-2	0.375233	40	2	0	0.509125	99	7	1	0.546747	33	0	8	0.420727	52	2	3	0.504288	30	5	-1	0.504433	41	1	3	0.56378	15	3	0	0.345333	42	0	6	0.444786	16	0
	IC.797.0.C5	KX129496	2001	29	0	3	0.592207	100	2	-2	0.53568	30	4	-3	0.3913	40	2	1	0.51445	99	7	1	0.546747	33	0	9	0.435606	52	2	3	0.500442	30	4	-2	0.487	41	1	1	0.556976	12	2	0	0.372667	42	0	6	0.451524	16	0
IC.798	IC.798.0.E12	KX129497	2004	29	0	4	0.604517	100	2	-2	0.54257	27	3	-1	0.43063	45	3	0	0.510067	99	6	3	0.545727	35	1	4	0.486486	52	3	3	0.498	32	5	-2	0.506812	41	1	4	0.569415	10	2	0	0.401	42	0	7	0.445881	16	0
IC.818	IC.818.0.G10	KX129498	1999	29	0	6	0.592586	100	2	-4	0.54503	27	3	-1	0.393222	40	2	0	0.509175	99	7	4	0.540465	35	1	5	0.474	52	4	1	0.5305	33	5	-1	0.528909	41	1	2	0.550561	11	1	-1	0.331273	42	0	7	0.449476	16	0
	IC.818.0.G4	KX129499	1999	29	0	5	0.613103	100	2	-4	0.54503	27	3	-1	0.393222	40	2	0	0.509175	99	7	4	0.540465	35	1	5	0.474	52	4	3	0.531288	33	5	-1	0.528909	41	1	2	0.550561	11	1	-1	0.331273	42	0	7	0.449476	16	0
	IC.818.0.G5	KX129500	1999	29	0	5	0.613103	100	2	-4	0.54503	27	3	-1	0.393222	40	2	0	0.512725	99	7	3	0.542848	35	1	5	0.474	52	4	2	0.527288	33	5	-1	0.525182	41	1	2	0.555561	12	2	-1	0.400083	42	0	7	0.442738	16	0
IC.857	IC.857.0.B10	KX129501	2005	30	0	5	0.588567	101	1	-5	0.52496	34	4	-2	0.379412	41	2	2	0.503098	99	7	0	0.537212	35	2	4	0.503286	52	3	4	0.509077	30	4	2	0.515033	41	1	2	0.543878	11	1	0	0.303273	42	0	7	0.436	16	0
	IC.857.0.B11	KX129502	2005	30	0	5	0.588567	101	1	-6	0.526614	29	4	-1	0.46131	41	2	2	0.506024	99	7	0	0.534899	35	2	4	0.503286	52	3	6	0.497654	30	4	0	0.4884	41	1	2	0.543878	10	1	1	0.2902	42	0	7	0.436	16	0
	IC.857.0.F7	KX129503	2005	30	0	5	0.5941	101	2	-4	0.527941	29	4	-1	0.469759	48	4	2	0.467479	99	7	1	0.535475	35	1	7	0.502971	52	2	7	0.507404	44	5	2	0.53575	41	1	1	0.532927	10	2	0	0.3138	42	0	7	0.442738	16	0
IC.907	IC.907.0.D1	KX129504	2006	29	0	5	0.591931	100	1	-4	0.53516	34	5	1	0.390853	47	2	5	0.477298	99	6	3	0.542131	35	1	7	0.467114	52	4	4	0.495173	29	3	-3	0.53831	41	1	3	0.54939	11	1	0	0.356818	42	0	8	0.461167	16	0
IC.912	IC.912.0.D4	KX129505	2001	29	0	4	0.58369	100	2	-5	0.53999	23	3	0	0.415391	41	2	0	0.506756	99	7	4	0.548172	35	1	5	0.477371	53	4	1	0.51266	33	5	-2	0.498485	41	1	7	0.530951	12	1	-1	0.338	42	0	7	0.452286	16	0
	IC.912.0.F5	KX129506	2001	29	0	4	0.58369	100	2	-6	0.53952	23	3	0	0.415391	41	2	0	0.509634	99	7	4	0.54698	35	1	5	0.477371	53	4	1	0.515792	33	5	-2	0.501242	41	1	7	0.530951	12	1	-1	0.338	42	0	7	0.452286	16	0
	IC.912.0.F7	KX129507	2001	29	0	4	0.616379	100	2	-6	0.53952	23	3	0	0.415391	41	2	0	0.509634	99	7	5	0.54597	35	1	5	0.477371	53	4	1	0.515792	33	5	-2	0.498485	41	1	6	0.535683	12	2	0	0.369583	42	0	7	0.452286	16	0
	IC.912.0.F9	KX129508	2001	29	0	4	0.603379	100	2	-6	0.53952	23	3	0	0.415391	41	2	0	0.506756	99	6	4	0.548172	35	1	5	0.492029	53	4	3	0.513321	33	5	-2	0.498485	41	1	6	0.535683	12	2	0	0.410667	42	0	7	0.452286	16	0
IC.935	IC.935.0.H12	KX129509	2001	29	0	3	0.588276	111	2	-2	0.564405	22	2	-1	0.440636	43	2	0	0.530558	99	6	4	0.542727	35	1	6	0.500514	52	3	0	0.512519	33	5	-2	0.483091	41	1	3	0.558927	10	1	0	0.4036	43	0	8	0.451605	16	0
IC.936	IC.936.0.H8	KX129510	2003	29	0	5	0.63531	102	3	-3	0.527618	28	3	-2	0.391607	45	4	0	0.484889	99	8	1	0.535455	35	1	5	0.5116	52	2	4	0.513865	30	5	-4	0.450967	41	1	4	0.533293	11	2	1	0.298909	42	0	8	0.4505	16	0
IC.940	IC.940.0.B1	KX129511	2001	29	0	6	0.599655	100	3	-4	0.54187	28	3	0	0.430964	40	3	2	0.499975	99	8	1	0.542818	35	0	8	0.462114	52	4	2	0.523846	31	5	2	0.542968	41	2	2	0.550024	15	2	-1	0.329333	42	0	7	0.461214	15	0
	IC.940.0.B8	KX129512	2001	29	0	6	0.599655	100	3	-4	0.54187	28	3	0	0.430964	40	3	2	0.50305	99	8	1	0.542818	35	0	8	0.458143	52	4	2	0.523846	31	5	2	0.542968	41	2	2	0.556927	15	2	-1	0.329333	42	0	7	0.461214	15	0
IC.999	IC.999.0.D12	KX129513	2002	30	0	2	0.6003	100	2	-1	0.53911	24	4	-1	0.416208	42	3	0	0.480048	99	7	3	0.539152	34	1	5	0.480853	51	2	2	0.549765	33	5	0	0.460394	41	1	1	0.566488	11	2	0	0.408455	42	0	6	0.444786	16	0
	IC.999.0.D2	KX129514	2002	30	0	2	0.583867	100	2	-2	0.53879	25	4	-1	0.3718	42	3	0	0.480048	99	7	3	0.539152	34	1	5	0.4945	51	2	2	0.546333	33	5	0	0.47103	41	1	1	0.566488	11	2	0	0.397273	42	0	6	0.444786	16	0
	IC.999.0.D4	KX129515	2002	30	0	2	0.6003	100	2	-1	0.53911	25	5	0	0.36968	42	3	0	0.480048	99	7	3	0.539152	34	1	5	0.480853	52	2	2	0.545	33	5	-1	0.470061	41	1	1	0.566488	11	2	0	0.397273	42	0	6	0.444786	16	0
	IC.999.0.D7	KX129516	2002	30	0	2	0.6003	100	2	-2	0.53879	25	4	0	0.3812	42	3	0	0.480048	99	7	3	0.536556	34	1	5	0.4945	51	2	2	0.544627	33	5	0	0.47103	41	1	1	0.566488	11	2	0	0.397273	42	0	6	0.444786	16	0
IC.DAH	IC.DAH.0.E12	KX129517	2011	29	0	5	0.564414	100	1	-6	0.53063	31	4	-2	0.416065	49	3	1	0.494143	99	7	5	0.53999	35	1	3	0.517886	52	4	3	0.518423	30	4	-2	0.4353	41	1	3	0.568878	8	1	0	0.331375	42	0	7	0.456119	16	0
	IC.DAH.0.E7	KX129518	2011	29	0	5	0.564414	100	1	-6	0.53063	31	4	-2	0.416065	49	3	1	0.494143	99	7	3	0.523313	35	1	3	0.517886	52	4	3	0.515231	30	4	-1	0.451067	41	1	3	0.568878	8	1	0	0.331375	42	0	8	0.457238	16	0
IC.JBS	IC.JBS.0.C6	KX129519	2011	29	0	5	0.577517	99	3	-1	0.533354	22	4	-1	0.4835	39	2	1	0.507949	99	8	2	0.549232	35	1	5	0.502571	52	3	3	0.509019	30	4	-4	0.4557	41	1	4	0.578854	11	2	0	0.392	42	0	5	0.476786	16	0
	IC.JBS.0.C8	KX129520	2011	29	0	5	0.577517	99	3	-1	0.534596	22	4	-1	0.477909	39	2	1	0.495308	99	8	2	0.549232	35	1	5	0.488486	52	3	3	0.509019	30	4	-4	0.4557	41	1	4	0.578854	11	2	0	0.392	42	0	5	0.476786	16	0
IC.JCP	IC.JCP.0.C5	KX129521	2011	29	1	5	0.614931	100	2	-4	0.53895	21	3	-1	0.423238	42	2	1	0.48419	99	7	3	0.553091	34	1	5	0.473294	52	4	0	0.523135	38	5	-3	0.487158	41	1	3	0.565829	13	1	-1	0.288231	42	0	7	0.445476	17	0
	IC.JCP.0.C9	KX129522	2011	29	1	5	0.614931	100	2	-4	0.5369	21	3	0	0.40181	47	2	4	0.491681	99	7	4	0.55097	34	1	5	0.473294	52	3	-1	0.516231	38	5	-2	0.525	41	1	3	0.565829	12	2	-1	0.31675	42	0	7	0.445476	17	0
	IC.JCP.0.G3	KX129523	2011	29	1	5	0.631931	100	2	-4	0.53895	21	2	0	0.380667	45	2	2	0.488378	99	5	5	0.553778	33	1	4	0.477121	52	3	-1	0.532635	38	6	-2	0.519368	41	1	3	0.565829	12	2	-1	0.3155	42	0	7	0.445476	17	0
IC.JJM	IC.JJM.0.G1	KX129524	2012	30	0	3	0.6111	100	2	-6	0.53862	30	3	-2	0.4098	40	2	1	0.484125	99	6	2	0.534141	35	1	7	0.494314	52	4	2	0.493962	29	2	-3	0.468345	41	2	5	0.549244	12	2	-1	0.367583	42	0	7	0.449476	16	0
	IC.JJM.0.G5	KX129525	2012	30	0	3	0.6111	82	2	-3	0.545488	30	3	-2	0.406767	40	2	1	0.484125	99	6	2	0.534141	35	1	7	0.486086	52	4	2	0.493962	29	2	-2	0.468138	41	2	5	0.549244	12	2	-1	0.367583	42	0	7	0.449476	16	0
	IC.JJM.0.G8	KX129526	2012	30	0	3	0.6111	100	2	-5	0.52984	30	3	-2	0.4098	40	2	2	0.489325	99	6	2	0.534141	35	1	7	0.494314	52	4	2	0.493962	29	2	-3	0.468345	41	2	5	0.549244	12	2	-1	0.367583	42	0	7	0.449476	16	0
	IC.JJM.0.H1	KX129527	2012	30	0	3	0.6111	100	2	-6	0.53862	30	3	-2	0.4098	40	2	1	0.484125	99	5	1	0.53204	35	1	7	0.494314	52	4	2	0.494558	29	3	-2	0.475517	41	2	5	0.549244	12	2	-1	0.367583	42	0	7	0.449476	16	0
	IC.JJM.0.H3	KX129528	2012	30	0	3	0.6111	100	2	-7	0.53449	30	3	-1	0.3931	40	2	2	0.489325	99	6	2	0.534141	35	1	7	0.494314	52	4	2	0.496231	29	2	-2	0.479759	41	2	5	0.549244	12	2	-1	0.367583	42	0	7	0.449476	16	0
IC.REH	IC.REH.0.MX	KX129532	2012	29	0	4	0.601621	99	2	-4	0.535798	32	3	1	0.369062	39	2	1	0.485615	99	7	2	0.535657	35	1	5	0.476743	52	3	4	0.5105	30	5	-3	0.4857	41	1	4	0.528268	13	2	-1	0.316231	42	0	7	0.47481	16	0
	IC.REH.0.B2	KX129529	2012	29	0	5	0.617414	99	2	-4	0.535798	32	4	1	0.362375	39	2	1	0.485615	99	7	2	0.537727	35	1	5	0.476743	52	3	4	0.5105	30	5	-3	0.4857	41	1	4	0.528268	13	2	-1	0.316231	42	0	7	0.47481	16	0
	IC.REH.0.H2	KX129530	2012	29	0	5	0.617414	99	2	-4	0.535798	27	3	1	0.429444	39	2	0	0.480282	99	7	2	0.537727	35	1	5	0.476743	52	3	3	0.504058	30	5	-3	0.481767	41	1	4	0.528268	13	2	-1	0.316231	42	0	7	0.47481	16	0
	IC.REH.0.H7	KX129531	2012	29	0	5	0.627172	99	2	-5	0.533697	32	4	1	0.362375	39	2	1	0.485615	99	7	2	0.537727	35	1	5	0.476743	52	3	4	0.5105	30	5	-3	0.4857	41	1	4	0.528268	13	2	-1	0.316231	42	0	7	0.47481	16	0
Patient ID	Longitudinal Panel
IC.25	IC.25.S.A1	KX129275	2003	29	0	6	0.554207	100	2	-4	0.53395	38	4	1	0.435079	48	4	2	0.476875	99	6	3	0.544283	35	1	4	0.494857	52	3	-2	0.447154	33	5	-1	0.532545	41	1	5	0.539073	12	2	0	0.408	42	0	7	0.442738	17	0
	IC.25.S.A2	KX129276	2003	29	0	6	0.544448	100	2	-4	0.53395	41	5	0	0.420683	48	3	1	0.470313	99	6	3	0.546394	35	1	4	0.502943	52	4	-1	0.450865	33	5	-2	0.524515	41	1	5	0.539073	12	2	0	0.408	42	0	7	0.442738	17	0
	IC.25.S.H11	KX129277	2003	29	0	6	0.554207	100	2	-4	0.53518	38	5	1	0.429447	48	4	2	0.476875	99	6	3	0.544283	35	1	4	0.494857	52	3	-2	0.447154	33	5	-2	0.524515	41	1	5	0.539073	12	2	0	0.396	42	0	7	0.449476	17	0
IC.449	IC.449.S.B7	KX129314	2003	29	0	4	0.60569	100	2	-5	0.54959	33	6	-1	0.423061	41	2	1	0.498122	99	7	3	0.53197	35	1	4	0.505657	52	4	2	0.504692	32	4	-1	0.469156	41	2	2	0.547805	10	1	-1	0.415	42	0	7	0.460405	17	0
	IC.449.S.B8	KX129315	2003	29	0	4	0.60569	100	2	-4	0.54708	33	5	-2	0.453909	41	2	1	0.498122	99	7	3	0.53197	35	1	4	0.505657	52	4	2	0.504692	32	4	-1	0.469156	41	2	2	0.547805	10	1	-1	0.415	42	0	7	0.460405	17	0
	IC.449.S.C5	KX129316	2003	29	0	4	0.60569	100	2	-5	0.54959	33	6	-1	0.435364	41	2	0	0.493049	99	7	3	0.53197	35	1	4	0.505657	52	4	2	0.504692	32	4	-1	0.469156	41	2	2	0.547805	10	1	-1	0.415	42	0	7	0.460405	17	0
	IC.449.S.C7	KX129317	2003	29	0	4	0.607655	100	2	-5	0.54959	33	6	-2	0.43897	41	2	1	0.498122	99	7	3	0.53197	35	1	5	0.495657	52	4	2	0.504692	32	4	-1	0.469156	41	2	2	0.547805	10	1	-1	0.415	42	0	7	0.460405	17	0
	IC.449.S.D11	KX129318	2003	29	0	4	0.60569	100	2	-5	0.54959	33	6	-1	0.438	41	2	1	0.498122	99	7	2	0.533707	35	1	4	0.505657	52	4	2	0.504692	32	4	-1	0.469156	41	2	2	0.547805	10	1	-1	0.415	42	0	7	0.460405	17	0
	IC.449.S.F12	KX129319	2003	29	0	4	0.60569	100	2	-5	0.54959	33	7	-2	0.449333	41	2	1	0.498122	99	7	3	0.534222	35	1	5	0.495657	52	4	2	0.504692	32	5	-2	0.467687	41	2	2	0.547805	10	1	-1	0.415	42	0	7	0.460405	17	0
	IC.449.S.F7	KX129320	2003	29	0	4	0.60569	100	2	-5	0.54959	33	6	-2	0.442545	41	2	1	0.498122	99	7	3	0.532545	35	1	4	0.479286	52	4	1	0.493673	32	5	-2	0.467687	41	2	2	0.547805	10	1	-1	0.415	42	0	7	0.460405	17	0
IC.473	IC.473.L.C2	KX129336	1994	30	0	3	0.640233	100	1	-2	0.55035	35	4	0	0.464714	39	2	1	0.511615	99	6	4	0.547919	35	1	5	0.482829	53	3	2	0.539849	31	5	-1	0.476129	41	1	6	0.539146	11	2	0	0.351091	42	0	7	0.449476	16	0
	IC.473.L.E5	KX129337	1994	30	0	3	0.5945	100	2	-4	0.54533	32	4	-1	0.419625	39	2	1	0.519949	99	5	2	0.542586	35	1	5	0.489571	52	4	3	0.492038	31	4	-2	0.539484	41	1	4	0.533293	10	1	-1	0.2968	42	0	7	0.449476	16	0
	IC.473.N.C8	KX129338	2001	30	0	3	0.606667	100	2	-2	0.54602	32	4	-3	0.394875	39	2	0	0.514897	99	6	3	0.548253	35	1	4	0.497143	53	4	2	0.523472	31	5	-1	0.472161	41	1	4	0.533293	10	2	0	0.3412	42	0	7	0.449476	16	0
	IC.473.N.D7	KX129339	2001	30	0	3	0.609433	100	2	-2	0.54602	32	4	-3	0.391031	39	2	0	0.514897	99	6	3	0.547162	35	1	4	0.497143	53	4	2	0.523472	31	5	-1	0.472161	41	1	4	0.533293	10	2	0	0.3412	42	0	7	0.449476	16	0
	IC.473.N.G12	KX129340	2001	30	0	3	0.609433	100	1	-1	0.54863	35	5	0	0.4418	39	2	0	0.514897	99	6	3	0.548202	35	1	4	0.497143	53	4	2	0.523472	31	5	-1	0.472161	41	1	4	0.533293	10	2	0	0.3412	42	0	7	0.449476	16	0
	IC.473.S.E1	KX129341	2004	30	0	3	0.609433	100	2	-4	0.53612	31	5	-2	0.421774	39	2	1	0.516103	99	6	5	0.539071	35	1	4	0.4992	53	4	2	0.523472	31	5	-3	0.464419	41	1	4	0.533293	10	2	0	0.3412	42	0	7	0.449476	16	0
	IC.473.S.E3	KX129342	2004	30	0	4	0.584833	100	2	-3	0.5382	31	5	-2	0.42129	39	2	0	0.518051	99	6	4	0.542616	35	1	4	0.503943	53	4	1	0.508717	31	5	-3	0.464419	41	1	4	0.533293	11	2	0	0.381273	42	0	7	0.449476	16	0
	IC.473.S.E4	KX129343	2004	30	0	3	0.640233	100	1	-2	0.55035	35	4	0	0.464714	39	2	1	0.511615	99	6	4	0.547919	35	1	5	0.482829	53	3	2	0.539849	31	5	-1	0.476129	41	1	6	0.539146	10	2	0	0.3412	42	0	7	0.449476	16	0
	IC.473.S.F4	KX129344	2004	30	0	3	0.609433	100	2	-3	0.542	31	5	-2	0.42129	39	2	1	0.526641	99	5	5	0.538071	35	1	4	0.503943	53	4	2	0.535	31	5	-3	0.467355	41	1	4	0.533293	11	2	0	0.381273	42	0	7	0.449476	16	0
	IC.473.V.F12	KX129345	2005	30	0	3	0.609433	100	3	-4	0.53778	31	5	-3	0.407	41	2	-1	0.49622	99	6	5	0.539071	35	1	5	0.509886	53	4	2	0.517302	31	5	-3	0.467355	41	1	4	0.533293	10	2	0	0.3626	42	0	7	0.449476	16	0
	IC.473.V.F8	KX129346	2005	30	0	4	0.584833	100	2	-4	0.53612	31	5	-3	0.407	41	3	0	0.501293	99	6	5	0.541929	35	1	4	0.4992	53	4	2	0.521245	31	5	-3	0.467355	41	1	4	0.533293	10	2	0	0.3626	42	0	7	0.449476	16	0
	IC.473.V.H12	KX129347	2005	30	0	3	0.6026	100	2	-5	0.53945	31	5	-2	0.421774	41	2	-1	0.49622	99	6	5	0.541929	35	1	4	0.4992	53	4	2	0.521245	31	5	-3	0.467355	41	1	4	0.533293	10	2	0	0.3626	42	0	7	0.449476	16	0
	IC.473.V.H7	KX129348	2005	30	0	3	0.609433	100	2	-5	0.53945	31	5	-2	0.421774	41	2	-1	0.49622	99	6	4	0.541273	35	1	5	0.509886	53	4	2	0.519528	31	5	-3	0.467355	41	1	4	0.533293	10	2	0	0.3626	42	0	7	0.449476	16	0
	IC.473.V.H9	KX129349	2005	30	0	3	0.569567	100	1	-4	0.54002	31	5	0	0.426581	39	2	1	0.532128	99	5	2	0.535737	35	1	4	0.503943	53	4	2	0.523472	31	5	-3	0.464419	41	1	5	0.544463	11	2	0	0.381273	42	0	7	0.449476	16	0
IC.475	IC.475.L.A12	KX129350	2000	29	0	5	0.596724	100	2	-7	0.53258	31	5	-1	0.425452	38	2	-1	0.508947	99	6	5	0.541798	35	2	5	0.492686	52	2	0	0.482673	35	6	1	0.492543	41	1	3	0.543439	12	2	0	0.384917	42	0	9	0.454071	16	0
	IC.475.L.A6	KX129351	2000	29	0	5	0.596724	100	2	-8	0.53035	31	5	0	0.44071	38	2	0	0.4995	99	6	6	0.543899	35	2	5	0.492686	53	2	-2	0.503	36	5	0	0.522778	41	1	4	0.534683	12	2	1	0.343167	42	0	9	0.454071	16	0
	IC.475.L.B11	KX129352	2000	29	0	5	0.596724	100	2	-7	0.53243	31	5	0	0.44071	38	2	-1	0.508947	99	6	6	0.543899	35	2	5	0.492686	53	2	0	0.499189	35	6	-1	0.498429	41	1	3	0.543439	12	2	0	0.384917	42	0	9	0.454071	16	0
	IC.475.L.G2	KX129353	2000	29	0	5	0.596724	100	2	-7	0.53243	31	5	-1	0.425452	38	2	-1	0.508947	99	6	6	0.543899	35	2	5	0.492686	53	2	-1	0.490547	35	6	1	0.492543	41	1	4	0.534683	12	2	0	0.384917	42	0	9	0.454071	16	0
	IC.475.N.B9	KX129354	2002	29	0	4	0.622172	100	2	-6	0.53071	29	4	0	0.439483	39	2	-2	0.527179	99	6	6	0.541737	35	2	6	0.486829	52	2	1	0.478981	36	6	-2	0.498167	41	1	3	0.543439	14	2	-1	0.300929	42	0	9	0.46081	16	0
	IC.475.N.C12	KX129355	2002	29	0	4	0.622172	100	2	-7	0.53244	29	6	0	0.436	39	1	-3	0.521846	99	6	5	0.539121	35	2	6	0.486829	52	2	1	0.478981	34	5	-2	0.509971	41	1	4	0.534683	14	2	0	0.361429	42	0	9	0.46081	16	0
	IC.475.N.D1	KX129356	2002	29	0	4	0.622172	100	2	-6	0.53071	29	4	0	0.451103	39	2	0	0.523769	99	6	5	0.537111	35	2	6	0.486829	52	2	1	0.483	36	6	-2	0.498167	41	1	4	0.534683	14	2	0	0.328143	42	0	9	0.46081	16	0
	IC.475.N.D11	KX129357	2002	29	0	5	0.596724	100	2	-6	0.53086	28	5	0	0.443143	39	2	-1	0.545256	99	6	5	0.539121	35	2	6	0.494914	52	2	-1	0.474365	36	6	-2	0.495639	41	1	4	0.531805	14	2	0	0.328143	42	0	9	0.46081	16	0
	IC.475.N.H1	KX129358	2002	29	0	4	0.622172	100	2	-6	0.53173	29	5	0	0.450586	40	2	-1	0.52395	99	6	6	0.541889	35	2	6	0.486829	52	2	-1	0.478385	36	6	-3	0.498333	41	1	3	0.536537	14	2	1	0.345143	42	0	9	0.46081	16	0
	IC.475.N.H6	KX129359	2002	29	0	5	0.606483	100	2	-6	0.53173	29	5	0	0.430448	40	2	-1	0.53045	99	6	5	0.543576	35	2	6	0.486829	52	2	-1	0.474365	36	6	-2	0.511861	41	1	4	0.534683	14	2	1	0.409071	42	0	9	0.46081	16	0
	IC.475.S.B8	KX129360	2004	29	0	4	0.622172	100	2	-7	0.53018	29	6	0	0.436	40	2	2	0.537625	99	6	6	0.541737	35	2	6	0.486829	52	2	1	0.478981	36	6	-2	0.481944	41	1	3	0.536537	12	2	0	0.3155	42	0	9	0.46081	16	0
	IC.475.S.E11	KX129361	2004	29	0	4	0.622172	100	2	-7	0.53018	29	6	0	0.436	40	2	2	0.537625	99	6	5	0.537111	35	2	6	0.486829	52	2	1	0.478981	36	6	-2	0.481944	41	1	3	0.536537	12	2	0	0.3155	42	0	9	0.46081	16	0
	IC.475.S.E12	KX129362	2004	29	0	4	0.622172	100	2	-7	0.53018	29	6	0	0.436	40	2	2	0.537625	99	6	6	0.541737	35	2	6	0.486829	52	2	1	0.478981	36	6	-2	0.498167	41	1	3	0.536537	12	2	0	0.3155	42	0	9	0.46081	16	0
	IC.475.S.E8	KX129363	2004	29	0	4	0.622172	100	2	-7	0.53018	29	6	0	0.423862	40	2	2	0.537625	99	6	6	0.541737	35	2	6	0.486829	52	2	1	0.478981	36	6	-2	0.498167	41	1	3	0.536537	12	2	0	0.3155	42	0	9	0.46081	16	0
	IC.475.S.E9	KX129364	2004	29	0	4	0.622172	100	2	-7	0.53018	29	6	0	0.436	40	2	2	0.537625	99	6	6	0.541737	35	2	6	0.486829	52	2	1	0.478981	36	6	-2	0.481944	41	1	3	0.536537	12	2	0	0.3155	42	0	9	0.46081	16	0
	IC.475.S.G6	KX129365	2004	29	0	4	0.622172	100	2	-7	0.53018	29	6	0	0.436	40	2	2	0.537625	99	6	6	0.541737	35	2	6	0.486829	52	2	1	0.478981	36	6	-2	0.481944	41	1	3	0.536537	12	2	0	0.3155	42	0	9	0.46081	16	0
	IC.475.T.C12	KX129366	2010	29	0	4	0.622172	100	2	-6	0.53086	29	6	1	0.42031	38	2	1	0.545289	99	6	6	0.541737	35	2	6	0.486829	52	2	2	0.483038	35	6	0	0.531	41	1	3	0.536537	14	2	1	0.325643	42	0	9	0.46081	16	0
	IC.475.T.E5	KX129367	2010	29	0	4	0.622172	100	2	-6	0.53086	29	6	1	0.42031	38	2	1	0.545289	99	6	6	0.541737	35	2	6	0.486829	52	2	0	0.480731	35	6	0	0.527486	41	1	3	0.536537	14	2	0	0.361429	42	0	9	0.46081	16	0
	IC.475.T.F12	KX129368	2010	29	0	4	0.622172	100	2	-6	0.53086	29	6	1	0.42031	38	2	1	0.545289	99	6	6	0.541737	35	2	6	0.472743	52	2	2	0.483038	35	6	0	0.531	41	1	3	0.536537	18	3	-1	0.349444	42	0	9	0.46081	16	0
IC.480	IC.480.L.E7	KX129372	2003	29	0	5	0.568207	100	2	-7	0.5438	37	4	-1	0.445811	40	3	1	0.512175	99	7	4	0.541818	35	1	5	0.505743	52	4	2	0.490481	35	5	1	0.517229	41	1	4	0.546854	10	2	-1	0.3409	42	0	8	0.463976	16	0
	IC.480.L.G10	KX129373	2003	29	0	5	0.568207	100	2	-6	0.53665	37	4	0	0.462459	40	3	1	0.536575	99	7	4	0.541818	35	1	5	0.505743	52	4	2	0.498	30	5	-2	0.5139	41	1	4	0.539951	10	2	-1	0.3902	42	0	8	0.4505	16	0
IC.510	IC.510.J.D10	KX129375	2000	29	0	5	0.614172	100	3	-6	0.54101	29	4	1	0.440034	43	2	0	0.483395	99	7	4	0.545091	35	1	5	0.491629	52	4	2	0.493846	36	5	-1	0.461306	41	2	2	0.563146	12	2	-1	0.333667	42	0	9	0.458	16	0
	IC.510.J.D8	KX129376	2000	29	0	5	0.614172	100	3	-5	0.54677	29	4	1	0.432655	43	2	0	0.483395	99	7	4	0.545091	35	1	5	0.491629	52	4	2	0.490654	35	4	-2	0.490657	41	2	2	0.563146	12	2	-1	0.333667	42	0	9	0.458	16	0
	IC.510.J.F11	KX129377	2000	27	0	4	0.644259	100	3	-4	0.54459	29	4	1	0.432655	43	2	0	0.483395	99	6	5	0.554697	35	1	5	0.491629	52	4	1	0.500288	42	6	-1	0.473	41	2	2	0.563146	12	2	-1	0.333667	42	0	9	0.458	16	0
	IC.510.J.F12	KX129378	2000	29	0	5	0.614172	100	3	-4	0.54459	29	4	1	0.432655	43	2	0	0.483395	99	6	5	0.548222	35	1	6	0.4722	52	4	2	0.493846	42	6	-1	0.470071	41	2	2	0.563146	12	2	0	0.291917	42	0	9	0.458	16	0
	IC.510.L.C5	KX129379	2004	29	0	5	0.610103	100	3	-5	0.53878	31	4	-1	0.418	40	1	1	0.479825	99	7	5	0.549717	35	1	4	0.4682	52	3	2	0.493	42	5	-2	0.508476	41	2	2	0.563146	12	2	0	0.291917	42	0	9	0.458	16	0
	IC.510.L.F7	KX129380	2004	28	0	5	0.60475	100	3	-4	0.54336	31	4	-1	0.418	40	1	1	0.468075	99	7	5	0.549717	35	1	4	0.4682	52	4	2	0.490654	42	6	-2	0.491643	41	2	2	0.563146	12	2	0	0.291917	42	0	9	0.458	16	0
	IC.510.L.H5	KX129381	2004	29	0	5	0.614172	100	3	-5	0.53878	31	4	-1	0.418	40	1	1	0.47685	99	7	5	0.549717	35	1	4	0.4682	52	3	4	0.486731	42	5	-2	0.508476	41	2	2	0.563146	12	2	0	0.291917	42	0	9	0.458	16	0
	IC.510.T.E9	KX129382	2006	29	0	5	0.614172	100	3	-5	0.53878	29	4	1	0.41131	40	2	1	0.48625	99	7	5	0.546859	35	1	6	0.472114	52	3	0	0.485212	41	5	-1	0.506415	41	2	3	0.55439	12	2	0	0.281667	42	0	9	0.458	16	0
	IC.510.T.G12	KX129383	2006	29	0	5	0.614172	100	3	-4	0.54336	29	4	1	0.400034	40	2	1	0.48625	99	6	4	0.553859	35	1	6	0.472114	52	3	2	0.478346	35	4	-2	0.510857	41	2	2	0.563146	12	2	0	0.290667	42	0	9	0.465714	16	0
	IC.510.T.G3	KX129384	2006	29	0	5	0.614172	100	3	-5	0.53878	29	4	1	0.400034	41	2	1	0.447244	99	7	4	0.550071	35	1	5	0.474143	52	3	2	0.489827	42	5	-2	0.5015	41	2	3	0.55439	12	2	0	0.281667	42	0	9	0.454048	16	0
	IC.510.T.G9	KX129385	2006	29	0	5	0.614172	100	3	-4	0.53925	29	4	2	0.407207	40	2	2	0.45305	99	7	5	0.549717	35	1	6	0.472114	52	3	2	0.478346	41	5	-2	0.494878	41	2	3	0.55578	12	2	0	0.281667	42	0	9	0.465714	16	0
IC.520	IC.520.L.A2	KX129386	2007	29	0	5	0.538897	99	2	-4	0.541051	22	2	-1	0.447409	35	2	2	0.523086	99	6	1	0.540758	39	1	6	0.462667	52	4	2	0.496308	30	5	-3	0.469833	41	1	4	0.523659	12	1	0	0.335667	42	0	7	0.460405	16	0
	IC.520.L.A7	KX129387	2007	29	0	5	0.538897	99	2	-4	0.540899	22	2	-1	0.447409	35	2	2	0.523086	99	6	1	0.540758	39	1	6	0.462667	52	4	2	0.496308	30	5	-3	0.473933	41	1	4	0.523659	12	1	0	0.335667	42	0	7	0.460405	16	0
	IC.520.L.A9	KX129388	2007	29	0	5	0.533172	99	2	-4	0.539374	22	2	-1	0.447409	35	2	1	0.523029	99	6	3	0.536172	39	1	6	0.462667	52	3	4	0.51775	30	4	-2	0.4714	41	1	3	0.548561	12	2	1	0.353	42	0	7	0.460405	16	0
	IC.520.L.B11	KX129389	2007	29	0	5	0.538897	99	2	-4	0.541051	22	2	-1	0.447409	35	2	3	0.508771	99	6	1	0.540758	39	1	6	0.462667	52	4	2	0.496308	30	5	-3	0.469833	41	1	4	0.523659	12	1	0	0.335667	42	0	7	0.460405	16	0
IC.537	IC.537.N.F2	KX129397	1998	29	0	6	0.579207	100	2	-7	0.53013	28	3	-1	0.4765	39	2	1	0.512231	99	6	5	0.547404	35	1	4	0.542114	52	3	1	0.506096	34	6	-2	0.471971	41	2	4	0.573366	10	1	0	0.3365	43	0	7	0.446767	16	0
	IC.537.S.A7	KX129398	1999	29	0	6	0.579207	100	2	-7	0.53013	39	3	-2	0.452026	39	2	1	0.527205	99	7	3	0.539444	35	1	5	0.523143	52	3	2	0.512442	28	4	-3	0.480143	41	1	4	0.576366	12	1	-1	0.3515	42	0	7	0.442738	16	0
IC.656	IC.656.L.B11	KX129414	1999	29	0	5	0.633069	100	2	-4	0.54561	45	7	0	0.371422	41	1	1	0.522951	99	6	5	0.535919	35	1	5	0.440829	52	3	3	0.518173	34	6	-1	0.458529	41	1	2	0.562024	13	1	0	0.365077	42	0	8	0.434214	15	0
	IC.656.L.B9	KX129415	1999	29	0	4	0.613207	100	2	-5	0.53779	44	5	-3	0.40175	41	2	1	0.518707	99	6	3	0.533495	35	1	5	0.445571	52	3	3	0.518173	34	6	-1	0.458529	41	1	2	0.562024	13	2	0	0.381385	42	0	8	0.434214	15	0
	IC.656.L.C10	KX129416	1999	29	0	4	0.607517	100	2	-4	0.54561	45	7	1	0.384333	41	1	0	0.514415	99	6	5	0.535919	35	1	5	0.440829	52	3	3	0.518173	34	6	-1	0.448206	41	1	2	0.562024	15	2	-1	0.374267	42	0	8	0.434214	15	0
	IC.656.L.G12	KX129417	1999	29	0	5	0.629034	100	2	-4	0.54395	45	7	0	0.396889	41	1	1	0.522951	99	6	5	0.535919	35	1	5	0.440829	52	3	3	0.518173	34	6	-1	0.458529	41	1	2	0.562024	13	1	0	0.365077	42	0	8	0.434214	15	0
	IC.656.L.G7	KX129418	1999	29	0	5	0.633069	100	2	-4	0.54561	45	7	0	0.368267	41	1	0	0.514415	99	6	5	0.535919	35	1	5	0.440829	52	3	3	0.518173	34	6	-1	0.464824	41	1	2	0.562024	15	2	-1	0.374267	42	0	8	0.434214	15	0
	IC.656.T.B10	KX129419	2011	29	0	5	0.633069	100	2	-4	0.54561	39	6	0	0.403359	39	0	0	0.549333	99	6	7	0.538343	35	1	5	0.456257	52	3	2	0.49925	34	6	0	0.473441	41	1	2	0.562024	13	2	-2	0.363385	42	0	8	0.434214	15	0
	IC.656.T.B12	KX129420	2011	29	0	5	0.650069	100	2	-4	0.54561	41	7	0	0.445512	39	2	1	0.538154	99	6	4	0.540465	35	1	6	0.4388	52	3	3	0.503538	34	6	2	0.461765	41	1	2	0.562024	13	2	-2	0.363385	42	0	8	0.434214	15	0
	IC.656.T.B6	KX129421	2011	29	0	5	0.633069	100	2	-4	0.54561	41	7	0	0.44839	39	2	0	0.535974	99	6	4	0.540465	35	1	5	0.440829	52	3	2	0.492481	34	6	0	0.473	41	1	2	0.562024	13	2	-2	0.397385	42	0	8	0.434214	15	0
	IC.656.T.D12	KX129422	2011	29	0	5	0.64031	100	2	-3	0.5431	41	7	0	0.44839	39	2	1	0.538154	99	6	4	0.540465	35	1	6	0.4388	52	3	2	0.499538	34	6	1	0.476735	41	1	2	0.562024	13	2	-2	0.397385	42	0	8	0.434214	15	0
	IC.656.T.D4	KX129423	2011	29	0	5	0.633069	100	2	-4	0.54561	41	7	0	0.44839	39	2	1	0.538154	99	6	4	0.540465	35	1	6	0.4388	52	3	2	0.499538	34	6	0	0.473	41	1	2	0.562024	13	2	-2	0.397385	42	0	8	0.434214	15	0
	IC.656.T.E6	KX129424	2011	29	0	5	0.633069	100	2	-4	0.54561	39	6	0	0.403359	39	0	0	0.549333	99	6	7	0.538343	35	1	5	0.456257	52	3	2	0.499538	34	6	1	0.476735	41	1	2	0.562024	13	2	-2	0.363385	42	0	8	0.434214	15	0
IC.663	IC.663.L.C1	KX129428	2005	33	0	4	0.574485	100	1	-4	0.54319	26	5	0	0.406269	40	2	0	0.530625	99	7	1	0.539525	35	1	6	0.462543	53	4	0	0.518528	31	3	-3	0.480581	41	1	4	0.544561	12	1	-1	0.2785	42	0	8	0.461167	17	0
	IC.663.L.C6	KX129429	2005	33	0	4	0.574485	100	1	-4	0.54196	25	3	0	0.42704	40	2	-2	0.524625	99	7	3	0.541949	35	1	6	0.462543	53	4	1	0.519415	31	4	-2	0.492839	41	1	4	0.544561	12	1	-1	0.2785	42	0	8	0.461167	17	0
	IC.663.L.C8	KX129430	2005	33	0	4	0.574485	100	1	-4	0.54319	26	4	-1	0.398269	40	2	-2	0.524625	99	7	5	0.544374	35	1	5	0.469714	53	4	0	0.51734	33	5	-2	0.495242	41	1	4	0.544561	12	1	-1	0.2785	42	0	8	0.461167	17	0
	IC.663.L.D6	KX129431	2005	33	0	4	0.574485	100	1	-4	0.54319	25	3	1	0.43416	40	2	0	0.530625	99	7	3	0.541949	35	1	5	0.469714	53	4	0	0.521208	31	4	-2	0.470613	41	1	4	0.544561	12	1	-1	0.2785	42	0	8	0.461167	17	0
	IC.663.L.H9	KX129432	2005	33	0	4	0.574485	100	1	-4	0.54319	26	4	-1	0.398269	40	2	0	0.563175	99	7	1	0.539525	35	1	5	0.469714	53	4	0	0.51734	33	5	-2	0.495242	41	1	4	0.544561	12	1	-1	0.2785	42	0	8	0.461167	17	0
	IC.663.T.A12	KX129433	2006	33	0	4	0.574485	100	1	-4	0.54319	25	3	0	0.42836	40	2	-1	0.5148	99	7	3	0.541949	35	1	5	0.469714	53	4	0	0.51466	33	4	-3	0.488939	41	1	4	0.561439	12	1	-1	0.2785	42	0	8	0.461167	17	0
	IC.663.T.A3	KX129434	2006	33	0	4	0.574485	100	1	-6	0.54079	26	5	0	0.406269	40	2	-1	0.5148	99	7	3	0.541949	35	1	5	0.469714	53	4	0	0.51466	33	4	-3	0.475	41	1	4	0.544561	12	1	-1	0.2785	42	0	8	0.461167	17	0
	IC.663.T.C10	KX129435	2006	33	0	4	0.574485	100	1	-4	0.54319	27	3	2	0.418741	40	2	-1	0.5148	99	7	3	0.541949	35	1	5	0.469714	53	4	0	0.510717	33	4	-3	0.475	41	1	4	0.544561	12	1	1	0.2985	42	0	8	0.461167	17	0
	IC.663.T.D12	KX129436	2006	33	0	4	0.574485	100	1	-4	0.54196	25	4	0	0.4088	40	2	-2	0.524625	99	7	3	0.541949	35	1	6	0.462543	53	4	0	0.530604	31	5	-1	0.499548	41	1	4	0.544561	12	1	-1	0.2785	42	0	8	0.461167	17	0
	IC.663.T.D9	KX129437	2006	33	0	4	0.574485	100	1	-4	0.54319	26	5	0	0.406269	40	2	-1	0.5148	99	7	3	0.541949	35	1	5	0.469714	53	4	0	0.51466	33	4	-3	0.475	41	1	4	0.544561	12	1	-1	0.2785	42	0	8	0.461167	17	0
	IC.663.T.G3	KX129438	2006	33	0	4	0.574485	100	1	-4	0.54319	26	5	0	0.406269	40	2	-1	0.5148	99	7	3	0.541949	35	1	5	0.469714	53	4	0	0.51466	33	4	-3	0.475	41	1	4	0.544561	12	1	-1	0.2785	42	0	8	0.461167	17	0
	IC.663.T.G6	KX129439	2006	33	0	4	0.574485	100	1	-4	0.54319	26	4	0	0.433462	40	2	-1	0.5148	99	7	3	0.541949	35	1	5	0.469714	53	4	0	0.505358	33	4	-3	0.475	41	1	4	0.544561	12	1	-1	0.2785	42	0	8	0.461167	17	0
IC.669	IC.669.L.E2	KX129444	2002	29	0	3	0.650379	100	2	-6	0.52937	36	3	-1	0.433222	42	2	3	0.501071	99	5	3	0.528525	35	1	4	0.5028	51	3	1	0.490843	34	4	-3	0.515647	41	1	5	0.575146	11	2	1	0.320818	42	0	8	0.452238	16	0
	IC.669.L.E8	KX129445	2002	29	0	3	0.650379	100	2	-6	0.52937	36	3	-1	0.433222	42	2	3	0.501071	99	5	3	0.528525	35	1	4	0.510886	51	3	1	0.490843	34	4	-1	0.522706	41	1	5	0.575146	11	2	1	0.320818	42	0	8	0.452238	16	0
	IC.669.L.E9	KX129446	2002	29	0	3	0.650379	100	2	-6	0.52937	36	3	-1	0.433222	42	2	3	0.501071	99	5	3	0.528525	35	1	4	0.5028	51	3	1	0.490843	34	4	-3	0.515647	41	1	5	0.575146	11	2	1	0.320818	42	0	8	0.452238	16	0
	IC.669.L.H8	KX129447	2002	29	0	3	0.650379	100	2	-6	0.52937	34	2	-1	0.435147	42	2	4	0.471571	99	5	5	0.538788	35	1	5	0.489286	52	3	2	0.496404	35	5	-1	0.505886	41	1	4	0.563976	9	1	-1	0.297667	42	0	8	0.452238	16	0
	IC.669.N.B8	KX129448	2004	29	0	3	0.650379	100	2	-8	0.52697	36	4	-2	0.431361	42	2	1	0.488143	99	6	3	0.547657	35	1	3	0.5398	51	4	2	0.512765	31	4	-2	0.528129	41	1	4	0.574366	11	2	-1	0.299	42	0	8	0.452238	16	0
	IC.669.N.C10	KX129449	2004	29	0	3	0.650379	100	2	-7	0.52905	36	4	-2	0.431361	42	2	2	0.504833	99	6	3	0.54598	35	1	4	0.512457	51	4	1	0.506294	31	4	-3	0.521419	41	1	4	0.574366	11	2	-1	0.299	42	0	8	0.452238	16	0
	IC.669.N.C3	KX129450	2004	29	0	3	0.650379	100	2	-8	0.52697	36	4	-2	0.431361	40	3	1	0.569225	99	6	3	0.545131	35	1	5	0.486686	51	2	0	0.500765	35	5	0	0.517886	41	1	5	0.575146	11	2	-1	0.299	42	0	8	0.452238	16	0
	IC.669.N.E6	KX129451	2004	29	0	3	0.650379	100	2	-7	0.52905	44	6	-2	0.425045	40	3	1	0.569225	99	6	3	0.545131	35	1	4	0.496	51	3	0	0.484647	31	4	-1	0.506935	41	1	5	0.575146	11	2	-1	0.299	42	0	8	0.452238	16	0
	IC.669.S.C1	KX129452	2005	29	0	3	0.650379	100	2	-7	0.52787	41	2	-2	0.457878	42	2	2	0.471476	99	6	4	0.539313	35	1	3	0.5398	51	4	2	0.510157	29	4	-3	0.533724	41	1	4	0.574366	10	2	-1	0.293	42	0	8	0.452238	16	0
	IC.669.S.F12	KX129453	2005	29	0	3	0.650379	100	2	-7	0.53104	41	3	-1	0.45439	42	2	2	0.482952	99	5	3	0.535202	35	1	3	0.553886	51	3	2	0.515176	31	5	2	0.519871	41	1	4	0.574366	11	2	0	0.316545	42	0	7	0.441333	16	0
	IC.669.S.G6	KX129454	2005	29	0	3	0.650379	100	2	-8	0.52815	50	3	0	0.4468	40	3	1	0.569225	99	6	3	0.541141	35	1	4	0.506857	51	3	3	0.510392	41	6	-2	0.505415	41	1	5	0.575146	11	2	-1	0.299	42	0	8	0.452238	16	0
	IC.669.T.G10	KX129455	2006	29	0	3	0.650379	100	2	-7	0.52905	44	6	-1	0.41825	40	3	1	0.5798	99	5	2	0.540576	35	1	5	0.512914	51	2	1	0.506961	35	5	-1	0.488543	41	1	5	0.575146	11	1	-2	0.291273	42	0	7	0.441333	16	0
IC.790	IC.790.L.E4	KX129488	1999	33	0	7	0.57397	100	2	-6	0.53224	34	6	-1	0.448471	48	3	-2	0.494062	99	7	3	0.537778	35	1	5	0.5014	53	3	1	0.521094	35	5	-4	0.458771	41	1	4	0.550171	10	3	0	0.3246	42	0	7	0.443524	16	0
	IC.790.L.E5	KX129489	1999	33	0	7	0.582545	100	2	-5	0.53389	25	4	-1	0.40668	48	2	-2	0.510083	99	7	3	0.536586	35	1	5	0.487943	52	3	5	0.504923	31	4	1	0.494097	41	1	3	0.549366	13	2	-1	0.389	42	0	8	0.44769	16	0
	IC.790.L.F2	KX129490	1999	33	0	7	0.57397	100	2	-5	0.53271	36	4	-1	0.4305	48	3	0	0.484208	99	7	2	0.538273	35	1	4	0.497543	53	3	0	0.515396	35	5	-2	0.465629	41	1	5	0.564366	10	3	1	0.3293	42	0	8	0.454429	16	0
	IC.790.S.B12	KX129491	2007	33	0	7	0.590636	100	2	-5	0.53978	31	3	2	0.465129	47	2	2	0.491723	99	7	3	0.539879	35	1	6	0.465286	52	3	1	0.524462	36	5	-1	0.4685	41	1	3	0.563512	9	2	0	0.344556	42	0	5	0.447952	16	0
	IC.790.S.E12	KX129492	2007	33	0	7	0.590636	100	2	-5	0.5386	33	4	-2	0.423273	47	2	2	0.491723	99	7	3	0.539879	35	1	6	0.465286	52	3	-2	0.518288	31	4	-1	0.520097	41	1	3	0.563512	9	2	1	0.326	42	0	7	0.453667	16	0
UW.1002	UW.1002.C.E12	KX129533	2007	28	0	4	0.614071	100	3	-2	0.52533	29	3	0	0.470862	41	2	0	0.542488	99	7	4	0.546939	35	1	5	0.474171	53	4	3	0.49866	35	3	-2	0.436943	41	2	3	0.548171	12	2	-1	0.434167	42	0	7	0.442738	16	0
	UW.1002.E.A10	KX129534	2009	28	0	4	0.614071	100	3	-2	0.52533	29	4	0	0.469103	42	2	0	0.526333	99	8	3	0.543606	35	1	5	0.474171	53	4	2	0.490019	33	3	-1	0.439485	41	2	3	0.541268	11	2	0	0.469182	42	0	7	0.442738	16	0
	UW.1002.E.A12	KX129535	2009	28	0	4	0.614071	100	3	-2	0.52415	29	4	0	0.469103	41	2	0	0.53461	99	7	3	0.543606	35	1	5	0.474171	53	4	2	0.495358	32	4	-1	0.463125	41	2	3	0.541268	11	2	0	0.469182	42	0	7	0.442738	16	0
	UW.1002.E.A7	KX129536	2009	28	0	4	0.614071	100	3	-2	0.52533	29	4	0	0.469103	42	2	0	0.526333	99	8	3	0.543606	35	1	5	0.474171	53	4	2	0.490019	32	4	-1	0.463125	41	2	3	0.541268	11	2	0	0.469182	42	0	7	0.442738	16	0
	UW.1002.E.B6	KX129537	2009	28	0	4	0.614071	100	3	-2	0.52533	29	4	0	0.469103	41	2	0	0.53461	99	8	3	0.543606	35	1	5	0.474171	53	4	2	0.490019	33	4	-2	0.438061	41	2	3	0.541268	11	2	0	0.469182	42	0	7	0.442738	16	0
	UW.1002.E.E12	KX129538	2009	28	0	4	0.614071	100	3	-3	0.52325	29	4	0	0.469103	41	2	0	0.53461	99	7	3	0.543606	35	1	5	0.474171	53	4	2	0.495358	32	4	-1	0.463125	41	2	3	0.541268	11	2	0	0.469182	42	0	7	0.436	16	0
	UW.1002.E.E8	KX129539	2009	28	0	4	0.614071	100	3	-2	0.52533	29	4	0	0.469103	41	2	0	0.53461	99	7	3	0.543606	35	1	5	0.474171	53	4	2	0.495358	32	4	-1	0.463125	41	2	3	0.541268	11	2	0	0.469182	42	0	7	0.436	16	0
UW.1140	UW.1140.A.A2	KX129540	2004	29	0	4	0.576379	100	1	-7	0.54995	29	5	-2	0.437621	39	1	3	0.494154	99	7	1	0.538293	35	1	4	0.4866	51	2	2	0.501157	30	3	-4	0.443133	41	1	2	0.548585	14	2	-2	0.247571	42	0	7	0.452286	17	0
	UW.1140.A.A3	KX129541	2004	29	0	4	0.576379	100	1	-7	0.54995	29	5	-2	0.437621	39	1	3	0.494154	99	7	1	0.538293	35	1	4	0.4866	51	2	2	0.498843	30	3	-4	0.443133	41	1	2	0.548585	14	2	-2	0.247571	42	0	7	0.452286	17	0
	UW.1140.B.C10	KX129542	2006	29	0	5	0.592172	100	1	-4	0.54133	30	4	-2	0.433	46	4	0	0.474283	99	7	3	0.544818	34	1	4	0.485294	51	3	0	0.505765	29	4	0	0.516897	41	1	4	0.533293	14	2	1	0.387143	42	0	8	0.463976	16	0
	UW.1140.B.C11	KX129543	2006	29	0	5	0.592172	100	1	-3	0.5418	30	4	-2	0.433	46	4	0	0.474283	99	7	1	0.542394	34	1	4	0.485294	51	3	0	0.505765	29	4	1	0.499103	41	1	4	0.533293	14	2	0	0.374643	42	0	8	0.463976	16	0
	UW.1140.B.C4	KX129544	2006	29	0	5	0.592172	100	1	-4	0.54133	30	4	-2	0.433	46	4	0	0.474283	99	7	1	0.542394	34	1	4	0.485294	51	3	0	0.505765	29	4	0	0.516897	41	1	4	0.533293	14	2	1	0.387143	42	0	8	0.463976	16	0
	UW.1140.C.C8	KX129545	2007	29	0	5	0.601931	100	1	-4	0.54133	30	4	-2	0.433	46	4	0	0.474283	99	7	1	0.542394	34	1	4	0.485294	51	3	0	0.505765	29	4	1	0.499103	41	1	4	0.536171	14	2	1	0.387143	42	0	8	0.463976	16	0
	UW.1140.D.B1	KX129546	2010	29	0	5	0.581103	100	2	-5	0.53683	31	6	-3	0.413194	46	4	0	0.474283	99	7	1	0.542394	34	1	4	0.485294	51	3	1	0.514745	29	4	0	0.516897	41	1	4	0.533293	14	2	0	0.374643	42	0	8	0.463976	16	0
	UW.1140.D.B2	KX129547	2010	29	0	5	0.581103	100	1	-5	0.53683	31	5	0	0.436129	46	4	0	0.474283	99	7	1	0.542394	34	1	4	0.485294	51	3	-1	0.510392	29	4	1	0.499103	41	1	4	0.536171	14	2	1	0.387143	42	0	8	0.463976	16	0
	UW.1140.D.B7	KX129548	2010	29	0	5	0.581103	100	2	-5	0.53683	31	6	-3	0.417161	46	4	0	0.474283	99	7	1	0.542394	34	1	4	0.485294	51	2	2	0.518627	29	4	0	0.516897	41	1	4	0.533293	14	2	0	0.374643	42	0	8	0.463976	16	0
	UW.1140.E.C9	KX129550	2012	29	0	5	0.581103	100	1	-5	0.53801	31	4	1	0.435194	46	4	1	0.474978	99	7	1	0.543313	34	1	4	0.485294	51	3	0	0.510667	29	4	-1	0.504828	41	1	4	0.533293	14	2	1	0.303643	42	0	7	0.463214	16	0
	UW.1140.E.D9	KX129551	2012	29	0	5	0.581103	100	1	-5	0.53801	31	4	1	0.435194	46	4	1	0.474978	99	7	1	0.542394	34	1	4	0.485294	51	3	-2	0.501059	29	5	0	0.512655	41	1	4	0.533293	12	1	-2	0.323917	42	0	8	0.463976	16	0
	UW.1140.E.E8	KX129552	2012	29	0	5	0.590862	100	1	-5	0.53683	31	5	0	0.432452	46	4	0	0.474283	99	7	1	0.542394	34	1	4	0.485294	51	3	-2	0.501059	29	5	0	0.512655	41	1	4	0.533293	12	1	-2	0.323917	42	0	7	0.459024	16	0
	UW.1140.F.F12	KX129553	2013	29	0	5	0.581103	100	1	-3	0.54459	31	4	1	0.420161	46	4	1	0.474978	99	7	3	0.544818	34	1	4	0.481824	51	3	0	0.510667	29	4	0	0.500931	41	1	5	0.544463	14	2	0	0.408786	42	0	7	0.463214	16	0
	UW.1140.F.F4	KX129554	2013	29	0	5	0.581103	100	1	-3	0.54459	31	4	1	0.420161	46	4	1	0.474978	99	7	3	0.544818	34	1	4	0.481824	51	3	0	0.510667	29	4	0	0.491172	41	1	5	0.544463	14	2	0	0.408786	42	0	7	0.463214	16	0
	UW.1140.F.F5	KX129555	2013	29	0	5	0.581103	100	1	-3	0.54459	31	4	1	0.420161	46	4	1	0.474978	99	7	3	0.544818	34	1	4	0.481824	51	3	0	0.510667	29	4	0	0.500931	41	1	5	0.544463	14	2	0	0.408786	42	0	7	0.463214	16	0
UW.1261	UW.1261.A.A2	KX129556	2004	26	0	5	0.589154	100	1	-6	0.52971	27	4	-1	0.410185	50	4	2	0.50308	99	6	4	0.535848	35	1	6	0.463114	53	4	0	0.488774	35	4	-2	0.475057	41	1	4	0.533293	9	2	1	0.326556	43	0	8	0.454349	16	0
	UW.1261.A.B5	KX129557	2004	26	0	5	0.589154	100	1	-5	0.53179	27	3	0	0.419852	50	4	2	0.51474	99	6	4	0.536	35	1	6	0.463114	52	4	2	0.501	35	6	-2	0.472571	41	1	4	0.533293	9	2	1	0.342333	43	0	8	0.454349	16	0
	UW.1261.A.C1	KX129558	2004	26	0	5	0.584423	100	1	-5	0.53194	27	4	-1	0.410185	56	5	3	0.524232	99	6	4	0.535848	35	1	5	0.465571	53	4	0	0.488774	35	4	-2	0.475057	41	1	4	0.533293	9	2	1	0.326556	43	0	8	0.454349	16	0
	UW.1261.A.C6	KX129559	2004	26	0	5	0.573346	100	1	-6	0.52971	27	3	0	0.419852	50	4	2	0.51228	99	6	4	0.532293	35	1	6	0.463114	52	4	4	0.490462	35	5	-2	0.472657	41	1	4	0.533293	9	2	1	0.326556	43	0	8	0.454349	16	0
	UW.1261.A.D11	KX129560	2004	26	0	5	0.584423	100	1	-6	0.52986	27	3	0	0.419852	50	4	2	0.51228	99	6	4	0.53704	35	1	6	0.463114	52	4	2	0.503731	35	5	-2	0.456371	41	1	4	0.533293	9	2	1	0.326556	43	0	8	0.454349	16	0
	UW.1261.B.D12	KX129561	2006	26	0	5	0.584423	100	1	-5	0.53179	24	3	-1	0.444792	50	4	1	0.48212	99	6	4	0.533111	35	1	5	0.465143	52	3	1	0.494096	29	5	-1	0.471759	41	1	4	0.533293	10	3	-1	0.3038	43	0	8	0.454349	16	0
	UW.1261.B.D8	KX129562	2006	26	0	5	0.584423	100	2	-5	0.53477	27	2	-2	0.437259	56	4	1	0.481679	99	6	4	0.533606	35	1	5	0.465143	52	4	2	0.51125	29	5	-1	0.474897	41	1	4	0.533293	11	1	-2	0.272182	43	0	8	0.454349	16	0
	UW.1261.B.F11	KX129563	2006	26	0	5	0.584423	100	2	-3	0.53717	27	2	-2	0.437259	50	4	2	0.48882	99	6	3	0.541788	35	1	5	0.465143	52	4	1	0.500192	29	5	-1	0.488759	41	1	4	0.533293	11	2	-1	0.321727	43	0	8	0.454349	16	0
	UW.1261.B.F9	KX129564	2006	26	0	5	0.584423	100	2	-3	0.53717	27	3	-1	0.440963	56	4	2	0.4835	99	6	3	0.539616	35	1	5	0.465143	52	4	0	0.486808	29	5	-1	0.488759	41	1	4	0.533293	11	2	-1	0.321727	43	0	8	0.454349	16	0
	UW.1261.C.B10	KX129565	2008	26	0	5	0.584423	100	1	-5	0.53477	27	3	-2	0.453037	49	4	1	0.469633	99	6	3	0.541485	35	1	5	0.465143	52	3	4	0.513481	29	5	-3	0.479034	41	1	4	0.533293	11	1	-1	0.320455	43	0	8	0.454349	16	0
	UW.1261.C.B7	KX129566	2008	26	0	5	0.589154	100	1	-4	0.53012	27	3	-1	0.433926	40	2	3	0.5269	99	5	4	0.539404	35	1	7	0.461086	50	2	2	0.49728	27	3	-4	0.475074	41	1	4	0.533293	11	2	-1	0.331364	43	0	8	0.454349	16	0
	UW.1261.C.B8	KX129567	2008	26	0	5	0.584423	100	2	-3	0.53717	34	6	0	0.466529	49	4	1	0.495163	99	6	3	0.535202	35	1	5	0.465143	52	3	0	0.512327	30	4	-2	0.497433	41	1	4	0.533293	11	2	-1	0.346	42	0	8	0.4505	17	0
	UW.1261.D.C10	KX129568	2010	26	0	5	0.584423	100	2	-5	0.53477	33	4	-1	0.443	49	4	0	0.467939	98	5	5	0.540755	35	1	5	0.465143	52	3	3	0.500481	28	4	-2	0.489	41	1	4	0.533293	11	1	-1	0.320455	43	0	8	0.454349	16	0
	UW.1261.D.C12	KX129569	2010	26	0	5	0.584423	100	1	-5	0.536	34	4	-2	0.443971	49	3	1	0.480184	98	6	4	0.546051	35	1	6	0.462686	52	3	-1	0.502269	30	5	-1	0.516633	41	1	4	0.533293	11	3	0	0.311364	43	0	8	0.454349	16	0
	UW.1261.D.C3	KX129570	2010	26	0	5	0.584423	100	2	-3	0.53732	24	3	0	0.390625	49	3	1	0.480184	98	6	4	0.546837	35	1	5	0.465571	52	3	2	0.510327	29	5	-2	0.455793	41	1	4	0.533293	11	2	0	0.358545	43	0	8	0.454349	16	0
	UW.1261.D.C7	KX129571	2010	26	0	5	0.595308	100	1	-5	0.536	34	4	0	0.480176	55	4	3	0.486382	99	6	3	0.538889	35	1	6	0.4712	52	3	-2	0.505096	29	5	-1	0.478621	41	1	4	0.533293	12	3	-1	0.346667	43	0	8	0.454349	16	0
	UW.1261.D.C8	KX129572	2010	26	0	5	0.584423	100	1	-5	0.536	34	4	-2	0.443971	49	3	1	0.480184	99	5	4	0.544364	35	1	6	0.4712	52	2	-1	0.493346	29	5	-1	0.478621	41	1	4	0.533293	12	3	-1	0.346667	43	0	8	0.454349	16	0
	UW.1261.D.C9	KX129573	2010	26	0	5	0.595308	100	2	-5	0.53462	24	3	-1	0.367083	38	2	2	0.540579	98	5	4	0.543918	35	1	5	0.465571	52	3	2	0.504885	29	5	-2	0.443655	41	1	4	0.533293	10	1	0	0.3151	43	0	8	0.454349	16	0
	UW.1261.E.C2	KX129574	2011	26	0	6	0.586231	100	2	-5	0.53477	33	4	-1	0.460788	49	2	0	0.465878	99	6	4	0.546101	35	1	6	0.462686	52	3	2	0.488538	30	5	-2	0.523633	42	1	3	0.552167	9	2	1	0.312	43	0	8	0.454349	16	0
	UW.1261.E.C4	KX129575	2011	26	0	5	0.610923	100	2	-3	0.53702	33	3	-1	0.46497	49	3	1	0.472531	99	7	2	0.536899	35	1	6	0.4546	52	3	-1	0.506865	30	5	-1	0.518067	42	1	4	0.540238	9	2	1	0.312	43	0	8	0.454349	16	0
	UW.1261.E.D10	KX129576	2011	26	0	5	0.584423	100	1	-5	0.53585	33	4	-1	0.461242	52	4	4	0.486135	99	6	3	0.535212	35	1	6	0.4546	52	3	-1	0.509135	29	4	-1	0.520586	42	1	4	0.546976	9	2	1	0.312	43	0	8	0.454349	16	0
	UW.1261.E.D7	KX129577	2011	26	0	4	0.566808	100	1	-4	0.5331	26	3	-2	0.485846	43	3	3	0.522767	99	6	5	0.538869	35	1	6	0.4712	52	4	2	0.508019	30	5	-1	0.5111	41	1	3	0.556293	11	2	-2	0.274909	43	0	8	0.454349	16	0
	UW.1261.E.D9	KX129578	2011	26	0	5	0.584423	100	1	-4	0.53101	26	3	-1	0.462462	43	3	2	0.534047	99	6	5	0.540061	35	1	6	0.463114	52	4	2	0.508019	30	5	-1	0.507167	41	1	3	0.542049	11	2	-2	0.274909	43	0	8	0.454349	16	0
	UW.1261.E.E12	KX129579	2011	26	0	5	0.610923	100	2	-3	0.53702	33	3	-1	0.46497	49	3	1	0.472531	99	7	2	0.536899	35	1	6	0.4546	52	3	-1	0.506865	30	5	-1	0.518067	42	1	4	0.540238	9	2	1	0.312	43	0	8	0.454349	16	0
UW.1266	UW.1266.L.G8	KX129580	2004	29	0	4	0.600621	100	2	-5	0.53341	37	5	0	0.394378	39	2	1	0.516513	99	7	2	0.53699	35	1	6	0.487857	51	4	2	0.498216	34	2	0	0.522971	41	1	4	0.533293	14	1	-3	0.346857	42	0	7	0.443524	16	0
	UW.1266.L.H1	KX129581	2004	29	0	4	0.600621	100	2	-5	0.53341	37	5	0	0.394378	39	2	1	0.516513	99	7	2	0.53699	35	1	6	0.487857	51	4	2	0.498216	34	2	0	0.522971	41	1	4	0.533293	14	1	-3	0.346857	42	0	7	0.443524	16	0
	UW.1266.N.D6	KX129582	2006	29	0	4	0.600621	100	1	-6	0.53013	38	6	-1	0.387711	39	2	0	0.493923	99	7	3	0.547747	35	1	7	0.473543	51	4	2	0.497922	33	6	-1	0.505909	41	1	3	0.542049	12	2	1	0.385667	42	0	7	0.449476	16	0
	UW.1266.N.D9	KX129583	2006	29	0	4	0.600621	100	1	-6	0.53013	38	6	-1	0.387711	39	2	0	0.497564	99	7	3	0.547747	35	1	7	0.473543	51	4	2	0.497922	33	6	-1	0.505909	41	1	3	0.542049	12	2	1	0.385667	42	0	7	0.449476	16	0
	UW.1266.S.A7	KX129584	2010	30	0	3	0.625033	100	2	-6	0.53479	38	4	-1	0.4355	39	2	-1	0.502128	99	6	4	0.545758	35	1	6	0.487857	51	4	2	0.507235	33	6	-1	0.505909	41	1	3	0.542049	12	2	1	0.373833	42	0	7	0.443524	16	0
	UW.1266.S.E9	KX129585	2010	30	0	3	0.612467	100	2	-6	0.53479	38	4	-1	0.438342	39	2	-1	0.492692	99	7	2	0.539848	35	1	5	0.474771	52	4	1	0.52125	33	6	0	0.516515	41	1	3	0.542049	12	2	1	0.385667	42	0	7	0.443524	16	0
	UW.1266.V.A3	KX129586	2013	30	0	3	0.625033	100	2	-6	0.53479	33	4	-3	0.411909	39	2	0	0.512821	99	7	2	0.53699	35	1	7	0.476629	53	4	1	0.522755	33	6	0	0.516515	41	0	5	0.541098	12	2	1	0.385667	42	0	7	0.443524	16	0
UW.1295	UW.1295.L.B7	KX129587	2004	29	0	5	0.563345	100	1	-6	0.54207	24	3	0	0.393208	41	2	0	0.476561	99	7	4	0.546111	34	1	5	0.476265	52	3	2	0.528519	37	4	-2	0.527649	41	2	5	0.552122	12	1	0	0.49325	42	0	5	0.449762	16	0
	UW.1295.L.B8	KX129588	2004	29	0	5	0.563345	100	1	-5	0.54083	24	3	0	0.403792	41	2	2	0.505732	99	7	6	0.544747	34	1	7	0.450735	52	3	3	0.524942	37	4	0	0.499378	41	2	4	0.575122	12	2	0	0.479417	42	0	5	0.452571	16	0
	UW.1295.L.C11	KX129589	2004	29	0	4	0.588793	100	1	-5	0.54249	24	3	0	0.403792	41	2	2	0.509634	99	7	6	0.544747	34	1	7	0.450735	52	3	2	0.505942	37	4	-1	0.487	41	1	4	0.587146	12	2	0	0.479417	42	0	5	0.452571	16	0
	UW.1295.L.F5	KX129590	2004	29	0	5	0.563345	100	1	-5	0.54415	24	3	0	0.403792	41	2	2	0.505732	99	7	6	0.544747	34	1	7	0.450735	52	3	2	0.503096	37	4	-1	0.487	41	2	4	0.575122	12	2	0	0.479417	42	0	5	0.452571	16	0
	UW.1295.L.F6	KX129591	2004	29	0	5	0.563345	100	1	-5	0.54249	24	3	0	0.403792	41	2	2	0.505732	99	7	6	0.544747	34	1	7	0.450735	52	3	2	0.504192	37	4	-1	0.487946	41	2	4	0.575122	12	2	0	0.479417	42	0	5	0.452571	16	0
UW.1313	UW.1313.L.A10	KX129592	2004	29	0	5	0.543931	100	1	-3	0.52795	40	5	-3	0.433025	40	2	0	0.499625	99	7	3	0.548707	35	1	5	0.500371	52	4	2	0.529192	31	5	-1	0.524065	41	1	4	0.543683	11	1	-1	0.416364	42	0	7	0.449833	17	0
	UW.1313.L.A11	KX129593	2004	29	0	5	0.556931	100	1	-3	0.52795	41	5	-1	0.453146	40	2	1	0.53825	99	7	1	0.546131	35	1	5	0.500514	52	3	5	0.522788	31	5	-1	0.505226	41	1	4	0.543683	11	2	-1	0.371545	42	0	7	0.449833	17	0
	UW.1313.L.A12	KX129594	2004	29	0	6	0.572724	100	1	-4	0.52587	40	5	-3	0.433025	40	2	0	0.499625	99	7	3	0.548707	35	1	5	0.500371	52	4	2	0.529192	31	5	-1	0.524065	41	1	4	0.543683	11	2	-1	0.371545	42	0	7	0.449833	17	0
	UW.1313.L.F8	KX129595	2004	29	0	5	0.556931	100	1	-5	0.53242	41	5	0	0.445024	40	2	1	0.53825	99	7	1	0.546131	35	1	5	0.500371	52	3	5	0.528231	31	5	-1	0.524065	41	1	4	0.543683	11	2	-1	0.371545	42	0	7	0.449833	17	0
	UW.1313.N.A6	KX129596	2005	29	0	6	0.572724	100	2	-5	0.52862	40	5	-1	0.4323	40	2	1	0.53825	99	7	1	0.546131	35	1	4	0.484	52	3	5	0.528231	31	5	-1	0.503903	41	1	4	0.543683	11	2	-1	0.371545	42	0	7	0.449833	17	0
	UW.1313.N.B5	KX129597	2005	29	0	5	0.556931	100	2	-4	0.53486	41	5	0	0.445024	40	2	1	0.5281	99	7	2	0.555374	35	1	5	0.477029	52	3	5	0.522788	31	5	-2	0.50929	41	1	4	0.543683	11	2	-1	0.371545	42	0	7	0.449833	17	0
	UW.1313.N.B6	KX129598	2005	29	0	5	0.556931	100	2	-5	0.52657	35	5	1	0.451486	40	2	1	0.53825	99	7	1	0.546131	35	1	4	0.484	52	3	4	0.526885	31	4	-1	0.491968	41	1	4	0.543683	11	2	-1	0.371545	42	0	8	0.456738	17	0
	UW.1313.N.C12	KX129599	2005	29	0	5	0.556931	100	2	-4	0.53486	41	5	0	0.445024	40	2	1	0.5281	99	7	2	0.549475	35	1	5	0.477029	52	3	5	0.522788	31	5	-2	0.50929	41	1	4	0.543683	11	2	-1	0.371545	42	0	7	0.449833	17	0
	UW.1313.P.C7	KX129600	2006	29	0	5	0.556931	100	2	-5	0.52657	35	5	-1	0.441943	41	2	0	0.523171	99	8	2	0.548232	35	1	5	0.477029	52	4	3	0.525981	31	5	-2	0.50929	41	1	4	0.548683	11	2	-1	0.371545	42	0	7	0.436357	17	0
	UW.1313.P.C8	KX129601	2006	29	0	5	0.556931	100	2	-5	0.52657	35	5	-1	0.441943	41	2	0	0.518171	99	8	2	0.548232	35	1	5	0.477029	52	3	4	0.528904	31	5	-2	0.50929	41	1	4	0.545805	11	2	-1	0.371545	42	0	7	0.443095	17	0
	UW.1313.P.C9	KX129602	2006	29	0	5	0.556931	100	2	-5	0.52657	35	5	-1	0.441943	41	2	0	0.523171	99	8	2	0.548232	35	1	5	0.477029	52	4	3	0.523712	31	5	-2	0.50929	41	1	4	0.548683	11	2	-1	0.371545	42	0	7	0.443095	17	0
	UW.1313.P.D7	KX129603	2006	29	0	6	0.572724	100	2	-3	0.52897	35	5	-1	0.441943	40	2	1	0.5243	99	8	2	0.549424	35	1	5	0.468943	52	3	4	0.526885	31	5	-2	0.490452	41	1	4	0.545805	11	2	-1	0.371545	42	0	7	0.436357	17	0
	UW.1313.T.F7	KX129604	2008	29	0	6	0.572724	100	2	-5	0.5248	35	6	-1	0.435829	41	2	0	0.523171	99	8	2	0.549909	35	1	5	0.4642	52	3	4	0.538731	31	4	-1	0.483097	41	1	4	0.552073	11	2	-1	0.371545	42	0	8	0.456643	17	0
	UW.1313.T.G11	KX129605	2008	29	0	6	0.572724	100	2	-5	0.5248	35	6	-1	0.435829	41	2	0	0.523171	99	8	2	0.549909	35	1	5	0.4642	52	3	4	0.538731	31	4	-1	0.483097	41	1	4	0.552073	11	2	-1	0.371545	42	0	7	0.436357	17	0
	UW.1313.T.G4	KX129606	2008	29	0	6	0.572724	100	2	-5	0.5248	35	6	-1	0.435829	41	2	0	0.523171	99	8	2	0.549909	35	1	5	0.4642	52	3	4	0.538731	31	4	-1	0.483097	41	1	4	0.552073	11	2	-1	0.371545	42	0	7	0.436357	17	0
	UW.1313.V.H11	KX129607	2012	29	0	5	0.556931	100	2	-5	0.5257	35	6	-1	0.437886	38	3	1	0.512368	99	8	4	0.550657	35	1	4	0.474457	52	3	4	0.505538	31	5	-2	0.477613	41	1	4	0.551317	11	1	-2	0.367727	42	0	7	0.443095	17	0
	UW.1313.V.H2	KX129608	2012	29	0	5	0.573931	101	2	-5	0.52298	35	6	-1	0.437886	38	3	1	0.512368	99	8	2	0.548232	35	1	4	0.474457	52	3	2	0.508481	35	6	-1	0.491486	41	1	4	0.544415	11	1	-1	0.416364	42	0	7	0.436357	17	0
	UW.1313.V.H3	KX129609	2012	29	0	5	0.573931	100	2	-4	0.52617	42	8	-1	0.428762	38	3	1	0.512368	99	8	2	0.548232	35	1	4	0.474457	52	3	4	0.505538	31	5	-2	0.49171	41	1	4	0.544415	11	1	-2	0.367727	42	0	7	0.443095	17	0
	UW.1313.V.H8	KX129610	2012	29	0	6	0.606724	101	2	-4	0.523297	40	8	-1	0.4295	39	3	1	0.517359	99	8	2	0.548232	35	1	4	0.474457	52	3	2	0.512769	30	5	-1	0.4835	41	1	4	0.544415	11	1	-1	0.416364	42	0	7	0.436357	17	0
UW.1368	UW.1368.A.D1	KX129611	2004	29	0	4	0.585517	100	2	-7	0.53461	27	3	0	0.423704	52	3	1	0.481923	99	7	3	0.542172	35	1	4	0.497257	54	4	1	0.487315	28	4	-1	0.505	41	1	6	0.539146	11	2	-2	0.345727	42	0	7	0.449476	17	0
	UW.1368.A.D8	KX129612	2004	29	0	5	0.568241	100	2	-7	0.53461	32	5	-1	0.422375	43	3	1	0.549023	99	7	2	0.535667	35	2	6	0.4986	52	2	2	0.471596	27	4	-3	0.497148	41	1	6	0.546049	9	1	0	0.300889	42	0	7	0.449476	17	0
	UW.1368.A.E11	KX129613	2004	29	0	5	0.568241	100	2	-7	0.53461	32	5	-1	0.422375	43	3	1	0.541302	99	7	2	0.535667	35	2	6	0.4986	52	2	2	0.471596	27	4	-3	0.497148	41	1	6	0.546049	9	1	0	0.300889	42	0	7	0.449476	17	0
	UW.1368.B.D2	KX129614	2006	29	0	4	0.568517	100	2	-7	0.53461	27	3	0	0.418963	52	3	1	0.474827	99	7	3	0.537737	35	1	5	0.476829	54	3	3	0.502537	28	4	-2	0.488714	41	1	6	0.55339	10	2	-1	0.2501	42	0	7	0.449476	17	0
	UW.1368.B.F7	KX129615	2006	29	0	4	0.568517	100	2	-8	0.53429	27	3	0	0.418963	52	3	1	0.474827	99	7	3	0.537737	35	1	5	0.476829	54	3	4	0.493259	28	4	-2	0.488714	41	1	6	0.55339	10	2	-1	0.2501	42	0	7	0.449476	17	0
	UW.1368.B.G4	KX129616	2006	29	0	4	0.585517	100	2	-8	0.53537	32	4	-1	0.407969	52	3	-1	0.470212	99	7	3	0.540495	35	1	4	0.497257	54	4	1	0.489	28	4	-2	0.491964	41	1	6	0.55339	10	2	-1	0.2501	42	0	7	0.449476	17	0
	UW.1368.C.D8	KX129617	2007	29	0	4	0.585517	100	2	-8	0.53537	32	4	-1	0.411812	50	3	0	0.48128	99	7	3	0.540343	35	1	4	0.497257	54	4	1	0.487315	28	4	-2	0.506321	41	1	6	0.546366	12	2	-2	0.231667	42	0	7	0.449476	17	0
	UW.1368.D.E3	KX129618	2009	29	0	4	0.585517	100	2	-7	0.53461	32	4	-1	0.404062	52	3	4	0.473038	99	6	4	0.543717	35	1	5	0.477486	52	2	2	0.499077	28	4	-3	0.513214	41	1	5	0.547902	10	1	-1	0.4253	42	0	7	0.452286	17	0
	UW.1368.D.F3	KX129619	2009	29	0	4	0.585517	100	2	-7	0.53461	32	4	-1	0.404062	52	3	4	0.473038	99	7	3	0.544434	35	1	5	0.477486	52	2	2	0.499077	28	4	-3	0.513214	41	1	5	0.547902	10	1	-1	0.4253	42	0	7	0.452286	17	0
	UW.1368.D.H8	KX129620	2009	29	0	4	0.568517	100	2	-8	0.53537	31	4	0	0.414581	52	4	-1	0.457981	99	7	3	0.537586	35	1	4	0.5042	54	3	5	0.493222	28	4	-2	0.506321	41	1	6	0.55339	10	2	-1	0.2501	42	0	7	0.449476	17	0
	UW.1368.E.E1	KX129621	2011	29	0	4	0.585517	100	2	-8	0.5366	25	3	-1	0.43776	57	6	-1	0.460895	99	5	3	0.536111	35	1	4	0.500686	54	3	4	0.476111	28	4	-2	0.506321	41	1	6	0.550512	10	2	-1	0.2501	42	0	7	0.449476	17	0
	UW.1368.E.E6	KX129622	2011	29	0	4	0.585517	100	2	-7	0.53461	32	5	0	0.437844	57	6	-1	0.461158	99	6	1	0.537475	35	1	5	0.499429	54	3	3	0.469222	28	4	-1	0.523214	41	1	6	0.55339	12	2	-2	0.231667	42	0	7	0.449476	17	0
	UW.1368.E.F1	KX129623	2011	29	0	4	0.585517	100	2	-8	0.5366	27	2	-2	0.407926	56	5	2	0.456089	99	5	3	0.536111	35	1	4	0.500686	54	3	3	0.477519	28	4	-2	0.506321	41	1	6	0.550512	10	2	-1	0.2501	42	0	7	0.449476	17	0
	UW.1368.F.B10	KX129624	2013	29	0	4	0.585517	100	2	-8	0.53537	32	4	-1	0.424906	57	5	0	0.474632	99	6	2	0.542101	35	1	5	0.499429	54	3	3	0.479981	30	4	-1	0.484533	41	1	6	0.550512	10	2	-1	0.2501	42	0	7	0.449476	17	0
	UW.1368.F.B9	KX129625	2013	29	0	4	0.585517	100	2	-8	0.53537	32	4	-1	0.424906	57	5	0	0.474632	99	6	2	0.542101	35	1	5	0.499429	54	3	3	0.479981	30	4	-1	0.484533	41	1	6	0.550512	11	2	0	0.251727	42	0	7	0.449476	17	0
	UW.1368.F.F2	KX129626	2013	29	0	4	0.585517	100	2	-8	0.53537	32	4	-1	0.424906	57	4	2	0.467088	99	6	2	0.542101	35	1	5	0.499429	54	3	3	0.479981	30	4	-1	0.484533	41	1	6	0.550512	11	2	0	0.251727	42	0	7	0.449476	17	0
	UW.1368.F.F6	KX129627	2013	29	0	4	0.595276	100	2	-8	0.53537	32	4	-1	0.424906	57	5	0	0.474632	99	5	2	0.54501	35	1	5	0.499429	54	3	3	0.479981	30	4	-2	0.499333	41	1	6	0.550512	11	2	0	0.251727	42	0	7	0.449476	17	0
UW.1375	UW.1375.A.A6	KX129628	2004	29	0	5	0.593	100	2	-3	0.53911	40	5	-1	0.37725	50	3	0	0.4916	99	7	3	0.546798	35	1	7	0.488029	52	3	1	0.501981	30	4	-2	0.506433	41	1	3	0.552341	10	1	-2	0.3343	42	0	7	0.449476	16	0
	UW.1375.A.G3	KX129629	2004	29	0	6	0.598966	100	2	-3	0.53911	40	5	-1	0.37725	50	3	0	0.4916	99	6	3	0.54896	35	1	7	0.488029	52	3	1	0.501981	30	4	-1	0.513367	41	1	3	0.554561	12	1	-1	0.366	42	0	7	0.449476	16	0
UW.1386	UW.1386.L.B5	KX129630	2004	29	1	5	0.616724	100	2	-4	0.53821	28	3	-2	0.392893	39	2	0	0.517667	99	7	5	0.558283	34	1	5	0.476676	52	4	4	0.499827	31	3	-5	0.458065	41	1	3	0.565829	11	1	-1	0.364273	42	0	7	0.452286	16	0
	UW.1386.L.F12	KX129631	2004	29	1	5	0.616724	100	1	-6	0.53405	30	4	-3	0.400967	39	2	1	0.519744	99	7	4	0.553323	34	1	5	0.468353	52	4	2	0.482154	29	1	-4	0.496655	41	1	3	0.565829	11	2	1	0.357273	42	0	7	0.452286	16	0
	UW.1386.L.F7	KX129632	2004	29	1	5	0.616724	100	2	-4	0.53836	28	3	-2	0.403	39	2	1	0.523	99	7	4	0.556182	34	1	5	0.464882	52	4	2	0.510962	31	3	-5	0.457581	41	1	3	0.565829	12	2	0	0.429833	42	0	7	0.452286	16	0
	UW.1386.N.F10	KX129633	2007	29	1	5	0.609483	100	2	-5	0.53613	34	4	-1	0.426029	39	2	0	0.508897	99	8	3	0.554889	34	1	5	0.468353	52	1	6	0.500942	36	5	-2	0.465472	41	2	3	0.562829	11	2	-1	0.359455	42	0	7	0.452286	16	0
	UW.1386.T.D9	KX129634	2011	29	1	5	0.616724	100	2	-5	0.54769	33	5	0	0.427879	39	1	1	0.525051	99	7	3	0.554818	34	1	5	0.468353	52	3	3	0.480788	30	3	-3	0.524467	44	1	3	0.565864	12	1	0	0.492667	42	0	7	0.452286	16	0
	UW.1386.T.G3	KX129635	2011	29	1	5	0.613448	100	2	-6	0.54068	33	5	-2	0.414121	39	2	0	0.508897	99	6	3	0.560495	34	1	5	0.468353	52	4	4	0.496673	31	4	-4	0.496258	41	1	3	0.577195	12	2	0	0.470917	42	0	7	0.452286	16	0
UW.1393	UW.1393.A.F12	KX129636	2004	29	0	6	0.541	100	2	-3	0.53654	29	3	1	0.413793	39	2	0	0.500231	99	7	2	0.548091	35	1	4	0.481743	52	4	3	0.512135	29	4	-3	0.496103	41	1	4	0.523634	10	2	0	0.3717	42	0	7	0.445548	16	0
	UW.1393.A.F8	KX129637	2004	29	0	5	0.573517	100	2	-5	0.53205	30	4	-2	0.387167	39	2	0	0.56941	99	7	3	0.54603	35	1	9	0.454771	52	4	3	0.512135	29	4	-1	0.503448	41	1	3	0.537488	10	2	0	0.384	42	0	5	0.4555	17	0
	UW.1393.A.H11	KX129638	2004	29	0	6	0.541	100	2	-3	0.53654	29	3	0	0.377966	39	2	0	0.500231	99	7	2	0.548091	35	1	4	0.4858	52	4	4	0.497942	29	4	-3	0.501	41	1	4	0.523634	10	2	0	0.3717	42	0	7	0.445548	16	0
	UW.1393.A.H9	KX129639	2004	29	0	6	0.541	100	2	-3	0.53654	29	4	1	0.386414	39	2	0	0.500231	99	7	2	0.547939	35	1	4	0.4858	52	4	4	0.500212	29	4	-3	0.501	41	1	4	0.523634	10	1	1	0.3887	42	0	7	0.445548	16	0
	UW.1393.B.E5	KX129640	2005	29	0	6	0.541	100	2	-3	0.53669	29	3	1	0.426793	39	2	0	0.500231	99	7	2	0.548091	35	1	4	0.481743	52	4	4	0.497942	29	4	-3	0.496931	41	1	4	0.523634	10	2	0	0.3717	42	0	7	0.452286	16	0
	UW.1393.B.F12	KX129641	2005	29	0	6	0.541	100	2	-3	0.53654	29	3	1	0.413793	39	2	0	0.500231	99	7	2	0.548091	35	1	4	0.481743	52	4	4	0.497942	29	4	-3	0.496103	41	1	4	0.523634	10	2	0	0.3717	42	0	7	0.445548	16	0
	UW.1393.C.D10	KX129642	2007	29	0	5	0.576379	100	2	-5	0.53414	23	3	-1	0.435652	39	2	0	0.493282	99	7	2	0.548091	35	1	4	0.481743	52	4	4	0.497942	29	4	-3	0.491241	41	1	4	0.523634	10	2	0	0.384	42	0	7	0.445548	16	0
	UW.1393.C.D7	KX129643	2007	29	0	5	0.576379	100	2	-3	0.53654	23	3	-1	0.435652	39	2	0	0.493282	99	7	2	0.548091	35	1	4	0.481743	52	4	4	0.497942	29	4	-3	0.501	41	1	4	0.523634	10	1	1	0.3769	42	0	7	0.445548	16	0
	UW.1393.C.G12	KX129644	2007	29	0	5	0.566448	100	2	-3	0.53654	24	3	0	0.429292	39	2	-1	0.518923	99	7	2	0.548091	35	1	4	0.481743	52	4	4	0.497942	29	3	-2	0.483897	41	1	4	0.523634	10	2	0	0.3717	42	0	7	0.445548	16	0
	UW.1393.C.G7	KX129645	2007	29	0	5	0.566448	100	2	-3	0.53654	24	3	0	0.429292	39	2	-1	0.518923	99	7	2	0.548091	35	1	4	0.481743	52	4	4	0.497942	29	3	-2	0.483897	41	1	4	0.523634	10	2	0	0.3717	42	0	7	0.445548	16	0
	UW.1393.D.F2	KX129646	2009	29	0	5	0.558276	100	2	-1	0.53685	30	3	-3	0.401267	39	2	0	0.567077	99	7	3	0.54603	35	1	9	0.454771	52	4	3	0.5145	29	4	-1	0.503448	41	1	3	0.537488	10	2	0	0.384	42	0	5	0.4555	17	0
	UW.1393.D.H7	KX129647	2009	29	0	5	0.549655	100	2	-4	0.53262	31	3	-2	0.417935	39	2	2	0.478795	99	6	1	0.546596	35	1	8	0.449086	52	3	1	0.503712	29	3	-2	0.468793	41	1	3	0.518561	9	2	0	0.386222	42	0	5	0.4555	17	0
	UW.1393.E.D8	KX129648	2011	29	0	5	0.566448	100	2	-2	0.53483	30	2	-3	0.4147	39	2	0	0.567077	99	6	3	0.548465	35	1	9	0.456571	52	4	3	0.5145	29	3	-1	0.511138	41	1	3	0.537488	10	2	0	0.384	42	0	5	0.4555	17	0
	UW.1393.E.E6	KX129649	2011	29	0	6	0.541	100	2	-4	0.53038	27	3	-1	0.405296	39	2	0	0.567077	99	6	3	0.548465	35	1	9	0.456571	52	4	3	0.510481	29	3	-1	0.509172	41	1	3	0.537488	10	2	0	0.384	42	0	5	0.4555	17	0
	UW.1393.E.E7	KX129650	2011	29	0	6	0.541	100	2	-4	0.53038	30	2	-3	0.4147	39	2	0	0.567077	99	6	3	0.548465	35	1	9	0.456571	52	4	3	0.510481	29	3	-1	0.511138	41	1	3	0.537488	10	2	0	0.384	42	0	5	0.4555	17	0
	UW.1393.F.A7	KX129651	2013	28	0	5	0.555321	100	2	-2	0.53278	29	4	-2	0.375207	39	2	0	0.567077	99	7	4	0.545535	35	1	9	0.456571	52	4	3	0.510481	29	3	-1	0.507069	41	1	3	0.537488	10	2	0	0.384	42	0	5	0.4555	17	0
	UW.1393.F.B10	KX129652	2013	29	0	6	0.541	100	2	-2	0.53278	30	4	-3	0.400067	39	2	0	0.567077	99	7	3	0.547222	35	1	8	0.485086	52	4	3	0.515923	29	3	0	0.507966	41	1	3	0.537488	10	2	0	0.384	42	0	5	0.4555	17	0
	UW.1393.F.C3	KX129653	2013	29	0	5	0.566448	100	2	-2	0.53653	30	4	-3	0.430233	39	2	0	0.567077	99	7	3	0.547222	35	1	9	0.464657	52	4	4	0.499481	29	4	-3	0.516862	41	1	3	0.530585	10	2	0	0.384	42	0	7	0.43881	17	0
	UW.1393.F.D7	KX129654	2013	28	0	6	0.528964	100	2	-4	0.53038	30	4	-4	0.409133	39	2	0	0.567077	99	7	4	0.545535	35	1	9	0.464657	52	4	3	0.510481	29	3	0	0.507966	41	1	3	0.537488	10	2	0	0.384	42	0	6	0.460452	17	0
UW.1406	UW.1406.L.A10	KX129655	2004	29	0	7	0.591103	100	2	-3	0.52524	32	4	2	0.396687	38	2	2	0.543474	99	6	6	0.542626	35	1	4	0.456686	52	4	2	0.4905	29	4	0	0.505931	41	2	4	0.531976	9	1	-1	0.299333	42	0	8	0.43769	16	0
	UW.1406.L.D11	KX129656	2004	29	0	7	0.591103	100	2	-5	0.52567	35	4	-1	0.380686	38	2	3	0.541474	99	7	5	0.546253	35	1	6	0.462514	52	4	1	0.500135	29	4	0	0.505931	41	2	4	0.529854	9	1	-1	0.299333	42	0	8	0.445405	16	0
	UW.1406.L.D12	KX129657	2004	29	0	7	0.598172	100	2	-3	0.52524	32	4	2	0.396687	38	2	1	0.527711	99	6	6	0.542626	35	1	4	0.456686	52	4	2	0.4905	30	4	0	0.5435	41	2	4	0.534854	9	1	-2	0.307333	42	0	8	0.445405	16	0
	UW.1406.N.A10	KX129658	2005	29	0	7	0.598172	100	2	-3	0.52524	24	4	-1	0.4105	39	3	2	0.532436	99	7	7	0.547182	35	1	6	0.440771	52	4	3	0.498808	30	4	-1	0.536567	41	2	4	0.534854	9	1	-2	0.307333	42	0	8	0.445405	16	0
	UW.1406.N.A11	KX129659	2005	29	0	7	0.591103	100	1	-4	0.52614	32	5	1	0.395062	39	3	2	0.532436	99	7	5	0.545677	35	1	6	0.440771	52	4	2	0.508442	30	4	0	0.522033	41	2	4	0.534854	9	1	-2	0.307333	42	0	7	0.444643	16	0
	UW.1406.P.G1	KX129660	2006	29	0	7	0.591103	100	2	-6	0.53018	25	4	0	0.38552	39	3	2	0.532436	99	8	5	0.54099	34	1	5	0.467794	52	4	3	0.504538	30	4	-1	0.514167	41	2	5	0.532756	11	1	-1	0.345818	42	0	7	0.444643	17	0
	UW.1406.P.G6	KX129661	2006	29	0	7	0.574103	100	2	-5	0.53476	25	4	0	0.38552	39	3	1	0.527103	99	8	5	0.543848	34	1	5	0.467794	52	4	1	0.495327	30	3	-2	0.490033	41	2	5	0.532756	10	1	-2	0.2845	42	0	8	0.445405	17	0
	UW.1406.S.D8	KX129662	2009	29	0	7	0.607931	100	2	-6	0.53018	36	5	0	0.4095	39	2	1	0.509487	99	8	5	0.541141	34	0	6	0.420088	52	2	0	0.523058	30	5	-1	0.529633	41	2	4	0.554049	10	2	-1	0.2947	42	0	8	0.4375	17	0
	UW.1406.S.H11	KX129663	2009	29	0	7	0.598621	100	2	-6	0.53227	34	5	0	0.435441	39	2	1	0.528179	99	7	6	0.536444	34	1	5	0.484441	52	3	1	0.509212	32	4	-2	0.521781	41	2	5	0.543976	10	3	0	0.3155	42	0	7	0.446405	17	0
	UW.1406.S.H7	KX129664	2009	29	0	7	0.598621	100	2	-6	0.53227	34	5	0	0.435441	39	2	1	0.531205	99	7	6	0.536444	34	1	4	0.497147	52	4	1	0.501904	30	4	0	0.590433	41	2	5	0.543976	11	1	1	0.383455	42	0	7	0.439667	17	0
	UW.1406.T.A12	KX129665	2011	29	0	7	0.607931	100	2	-6	0.53018	29	3	0	0.434	39	2	1	0.540667	99	8	5	0.541141	34	1	5	0.476118	52	4	0	0.503269	32	3	-2	0.562094	41	2	5	0.543976	10	2	0	0.3658	42	0	7	0.432929	17	0
	UW.1406.T.A9	KX129666	2011	29	0	7	0.607931	100	2	-5	0.53491	32	4	0	0.430406	39	2	1	0.540667	99	8	5	0.543253	34	1	5	0.476118	52	4	0	0.503269	32	3	-2	0.562094	41	2	5	0.543976	11	3	0	0.351818	42	0	7	0.439667	17	0
	UW.1406.T.D8	KX129667	2011	29	0	7	0.610621	100	2	-6	0.52931	34	5	0	0.449941	39	2	1	0.512564	99	8	5	0.541141	34	0	5	0.444735	52	3	1	0.52	31	4	0	0.542742	41	2	5	0.543976	9	2	0	0.324333	42	0	8	0.444238	17	0
	UW.1406.T.E4	KX129668	2011	29	0	7	0.607931	100	2	-6	0.52931	32	5	-2	0.432687	39	2	1	0.512564	99	6	5	0.54502	35	0	6	0.432571	52	3	1	0.524019	31	4	0	0.54429	41	2	5	0.543976	9	2	0	0.324333	42	0	8	0.444238	17	0
	UW.1406.V.D11	KX129669	2013	29	0	8	0.581345	100	2	-6	0.53393	34	5	0	0.441588	39	2	1	0.531205	99	7	6	0.536444	34	1	5	0.476118	52	4	-1	0.51625	30	4	-4	0.5002	41	2	5	0.543976	11	1	-1	0.299636	42	0	7	0.446405	17	0
	UW.1406.V.E10	KX129670	2013	29	0	7	0.598621	100	2	-5	0.538	34	5	0	0.441588	39	2	1	0.540667	99	8	5	0.538131	34	1	5	0.484441	52	4	0	0.487346	30	3	-3	0.512867	41	2	5	0.543976	10	3	0	0.317	42	0	8	0.45731	17	0
	UW.1406.V.E4	KX129671	2013	29	0	7	0.598621	100	2	-7	0.5281	29	4	0	0.429759	39	2	1	0.540667	99	8	5	0.538283	34	1	5	0.484441	52	4	0	0.489615	30	3	-3	0.532333	41	2	5	0.543976	10	3	0	0.317	42	0	7	0.463286	17	0
	UW.1406.V.F10	KX129672	2013	29	0	7	0.598621	100	2	-5	0.538	34	5	0	0.439029	39	2	1	0.540667	99	8	5	0.538131	34	1	5	0.480294	52	3	3	0.509981	29	3	-1	0.522828	41	2	5	0.543976	10	3	0	0.317	42	0	8	0.464048	17	0
	UW.1406.V.F7	KX129673	2013	29	0	7	0.598621	100	2	-6	0.5213	29	4	0	0.429759	39	2	1	0.540667	99	8	5	0.538131	34	1	5	0.476118	52	4	-1	0.50775	32	4	-3	0.519719	41	2	5	0.546854	10	3	0	0.317	42	0	8	0.45731	17	0
UW.1456	UW.1456.P.A3	KX129674	2007	29	0	5	0.564207	100	1	-7	0.52793	28	4	0	0.41625	39	2	0	0.545436	99	6	4	0.53598	35	1	5	0.4788	52	4	-1	0.494327	30	4	1	0.549933	41	1	4	0.524049	10	1	-2	0.2786	42	0	7	0.448262	16	0
	UW.1456.P.A6	KX129675	2007	29	0	5	0.564207	100	1	-5	0.53316	28	4	0	0.41625	39	2	0	0.544333	99	6	5	0.538081	35	1	5	0.4788	52	4	-1	0.494327	30	4	1	0.549933	41	1	4	0.524049	10	1	-1	0.3527	42	0	7	0.441524	16	0
	UW.1456.P.C1	KX129676	2007	29	0	5	0.564207	100	2	-7	0.5288	31	7	0	0.410161	39	2	0	0.549385	99	6	5	0.538081	35	1	6	0.490343	52	4	-1	0.488885	32	5	1	0.550469	41	1	4	0.524049	9	1	-2	0.362111	42	0	7	0.441524	16	0
	UW.1456.P.F9	KX129677	2007	29	0	5	0.564207	100	1	-7	0.53768	28	5	-1	0.419643	39	2	-2	0.547897	99	6	4	0.53598	35	1	5	0.4788	52	4	-1	0.494327	32	5	1	0.550469	41	1	4	0.524049	9	1	-2	0.362111	42	0	7	0.441524	16	0
UW.1555	UW.1555.M.D1	KX129678	2006	29	0	4	0.608103	100	3	-3	0.52556	31	4	-2	0.394903	41	1	0	0.498732	99	6	1	0.548313	35	1	5	0.487914	52	4	2	0.5215	30	4	0	0.478567	41	2	2	0.566902	15	1	-2	0.317133	42	0	7	0.445548	15	0
	UW.1555.M.H11	KX129679	2006	29	0	3	0.62569	100	2	-4	0.52333	32	3	-1	0.417969	42	3	1	0.470762	99	6	1	0.550949	35	1	5	0.493771	52	4	2	0.516692	30	4	-2	0.470567	41	2	2	0.566902	15	1	-2	0.322933	42	0	7	0.445548	15	0
	UW.1555.P.G5	KX129680	2008	29	0	5	0.60069	100	2	-2	0.52603	28	2	0	0.433893	42	3	2	0.475714	99	6	1	0.554485	35	1	5	0.487486	52	4	2	0.521788	31	4	0	0.522065	41	2	2	0.566902	14	2	1	0.369929	42	0	6	0.456381	15	0
	UW.1555.V.B9	KX129681	2013	29	0	5	0.607759	100	2	-3	0.52395	27	2	1	0.410815	42	3	0	0.474881	99	6	2	0.547131	35	1	5	0.486857	52	4	2	0.521788	31	5	-1	0.523742	41	1	2	0.569902	14	2	-2	0.317286	42	0	6	0.456381	15	0
UW.1641	UW.1641.S.A2	KX129682	2010	29	0	7	0.613862	100	2	-3	0.52977	33	4	0	0.413212	41	2	0	0.497122	99	6	3	0.543576	35	1	5	0.484229	51	3	0	0.517706	31	5	1	0.472613	41	1	4	0.559195	12	1	0	0.361583	42	0	6	0.43219	16	0
	UW.1641.S.A9	KX129683	2010	29	0	6	0.626241	100	2	-3	0.52962	33	4	-1	0.418394	39	2	1	0.502718	99	5	4	0.546071	35	1	5	0.476143	51	3	0	0.517059	31	5	0	0.463452	41	1	4	0.559195	11	2	0	0.327727	42	0	7	0.443095	16	0
	UW.1641.S.D10	KX129684	2010	29	0	5	0.63531	100	2	-3	0.52977	33	4	0	0.413212	41	2	0	0.496756	99	5	3	0.544818	35	1	5	0.476143	51	3	0	0.519373	33	5	0	0.480758	41	1	4	0.559195	11	2	0	0.338909	42	0	7	0.449833	16	0
	UW.1641.S.D11	KX129685	2010	29	0	7	0.604103	100	2	-3	0.52962	33	5	0	0.401455	39	2	1	0.502718	99	5	3	0.54002	35	1	5	0.476143	51	3	0	0.517059	31	5	-1	0.457968	41	1	4	0.564195	13	2	0	0.285923	42	0	7	0.449833	16	0
	UW.1641.S.G3	KX129686	2010	29	0	4	0.641517	100	2	-3	0.52977	29	4	-1	0.402759	41	2	0	0.497122	99	6	3	0.540899	35	1	5	0.484229	51	3	0	0.517706	31	5	1	0.472613	41	1	4	0.559195	12	1	0	0.361583	42	0	7	0.443095	16	0
UW.1842	UW.1842.L.E9	KX129687	2006	29	1	4	0.615621	100	2	-3	0.54077	29	4	-1	0.426207	42	3	2	0.48431	99	7	2	0.547182	35	1	4	0.4854	53	2	5	0.49383	34	4	-2	0.462147	41	1	3	0.560659	12	2	-1	0.322167	42	0	8	0.454429	15	0
	UW.1842.N.A10	KX129688	2008	29	1	4	0.607655	100	2	-5	0.53837	29	4	0	0.450379	42	3	2	0.48431	99	7	4	0.547495	35	1	5	0.491343	53	3	5	0.494623	29	4	-2	0.456793	41	1	3	0.560659	12	2	-1	0.332417	42	0	8	0.454429	15	0
	UW.1842.N.A7	KX129689	2008	29	1	5	0.598345	100	2	-5	0.53837	29	4	-1	0.435207	42	3	1	0.487738	99	7	2	0.545071	35	1	5	0.491343	53	3	5	0.491509	29	4	-2	0.456793	41	1	3	0.560659	12	2	-2	0.284	42	0	7	0.443524	15	0
	UW.1842.N.A8	KX129690	2008	29	1	5	0.598345	100	2	-4	0.54295	29	4	-1	0.432276	42	3	1	0.496929	99	7	2	0.545071	35	1	5	0.491343	53	3	5	0.491509	29	4	-2	0.456793	41	1	3	0.560659	12	2	-1	0.332417	42	0	8	0.454429	15	0
	UW.1842.N.C1	KX129691	2008	29	1	4	0.607655	100	2	-5	0.53837	29	4	-1	0.435207	42	3	1	0.482071	99	7	2	0.546313	35	1	5	0.491343	53	3	5	0.498151	29	4	-2	0.456793	41	1	3	0.560659	12	2	0	0.280417	42	0	8	0.454429	15	0
	UW.1842.N.D9	KX129692	2008	29	1	5	0.592172	100	2	-5	0.53837	29	4	0	0.456103	42	3	1	0.482071	99	7	1	0.544747	35	1	5	0.491343	53	3	5	0.491509	29	4	-2	0.456793	41	1	3	0.560659	12	2	-1	0.332417	42	0	8	0.454429	15	0
	UW.1842.N.H2	KX129693	2008	29	1	4	0.607655	100	2	-5	0.53717	29	4	-1	0.434897	42	3	1	0.487738	99	7	2	0.546313	35	1	4	0.4854	53	3	5	0.491509	29	4	-2	0.452552	41	1	3	0.560659	12	2	-1	0.332417	42	0	8	0.452357	15	0
	UW.1842.P.E5	KX129694	2009	29	1	4	0.607655	100	2	-4	0.54295	27	5	0	0.450407	39	2	0	0.503051	99	7	2	0.54003	35	1	5	0.476971	52	3	5	0.498788	29	4	-2	0.455207	41	1	3	0.564366	12	2	-2	0.312083	42	0	7	0.443524	15	0
	UW.1842.P.F11	KX129695	2009	29	1	3	0.623345	100	2	-4	0.54295	27	5	0	0.450407	39	2	0	0.503051	99	7	3	0.540354	35	1	5	0.476971	52	3	5	0.501865	28	4	-3	0.442286	41	1	3	0.564366	12	2	-2	0.312083	42	0	7	0.443524	15	0
	UW.1842.P.H9	KX129696	2009	29	1	3	0.623345	100	2	-4	0.54295	27	5	0	0.450407	39	2	0	0.503051	99	8	2	0.54296	35	1	5	0.493971	52	3	5	0.485442	29	4	-1	0.43969	41	1	3	0.560317	12	2	-2	0.312083	42	0	8	0.454429	15	0
	UW.1842.S.B5	KX129697	2011	29	1	4	0.601483	100	2	-4	0.54295	27	4	0	0.454963	39	2	0	0.507282	99	8	2	0.539444	35	1	5	0.493971	53	3	5	0.498245	32	5	-4	0.4695	41	1	3	0.557463	11	2	-1	0.292636	42	0	7	0.446333	15	0
[truncated: 46 more columns]
