# Supplementary material for: Accurate predictions of population-level changes in sequence and structural properties of HIV-1 Env using a volatility-controlled diffusion model
Source: PLoS Biol. 2017 Apr 6;15(4):e2001549. doi: 10.1371/journal.pbio.2001549 (PMC5383018; doi:10.1371/journal.pbio.2001549)
Supplement: S2 Data — (XLSX) [file pbio.2001549.s016.xlsx]

## Sheet: Fig 1A
	Envs	Year	CD4-Ig	PG9	PG16	PGT121	PGT126	2G12	b12	VRC03	2F5	10E8	39F		% Envs <5% AD8 (value of 1.2 after logistic function correction) in time period
	IC.10048.0.C6.m	1985	1.53531	2.53165	2.39157	2.44988	2.73182	2.53419	2.28012	0.987169	2.19587	2.31862	2.25808				CD4-Ig	PG9	PG16	PGT121	PGT126	2G12	b12	VRC03	2F5	10E8	39F
	IC.10048.0.C7.m	1985	1.60721	2.09295	2.16975	2.47811	2.60793	1.50737	2.37474	0.567404	2.01409	2.49131	2.2178		1985-1991	1988	0	33.3333	20.8333	4.16667	2.08333	8.33333	0	12.5	8.33333	0	6.25
	IC.1013.0.E9.m	2004	1.65458	2.51136	2.2778	2.40201	2.25627	1.3577	2.4236	1.65202	2.41534	2.37782	2.44308		1992-1996	1994	0	30.7692	17.9487	2.5641	5.12821	20.5128	2.5641	30.7692	2.5641	2.5641	10.2564
	IC.10196.0.E11.m	1985	1.67612	2.09008	2.16406	2.32228	2.54406	2.21671	2.40946	2.21872	2.16559	2.67096	2.61902		1997-2002	2000	0	35.4167	27.0833	16.6667	12.5	14.5833	2.08333	35.4167	10.4167	0	16.6667
	IC.10196.0.E9.m	1985	1.7259	2.29533	2.21447	2.35074	2.33188	2.21934	2.17169	2.13863	2.43709	2.55982	2.50581		2003-2008	2005	0	37.6068	29.0598	12.8205	16.2393	26.4957	8.54701	43.5897	4.2735	2.5641	15.3846
	IC.102.0.B5.m	1989	2.23431	1.64399	1.53692	1.87234	1.78911	1.96645	2.2501	2.01303	2.03008	1.7615	1.24614		2009-2013	2010	1.49254	29.8507	43.2836	17.9104	17.9104	25.3731	4.47761	64.1791	11.9403	5.97015	13.4328
	IC.102.0.B6.m	1989	2.1316	1.23603	1.2575	1.94149	1.86761	2.01587	1.91999	1.97306	1.83294	1.56662	1.19095
	IC.10204.0.G11.m	1985	1.52608	1.1654	0.837961	2.28728	2.16856	2.08014	2.2333	1.77824	2.51877	2.54456	2.37619
	IC.10204.0.H1.m	1985	1.69483	0.961936	1.04214	2.42641	2.30384	2.18088	1.97575	1.61445	2.75501	2.05576	2.22283
	IC.10213.0.E11.m	1985	1.58268	1.64081	1.87639	2.20035	2.21246	1.82918	2.463	1.82771	2.55329	2.67499	2.26829
	IC.10213.0.E3.m	1985	1.49365	1.60663	1.97043	2.21836	2.20895	2.06326	2.59537	1.39747	2.56288	2.68123	2.20368
	IC.10259.0.G12.m	1985	1.50628	0.469313	1.50349	2.23808	2.24154	2.40516	2.48025	1.99317	2.52297	2.63935	2.39997
	IC.10259.0.G2.m	1985	1.47205	2.1	2.33472	2.26642	2.32984	2.46778	2.48095	1.96711	2.51185	2.59514	2.44307
	IC.1036.0.E5.m	2002	1.43807	0.567404	1.76173	0.840297	1.47718	2.68103	1.86521	0.923112	2.49748	2.74839	1.52385
	IC.1036.0.E9.m	2002	1.60308	1.47726	1.50342	0.567404	1.28147	2.55151	1.37598	0.567404	2.44078	2.39539	0.567404
	IC.10419.0.C9.m	1987	1.7468	2.41669	2.34711	2.23785	2.28116	2.40522	2.60453	2.0332	2.40964	2.5083	2.28376
	IC.10419.0.H3.m	1987	1.83348	1.156	1.96085	2.15584	2.15417	2.32876	2.56131	1.84291	2.29423	2.31464	2.26165
	IC.10473.0.G4.m	1987	1.82596	0.567404	0.398534	1.89249	1.93996	2.15963	2.39913	1.48976	2.04348	2.3896	2.34516
	IC.10473.0.G5.m	1987	1.80687	0.744967	0.660546	1.91071	1.90166	2.27016	2.32763	0.949714	1.87334	2.28943	2.12121
	IC.11100.0.G11.m	1987	1.53897	1.42335	1.83212	2.34616	2.24376	2.18729	2.61689	1.81043	2.38304	2.51229	2.00297
	IC.11100.0.G7.m	1987	1.79139	1.15849	1.80836	2.33475	2.14362	1.99914	2.47837	1.99343	2.46715	2.46831	1.91755
	IC.1115.0.A4.m	2005	1.62607	2.06986	2.32795	2.35595	2.30076	2.5602	2.04492	2.09921	1.61353	2.229	2.01775
	IC.11200.0.H3.m	1987	1.78581	1.53568	1.68107	2.19583	2.17683	0.942542	1.90237	2.04831	2.28981	2.42282	2.22107
	IC.1125.0.D12.m	2006	1.91156	1.53651	2.01129	2.28072	2.23001	1.8183	2.19809	0.597953	1.95364	2.27511	2.25116
	IC.1125.0.E9.m	2006	1.52821	1.2642	1.91167	2.56722	2.43392	2.07726	2.34423	0.980903	2.37664	2.25505	2.29991
	IC.1128.0.E11.m	2004	1.75497	2.01083	2.07896	2.23114	2.20448	2.03958	2.42393	1.4745	2.37963	2.49984	2.04937
	IC.1170.0.D8.m	2006	1.52365	1.23126	0.724559	1.79641	2.23099	2.15805	2.44607	1.76774	2.27027	2.37799	2.55767
	IC.1211.0.C6.m	2005	1.33501	0.748952	1.43382	2.06064	1.05071	1.49968	2.23856	2.01177	2.44548	2.46302	2.09003
	IC.1211.0.F1.m	2005	1.96589	1.48862	1.27533	1.61352	1.17625	1.04964	2.30677	1.7376	2.18955	2.17357	1.95892
	IC.122.0.C5.m	1989	1.75072	1.72491	1.96377	2.37218	2.27648	2.47265	2.3313	0.567404	2.14447	2.49939	2.35219
	IC.1240.0.F1.m	2006	1.65918	1.44474	0.956903	2.07147	2.2933	1.08588	1.56468	0.542215	2.64325	2.52072	1.77129
	IC.1240.0.F5.m	2006	1.81934	0.567404	0.567404	1.42504	1.68815	0.368434	1.96636	0.703936	2.05829	2.34904	1.52094
	IC.1260.0.G1.m	2006	1.4214	1.82043	1.81532	2.51009	2.37834	2.26064	2.06833	1.95089	2.42112	2.5305	2.36259
	IC.1260.0.G9.m	2006	1.44311	1.99013	1.85698	2.39276	2.46656	1.72049	1.16749	1.946	2.24339	2.49976	2.45463
	IC.1287.0.E10.m	2006	1.49269	0.723708	1.23852	0.829466	1.53228	0.699957	0.567404	1.17487	1.42325	2.10667	1.53239
	IC.1329.0.H5.m	2007	1.51701	1.25292	1.83604	2.26917	2.36346	2.63928	2.16175	2.14145	2.33765	2.32521	2.44646
	IC.1329.0.H9.m	2007	1.80715	1.5693	2.25433	2.23743	2.65875	2.55802	2.08174	2.40963	2.43647	2.34589	2.52827
	IC.1331.0.E11.m	2007	1.58067	2.63252	2.4772	2.61795	2.55003	2.60052	2.74396	1.02586	2.43925	2.47179	1.18428
	IC.1331.0.E6.m	2007	1.63329	2.54295	2.36959	2.45822	2.27481	2.41415	2.56412	0.861079	2.17431	2.4948	2.03487
	IC.1336.0.C11.m	2007	1.49369	2.09162	2.25522	2.07408	0.70161	1.82528	1.11512	0.439384	2.40848	2.08278	2.33791
	IC.1378.0.E1.m	2007	1.6808	1.8236	1.45159	0.663265	0.567404	1.21832	2.13033	1.56585	2.20465	2.56164	1.42718
	IC.1378.0.F7.m	2007	1.62521	0.567404	0.567404	0.567404	0.688595	0.680071	1.93786	1.52717	1.63764	2.25424	0.675357
	IC.1386.0.F11.m	2007	1.98918	1.03038	0.841275	2.00536	2.01388	1.9931	1.97736	1.71222	2.15644	2.43423	2.17575
	IC.1386.0.F9.m	2007	1.61133	0.567404	1.35867	2.23399	1.91303	2.1005	1.6019	1.26833	2.33994	2.51092	2.47232
	IC.18.0.B6.m	1991	1.84886	1.63127	1.83579	2.05182	2.27193	2.51812	2.49012	1.454	2.24179	1.85859	0.567404
	IC.18.0.B8.m	1991	1.81485	1.14348	1.29917	2.1388	2.1709	2.13927	2.54357	1.98618	2.39585	1.86463	1.36334
	IC.193.0.A8.m	1991	1.58063	1.41092	1.30838	1.19	1.40356	1.60394	2.42739	1.18894	2.34325	2.4538	1.86095
	IC.193.0.MX.m	1991	1.49647	0.567404	1.2457	0.919279	1.35683	1.75292	2.49693	1.28315	1.65135	2.47769	1.64527
	IC.2.0.A7.m	1991	1.93484	1.58106	1.31194	2.12359	1.49471	2.22156	2.40836	1.90469	1.83637	2.28878	2.33749
	IC.2.0.C1.m	1991	1.89012	1.69491	1.96194	2.31053	2.21445	2.25766	2.49139	2.15385	1.20291	2.3585	2.50002
	IC.20476.0.G12.m	1986	1.73026	1.08826	1.907	2.18136	2.21292	2.44683	2.41567	1.7498	2.25424	2.38955	2.36646
	IC.20476.0.H5.m	1986	1.84044	2.16659	2.3	2.23082	2.16448	2.34712	2.47904	2.27453	2.10441	2.23832	1.47922
	IC.206.0.E9.m	2000	1.81774	1.90504	2.24449	2.25955	2.02188	2.08956	2.53506	1.74098	2.48224	2.56244	1.30545
	IC.206.0.F8.m	2000	1.67688	1.46228	1.99113	1.64279	1.56441	2.4781	2.38367	1.3635	2.37234	2.60827	1.33059
	IC.231.0.B5.m	1991	1.46843	1.91227	2.21422	2.33388	2.36953	2.5326	2.23455	2.00218	2.27764	2.34545	1.87016
	IC.231.0.B6.m	1991	1.47788	1.88165	2.23434	2.36363	2.44611	2.60616	2.1963	2.07279	2.32304	2.38004	1.69417
	IC.239.0.B8.m	1991	1.67053	2.14659	2.34247	2.40858	2.37749	0.567404	2.55853	1.27875	2.41814	2.46366	2.29434
	IC.239.0.D4.m	1991	1.43173	1.74239	2.11877	2.16577	2.14249	0.567404	2.55642	0.567404	2.33325	2.38531	2.35921
	IC.241.0.C1.m	1991	1.39774	1.14111	0.700823	2.51463	2.51006	2.60691	2.49917	2.15733	2.21537	2.47465	2.62133
	IC.241.0.C3.m	1991	1.50804	1.29324	0.567404	2.3328	2.25898	2.48425	2.54914	1.97322	2.17606	2.44298	2.41628
	IC.246.0.B1.m	1991	1.65571	2.56257	2.26416	1.69454	2.3674	1.97856	1.98937	1.84701	1.63594	2.44056	2.26264
	IC.246.0.C11.m	1991	1.66874	2.53146	2.15621	1.32743	2.20706	2.00708	2.25563	1.74358	2.06251	2.5073	2.24738
	IC.247.0.A5.m	1991	1.44782	2.41273	2.31005	1.44259	2.17346	2.46601	2.15574	1.97189	1.70421	2.12678	2.26817
	IC.247.0.B7.m	1991	1.62701	2.11151	2.21869	1.41069	2.01658	2.0896	2.37983	1.46288	0.567404	2.52501	2.4402
	IC.25.S.A1.m	2003	1.77208	1.53442	1.68626	0.953575	1.58862	1.91893	1.64703	1.49504	2.44883	2.43452	2.40793
	IC.25.S.A2.m	2003	1.61832	1.78475	1.84328	1.28729	2.10399	2.26543	1.12028	2.00612	2.28504	2.36864	2.36611
	IC.253.0.B1.m	1991	1.55865	0.567404	0.189262	2.41512	2.41745	2.53587	2.40593	1.49679	0.567404	2.44658	2.52754
	IC.253.0.B2.m	1991	1.76729	0.567404	0.567404	2.19041	2.14651	1.07468	2.35406	1.35548	0.567404	2.45434	2.36956
	IC.254.0.A9.m	1992	1.52923	1.23831	1.82404	2.10476	2.21382	2.40377	2.25837	1.42198	2.32617	2.45803	2.21986
	IC.27.0.MX.m	1988	1.88438	2.35122	1.77707	2.23618	1.97377	2.0564	2.40489	1.28676	2.38684	2.31942	2.28356
	IC.277.0.D4.m	1997	1.5703	2.23181	2.23466	2.54151	2.42424	2.59459	2.32796	0.976539	1.59227	2.2284	2.6156
	IC.277.0.D6.m	1997	1.72087	1.74013	1.96161	2.34415	2.05639	2.4677	2.35217	0.84676	2.03676	2.05904	2.16199
	IC.295.0.D11.m	1998	1.8108	1.95993	1.6908	2.03146	1.87773	1.13881	2.21873	1.86436	1.23831	2.22422	2.40296
	IC.295.0.D6.m	1998	1.64184	1.89279	2.28084	2.39639	2.26122	1.37621	2.02526	1.91552	2.06568	2.44941	2.56874
	IC.30048.0.D12.m	1985	1.49536	1.99878	2.27802	2.59122	2.39247	2.67108	2.42897	1.88126	2.28801	2.52197	2.31185
	IC.30048.0.E10.m	1985	1.46799	1.28737	1.5734	2.0403	2.2417	2.2102	2.55401	1.66168	2.6102	2.56338	1.9629
	IC.30281.0.D3.m	1987	1.64794	1.4123	1.5478	2.41696	2.40333	2.48139	2.36533	1.575	2.23835	2.11594	2.27287
	IC.30281.0.H2.m	1987	1.45171	1.22496	1.39457	2.42319	2.37808	2.51469	2.52071	1.92366	2.22182	2.39284	2.39556
	IC.35.0.A11.m	1993	1.55112	1.70516	1.31912	1.57016	2.38935	1.05744	2.29175	2.01361	2.24369	2.46008	1.88743
	IC.35.0.A3.m	1993	1.83622	1.12348	0.788136	1.62986	1.72653	1.09015	2.28124	1.46865	2.13076	2.07531	1.70866
	IC.357.0.C11.m	1997	1.82836	0.782496	0.990168	1.9124	2.05071	0.952064	2.42581	0.567404	2.30313	2.42904	2.04938
	IC.387.0.C10.m	1993	1.55978	2.32291	2.25193	2.11058	2.16224	2.37524	2.34116	1.85799	2.40565	2.6142	2.28122
	IC.387.0.C11.m	1993	1.70194	2.54881	2.42221	2.22742	2.29677	2.38012	2.32178	1.9371	2.70692	2.91522	2.40373
	IC.389.0.B3.m	1993	1.4225	2.1752	2.2452	2.71346	2.50446	2.62713	2.39347	1.61086	2.32177	2.49752	2.44565
	IC.389.0.B5.m	1993	1.48303	2.45496	2.49138	2.63658	2.50912	2.72668	2.56108	1.89983	2.51332	2.38152	2.48453
	IC.404.0.D10.m	1993	1.57557	1.70748	1.59424	1.54541	1.88608	2.3113	2.36993	1.09537	2.18727	2.02413	1.14538
	IC.404.0.D6.m	1993	1.78808	1.25689	1.14596	1.19066	1.52584	1.83293	2.26316	0.758404	1.8787	1.86023	1.10127
	IC.434.0.C12.m	1993	1.63734	2.19291	2.44788	2.55124	2.35751	2.22752	2.43182	2.26102	2.2581	2.32544	1.89399
	IC.434.0.C8.m	1993	1.56106	2.10295	2.16277	2.36021	2.18914	1.94391	2.32313	0.934464	2.20889	2.32907	1.96464
	IC.446.0.D3.m	2005	1.95569	2.33138	1.86995	1.83824	1.45634	1.59648		1.695	2.42925	2.38357	2.08241
	IC.449.S.D11.m	2003	1.7071	1.51842	1.77965	1.20305	1.72869	1.57435	1.92617	1.79288	2.23389	2.21478	2.30282
	IC.449.S.F12.m	2003	1.58368	1.15836	1.95175	2.12615	2.24217	2.51726	2.10969	1.95417	2.28928	2.19101	2.443
	IC.449.S.F7.m	2003	1.54252	1.32043	1.81397	1.87358	1.64704	2.34302	1.99823	1.77187	2.36162	2.28567	2.06246
	IC.450.0.F10.m	1994	1.6249	0.823079	1.0653	1.80703	1.9801	2.20232	2.50583	1.2421	2.06782	2.19145	2.1739
	IC.450.0.F8.m	1994	1.6613	1.83744	2.17028	1.92274	2.20026	2.41791	2.67556	1.67954	2.24334	2.20741	2.45401
	IC.451.0.C6.m	1994	1.59008	1.07874	2.1922	1.70954	2.2919	1.02404	2.60005	1.54685	2.45733	2.473	2.34534
	IC.451.0.C9.m	1994	1.63839	1.1471	1.87313	1.31571	2.24652	1.12009	2.13656	1.94739	2.3357	2.34817	2.11246
	IC.454.0.G10.m	1994	1.65739	1.12127	1.53431	2.03602	0.999426	1.29207	2.56619	1.57519	2.38849	2.39055	2.29715
	IC.454.0.G11.m	1994	1.55404	1.26381	1.09671	2.47555	2.35244	2.30605	2.49021	2.07692	2.52863	2.55015	2.24922
	IC.461.0.C8.m	1994	1.42844	2.10901	1.79442	2.67983	2.36454	1.4045	1.94667	2.39205	2.60758	2.69544	2.06701
	IC.461.0.E1.m	1994	1.53973	2.50152	2.28438	2.16315	2.01746	1.94843	2.20585	2.25735	2.74205	2.60026	1.96874
	IC.462.0.D5.m	1994	1.51124	2.47235	2.45842	2.37424	2.26133	2.50561	2.70506	1.78623	2.47496	2.56766	2.39758
	IC.465.0.E10.m	1994	1.74018	1.5431	1.86884	2.13991	1.73501	0.787699	2.57712	1.01037	2.01787	2.25244	1.98647
	IC.465.0.E4.m	1994	1.73832	1.48663	2.03335	2.42816	1.7501	0.347209	1.65054	0.805164	2.40237	2.34481	2.21532
	IC.472.0.A11.m	2007	1.67436	2.37084	2.27426	2.18671	2.07408	1.06353	2.09576	1.5209	2.34576	2.45285	1.71433
	IC.472.0.A9.m	2007	1.59481	1.77405	1.92475	2.33063	2.17703	1.03233	2.09005	1.39128	2.29027	2.45099	2.08612
	IC.473.L.C2.m	1994	1.5875			2.07084	2.06671	2.14986	2.13726		2.30739	2.40378	2.0156
	IC.473.L.E5.m	1994	1.99088			1.93427		0.76181	2.37491
	IC.473.N.D7.m	2001	1.59797	1.97081	2.29516	2.23899	2.51195	2.60335	2.49783	1.98356	0.902257	2.25344	1.35805
	IC.473.N.G12.m	2001	1.53493	2.62435	2.53699	2.44907	2.44215	2.58875	2.49466	2.12831	1.49947	2.27486	0.914177
	IC.473.S.E1.m	2004	1.66549	2.14505	2.12076	2.13747	2.12137	2.3926	2.48045	1.77009	1.02745	2.43758	1.15581
	IC.473.S.E4.m	2004	1.70816	2.43646	2.19906	2.21355	2.14175	1.74118	2.44703	1.50571	2.08699	2.25538	2.11027
	IC.473.V.H7.m	2005	1.63544	2.22178	2.23552	2.25501	2.53563	2.63072	2.30986	2.08424	2.16784	2.30665	1.75727
	IC.473.V.H9.m	2005	1.54438	2.54936	2.17165	2.15293	2.00458	2.26682	1.95247	0.567404	2.2535	2.36472	0.567404
	IC.475.L.B11.m	2000	1.53696	2.31303	2.33397	2.13401	2.11061	2.17105	2.0185	0.89609	2.18187	2.28299	2.22789
	IC.475.L.G2.m	2000	1.38256	2.57954	2.56955	2.1159	2.33207	2.39648	2.38722	0.567404	2.41192	2.55507	2.41675
	IC.475.N.D1.m	2002	1.56649	2.12711	2.27617	2.13165	2.17559	2.29835	2.20971	1.29164	2.36715	2.05323	1.976
	IC.475.N.D11.m	2002	1.62982	2.46863	2.42256	2.10097	2.20855	2.26902	2.31196	0.722468	2.47864	2.42045	2.35987
	IC.475.S.E11.m	2004	1.55149	3.00062	2.55543	2.24995	2.33861	2.45831	2.48623	0.567404	2.34492	2.28345	2.57487
	IC.475.S.E12.m	2004	1.61447	2.7889	2.52074	2.08277	2.0265	2.2472	2.58101	0.567404	2.18265	2.43967	2.43008
	IC.475.T.E5.m	2010	1.46586	3.07368	2.708	2.50029	2.57398	2.82334	2.50372	0.567404	2.36843	2.37674	2.64368
	IC.475.T.F12.m	2010	1.50924	2.77724	2.54224	2.43582	2.6533	2.70918	2.30212	0.69317	2.77624	2.25969	2.15824
	IC.479.0.A2.m	1994	1.73703	1.08893	1.83791	2.06627	2.20242	2.26842	2.26721	2.04569	2.08605	2.12428	2.1169
	IC.479.0.G10.m	1994	1.65181	1.4641	1.99982	2.52175	2.48728	2.46394	2.41366	1.76335	2.01193	2.14623	2.38547
	IC.480.L.C9.m	2003	1.99804	1.42525	1.71724	2.11601	1.23191	1.78211	1.89097	2.01531	2.25064	1.9266	1.63889
	IC.480.L.G10.m	2003	1.55756	0.916164	1.56947	2.18559	0.567404	1.74293	2.29067	1.83443	2.52688	2.38796	2.08616
	IC.493.0.A9.m	2006	1.5685	1.40264	0.97876	2.39897	1.43602	2.6274	2.42731	2.07828	2.31128	2.37161	2.31325
	IC.510.J.D10.m	2000	1.5368	1.31151	0.769366	2.54574	2.52081	2.71176	2.39153	0.567404	2.47153	2.54599	1.93796
	IC.510.J.D8.m	2000	1.58836	0.913659	0.567404	2.53757	2.47225	2.6691	2.26582	1.36517	2.2448	2.37603	1.95502
	IC.510.J.F12.m	2000	1.81346	0.848646	0.48164	2.38744	2.35081	2.54445	2.39728	1.15266	2.52399	2.52152	2.1454
	IC.510.L.B7.m	2004	1.58369	1.21569	0.778018	1.79364	1.95902	2.2472	2.37718	0.666597	2.14489	2.25116	1.82735
	IC.510.L.H5.m	2004	1.59574	1.24122	0.906528	1.8906	2.33955	2.33891	2.37248	1.21665	2.31111	2.24618	2.11487
	IC.510.T.E9.m	2006	1.5649	1.31544	0.553333	1.67769	2.0973	2.42107	1.94324	1.20586	2.29975	2.36319	2.01444
	IC.510.T.G3.m	2006	1.50813	0.567404	0.78144	1.48151	2.19715	2.47443	1.58023	1.24604	2.51054	2.45786	1.94836
	IC.520.L.A2.m	2007	1.71868	0.778297	0.567404	1.86235	1.94728	2.16358	2.52316	0.543938	2.25053	2.2398	1.62851
	IC.520.L.A9.m	2007	1.6911	0.567404	0.902354	1.92703	1.96682	2.25795	2.36895	1.19887	2.26433	2.2962	1.31265
	IC.525.0.B12.m	1997	1.58251	0.914641	1.42828	1.27974	1.48836	2.22535	0.906004	1.18331	2.35115	2.49443	2.57757
	IC.525.0.F8.m	1997	1.69845	1.0119	1.63219	1.85014	2.22755	2.39373	2.41548	1.60083	2.43732	2.42411	2.26513
	IC.53.0.B3.m	1992	1.25864	2.58611	2.8112	2.67107	2.61246	2.38397	2.06811	2.39936	2.39828	2.22847	2.30926
	IC.534.0.C7.m	2003	1.85382	0.36029	0.567404	2.12597	2.09253	2.00394	2.15268	1.87655	2.64594	2.52687	2.43191
	IC.534.0.C9.m	2003	1.74211	1.40539	1.53018	2.11232	2.02188	1.96362	2.51615	1.54327	2.07703	2.35493	2.43088
	IC.537.N.F2.m	1998	1.64162	0.567404	0.567404	2.34099	1.74955	1.10229	2.04665	0.567404	1.88931	2.18119	0.567404
	IC.537.S.A7.m	1999	1.63782	0.567404	0.567404	1.88759	1.15313	0.567404	2.25565	0.567404	2.32161	2.36841	1.5374
	IC.54.0.A1.m	1991	1.93114	1.40405	1.9719	1.69673	1.16708	1.95924	2.02369	1.78795	2.38675	2.28269	1.44187
	IC.606.0.C11.m	2006	1.75453	0.567404	1.22279	1.02983	1.96862	0.997521	2.32575	0.978877	2.59679	2.4363	2.57396
	IC.606.0.C7.m	2006	1.73075	0.928141	1.60133	2.13333	2.20545	2.22188	2.49123	1.29247	2.54341	2.43058	1.57988
	IC.61.0.A4.m	1988	1.66777	1.34982	1.25712	2.27023	2.17371	1.89543	2.39776	2.06694	2.35673	2.41007	2.29856
	IC.61.0.MX.m	1988	1.83717	0.567404	1.12067	2.19658	2.15848	2.18326	2.47637	1.89558	2.34232	2.41886	2.48215
	IC.616.0.E11.m	1997	1.50092	2.01486	2.50072	2.42152	2.5926	1.3376	2.52401	1.35109	2.60978	2.61573	2.46183
	IC.616.0.H12.m	1997	1.53076	1.98569	1.89238	2.20597	2.22053	2.36677	2.46622	1.64718	2.37183	2.44524	1.62472
	IC.619.0.D10.m	1997	1.33367	2.4133	2.44994	2.84375	2.47612	2.19722	2.58849	2.18306	1.82968	2.21639	1.77525
	IC.629.0.A2.m	2004	1.82259	1.48888	1.79731	2.11035	2.10877	1.56518	2.49118	1.98193	2.54988	2.30322	0.567404
	IC.629.0.G9.m	2004	1.81725	1.23157	1.6199	2.02958	2.14426	2.29947	2.39484	1.85867	2.32658	2.08489	0.39867
	IC.656.L.C10.m	1999	1.55896	2.27175	2.1153	2.33851	2.21848	2.1541	2.18355	0.567404	0.962863	2.24259	2.10985
	IC.656.L.G7.m	1999	1.58987	2.19688	2.39003	2.30477	2.31368	2.35922	2.10245	1.13802	1.7446	2.37292	2.09152
	IC.656.T.D12.m	2011	1.60217	1.36383	1.34937	2.32321	2.14996	2.28666	2.27098	1.32045	1.90468	2.36942	2.21831
	IC.656.T.E6.m	2011	1.73865	1.65892	0.90662	1.96242	2.01768	2.12543	2.33611	0.60221	1.98905	2.46278	1.19587
	IC.660.0.C10.m	2002	1.59352	0.911838	1.23507	1.19867	0.292276	1.74148	2.24165	2.00874	2.25902	2.31558	2.20542
	IC.660.0.D9.m	2002	1.64451	0.874538	0.952653	2.44775	1.38236	2.57175	2.17646	2.03115	2.24671	2.51674	2.47362
	IC.663.L.C6.m	2005	1.76333	2.32628	2.15512	1.61211	1.04568	0.46834	2.32667	2.05885	2.30375	2.38963	1.7731
	IC.663.L.H9.m	2005	1.63027	2.3045	2.17285	1.38222	0.536435	1.10623	2.28042	2.02729	2.30839	2.002	1.79093
	IC.663.T.A12.m	2006	1.63821	2.40652	2.32419	1.52501	0.747402	0.799281	2.27829	2.10028	2.29658	2.31055	1.69417
	IC.663.T.A3.m	2006	1.56271	2.38972	2.32906	1.36019	0.46069	0.537209	2.34679	2.17955	2.41931	2.4325	0.944925
	IC.665.0.C8.m	2000	1.50929	0.749495	0.567404	2.07883	2.08399	2.25127	2.58176	1.85217	2.2207	2.44913	1.98793
	IC.665.0.D6.m	2000	1.79726	1.89341	2.05343	2.26046	2.28837	2.44861	2.3311	1.28963	2.34458	2.34077	1.19987
	IC.669.L.E8.m	2002	1.60994	1.83108	1.85446	0.976962	0.802417	0.724915	2.44366	1.27885	2.56826	2.43605	2.18348
	IC.669.L.H8.m	2002	1.87387	1.75355	1.55587	1.75695	1.27021	0.567404	2.37378	2.15571	2.23208	2.50771	1.33024
	IC.669.N.C3.m	2004	1.75579	0.567404	1.57428	1.93746	1.35086	0.542896	2.50701	0.769547	2.38361	2.55136	1.72207
	IC.669.N.E6.m	2004	1.80733	1.51343	1.19144	1.36053	1.48778	1.24616	2.22786	1.04074	1.88507	2.15029	1.78581
	IC.669.S.F12.m	2005	1.53502	1.49904	1.56409	0.567404	0.4562	1.36278	2.27384	1.31369	2.30147	2.05784	1.1868
	IC.669.S.G6.m	2005	1.503	0.929278	1.63121	0.567404	1.61331	0.567404	2.49845	0.928102	2.19103	2.31449	1.7081
	IC.669.T.G10.m	2006	1.42603	1.23098	0.435552	1.57208	0.889483	0.567404	2.38681	0.567404	2.54981	2.79716	0.567404
	IC.684.0.F10.m	2001	1.65959	1.24989	1.1767	2.54485	2.40449	1.7955	2.09818	0.996528	2.54867	2.70319	2.41823
	IC.684.0.G6.m	2001	1.45821	0.985352	1.15805	2.61122	2.53348	2.13048	1.78847	0.692517	2.46584	2.49376	2.24625
	IC.689.0.G11.m	1997	1.81304	2.68942	2.54772	1.5294	1.53613	1.79844	2.57662	2.45754	2.19353	2.51951	1.2113
	IC.689.0.G4.m	1997	1.63495	1.8274	2.13207	2.14876	2.35672	2.04713	2.1229	1.54607	2.53228	2.30035	2.20375
	IC.711.0.B2.m	2001	1.76026	2.38007	2.39093	2.1456	2.39254	2.33553	2.43157	1.65115	2.2658	2.48436	2.24876
	IC.711.0.B8.m	2001	1.8214	2.15515	2.185	1.96081	2.2872	2.10688	1.50637	1.39001	2.25753	2.60711	2.28147
	IC.715.0.C10.m	1997	1.37423	2.22857	2.11078	2.51822	2.41816	2.47492	2.5103	1.74261	1.38138	1.9131	1.29736
	IC.715.0.C6.m	1997	1.38529	2.36931	2.08366	2.65763	2.46031	2.42429	2.53834	2.27252	1.72846	2.07384	1.41112
	IC.736.0.B4.m	1998	1.63719	1.56454	1.95629	2.25236	2.39787	1.82616	2.25206	1.87108	2.35189	2.12587	1.29053
	IC.736.0.E4.m	1998	1.55504	1.63316	1.94619	2.45748	2.34619	2.06463	2.21647	1.1186	2.50249	2.5203	1.57237
	IC.742.0.E3.m	1998	1.53602	0.787801	1.51378	1.87631	2.23048	2.32451	1.22869	1.49043	2.26341	2.3197	2.18527
	IC.742.0.F6.m	1998	1.51417	2.41135	2.44466	1.74685	2.26611	1.36364	2.24421	1.7811	2.3644	2.30843	2.17127
	IC.786.0.G10.m	2001	1.71472	1.82264	1.4996	1.93884	2.02263	2.06263	2.40006	1.53098	2.25918	2.04356	2.30965
	IC.786.0.G11.m	2001	1.54356	0.757737	0.76929	2.09715	2.24896	2.25042	2.40412	1.87553	2.19576	1.91465	2.26916
	IC.790.L.E4.m	1999	1.56926	1.03645	0.471588	2.40933	2.28207	1.78812	2.49035	1.4159	2.36637	2.45815	2.30652
	IC.790.L.E5.m	1999	1.77434	0.819295	0.567404	2.20196	2.18672	1.39693	2.43676	1.07449	2.18633	2.25272	2.36042
	IC.790.S.B12.m	2007	1.72126	1.00542	0.835911	2.26331	2.10946	2.52335	1.52053	0.920122	2.30191	2.39898	2.35738
	IC.790.S.E12.m	2007	1.77694	0.650888	0.619229	2.00158	1.82485	1.40731	1.85782	0.567404	2.1939	2.40533	2.25292
	IC.797.0.C10.m	2001	1.79638	1.5292	1.95362	0.720527	0.567404	1.38682	2.48069	1.92437	2.29702	2.63634	0.749848
	IC.797.0.C11.m	2001	1.82995	1.60814	2.06099	0.72022	0.429523	2.35425	2.30936	1.94325	2.21344	2.62665	0.647461
	IC.798.0.E12.m	2004	1.54765	0.691686	1.56056	1.6842	2.24915	0.888081	1.10027	1.798	2.13234	2.35872	2.15089
	IC.798.0.H12.m	2004	1.53385	0.943393	1.3586	1.53199	2.10811	1.16561	0.447744	1.68468	1.75216	2.16691	1.85618
	IC.818.0.G10.m	1999	1.31259	1.96951	2.30341	2.37375	2.47718	2.77768	2.70416	2.28523	2.68024	2.78555	2.67558
	IC.818.0.G5.m	1999	1.9028	1.41939	1.75519	1.76952	2.06377	2.18134	2.40891	1.53398	2.37092	2.28834	2.25838
	IC.857.0.B11.m	2005	1.69712	1.15183	1.65792	1.02091	0.913613	2.45224	1.89859	1.25666	1.82538	2.21662	1.19331
	IC.857.0.F7.m	2005	1.86333	1.39582	1.70654	0.356719	0.938838	0.963703	2.18528	1.09324	1.52359	2.30172	2.07079
	IC.912.0.F5.m	2001	1.6253	2.11373	2.21214	2.23024	2.20473	2.37093	2.25647	0.765304	2.45767	2.22338	2.31451
	IC.912.0.F7.m	2001	1.88231	2.01883	2.26825	2.27943	2.32938	2.46704	2.40937	1.16661	2.42772	2.61191	2.35539
	IC.935.0.H12.m	2001	1.68704	0.731845	1.81433	2.16966	2.5703	0.293374	2.43905	1.92279	2.54354	2.3347	1.35997
	IC.936.0.H8.m	2003	1.68067	0.375052	0.953294	2.01605	2.03582	2.00701	2.37337	1.60608	1.8167	2.54312	1.59895
	IC.940.0.B1.m	2001	1.68791	1.73358	1.82882	0.943126	1.45425	1.1961	2.24444	2.16022	0.910084	2.12535	1.78391
	IC.940.0.B8.m	2001	1.56961	2.20485	2.37351	0.907774	1.1037	1.63565	2.65579	2.46976	1.87157	2.73671	2.40005
	IC.999.0.D12.m	2002	1.80038	1.22584	1.60934	2.11211	2.10618	2.29329	2.1781	1.45623	2.01547	2.47654	1.09802
	IC.999.0.E6.m	2002	1.73519	0.567404	1.37939	2.21455	2.04137	2.02886	2.06383	1.62357	0.877196	2.63136	0.567404
	IC.DAH.0.E7.m	2011	1.80933	2.53026	2.14709	1.79496	1.7838	2.32723	2.22978	2.19171	2.20366	2.13348	0.567404
	IC.JBS.0.C6.m	2011	1.81141			2.05209		1.24081	1.33756				2.06074
	IC.JBS.0.C8.m	2011	1.70046	1.26672	1.65539	2.22184	2.20215	1.17004	1.50236	0.959361	0.930672	2.01625	1.98267
	IC.JCP.0.C5.m	2011	1.52366	1.43921	1.07638	1.80214	2.04522	1.05211	2.43389	1.79655	2.29085	2.38697	2.16089
	IC.JCP.0.G3.m	2011	1.78758	1.51003	1.71329	1.8356	1.95484	1.01906	2.5857	1.50022	2.11657	2.17494	1.56282
	IC.JJM.0.G1.m	2012	1.66504	1.19679	0.307807	2.28418	2.07567	2.41375	2.62861	0.846938	2.62348	2.5269	2.11259
	IC.JJM.0.G5.m	2012	1.50115	1.22889	0.375184	1.31243	1.20797	2.16107	2.63688	0.973283	2.35731	2.43684	2.53106
	IC.REH.0.H2.m	2012	1.59118	1.09044	1.53991	2.02609	2.22301	2.27301	1.63552	1.93931	2.33807	2.35076	2.12977
	IC.REH.0.H7.m	2012	1.48331	1.68577	1.45019	1.87382	2.21042	2.28385	2.1131	2.044	2.24438	2.43343	2.37486
	UW.1002.C.E12.m	2007	1.5578	1.19585	1.41017	1.23154	2.04339	1.92742	2.41319	1.71575	2.5097	2.48977	2.54002
	UW.1002.E.A12.m	2009	1.60601	1.73611	1.98506	1.2188	2.20038	1.95777	2.21008	1.96097	2.6795	2.4437	2.52802
	UW.1002.E.B6.m	2009	1.54173	1.69265	2.03697	1.3662	1.96209	1.61675	2.04355	1.83934	2.54453	2.32705	2.44337
	UW.1140.A.A2.m	2004	1.76647	2.2319	1.87771	2.05529	1.23653	0.688304	2.5097	1.01023	2.25269	2.3905	2.44654
	UW.1140.A.A3.m	2004	1.74076	2.36438	1.87352	2.13698	0.858957	0.520047	2.48612	0.91636	2.1413	1.97017	2.42559
	UW.1140.B.C10.m	2006	1.82247	1.52454	0.927261	0.945656	1.79764	2.05525	2.3168	1.29246	2.02813	0.955478	2.09264
	UW.1140.B.C4.m	2006	2.08804	1.54192	0.731561	1.42104	1.75032	2.0154	2.02226	1.55778	2.02596	1.12785	2.03427
	UW.1140.C.C8.m	2007	1.44069	0.567404	1.39064	0.567404	1.23365	1.88107	1.44296	1.31867	2.20719	0.567404	1.83639
	UW.1140.D.B1.m	2010	1.50978	1.25237	0.884467	0.776379	1.22617	1.85748	1.88625	1.21624	2.21828	1.35855	1.74826
	UW.1140.D.B2.m	2010	1.67038	2.03888	1.4982	0.837626	1.69578	2.20176	2.27056	1.69259	2.47917	1.8822	2.27857
	UW.1140.E.D9.m	2012	1.39986	1.54569	0.567404	0.567404	0.567404	0.567404	1.22806	0.992355	2.25491	1.62652	1.33953
	UW.1140.E.E8.m	2012	1.8181	2.04323	1.58903	1.08756	1.60133	2.22915	2.22125	1.75835	2.38631	0.673367	2.26327
	UW.1140.F.F12.m	2013	2.00883	1.67633	1.31006	0.383123	1.44303	1.73994	2.40485	1.59617	2.24841	1.541	2.19825
	UW.1140.F.F4.m	2013	1.81009	1.95626	1.4779	0.732542	1.66834	1.31085	2.39393	1.71025	2.32633	1.083	2.03507
	UW.1261.A.C1.m	2004	1.63871	1.9091	1.64006	1.9232	1.91271	0.567404	2.20043	0.567404	2.45413	2.39275	2.13706
	UW.1261.A.D11.m	2004	1.81	2.2429	2.07994	2.11604	2.05843	1.03611	2.42738	1.04839	2.12307	2.2919	2.35795
	UW.1261.B.D12.m	2006	1.75973	2.10823	2.0345	2.06939	1.87639	1.45647	2.5774	1.02295	2.21192	2.31865	2.58559
	UW.1261.B.F11.m	2006	1.32354	2.5015	2.33571	2.24591	2.16389	2.16024	2.71708	0.785803	2.33827	2.58579	2.64203
	UW.1261.C.A8.m	2008	1.57244	2.42991	2.21455	2.47473	2.19172	1.29259	2.10211	1.62131	2.26751	2.3916	2.64769
	UW.1261.C.B8.m	2008	1.46812	1.44522	1.65285	2.23175	2.0478	2.13267	2.30749	0.913653	2.31475	2.57679	2.34414
	UW.1261.D.C10.m	2010	1.59283	1.69245	1.22128	2.05609	2.08779	1.87128	2.44035	1.03447	2.49068	2.58118	2.5244
	UW.1261.D.C9.m	2010	1.69301	2.59348	2.38181	2.46452	2.35502	2.49744	2.07353	0.567404	2.51839	2.51337	2.39677
	UW.1261.E.C2.m	2011	1.83146	1.01906	0.655505	2.06383	1.9647	2.25661	2.3524	0.760715	2.20006	2.2753	2.18752
	UW.1261.E.E12.m	2011	1.93199	1.68532	1.75256	2.06756	1.90494	2.24618	2.34195	1.06338	2.30695	2.37002	1.63863
	UW.1266.L.D5.m	2004	1.38619	2.04485	1.6159	1.42896	2.00046	1.21946	2.45096	1.94224	2.56545	2.39945	2.50149
	UW.1266.L.H1.m	2004	1.44966	0.95998	1.01182	1.0613	2.18008	0.567404	2.2652	0.567404	2.40422	2.50385	1.85937
	UW.1266.N.A9.m	2006	1.64549	1.5961	1.89329	1.67129	2.12579	2.20528	2.12644	0.567404	2.35146	2.35744	2.13523
	UW.1266.N.D9.m	2006	1.63827	1.46557	0.567404	1.45651	1.92684	1.70467	2.17541	0.845559	2.29471	2.29516	1.97711
	UW.1266.S.A11.m	2010	1.50954	0.567404	1.28173	1.21143	1.70957	1.91274	2.08528	0.567404	2.34884	2.29128	1.90994
	UW.1266.S.E9.m	2010	1.65141	1.40287	0.860184	1.31838	2.16058	2.39468	2.40231	0.915509	2.43637	2.34429	1.87419
	UW.1266.V.A3.m	2013	1.67121	0.567404	0.567404	1.46855	2.05606	1.91874	1.77092	0.567404		2.04132	2.24812
	UW.1266.V.A6.m	2013	1.28562	1.31394	1.08357	1.83475	2.67586	2.60548	2.08244	0.898362	2.472	2.55214	2.47634
	UW.1295.L.B7.m	2004	1.62619	2.46166	2.36796	1.59616	1.93942	2.29903	2.38522	1.74257	2.15321	2.49401	2.45535
	UW.1295.L.C11.m	2004	1.6155	2.71568	2.39526	1.87436	1.27971	2.1102	2.29458	1.37976	1.99571	2.28977	2.15166
	UW.1313.L.A10.m	2004	1.86682	2.2263	2.26592	1.79164	2.13819	2.10387	2.11177	1.29766	1.66014	2.50471	2.42854
	UW.1313.L.A11.m	2004	1.61781	2.32246	2.24246	1.60564	2.24736	2.20605	2.32925	0.567404	1.22977	2.41232	2.48216
	UW.1313.N.B6.m	2005	1.43245	1.51949	1.59879	1.79881	2.4245	2.62027	2.12438	1.07815	1.90465	2.5883	2.41106
	UW.1313.N.C12.m	2005	1.69483	1.62718	1.82484	1.35854	2.16473	2.27408	2.21734	0.567404	1.69308	2.36485	2.38788
	UW.1313.P.C7.m	2006	1.58469	1.10925	1.7389	2.00926	2.29124	2.45996	2.25682	0.511425	2.02843	2.3341	2.14423
	UW.1313.P.C8.m	2006	1.57742	0.91661	1.70923	1.9778	2.27243	2.49323	2.30087	0.567404	1.79541	2.55706	2.35881
	UW.1313.T.F7.m	2008	1.45568	0.567404	1.76768	2.24566	2.45507	2.56362	2.62298	1.1538	2.23474	2.82103	1.89719
	UW.1313.T.G6.m	2008	1.93601	1.73784	1.91012	1.7953	2.03246	2.17172	2.27813	1.54318	2.08383	2.18404	1.38914
	UW.1313.V.H3.m	2012	1.56931	1.67747	1.87598	1.85519	2.04663	2.18267	1.75598	1.06632	1.96492	2.40404	1.19435
	UW.1313.V.H8.m	2012	1.95373	1.97292	1.8699	1.72238	1.94555	2.02844	2.06361	0.567404	2.04166	2.2487	1.19816
	UW.1368.A.D1.m	2004	1.79273	0.900864	1.69948	2.29586	2.11528	1.67976	1.44004	1.14892	2.33327	2.34862	1.74554
	UW.1368.A.D8.m	2004	1.51025	0.957741	0.567404	2.04317	1.9161	1.33637	1.46642	1.70257	2.30388	2.09814	2.22776
	UW.1368.B.F7.m	2006	1.44413	1.40939	1.25002	1.29675	1.51659	1.2282	1.10725	1.27835	2.31673	2.33892	1.80718
	UW.1368.B.G4.m	2006	1.63566	0.567404	1.55159	2.23427	2.01181	1.79723	1.68468	1.16179	2.14344	2.39263	1.52238
	UW.1368.C.D8.m	2007	1.75244	0.419163	0.69517	2.14716	1.81739	1.34581	1.32894	0.560627	2.07254	2.29973	1.78889
	UW.1368.D.F3.m	2009	1.49967	1.48801	1.12109	2.03251	1.08856	1.04053	2.1528	1.69548	2.32471	2.46313	2.22188
	UW.1368.D.H8.m	2009	1.51801	1.30725	0.946976	2.17897	2.17709	1.85801	1.84201	1.22881	2.3158	2.4053	1.89074
	UW.1368.E.E1.m	2011	1.56329	1.18842	0.984582	2.06656	1.15708	1.32086	2.13725	1.26698	2.30712	2.4248	1.42838
	UW.1368.E.F1.m	2011	1.54591	1.3096	0.829605	2.1185	0.40071	1.59721	2.01866	1.1319	2.55035	2.47362	1.62718
	UW.1368.F.B9.m	2013	1.70193	0.864931	1.17215	2.04747	0.960393	1.51296	1.81628	0.567404	2.25501	2.52496	1.67216
	UW.1368.F.F6.m	2013	1.72968	0.567404	0.781904	1.90842	1.33522	1.4482	1.65538	0.567404	2.77484	2.60813	1.71526
	UW.1375.A.A6.m	2004	1.5847	1.17493	0.574949	2.11827	2.13397	2.49519	2.20659	2.03046	1.44545	2.15932	2.1344
	UW.1375.A.G3.m	2004	1.63237	0.791838	0.877995	2.30083	2.31208	1.23386	2.20302	1.92915	0.851728	2.16243	2.14512
	UW.1386.L.B5.m	2004	1.44672	1.38243	1.86056	2.33241	2.45891	1.53279	2.2085	1.15186	2.41218	2.47471	2.43084
	UW.1386.L.F7.m	2004	1.44088	1.83807	1.82243	2.36938	2.31607	1.03629	2.18281	1.20815	2.57016	2.76296	1.32221
	UW.1386.N.F10.m	2007	1.75252	0.797674	0.569357	1.8345	1.58384	0.567404	2.0335	1.00074	2.25975	2.4974	1.34522
	UW.1386.T.D9.m	2011	1.63174	0.567404	0.567404	0.567404	1.2133	0.216802	2.2172	1.67032	2.25444	2.1704	1.13248
	UW.1386.T.G3.m	2011	1.66691	1.32253	1.08144	2.14186	2.08138	0.923329	2.30027	0.724744	2.33713	2.10632	0.845358
	UW.1393.A.F12.m	2004	1.76233	1.6284	1.8714	2.17327	2.17961	2.37456	1.30996	1.46743	1.64387	2.46806	1.08065
	UW.1393.A.H11.m	2004	1.66355	1.52767	1.86859	2.08782	2.07505	2.26965	2.30372	1.68056	2.07192	2.25759	1.13136
	UW.1393.B.E5.m	2005	1.76121	1.4859	1.73537	2.07626	2.06078	2.36338	1.36897	1.52958	1.78795	2.17684	1.23761
	UW.1393.B.F12.m	2005	1.90222	1.65992	1.95302	2.09554	2.18226	2.26718	1.1214	1.65404	1.02458	2.16534	1.04269
	UW.1393.C.D10.m	2007	1.95851	2.00721	2.16269	1.94932	2.06968	2.2546	1.07191	1.86621		1.86673	0.567404
	UW.1393.C.D7.m	2007	1.77473	2.06907	2.08502	1.85966	2.15809	2.21008	1.38625	1.80669	1.36525	2.12406	0.842702
	UW.1393.C.G7.m	2007	1.95837	1.79811	2.09632	2.0101	2.08228	2.28547	1.40357	1.61991	1.79128	1.98478	1.30795
	UW.1393.D.F2.m	2009	1.78858	1.99535	1.95081	1.98476	2.13725	2.34391	1.99567	1.01839	1.2805	1.77929	1.57817
	UW.1393.D.H7.m	2009	1.656	2.02617	1.98057	2.16092	2.0853	2.15592	2.18891	0.533411	1.2431	2.36126	1.021
	UW.1393.E.D8.m	2011	1.8526	1.78929	1.73941	1.75896	1.8995	1.15494	2.09184	1.19934	1.27535	2.30637	1.34052
	UW.1393.E.E6.m	2011	1.90398	1.96697	1.79797	1.91732	2.03042	1.23201	2.13757	1.29359	1.67991	2.253	1.4211
	UW.1393.F.B10.m	2013	1.90679	2.03415	2.01838	1.9036	1.97811	0.69162	1.49028	1.329	1.86499	2.47918	1.59789
	UW.1393.F.D7.m	2013	1.74672	1.95307	1.90111	2.09074	2.13693	1.0902	1.52243	0.676907	1.43179	2.24426	1.40561
	UW.1406.L.D11.m	2004	1.75356	1.17782	0.711929	1.79293	1.83513	1.969	2.29544	0.901976	2.07234	2.28547	2.16536
	UW.1406.L.D12.m	2004	1.47776	1.3172	1.05147	2.19053	2.24856	2.33032	2.05219	0.593506	2.32348	2.60377	1.95874
	UW.1406.N.A10.m	2005	1.51929	0.65489	1.28664	2.29529	2.31185	2.47933	2.37244	1.35353	2.39335	2.3982	2.11707
	UW.1406.N.F10.m	2005	1.45587	1.92207	2.00569	2.3026	2.355	2.50067	2.23563	1.19677	2.36215	2.53526	2.05212
	UW.1406.P.G1.m	2006	1.57782	2.14819	2.01291	2.27078	2.25466	2.37544	2.363	0.774461	2.179	2.36017	1.74766
	UW.1406.P.G6.m	2006	1.50433	2.30966	2.11357	2.36275	2.26835	2.29558	2.37344	1.1569	2.17213	2.51324	1.94519
	UW.1406.S.D8.m	2009	1.69912	1.1155	0.440531	0.567404	0.950169	1.15622	2.44519	0.496267	0.974537	2.03371	0.681339
	UW.1406.S.H7.m	2009	1.58556	1.43877	0.604278	2.22734	2.12609	1.88701	2.36577	0.746218	2.00191	2.14106	2.25318
	UW.1406.T.A12.m	2011	1.46217	1.7826	1.87453	2.44205	2.29575	2.20091	2.46491	1.13946	1.85559	2.40071	2.34106
	UW.1406.T.E4.m	2011	1.59982	0.953705	0.950645	1.7191	2.04288	1.22883	2.40466	0.642143	1.33448	2.16217	1.34858
	UW.1406.V.D11.m	2013	1.6033	1.25894	0.467079	2.19894	2.0185	1.3783	2.40457	1.16602	2.26015	2.32173	2.43523
	UW.1406.V.F7.m	2013	1.4676	1.11965	1.66236	2.06805	2.00322	2.23801	2.43078	0.567921	1.07037	2.26232	2.5606
	UW.1456.P.A3.m	2007	1.71784	2.56083	2.25373	2.32785	2.12981	2.32205	2.55045	1.33005	2.23001	2.52875	2.06435
	UW.1456.P.C1.m	2007	1.71445	1.38873	1.30287	2.05419	2.04186	2.28859	2.03454	1.59565	2.14899	2.46438	1.12961
	UW.1555.M.D1.m	2006	1.68144	0.955925	0.703084	2.40264	2.28618	2.41788	2.07928	1.34227	2.32804	2.21944	1.31926
	UW.1555.M.H11.m	2006	1.45784	0.624073	0.567404	2.35993	2.48965	2.43717	2.01981	1.72177	2.216	2.3248	1.83436
	UW.1555.P.A6.m	2008	1.38089	0.567404	0.567404	2.22592	2.40932	1.37919		1.69515			1.31251
	UW.1555.P.G5.m	2008	1.60371	1.80068	0.713027	2.38724	2.52849	1.65278	2.16969	2.05271	2.1942	2.2969	1.59078
	UW.1555.T.F1.m	2012	1.23431						2.36365		2.21171	2.29687
	UW.1555.V.B9.m	2013	1.67504	0.997732	0.567404	2.34756	2.40748	1.69358	2.08395	1.73519	1.85588	2.35066	1.96625
	UW.1641.S.G3.m	2010	1.52096	2.09406	2.57482	1.66929	2.23938	1.05652	2.05082	1.7145		2.22308	2.20651
	UW.1842.L.E9.m	2006	1.46261						2.05319		2.43476	2.35868
	UW.1842.N.A10.m	2008	1.46468	1.99177	2.09167	2.45816	2.09404	2.81694	2.11016	1.57171	2.58857	2.60659	1.59173
	UW.1842.N.C1.m	2008	1.60954	1.14479	1.28401				1.47268	1.15282	1.97719	2.32558	1.83766
	UW.1842.N.H2.m	2008	1.61396	1.16776	1.21921	1.68454	1.7541	2.08205	1.96754	1.05205	2.41644	2.22611	1.78126
	UW.1842.P.E5.m	2009	1.46465	1.8223	2.23583	2.29829	2.17674	2.48727	1.74748	0.567404	2.19908	2.34827	2.4347
	UW.1842.P.F11.m	2009	1.88182	1.46589	1.77057	1.84099	1.93033	2.05429	1.92003	0.90398	1.93002	2.085	2.23566
	UW.1842.S.B5.m	2011	1.67018	1.39009	1.87825	2.25266	2.24599	2.2703	1.83441	0.567404	2.4056	2.59876	2.16676
	UW.1842.S.E9.m	2011	1.61351	1.47436	1.82609	2.44373	2.318	2.57525	0.567404	0.567404	2.45776	2.67892	2.40307

## Sheet: Fig 1B
Env	year	V1-L	V2-L	V3-L	V4-L	V5-L
IC.10048.0.C6	1985	26	40	35	32	11
IC.10048.0.C7	1985	26	40	35	32	11
IC.101.0.A10	1989	27	39	35	36	12
IC.101.0.A7	1989	27	39	35	36	12
IC.1013.0.E9	2006	32	43	35	34	12
IC.10196.0.E11	1985	25	39	35	27	10
IC.10196.0.E2	1985	23	39	35	27	11
IC.102.0.B5	1989	25	39	35	28	10
IC.102.0.B6	1989	25	39	35	28	10
IC.10204.0.G11	1989	26	37	35	28	10
IC.10204.0.H1	1989	26	37	35	28	10
IC.10213.0.E11	1985	26	39	35	28	10
IC.10213.0.E3	1985	26	39	35	29	10
IC.10259.0.G12	1985	25	42	35	33	11
IC.10259.0.G2	1985	25	41	35	33	11
IC.1036.0.E7	2002	27	38	35	30	13
IC.1036.0.E9	2002	27	38	35	30	13
IC.10419.0.C9	1987	26	41	35	32	11
IC.10419.0.H3	1987	26	41	35	32	11
IC.10425.0.H5	1985	26	39	35	33	10
IC.10473.0.G1	1987	25	47	35	29	10
IC.10473.0.G5	1987	25	47	34	29	10
IC.11100.0.G1	1987	34	43	35	30	10
IC.11100.0.G11	1987	34	43	35	30	10
IC.1115.0.A4	2005	31	39	34	30	10
IC.11200.0.H3	1987	26	38	35	32	11
IC.1125.0.D12	2006	24	41	35	33	13
IC.1125.0.E9	2006	24	41	35	33	13
IC.1170.0.D5	2006	35	57	35	33	11
IC.1170.0.D8	2006	35	57	35	29	11
IC.1211.0.C2	2005	20	59	35	33	13
IC.1211.0.F8	2005	27	59	35	33	11
IC.122.0.C5	1989	26	40	35	34	8
IC.123.0.B4	1989	26	37	35	29	12
IC.1240.0.F2	2006	40	39	35	34	10
IC.1240.0.F5	2006	36	44	35	33	10
IC.1260.0.G1	2006	28	37	35	28	12
IC.1260.0.G9	2006	29	37	35	24	12
IC.1329.0.D2	2007	18	42	35	32	11
IC.1329.0.H9	2007	22	39	35	32	11
IC.1331.0.E11	2007	27	40	35	33	11
IC.1331.0.E4	2007	26	40	35	31	10
IC.1336.0.C11	2007	36	39	35	34	11
IC.1378.0.E1	2007	41	51	35	32	10
IC.1378.0.E5	2007	41	52	35	32	10
IC.1386.0.F11	2007	27	49	35	35	12
IC.1386.0.F9	2007	26	46	35	35	14
IC.18.0.B6	1991	32	39	35	29	13
IC.18.0.B8	1991	32	43	35	29	13
IC.193.0.A8	1991	37	47	35	33	11
IC.193.0.B4	1991	37	47	35	33	11
IC.2.0.C1	1991	27	45	34	30	12
IC.2.0.C6	1991	27	45	34	34	12
IC.20439.0.H5	1987	23	39	35	33	11
IC.20476.0.C2	1986	33	39	35	30	10
IC.20476.0.G12	1986	27	38	35	30	10
IC.206.0.E9	2000	33	44	34	35	12
IC.206.0.F8	2000	33	46	37	35	12
IC.23.0.A8	1991	26	39	35	31	13
IC.231.0.B5	1991	25	39	35	31	10
IC.239.0.B11	1991	35	39	35	31	11
IC.239.0.D4	1991	35	39	35	31	11
IC.241.0.C1	1991	26	39	35	32	11
IC.241.0.C3	1991	26	41	35	32	11
IC.246.0.C11	1991	27	44	35	31	12
IC.246.0.C8	1991	29	44	35	26	12
IC.247.0.A5	1991	31	49	35	37	10
IC.247.0.B7	1991	32	49	35	31	10
IC.253.0.B1	1991	34	39	35	31	9
IC.253.0.B2	1991	34	41	35	31	10
IC.254.0.A9	1992	23	41	35	30	12
IC.254.0.B9	1992	23	41	35	31	15
IC.27.0.MX	1988	27	39	35	28	10
IC.277.0.C9	1997	27	39	35	31	13
IC.277.0.D10	1997	27	39	35	31	13
IC.295.0.D11	1998	27	37	35	35	10
IC.295.0.D6	1998	27	38	35	30	10
IC.30048.0.E10	1985	26	44	35	30	10
IC.30048.0.E8	1985	26	44	35	31	10
IC.30281.0.D3	1987	26	44	35	31	10
IC.30281.0.H2	1987	26	44	35	31	9
IC.35.0.A3	1993	26	46	35	27	11
IC.35.0.A8	1993	26	47	35	29	9
IC.357.0.C11	1997	33	47	35	33	12
IC.38.0.B7	1988	25	41	35	33	12
IC.38.0.D12	1988	25	41	35	33	12
IC.387.0.C10	1993	31	46	35	30	13
IC.387.0.C7	1993	31	46	35	30	13
IC.389.0.B4	1993	19	44	35	32	12
IC.389.0.B5	1993	19	44	35	30	10
IC.404.0.A7	1993	40	39	35	32	11
IC.404.0.D10	1993	42	42	35	32	11
IC.434.0.C8	1993	34	40	35	34	11
IC.434.0.C9	1993	34	40	35	34	11
IC.446.0.D3	2005	30	41	39	28	15
IC.450.0.F1	1994	26	41	35	31	12
IC.450.0.F8	1994	26	41	35	30	12
IC.451.0.C4	1994	33	42	35	30	18
IC.451.0.C6	1994	33	42	35	30	14
IC.454.0.G10	1994	31	41	35	36	11
IC.454.0.G11	1994	37	42	35	35	11
IC.461.0.C8	1994	26	43	35	37	11
IC.461.0.E1	1994	26	47	35	30	10
IC.462.0.D5	1994	28	39	35	30	12
IC.465.0.E10	1994	46	39	35	31	9
IC.465.0.E4	1994	44	39	35	31	9
IC.472.0.A11	2007	34	39	35	33	10
IC.472.0.A9	2007	34	39	35	33	10
IC.479.0.A2	1994	24	41	35	30	11
IC.479.0.G4	1994	24	41	35	30	14
IC.493.0.A9	2006	13	50	34	30	11
IC.525.0.B12	1997	34	37	35	35	11
IC.525.0.F8	1997	33	40	35	35	12
IC.53.0.B3	1992	39	39	35	35	12
IC.534.0.B11	2003	25	46	35	31	10
IC.534.0.C9	2003	25	46	35	30	11
IC.54.0.A1	1991	34	39	35	30	12
IC.606.0.C11	2006	29	45	35	33	14
IC.606.0.C7	2006	35	45	35	33	14
IC.61.0.MX	1988	35	42	35	30	12
IC.616.0.E11	1997	32	39	35	37	11
IC.616.0.H1	1997	30	39	35	30	10
IC.619.0.B7	1997	29	39	35	38	10
IC.619.0.D10	1997	29	39	35	39	10
IC.629.0.A2	2004	26	44	35	35	10
IC.629.0.F7	2004	26	44	35	35	10
IC.645.0.C5	1997	38	39	35	30	12
IC.660.0.C10	2002	30	43	34	31	10
IC.660.0.D9	2002	30	43	34	31	10
IC.665.0.D3	2000	30	39	35	29	11
IC.665.0.D6	2000	28	40	35	29	12
IC.684.0.B5	2001	21	50	34	34	12
IC.684.0.F10	2001	31	50	34	34	12
IC.689.0.G10	1997	37	39	35	42	7
IC.689.0.G11	1997	37	39	35	42	8
IC.691.0.A10	1999	35	47	35	31	12
IC.691.0.H11	1999	35	47	35	31	12
IC.711.0.B2	2001	29	39	35	30	10
IC.711.0.B8	2001	29	39	35	30	10
IC.714.0.E9	1997	25	37	35	33	11
IC.714.0.F4	1997	27	37	35	32	11
IC.715.0.C10	1997	28	39	34	32	10
IC.715.0.C6	1997	28	39	34	32	15
IC.736.0.E4	1998	33	41	36	29	12
IC.736.0.E6	1998	26	41	35	34	13
IC.741.0.A6	1998	30	41	35	31	10
IC.742.0.C10	1998	26	42	35	30	17
IC.742.0.E3	1998	33	42	35	30	17
IC.786.0.G10	2001	27	51	35	35	12
IC.786.0.G11	2001	27	51	35	35	12
IC.797.0.C3	2001	30	40	33	30	15
IC.797.0.C5	2001	30	40	33	30	12
IC.798.0.E12	2004	27	45	35	32	10
IC.818.0.G10	1999	27	40	35	33	11
IC.818.0.G5	1999	27	40	35	33	12
IC.857.0.B11	2005	29	41	35	30	10
IC.857.0.F7	2005	29	48	35	44	10
IC.907.0.D1	2006	34	47	35	29	11
IC.912.0.D4	2001	23	41	35	33	12
IC.912.0.F5	2001	23	41	35	33	12
IC.935.0.H12	2001	22	43	35	33	10
IC.936.0.H8	2003	28	45	35	30	11
IC.940.0.B1	2001	28	40	35	31	15
IC.940.0.B8	2001	28	40	35	31	15
IC.999.0.D4	2002	25	42	34	33	11
IC.999.0.D7	2002	25	42	34	33	11
IC.DAH.0.E12	2011	31	49	35	30	8
IC.DAH.0.E7	2011	31	49	35	30	8
IC.JBS.0.C6	2011	22	39	35	30	11
IC.JBS.0.C8	2011	22	39	35	30	11
IC.JCP.0.C5	2011	21	42	34	38	13
IC.JCP.0.G3	2011	21	45	33	38	12
IC.JJM.0.H1	2012	30	40	35	29	12
IC.JJM.0.H3	2012	30	40	35	29	12
IC.REH.0.H7	2011	32	39	35	30	13
IC.REH.0.MX	2011	32	39	35	30	13
IC.25.S.A1	2003	38	48	35	33	12
IC.25.S.A2	2003	41	48	35	33	12
IC.449.S.F12	2003	33	41	35	32	10
IC.449.S.F7	2003	33	41	35	32	10
IC.473.L.C2	1994	35	39	35	31	11
IC.473.L.E5	1994	32	39	35	31	10
IC.473.N.C8	2001	32	39	35	31	10
IC.473.N.D7	2001	32	39	35	31	10
IC.473.S.E1	2004	31	39	35	31	10
IC.473.S.E3	2004	31	39	35	31	11
IC.473.V.F12	2005	31	41	35	31	10
IC.473.V.H7	2005	31	41	35	31	10
IC.475.L.B11	2000	31	38	35	35	12
IC.475.L.G2	2000	31	38	35	35	12
IC.475.N.B9	2002	29	39	35	36	14
IC.475.N.C12	2002	29	39	35	34	14
IC.475.S.E9	2004	29	40	35	36	12
IC.475.S.G6	2004	29	40	35	36	12
IC.475.T.C12	2010	29	38	35	35	14
IC.475.T.E5	2010	29	38	35	35	14
IC.480.L.E7	2003	37	40	35	35	10
IC.480.L.G10	2003	37	40	35	30	10
IC.510.J.D10	2000	29	43	35	36	12
IC.510.J.F12	2000	29	43	35	42	12
IC.510.L.C5	2004	31	40	35	42	12
IC.510.L.F7	2004	31	40	35	42	12
IC.510.T.G3	2006	29	41	35	42	12
IC.510.T.G9	2006	29	40	35	41	12
IC.520.L.A7	2007	22	35	39	30	12
IC.520.L.A9	2007	22	35	39	30	12
IC.537.N.F2	1998	28	39	35	34	10
IC.537.S.A7	1999	39	39	35	28	12
IC.656.L.B11	1999	45	41	35	34	13
IC.656.L.G12	2011	45	41	35	34	13
IC.656.T.D4	2011	41	39	35	34	13
IC.656.T.E6	2011	39	39	35	34	13
IC.663.L.C1	2005	26	40	35	31	12
IC.663.L.C6	2005	25	40	35	31	12
IC.663.T.G3	2006	26	40	35	33	12
IC.663.T.G6	2006	26	40	35	33	12
IC.669.L.E2	2002	36	42	35	34	11
IC.669.L.H8	2002	34	42	35	35	9
IC.669.N.C10	2004	36	42	35	31	11
IC.669.N.E6	2004	44	40	35	31	11
IC.669.S.C1	2005	41	42	35	29	10
IC.669.S.G6	2005	50	40	35	41	11
IC.669.T.G10	2006	44	40	35	35	11
IC.790.L.E4	1995	34	48	35	35	10
IC.790.L.E5	1995	25	48	35	31	13
IC.790.S.B12	2007	31	47	35	36	9
IC.790.S.E12	2007	33	47	35	31	9
UW.1002.C.E12	2007	29	41	35	35	12
UW.1002.E.E12	2009	29	41	35	32	11
UW.1002.E.E8	2009	29	41	35	32	11
UW.1140.A.A2	2004	29	39	35	30	14
UW.1140.A.A3	2004	29	39	35	30	14
UW.1140.B.C11	2006	30	46	34	29	14
UW.1140.B.C4	2006	30	46	34	29	14
UW.1140.C.C8	2007	30	46	34	29	14
UW.1140.D.B1	2010	31	46	34	29	14
UW.1140.D.B2	2010	31	46	34	29	14
UW.1140.E.C9	2012	31	46	34	29	14
UW.1140.E.D9	2012	31	46	34	29	12
UW.1140.F.F4	2013	31	46	34	29	14
UW.1140.F.F5	2013	31	46	34	29	14
UW.1261.A.A2	2004	27	50	35	35	9
UW.1261.A.D11	2004	27	50	35	35	9
UW.1261.B.F11	2006	27	50	35	29	11
UW.1261.B.F9	2006	27	56	35	29	11
UW.1261.C.B10	2008	27	49	35	29	11
UW.1261.C.B7	2008	27	40	35	27	11
UW.1261.D.C8	2010	34	49	35	29	12
UW.1261.D.C9	2010	24	38	35	29	10
UW.1261.E.C2	2011	33	49	35	30	9
UW.1261.E.E12	2011	33	49	35	30	9
UW.1266.L.G8	2004	37	39	35	34	14
UW.1266.L.H1	2004	37	39	35	34	14
UW.1266.N.D6	2006	38	39	35	33	12
UW.1266.N.D9	2006	38	39	35	33	12
UW.1266.S.A7	2010	38	39	35	33	12
UW.1266.S.E9	2010	38	39	35	33	12
UW.1266.V.A3	2013	33	39	35	33	12
UW.1295.L.B7	2004	24	41	34	37	12
UW.1295.L.B8	2004	24	41	34	37	12
UW.1313.L.A12	2004	40	40	35	31	11
UW.1313.L.F8	2004	41	40	35	31	11
UW.1313.N.A6	2005	40	40	35	31	11
UW.1313.N.C12	2005	41	40	35	31	11
UW.1313.P.C9	2006	35	41	35	31	11
UW.1313.P.D7	2006	35	40	35	31	11
UW.1313.T.F7	2008	35	41	35	31	11
UW.1313.T.G11	2008	35	41	35	31	11
UW.1313.V.H3	2012	42	38	35	31	11
UW.1313.V.H8	2012	40	39	35	30	11
UW.1368.A.D1	2004	27	52	35	28	11
UW.1368.A.E11	2004	32	43	35	27	9
UW.1368.B.F7	2006	27	52	35	28	10
UW.1368.B.G4	2006	32	52	35	28	10
UW.1368.C.D8	2008	32	50	35	28	12
UW.1368.D.E3	2009	32	52	35	28	10
UW.1368.D.F3	2009	32	52	35	28	10
UW.1368.E.E1	2011	25	57	35	28	10
UW.1368.E.F1	2011	27	56	35	28	10
UW.1368.F.F2	2013	32	57	35	30	11
UW.1368.F.F6	2013	32	57	35	30	11
UW.1375.A.A6	2004	40	50	35	30	10
UW.1375.A.G3	2004	40	50	35	30	12
UW.1386.L.B5	2004	28	39	34	31	11
UW.1386.L.F12	2004	30	39	34	29	11
UW.1386.N.F10	2007	34	39	34	36	11
UW.1386.T.D9	2011	33	39	34	30	12
UW.1386.T.G3	2011	33	39	34	31	12
UW.1393.A.F12	2004	29	39	35	29	10
UW.1393.A.F8	2004	30	39	35	29	10
UW.1393.B.E5	2005	29	39	35	29	10
UW.1393.B.F12	2005	29	39	35	29	10
UW.1393.C.D10	2007	23	39	35	29	10
UW.1393.C.D7	2007	23	39	35	29	10
UW.1393.D.F2	2009	30	39	35	29	10
UW.1393.D.H7	2009	31	39	35	29	9
UW.1393.E.E6	2011	27	39	35	29	10
UW.1393.E.E7	2011	30	39	35	29	10
UW.1393.F.C3	2013	30	39	35	29	10
UW.1393.F.D7	2013	30	39	35	29	10
UW.1406.L.D11	2004	35	38	35	29	9
UW.1406.L.D12	2004	32	38	35	30	9
UW.1406.N.A10	2005	24	39	35	30	9
UW.1406.N.A11	2005	32	39	35	30	9
UW.1406.P.G1	2006	25	39	34	30	11
UW.1406.P.G6	2006	25	39	34	30	10
UW.1406.S.D8	2009	36	39	34	30	10
UW.1406.S.H11	2009	34	39	34	32	10
UW.1406.T.D8	2011	34	39	34	31	9
UW.1406.T.E4	2011	32	39	35	31	9
UW.1406.V.D11	2013	34	39	34	30	11
UW.1406.V.F7	2013	29	39	34	32	10
UW.1456.P.A3	2007	28	39	35	30	10
UW.1456.P.A6	2007	28	39	35	30	10
UW.1555.M.D1	2006	31	41	35	30	15
UW.1555.M.H11	2006	32	42	35	30	15
UW.1555.P.G5	2008	28	42	35	31	14
UW.1555.V.B9	2013	27	42	35	31	14
UW.1641.S.D11	2010	33	39	35	31	13
UW.1641.S.G3	2010	29	41	35	31	12
UW.1842.L.E9	2006	29	42	35	34	12
UW.1842.N.A10	2008	29	42	35	29	12
UW.1842.N.H2	2008	29	42	35	29	12
UW.1842.P.E5	2009	27	39	35	29	12
UW.1842.P.F11	2009	27	39	35	28	12
UW.1842.S.B5	2011	27	39	35	32	11

## Sheet: Fig 2
	Patient	PG9	PG16	VRC03	2G12	PGT121	PGT126	39F	2F5	b12	CD4-Ig	10E8				PG9	PG16	VRC03	2G12	PGT121	PGT126	39F	2F5	b12	CD4-Ig	10E8						V1 Length	V1 PNGS	V1 Charge	V1 Hydro	V2 Length	V2 PNGS	V2 Charge	V2 Hydro	V3 Length	V3 PNGS	V3 Charge	V3 Hydro	V4 Length	V4 PNGS	V4 Charge	V4 Hydro	V5 Length	V5 PNGS
	IC.2	0.0664788	0.23058	0.124032	0.0239537	0.0392949	0.202891	0.0483147	0.300819	0.0399832	0.08616	0.0203746			mean CoV	0.23583	0.182201	0.168978	0.167046	0.124247	0.119998	0.119255	0.118416	0.0809638	0.0722859	0.0481497					Mean CoV	0.041781	0.0913009	1.88497	0.030105	0.016594	0.120943	2.15307	0.0141089	0.00181719	0.03431	0.0661568	0.0105496	0.0263203	0.0687512	1.94017	0.0220977	0.0348185	0.15504
	IC.35	0.232841	0.262853	0.113551	0.130235	0.0894368	0.0997119	0.154663	0.0561326	0.0237762	0.0804478	0.105656			SE	0.0267731	0.0227745	0.0180266	0.0203776	0.0141276	0.0163663	0.0169262	0.0200579	0.014962	0.00676022	0.00486877					SE	0.00800284	0.013389	1.24533	0.00352877	0.00355217	0.0302434	1.68204	0.00195168	0.00108709	0.0244251	0.0118391	0.00136134	0.00635173	0.0103208	1.3031	0.00266652	0.0069133	0.0277776
	IC.102	0.20033	0.141409	0.0141789	0.0175506	0.025638	0.0303586	0.0320292	0.0721692	0.11195	0.03327	0.0828077
	IC.193	0.602991	0.0347065	0.0538904	0.0773151	0.26676	0.423565	0.0659744	0.213022	0.0144658	0.0343797	0.016953
	IC.206	0.120435	0.00168669	0.0935323	0.131526	0.181424	0.130881	0.049143	0.0444873	0.0115395	0.0504087	0.00721835
	IC.239	0.100391	0.0511099	0.392605	0.145343	0.0865943	0.0911139	0.0297088	0.0252568	0.0192046	0.0661339	0.0354658
	IC.241	0.067675	0.250274	0.162385	0.0674884	0.116893	0.145867	0.0484232	0.0322885	0.0321951	0.0391898	0.0348428
	IC.246	0.0182506	0.0378404	0.255584	0.158033	0.136638	0.0536057	0.0699954	0.114763	0.114314	0.0184823	0.0206976
	IC.253	0	0.612056	0.0581763	0.604439	0.0612905	0.085846	0.00427617	0	0.0154128	0.087285	0.00223838
	IC.277	0.282947	0.0864529	0.0797048	0.0994849	0.0503637	0.083318	0.128174	0.317204	0.0114908	0.058456	0.0598304
	IC.295	0.0266728	0.192462	0.0204497	0.311034	0.119016	0.13633	0.0269279	0.488425	0.064314	0.0485285	0.0588204
	IC.387	0.114213	0.101695	0.0506989	0.0867891	0.116244	0.115669	0.0403219	0.0774567	0.0398726	0.176524	0.0113292
	IC.389	0.0854498	0.0735043	0.116405	0.0262974	0.0203217	0.00131261	0.0111513	0.0560256	0.0478407	0.0294625	0.0336213
	IC.404	0.214964	0.231353	0.257067	0.163243	0.183361	0.107562	0.0277662	0.107326	0.0325905	0.0865287	0.0548162
	IC.450	0.676753	0.475311	0.00335907	0.0615098	0.0060795	0.0935813	0.0765929	0.408708	0.0521142	0.0138828	0.138133
	IC.451	0.147794	0.122649	0.152903	0.651218	0.312226	0.103518	0.0579632	0.0735598	0.148796	0.00811388	0.0696678
	IC.454	0.623189	0.0909628	0.194523	0.395713	0.143424	0.527738	0.0257047	0.0271333	0.0219713	0.145013	0.0264626
	IC.461	0.0554688	0.17237	0.0793772	0.1578	0.255857	0.145344	0.20467	0.0423584	0.0387348	0.106311	0.0281799
	IC.465	0.11509	0.0748017	0.101333	0.447664	0.110719	0.012966	0.0558744	0.115079	0.324848	0.0416311	0.0105799
	IC.472	0.261883	0.166534	0.0674556	0.0271068	0.0280846	0.0318859	0.0605043	0.0169908	0.031281	0.00718609	0.00221169
	IC.479	0.246239	0.235923	0.0696379	0.0494353	0.11705	0.0513632	0.1511	0.13366	0.036482	0.171414	0.130374
	IC.525	0.0713945	0.0942248	0.21208	0.0755132	0.257734	0.281325	0.091242	0.0250229	0.642701	0.0459263	0.033452
	IC.534	0.596776	0.562634	0.109007	0.0439899	0.0591042	0.0194368	0.0104565	0.16226	0.0721878	0.0537415	0.11936
	IC.606	0.442654	0.165096	0.677576	0.400228	0.296437	0.05595	0.287064	0.0522405	0.0501824	0.133028	0.0543151
	IC.616	0.010312	0.195835	0.136717	0.449967	0.0658746	0.109322	0.289692	0.0675501	0.0163771	0.0094202	0.0481083
	IC.629	0.14901	0.100761	0.115511	0.239494	0.254509	0.00958887	0.13525	0.0480453	0.018904	0.012288	0.0696295
	IC.660	0.328044	0.105605	0.0839598	0.317856	0.419586	0.552904	0.124438	0.0630966	0.0362086	0.0641528	0.0635774
	IC.665	0.600575	0.764711	0.168786	0.0824942	0.116395	0.0665912	0.209892	0.0734322	0.0469371	0.0795699	0.0554818
	IC.684	0.333077	0.155261	0.496056	0.0867018	0.026267	0.0301709	0.0350256	0.0413716	0.0831338	0.0637348	0.0502558
	IC.689	0.227451	0.158007	0.384338	0.144394	0.309833	0.361989	0.510483	0.0699031	0.0890087	0.134366	0.03859
	IC.711	0.0519695	0.0488107	0.415422	0.0996384	0.0797343	0.0268567	0.0257961	0.064343	0.3896	0.0284522	0.0125047
	IC.736	0.0303468	0.00365784	0.260393	0.143043	0.0581287	0.0334399	0.139221	0.045281	0.0112617	0.0389468	0.12006
	IC.797	0.0763464	0.0646344	0.0198107	0.25115	0.330174	0.374064	0.311455	0.0361954	0.0650235	0.022435	0.026497
	IC.818	0.163728	0.143635	0.197803	0.119998	0.145461	0.091091	0.084464	0.122076	0.05885	0.191688	0.100516
	IC.857	0.197137	0.0972739	0.0925485	0.446593	0.480867	0.0162228	0.389152	0.0439872	0.0839187	0.153954	0.0323537
	IC.912	0.0298281	0.0287463	0.446001	0.0982251	0.0487941	0.0604684	0.0338484	0.038216	0.0375333	0.0908211	0.103688
	IC.940	0.163449	0.20585	0.275403	0.255075	0.11717	0.383813	0.201506	0.741823	0.118715	0.13488	0.177825
	IC.999	0.31136	0.0941121	0.174177	0.120361	0.168356	0.18001	0.270399	0.450687	0.0967311	0.120342	0.0458254
	IC.1036	0.364607	0.714174	0.407009	0.0833644	0.0403014	0.158305	0.215256	0.0212054	0.0994696	0.0731884	0.0621442
	IC.1125	0.197622	0.0372201	0.277131	0.170549	0.0604368	0.0624617	0.0503727	0.105157	0.0266135	0.0855539	0.0274529
	IC.1211	0.220083	0.288381	0.132227	0.140234	0.271844	0.284056	0.0417062	0.0515178	0.0689069	0.129489	0.0555973
	IC.1240	0	0	0.151875	0.549615	0.229287	0.175864	0.0277856	0.177094	0.112807	0.193506	0.0366527
	IC.1260	0.0629792	0.0160406	0.00177515	0.191877	0.0338426	0.0257492	0.0236485	0.0590578	0.398505	0.00737415	0.0161984
	IC.1329	0.149506	0.213942	0.092382	0.194324	0.0736362	0.148703	0.0813738	0.0213265	0.0277366	0.0839811	0.0391929
	IC.1331	0.0331224	0.0258408	0.329742	0.0627694	0.0661337	0.0672407	0.316528	0.620065	0.090626	0.0434664	0.0372641
	IC.1378	0.743006	0.619334	0.0176842	0.400969	0.110158	0.136457	0.678469	0.468097	0.0786201	0.00737105	0.116647
	IC.1386	0.409787	0.399135	0.0931895	0.0371056	0.0762679	0.0363204	0.0973756	0.0577168	0.185359	0.176999	0.0219312
	IC.10048	0.163182	0.0687761	0.381865	0.359303	0.00809989	0.0328107	0.0127272	0.0843886	0.0250185	0.0468496	0.0288288
	IC.10196	0.051558	0.00980145	0.0522778	0.0552773	0.0674919	0.0676167	0.0719784	0.0592108	0.0631137	0.0252212	0.0265911
	IC.10213	0.114442	0.0307234	0.21305	0.068166	0.05137	0.024597	0.02171	0.0397898	0.0171412	0.0168804	0.0196073
	IC.10259	0.857285	0.293893	0.0116982	0.00859816	0.00601874	0.0138249	0.0425207	0.00290993	0.0217915	0.0224376	0.00340488
	IC.10419	0.492495	0.135932	0.0387277	0.031325	0.0186691	0.0483496	0.00532007	0.0243319	0.0162883	0.171301	0.00940903
	IC.10473	0.283326	0.266338	0.225285	0.0352858	0.00677516	0.0140982	0.0709095	0.0142847	0.0143983	0.0260726	0.0302766
	IC.11100	0.120358	0.0602702	0.0785876	0.0523542	0.019022	0.0251943	0.0665706	0.0400628	0.0171363	0.0541754	0.029638
	IC.20476	0.468529	0.132111	0.184398	0.0294137	0.0158549	0.0156516	0.326272	0.0486121	0.0183072	0.0436387	0.0462137
	IC.30048	0.586736	0.199082	0.108643	0.0771242	0.103256	0.0590402	0.160009	0.0643133	0.00581523	0.0584851	0.0396132
	IC.30281	0.185685	0.176981	0.123543	0.00739267	0.19697	0.134804	0.0471396	0.00866499	0.00325367	0.0976788	0.0161421
	IC.JCP	0.125171	0.107317	0.161929	0.127902	0.0124842	0.0585157	0.181237	0.0395778	0.031586	0.091286	0.0475296
	IC.JJM	0.2638	0.376319	0.273887	0.072556	0.220953	0.234091	0.0785551	0.138144	0.0151253	0.0684887	0.0569225
	IC.REH	0.213036	0.125032	0.0553422	0.0593472	0.0648306	0.0484285	0.0191514	0.0910147	0.369756	0.0471524	0.0194086
[truncated: 2 more columns]

## Sheet: Fig 3B,C
Patient Sample	CD4-Ig	PG9	PG16	PGT121	PGT126	2G12	b12	VRC03	2F5	10E8	39F
IC.REH	-2.8647	1.2107	-0.433038				1.76179	-0.29904	-0.395501	-0.504082
IC.JJM	0.32164	1.15681	0.896079	1.46932	1.4379	0.683539	-0.601951	0.773412	1.30164	0.559191	0.644255
IC.JCP	0.0496014	0.219746	-0.0911674	-1.58614	-0.10631	0.0777174	-0.515306	0.652379	-0.415948	-0.232828	0.80419
IC.JBS	0.306744			0.676057		-0.083895	0.650403				0.00147389
IC.999	1.14414	0.87504	0.298055			0.838296	-1.43857	-0.278543		-1.33047	-0.609618
IC.940	0.217803	1.41838	1.54416	-0.831295	1.16135	1.35788	1.30027	1.05328		1.64446	1.65121
IC.912	0.388132	-0.749547	-1.31695	-0.214289	-0.326106	0.575485	-0.177364	0.930366	-0.769178	0.6354	-0.344289
IC.857	0.31698	-0.323054	-0.169397	0.51664	-2.28003	1.26697	-0.251964	-0.737586	-0.1135	-0.43195	0.868998
IC.818	0.390666	0.197915	-0.687682	0.735935	0.482927	0.715222	0.394525	1.04759	1.36688	0.860708	0.420767
IC.797	-1.20919	0.333238	0.345902	0.991878	1.09003	1.13457	0.0225061	0.636673	-0.0811689	-0.518626	1.08675
IC.711	-0.464679	0.666812	0.59016	0.496087	0.0079648	0.681065	1.89521	0.796469	-2.2023	0.140715	-1.00784
IC.689	-0.575628	1.01603	0.744047	0.662108	0.719907	0.225206	0.206223	1.25269	0.436464	-0.195672	0.879601
IC.684	0.0354	1.51095	0.749063	0.0357088	-0.0433368	0.536015	0.439158	1.79013	0.11745	0.286411	-1.20126
IC.665	0.710148	-0.240451	0.0741591	0.95607	0.0552102	0.479695	-0.0702079	0.799831	0.629546	0.782149	-0.76815
IC.629	-1.84585	0.595676	0.230015	0.583699	-1.42955	1.21607	-0.561882	0.217554	0.168021	0.248908	1.39874
IC.606	0.313882			1.52154	0.227393		0.291481		-1.08862	-0.462393	1.41707
IC.534	0.125885	0.593046	-1.18882	0.00663877	-1.74522	-0.467921	0.735039	0.0699353	0.937001	1.13917	-0.313204
IC.525	-0.446381	-0.599055	0.0439672	0.937459	1.16261	-0.122316	1.78274	0.666441	-0.704221	-0.880717	0.414623
IC.479	0.364002	1.06772	1.22801	0.591592	0.188556	0.177612	-2.84603	0.13796	1.06764	1.04911	0.322325
IC.472	-0.184815	1.56555	1.10082	0.330177	0.0391503	-0.997771	-2.47315	0.239217	-0.497587	-3.4486	1.15449
IC.465	-4.1091	-1.14804	-0.219369	0.267769	-2.29466	0.636129	1.28202	-0.0273711	0.518056	-0.720599	0.0673749
IC.461	-0.681403	0.413453	0.606055	0.652165	0.306595	0.696821	0.0529204	-0.515552	-0.517051	-0.817172	-0.789427
IC.454	-0.434553	-0.155414	0.818907	0.822746	1.79937	1.54882	-0.70181	0.937698	-0.170148	-0.0571628	-1.1019
IC.451	-1.41223	0.738893	0.227466	0.720667	-0.327608	1.31195	0.461809	0.329936	-0.512626	-0.465618	-0.00410294
IC.450	-0.546079	0.915052	0.98648	-0.683837	-0.438193	-0.461636	-0.66738	0.166116	0.944815	-1.30457	0.387514
IC.404	0.882069	1.14485	1.14037	0.937126	0.981259	1.19681	-0.105821	0.892465	0.815998	0.65698	-0.873642
IC.389	-1.04074	0.288883	0.177825	-0.833097	-3.26917	-0.608578	-0.156129	0.316999	-0.0401492	-0.475834	-1.42536
IC.387	0.877294	1.32252	1.07004	1.29834	1.3135	0.598534	1.14666	0.671776	1.52454	2.01925	1.02685
IC.35	0.0782746	0.618926	0.510459	-0.277865	0.68933	-0.433901	-1.07697	0.520489	-0.0317791	0.215533	0.554008
IC.30281	0.308077	0.977233	0.989797	1.34784	1.03631	0.30678	-2.07067	0.756949	-1.36823	0.364346	0.180633
IC.30048	-1.35805	0.76736	-0.651141	-0.0260402	-0.87508	0.378363	-0.982701	0.460033	0.200763	0.157372	0.44647
IC.295	0.165807	-0.635734	1.252	0.83465	0.877753	0.46117	0.283466	-0.872027	1.54563	0.415332	0.149288
IC.277	-0.652699	0.401608	0.0849758	-0.214918	0.0180768	0.464457	-0.792929	-0.764879	0.611448	-0.0348609	0.0733826
IC.253	0.0770562	-6	0.59359	0.141535	0.304016	1.76769	-1.13178	-0.261349	-6	-2.78233	-0.16451
IC.246	-0.846082	-0.758956	-0.326968	0.412798	-0.0757498	0.400057	0.425682	0.767674	0.519707	-0.938155	-0.0840143
IC.241	-0.0770938	0.202232	0.0882291	0.357129	0.637407	0.0151475	-0.764681	0.367959	-0.973246	-1.16076	0.46151
IC.239	0.0898096	0.396663	-0.02459	0.435034	0.451892	-0.455133	-0.744952	0.939744	-0.957617	-0.603606	-0.730725
IC.206	-0.419461	0.575316	0.0904662	0.863213	0.603715	0.461863	-0.356868	0.436777	-0.635011	-1.39475	-1.91642
IC.20476	-0.688996	1.29229	0.41558	-1.38461	-1.4027	-0.775758	-1.16955	0.666654	-0.422052	-0.413942	1.12286
IC.2	-0.127106	-0.167928	0.983566	-0.0725469	1.06034	-1.18987	-0.298387	0.400179	1.04062	-0.562819	-0.193016
IC.193	-0.395578	1.65524	-0.602693	0.887084	1.46828	0.353058	-0.796127	-0.248828	1.48023	-0.639926	0.275973
IC.18	0.391955			-0.527992	-0.397971	0.750117	-0.808535				1.39495
IC.1386	0.62393	0.800426	0.896939	0.187553	-0.523325	-0.468638	0.618426	0.763859	-0.00339921	-0.761243	0.413564
IC.1378	-3.62738	1.96897	1.66395	-0.265859	-0.062207	1.23282	0.468211	-1.05424		1.02021	1.52308
IC.1331	-0.75314	-0.4638	-0.70617	-8.65235e-07	0.0969736	-0.0926117	0.72592	0.557931	0.552534	-0.334077	1.49908
IC.1329	-0.288129	0.130324	0.977547	0.190664	0.908553	0.899154	-0.474013	-0.185392	-0.759883	-0.220682	0.244565
IC.1260	-1.65742	0.260794	-0.959262	-0.0597513	-0.30748	1.26648	1.72535	-2.81967	0.383898	-0.672767	-0.27059
IC.1240	-1.02714	-6	-6	-0.0199856	0.238418	0.037431	-0.215022	-0.289681	-0.183972	-1.2213	-0.626718
IC.1211	0.58706	0.948417	1.02264	1.42277	1.16499	0.840621	0.226946	0.642234	0.264981	0.632012	-0.249306
IC.1125	0.260394	0.72568	-0.39485	0.155982	0.130694	0.793455	-0.238564	0.528428	0.428052	0.285606	-0.542619
IC.11100	0.616239	0.347288	1.06945	0.127015	0.371506	0.23262	-0.0877066	0.119669	-0.273522	0.103812	0.602225
IC.10473	-1.753	0.184183	0.522121	-1.79342	-1.1482	-0.227584	-0.605844	1.15034	0.147073	-0.313023	0.385768
IC.10419	-0.321668	2.00372	0.976258	-0.369693	0.0100331	-0.430669	-0.926134	0.361326	-0.0729976	0.376567	-1.50815
IC.1036	-0.523577	0.337659	1.29808	-0.947938	0.692466	0.487366	1.00133	0.302713	-1.62039	0.0148381	0.698555
IC.10259	-0.963159			-1.16194		-1.55133	0.0500897				0.565578
IC.10213	-1.54681	-0.918506	-0.0394769	-1.47519	-2.89451	0.752636	0.257499		-2.02305	-2.39659	-0.365569
IC.102	-0.338543	0.859485	0.530746	-0.682304	-0.572049	-0.973936	0.675547	-1.15842	0.227762	0.217743	-0.877962
IC.10196	-0.530903	0.359349	-1.07867	0.57791	0.617749	0.369958	0.486043	0.30863	0.391071	-0.134378	0.725491
IC.10048	-0.713569	0.857318	0.265011	-1.52575	-0.240971	1.59597	-0.475057	0.818996	0.0920564	0.0475126	-1.21682
Log Volatility Iowa City Samples	CD4-Ig	PG9	PG16	PGT121	PGT126	2G12	b12	VRC03	2F5	10E8	39F
Median	-0.321668	0.575316	0.345902	0.190664	0.130694	0.461863	-0.105821	0.418478	-0.00339921	-0.208177	0.212599
Mean	-0.420032	0.286569	0.22205	0.143797	0.028942	0.3593	-0.0884201	0.291425	-0.09659	-0.224253	0.115138
Log Volatility UW (median)	0.0406591	0.79068	0.639476	0.360589	0.238245	0.616253	0.229049	0.700003	0.268077	0.152178	0.244557

## Sheet: Fig 3D
Mean Volatility	Length	PNGS	Charge	Hydro		SE	Len-Log	Glyco-Log	Charge-log	Hydro-Log
SP	-5.83712	-5.78877	-4.33052	-3.55062		SP	0.114902	0.119981	0.276468	0.229115
C1	-5.70085	-5.52068	-4.0651	-4.48061		C1	0.13955	0.151114	0.239173	0.162402
V1	-3.41439	-3.78356	-3.26456	-2.88709		V1	0.353747	0.30032	0.29383	0.231881
V2	-4.09354	-4.60095	-3.85247	-3.20889		V2	0.307541	0.259205	0.281316	0.185113
C2	-6	-5.21673	-4.13264	-4.11764		C2	0	0.185354	0.237949	0.149384
V3	-5.70455	-5.81269	-4.19565	-3.73007		V3	0.144725	0.106991	0.279246	0.209871
C3	-5.55729	-4.64614	-3.04757	-3.26538		C3	0.15966	0.241442	0.268349	0.168037
V4	-4.10908	-3.92521	-3.05926	-3.0109		V4	0.328172	0.291596	0.294592	0.223168
C4	-5.83917	-5.62141	-4.85846	-4.34291		C4	0.113204	0.14884	0.237492	0.208697
V5	-3.79721	-4.09218	-2.965	-2.97472		V5	0.353458	0.327668	0.347367	0.265789
C5	-5.94913	-6	-5.47499	-5.00553		C5	0.0508708	0	0.174631	0.183284
FP	-5.76558	-6	-5.85143	-5.15088		FP	0.133104	0	0.104224	0.185283
Polar	-6	-6	-6	-5.31848		Polar	0	0	0	0.17205
HR1	-5.93354	-6	-5.78723	-5.28198		HR1	0.0664642	0	0.120941	0.155364
Loop	-5.89403	-5.74543	-4.87038	-4.40205		Loop	0.0744544	0.124181	0.235008	0.196166
HR2	-6	-6	-4.74772	-4.35353		HR2	0	0	0.250813	0.207818
MPER	-6	-5.61568	-5.02227	-4.67207		MPER	0	0.166547	0.242249	0.205865
TM	-6	-6	-6	-4.96195		TM	0	0	0	0.189125
Endo	-6	-6	-5.70821	-5.14292		Endo	0	0	0.142706	0.197812
KEN	-6	-5.86073	-4.34488	-4.14504		KEN	0	0.0978218	0.295249	0.252819
LLP2	-6	-6	-5.27188	-4.65741		LLP2	0	0	0.200475	0.20476
LLP3	-6	-5.72167	-5.26003	-4.56288		LLP3	0	0.135775	0.203971	0.191209
LLP1	-5.77588	-6	-4.82443	-3.99309		LLP1	0.15715	0	0.268198	0.225953

## Sheet: Fig 3E
			Mean Volatility Iowa City Samples	Mean Volatility UW Samples
	Length	S1-L	-5.83712	-5.89664
		S2-L	-5.70085	-5.92177
		S3-L	-3.41439	-3.1133
		S4-L	-4.09354	-4.69123
		S5-L	-6	-5.93295
		S6-L	-5.70455	-5.91157
		S7-L	-5.55729	-5.55252
		S8-L	-4.10908	-4.4766
		S9-L	-5.83917	-5.8086
		S10-L	-3.79721	-4.0494
	PNGS	S1-G	-5.78877	-6
		S2-G	-5.52068	-5.34117
		S3-G	-3.78356	-3.95705
		S4-G	-4.60095	-5.17837
		S5-G	-5.21673	-4.73396
		S6-G	-5.81269	-5.74065
		S7-G	-4.64614	-4.73108
		S8-G	-3.92521	-4.27288
		S9-G	-5.62141	-5.90947
		S10-G	-4.09218	-4.13565
	Charge	S1-C	-4.33052	-4.40355
		S2-C	-4.0651	-3.5748
		S3-C	-3.26456	-3.22075
		S4-C	-3.85247	-3.77716
		S5-C	-4.13264	-4.04151
		S6-C	-4.19565	-4.28629
		S7-C	-3.04757	-3.31584
		S8-C	-3.05926	-2.96677
		S9-C	-4.85846	-5.59229
		S10-C	-2.965	-3.55043
	Hydro	S1-H	-3.55062	-3.45289
		S2-H	-4.48061	-4.44307
		S3-H	-2.88709	-3.38669
		S4-H	-3.20889	-3.39495
		S5-H	-4.11764	-4.26172
		S6-H	-3.73007	-4.25323
		S7-H	-3.26538	-3.34379
		S8-H	-3.0109	-2.74838
		S9-H	-4.34291	-4.87921
		S10-H	-2.97472	-3.2034

## Sheet: Fig 3F
		Mean Volatility Motivate Trial (day1) samples	UW Mean Volatility
Length	S1-L	-5.46142	-5.89664
	S2-L	-6	-5.92177
	S3-L	-1.93327	-3.1133
	S4-L	-4.01613	-4.69123
	S5-L	-6	-5.93295
	S6-L	-5.6201	-5.91157
	S7-L	-5.29331	-5.55252
	S8-L	-3.46214	-4.4766
	S9-L	-6	-5.8086
	S10-L	-4.65849	-4.0494
PNGS	S1-G	-5.59025	-6
	S2-G	-4.27022	-5.34117
	S3-G	-3.43142	-3.95705
	S4-G	-4.64542	-5.17837
	S5-G	-4.47726	-4.73396
	S6-G	-5.38847	-5.74065
	S7-G	-3.85096	-4.73108
	S8-G	-2.31115	-4.27288
	S9-G	-5.26524	-5.90947
	S10-G	-3.83167	-4.13565
Charge	S1-C	-3.68687	-4.40355
	S2-C	-2.97211	-3.5748
	S3-C	-2.6564	-3.22075
	S4-C	-2.11957	-3.77716
	S5-C	-3.06025	-4.04151
	S6-C	-3.18562	-4.28629
	S7-C	-2.76207	-3.31584
	S8-C	-1.72627	-2.96677
	S9-C	-4.38476	-5.59229
	S10-C	-3.45911	-3.55043
Hydro	S1-H	-2.61087	-3.45289
	S2-H	-3.69674	-4.44307
	S3-H	-2.55549	-3.38669
	S4-H	-2.64706	-3.39495
	S5-H	-3.62973	-4.26172
	S6-H	-2.95746	-4.25323
	S7-H	-2.97667	-3.34379
	S8-H	-2.27059	-2.74838
	S9-H	-3.7749	-4.87921
	S10-H	-2.75225	-3.2034

## Sheet: Fig 3G
	Standard Deviation of Hydropathy Volatility Among Patients
Number of Envs Per sample	SP	C1	V1	V2	C2	V3	C3	V4	C4	V5	C5	FP	Polar	HR1	Loop	HR2	MPER	TM	Endo	KEN	LLP2	LLP3	LLP1
2	1.99326	1.30941	1.98751	1.72428	1.46191	1.86057	1.53568	1.98843	1.64433	2.1976	1.29741	0.764477	1.44951	1.18026	1.42743	1.63635	1.49244	1.46877	1.17792	1.86668	1.59216	1.48697	1.69868
3	1.78203	1.27734	1.77784	1.10268	1.09828	1.5878	1.39279	1.85313	1.75033	1.9649	1.60521	1.57367	1.29731	1.16321	1.44567	1.72226	1.722	1.40418	1.70281	2.02453	1.65854	1.40488	1.61287
>3	1.6169	0.878703	1.58111	1.27225	0.846344	1.31967	0.712982	1.15487	1.49069	1.92408	1.21452	1.37294	1.28691	1.16283	1.35811	1.3676	1.50516	1.46764	1.51365	1.79389	1.47058	1.36538	1.70025
Motivate Trial (9 on average)	0.982242	0.750846	0.924939	0.477051	0.484266	0.854596	0.636168	0.531398	1.21141	1.98471	1.10954	1.58673	1.63283	1.42234	1.29517	1.07664	1.60639	1.51943	1.7264	1.78062	1.10588	1.1	1.34428

## Sheet: Fig 3H
	Cumultative Mean Volatility													Cumultative Mean Volatility													Cumultative Mean Volatility													Cumultative Mean Volatility
	Test Number													Test Number													Test Number													Test Number
Iowa City Set (2 Envs per Sample)	1	2	3	4	5	6	7	8	9	10			Iowa City Set (3 Envs per Sample)	1	2	3	4	5	6	7	8	9	10			Iowa City Set (>3 Envs per Sample)	1	2	3	4	5	6	7	8	9	10			Motivate Trial (Avg 9 Envs per sample)	1	2	3	4	5	6	7	8	9	10
1	-2.28858	-3.05343	-1.5602	-6	-6	-1.76215	-2.28162	-6	-6	-4.47464			1	-0.902231	-2.1535	-6	-1.85814	-6	-2.1535	-1.97267	-6	-6	-1.64518			1	-1.34692	-2.83826	-2.83826	-6	-1.55733	-2.14888	-1.87038	-1.48696	-2.27342	-1.82731			1	-2.1704	-2.00396	-2.37748	-2.96037	-2.00396	-1.71525	-2.1704	-2.48434	-2.22309	-2.30965
2	-4.14429	-2.45562	-1.70525	-6	-4.3879	-1.54325	-1.77703	-3.62203	-4.0191	-5.23732			2	-1.27204	-4.07675	-5.69444	-2.16424	-3.98634	-2.06309	-3.98634	-3.82259	-4.14064	-1.33006			2	-1.7479	-4.41913	-2.14506	-6	-2.37292	-2.12263	-1.71386	-1.54951	-2.1849	-1.65714			2	-2.48206	-2.12834	-2.27394	-2.59173	-2.4211	-2.47738	-2.48206	-2.43091	-2.12617	-2.77459
3	-4.76286	-2.25385	-1.75611	-4.57162	-4.92527	-3.02883	-1.97709	-4.41469	-3.43994	-4.01418			3	-1.18634	-3.3345	-4.45385	-1.78114	-4.65756	-1.8213	-3.36725	-2.8867	-3.30771	-1.63712			3	-1.83586	-3.66473	-2.10063	-4.94609	-2.06589	-1.86062	-2.08866	-1.75166	-2.04288	-1.55029			3	-2.14358	-2.15992	-2.26686	-2.29957	-2.18582	-2.40249	-3.65471	-2.56669	-2.14091	-2.42147
4	-5.07215	-3.19039	-2.81708	-3.93826	-4.2035	-3.77162	-1.91153	-4.05548	-3.1521	-4.51064			4	-1.35225	-3.06368	-4.84039	-2.83585	-4.99317	-1.83051	-2.94198	-2.80559	-2.94328	-2.72784			4	-1.91031	-4.24855	-2.14383	-4.24855	-2.25899	-1.86737	-1.90064	-1.67671	-2.03511	-1.70171			4	-2.20206	-2.19736	-2.51003	-2.30209	-2.12517	-2.32336	-3.16984	-2.46762	-2.12717	-2.37188
5	-5.25772	-2.95995	-2.72911	-3.41548	-3.71523	-3.33088	-1.79409	-3.61594	-3.72168	-3.98007			5	-1.41084	-2.87676	-4.15695	-2.50886	-4.17498	-2.66441	-2.55657	-2.61447	-2.81151	-2.46692			5	-1.79557	-3.72125	-2.91506	-3.77969	-2.17265	-2.6939	-1.93979	-1.60869	-1.89541	-1.65174			5	-2.31214	-2.14653	-2.57567	-3.04167	-2.13422	-2.29277	-3.01137	-2.51059	-2.34964	-2.33158
6	-5.38143	-2.80031	-2.49352	-3.24243	-3.60493	-3.06154	-1.80472	-3.37616	-3.2832	-3.6796			6	-2.1757	-3.3973	-3.68708	-3.09071	-3.6793	-3.22034	-2.51069	-2.66981	-2.83402	-2.41468			6	-1.85563	-3.66357	-3.42922	-3.46147	-2.81054	-2.60424	-1.86432	-1.71288	-1.93883	-1.84949			6	-2.21265	-2.26182	-2.51691	-2.77916	-2.19257	-2.40403	-3.0494	-2.55778	-2.45143	-2.31844
7	-5.4698	-3.25741	-2.99445	-3.63637	-3.41589	-3.02964	-2.40404	-3.75099	-3.0659	-3.40568			7	-2.0682	-3.08353	-3.42581	-3.50633	-3.47529	-3.1132	-3.00916	-2.64132	-3.2863	-2.33401			7	-2.44768	-3.34761	-3.4215	-3.15792	-2.78513	-2.49325	-2.08015	-1.72922	-2.11736	-2.44242			7	-2.7537	-2.14822	-2.55645	-2.84493	-2.26256	-2.35049	-3.01923	-2.52233	-2.38751	-2.27713
8	-5.3454	-3.06459	-2.7792	-3.31817	-3.15685	-2.81888	-2.85354	-4.03212	-2.83817	-3.72997			8	-2.12995	-2.93035	-3.20585	-3.43635	-3.40919	-2.90195	-2.7458	-2.98476	-3.62551	-2.36254			8	-2.37975	-3.11503	-3.74381	-2.95784	-2.7056	-2.93159	-2.05816	-1.78168	-2.11939	-2.41635			8	-2.6982	-2.22375	-2.9869	-2.83337	-2.16307	-2.40074	-2.90257	-2.48493	-2.44385	-2.34727
9	-4.8897	-3.39074	-2.61755	-3.08772	-2.94747	-3.17234	-3.20314	-3.83762	-2.66997	-3.43976			9	-2.14712	-3.27142	-3.08621	-3.33923	-3.23685	-3.24618	-3.10737	-3.31979	-3.46196	-2.35386			9	-2.34827	-3.06143	-3.53087	-3.12817	-2.65758	-3.10483	-1.9908	-1.87623	-2.03356	-2.38663			9	-2.61431	-2.64333	-2.91165	-2.75032	-2.25166	-2.39815	-2.79598	-2.56877	-2.83898	-2.38451
10	-4.60094	-3.32925	-2.95579	-3.37894	-3.25272	-3.13268	-3.16665	-3.68271	-2.55899	-3.69579			10	-2.53241	-3.17273	-3.00572	-3.23043	-3.1602	-3.14669	-2.96116	-3.1079	-3.71576	-2.36551			10	-2.43229	-2.98263	-3.33351	-3.1342	-2.58224	-3.05761	-2.39172	-2.02613	-2.01897	-2.3576			10	-2.64892	-2.61675	-2.89859	-2.71304	-2.30586	-2.40677	-2.74735	-2.60793	-2.80351	-2.38381
11	-4.3806	-3.57205	-3.23254	-3.18836	-3.07012	-3.064	-3.0767	-3.44957	-2.44295	-3.63052			11	-2.48152	-2.96632	-2.88203	-3.05837	-3.02217	-2.96979	-2.95983	-2.97683	-3.57152	-2.69592			11	-2.51801	-2.88309	-3.2698	-3.02087	-2.54349	-2.9021	-2.41362	-2.38739	-2.38088	-2.38261			11	-2.65197	-2.57617	-2.81726	-2.64858	-2.28587	-2.73343	-2.63092	-2.55303	-2.75862	-2.41993
12	-4.1624	-3.38125	-3.21131	-3.0323	-3.18716	-2.97852	-2.95033	-3.33196	-2.47069	-3.49782			12	-2.77473	-2.92499	-2.77868	-2.96789	-3.27032	-3.22231	-2.92669	-2.86558	-3.43828	-2.6261			12	-2.80817	-2.7894	-3.26302	-2.98852	-2.44292	-2.83806	-2.38013	-2.3443	-2.46374	-2.35171			12	-2.66749	-2.59325	-2.78952	-2.66438	-2.36534	-2.6909	-2.57867	-2.528	-2.7581	-2.45108
13	-4.06053	-3.58269	-3.09984	-3.26058	-3.40353	-3.21094	-2.87738	-3.28917	-2.51552	-3.33211			13	-2.66419	-3.16153	-2.63434	-2.86776	-3.16107	-3.43598	-2.79394	-3.10669	-3.31673	-2.65075			13	-2.9376	-2.7187	-3.18386	-2.93351	-2.42683	-2.75504	-2.65859	-2.3823	-2.47673	-2.51625			13	-2.62276	-2.55422	-2.72442	-2.62638	-2.36628	-2.66157	-2.60803	-2.494	-2.75987	-2.42299
14	-3.84841	-3.48976	-2.97439	-3.24579	-3.58899	-3.07045	-2.88996	-3.1801	-2.4157	-3.52268			14	-2.65035	-3.0082	-2.60935	-3.09149	-3.08545	-3.26305	-2.74819	-3.04559	-3.14427	-2.62436			14	-2.85829	-2.66821	-3.10618	-2.88354	-2.36863	-2.69185	-2.5649	-2.33777	-2.72839	-2.43272			14	-2.58037	-2.58323	-2.72143	-2.63039	-2.3422	-2.67101	-2.56669	-2.45466	-2.6675	-2.42737
15	-3.68142	-3.34194	-2.85064	-3.21861	-3.53894	-3.26575	-2.77184	-3.36809	-2.37801	-3.44631			15	-2.62574	-2.91733	-2.50305	-3.28539	-2.99083	-3.44551	-2.70514	-2.96642	-3.33465	-2.8494			15	-2.77521	-2.63257	-3.01636	-2.80856	-2.35048	-2.61622	-2.69329	-2.39448	-2.67119	-2.48311			15	-2.62431	-2.58985	-2.67906	-2.64128	-2.37146	-2.67835	-2.54378	-2.4263	-2.67591	-2.39914
16	-3.82633	-3.21704	-2.84986	-3.15353	-3.39792	-3.12982	-2.70873	-3.53259	-2.32738	-3.60592			16	-2.79844	-2.89514	-2.72161	-3.21465	-2.90672	-3.3343	-2.63868	-3.15602	-3.50123	-2.72771			16	-2.6925	-2.55158	-2.91202	-2.75876	-2.48425	-2.55346	-2.63916	-2.38692	-2.62326	-2.44481			16	-2.59923	-2.63046	-2.68365	-2.617	-2.36404	-2.63241	-2.52559	-2.44847	-2.64946	-2.6242
17	-3.67864	-3.10098	-3.03516	-3.04287	-3.55098	-3.29865	-2.61356	-3.46462	-2.26951	-3.47171			17	-2.75749	-2.8485	-2.91446	-3.37849	-3.05273	-3.27236	-2.59277	-3.05409	-3.4277	-2.63789			17	-2.64414	-2.53288	-2.85074	-2.67571	-2.42559	-2.7562	-2.57874	-2.59945	-2.60035	-2.49954			17	-2.57885	-2.59509	-2.61206	-2.60919	-2.36084	-2.63535	-2.53894	-2.46635	-2.65141	-2.55611
18	-3.80761	-3.0018	-2.93779	-3.20716	-3.4565	-3.23635	-2.80169	-3.36742	-2.47676	-3.61217			18	-2.69686	-2.79985	-2.87761	-3.2822	-2.96221	-3.14069	-2.52779	-2.93455	-3.31159	-2.82468			18	-2.57985	-2.49369	-2.76663	-2.86039	-2.36566	-2.71484	-2.55402	-2.78837	-2.78922	-2.48698			18	-2.59009	-2.60613	-2.57968	-2.57697	-2.56302	-2.57042	-2.5359	-2.66267	-2.5994	-2.56701
19	-3.92299	-2.96426	-2.89776	-3.18446	-3.35669	-3.3818	-2.75162	-3.2609	-2.66219	-3.50417			19	-2.87071	-2.96828	-2.8395	-3.2201	-2.94115	-3.09562	-2.49212	-2.90033	-3.2005	-2.95963			19	-2.54342	-2.4444	-2.73448	-2.82018	-2.33372	-2.69161	-2.53269	-2.74184	-2.73859	-2.46838			19	-2.55924	-2.59972	-2.59972	-2.58772	-2.54513	-2.58452	-2.54881	-2.59972	-2.58772	-2.53418
20	-4.02684	-2.90415	-3.05288	-3.10324	-3.25507	-3.30523	-2.67624	-3.39785	-2.64794	-3.44304			20	-2.83485	-2.90317	-2.75757	-3.1516	-2.90832	-3.02293	-2.66751	-3.05531	-3.09123	-2.91811			20	-2.49412	-2.38953	-2.70444	-2.78586	-2.31142	-2.69894	-2.51973	-2.70533	-2.67601	-2.42557			20	-2.55549	-2.55549	-2.55549	-2.55549	-2.55549	-2.55549	-2.55549	-2.55549	-2.55549	-2.55549
21	-3.88833	-2.97894	-2.98216	-3.24118	-3.18854	-3.25649	-2.62346	-3.28799	-2.61032	-3.41127			21	-2.80124	-2.82863	-2.74389	-3.06929	-2.83353	-2.96708	-2.65812	-3.01121	-3.06166	-3.06486			21	-2.48361	-2.37557	-2.7895	-2.72996	-2.36207	-2.72225	-2.55158	-2.67634	-2.62274	-2.59578
22	-3.81965	-2.9148	-2.92456	-3.15493	-3.11487	-3.24382	-2.59686	-3.20981	-2.69506	-3.31601			22	-2.75838	-2.77468	-2.73564	-3.00441	-2.80151	-2.92777	-2.59811	-2.97803	-3.03896	-3.19828			22	-2.47225	-2.47171	-2.74926	-2.67186	-2.52743	-2.68507	-2.53359	-2.64049	-2.56952	-2.56434
23	-3.73402	-3.04894	-2.84483	-3.10481	-3.02687	-3.1514	-2.74482	-3.13808	-2.70735	-3.29524			23	-2.76656	-2.75323	-2.69713	-3.10808	-2.72383	-2.87201	-2.58447	-2.90671	-2.97836	-3.13061			23	-2.44124	-2.62512	-2.69438	-2.64913	-2.50501	-2.63145	-2.68431	-2.58424	-2.65305	-2.71372
24	-3.70566	-2.96735	-2.80972	-3.05253	-3.02483	-3.27009	-2.8169	-3.13456	-2.84455	-3.20977			24	-2.90128	-2.86305	-2.83475	-3.07363	-2.86034	-2.97688	-2.57058	-2.87533	-3.0788	-3.06959			24	-2.58952	-2.60527	-2.64929	-2.6007	-2.47857	-2.66244	-2.66554	-2.66368	-2.66077	-2.67393
25	-3.66847	-2.90163	-2.93733	-3.17043	-2.99892	-3.37929	-2.94422	-3.08926	-2.97076	-3.32138			25	-3.02523	-2.98853	-2.96136	-3.03585	-2.98592	-2.97566	-2.70776	-2.84441	-3.03974	-3.00031			25	-2.59124	-2.57723	-2.62927	-2.56977	-2.46477	-2.61542	-2.63442	-2.61943	-2.64029	-2.64248
26	-3.59333	-3.0208	-3.05512	-3.11995	-3.11435	-3.48008	-3.06175	-3.04161	-3.08727	-3.4244			26	-2.95506	-2.98691	-2.96079	-3.00695	-2.95391	-2.95976	-2.81088	-2.81088	-2.98691	-2.96079			26	-2.60074	-2.60074	-2.60074	-2.60074	-2.60074	-2.60074	-2.60074	-2.60074	-2.60074	-2.60074
27	-3.52905	-2.99696	-3.16419	-3.17012	-3.07315	-3.51692	-3.03312	-2.978	-3.19515	-3.38234			27	-2.929	-2.929	-2.929	-2.929	-2.929	-2.929	-2.929	-2.929	-2.929	-2.929
28	-3.4845	-2.92986	-3.15032	-3.13864	-3.00333	-3.43712	-3.02393	-2.91709	-3.29532	-3.30734
29	-3.41001	-3.03573	-3.08459	-3.13309	-3.10666	-3.38764	-2.96598	-3.0234	-3.22706	-3.26233
30	-3.49635	-3.0338	-3.13092	-3.0874	-3.04696	-3.31713	-2.96638	-2.96537	-3.2141	-3.25537
31	-3.47962	-3.12948	-3.10375	-3.0614	-3.0225	-3.27005	-2.91313	-2.96127	-3.16573	-3.18555
32	-3.41988	-3.12038	-3.07806	-3.00067	-3.11554	-3.35537	-3.00959	-3.00856	-3.13484	-3.2735
33	-3.35511	-3.20764	-3.1666	-3.09156	-3.20295	-3.29355	-3.10021	-2.95726	-3.22167	-3.22627
34	-3.29386	-3.15918	-3.13341	-3.17711	-3.15918	-3.28649	-3.04675	-3.04675	-3.1858	-3.1858
35	-3.25798	-3.24035	-3.21532	-3.25776	-3.24035	-3.23717	-3.13113	-3.13113	-3.13113	-3.13113
36	-3.21082	-3.21082	-3.21082	-3.21082	-3.21082	-3.21082	-3.21082	-3.21082	-3.21082	-3.21082

## Sheet: Fig 4B
		Genetic Distance		V1 Length	V1 Hydro	V1 PNGS	V1 Charge		V2 Length	V2 Hydro	V2 PNGS	V2 Charge		V3 Length	V3 Hydro	V3 PNGS	V3 Charge		V4 Length	V4 Hydro	V4 PNGS	V4 Charge		V5 Length	V5 Hydro	V5 PNGS	V5 Charge			Genetic Distance Section	V1-Len	V1-Hydro	V1-PNGS	V1-Charge	V2-Len	V2-Hydro	V2-PNGS	V2-Charge	V3-Len	V3-Hydro	V3-PNGS	V3-Charge	V4-Len	V4-Hydro	V4-PNGS	V4-Charge	V5-Len	V5-Hydro	V5-PNGS
	IC.25.S.A2	0.020581		0.0789474	-0.0330883	0	-0.0263158		0	-0.0137615	-0.0208333	-0.0208333		0	0.0163395	0	0		0	-0.0150791	0	-0.030303		0	0	0	0			0.01	0	0	0	0	0	0	0	0	0	0	0	0	0	0	0	0	0	0	0
IC.25.S.A1	IC.25.S.H11	0.016949		0	-0.0129438	0	0		0	0	0	0		0	0	0	0		0	-0.0150791	0	-0.030303		0	-0.0294118	0	0			0.02	0	0.00118718	0	0.000187571	0	0.000280533	0	0.000216497	0	4.30349e-05	0	0	0	0.000423921	0.000110702	0.000551027	0	0.000948788	0
	IC.25.S.A1	0.020581		-0.0731707	0.0342206	0	0.0243902		0	0.0139535	0.0208333	0.0208333		0	-0.0160768	0	0		0	0.01531	0	0.030303		0	0	0	0			0.03	0.00198494	0.00106046	0.000186561	0.000315703	0.000404369	0.000305129	2.47958e-05	0.000175537	0	0.00015281	0	0.000102891	0.00135371	0.000759196	0.000197382	0.000355092	0.00308946	0.00591164	0.000938615
IC.25.S.A2	IC.25.S.H11	0.015738		-0.0731707	0.0208338	0	0.0243902		0	0.0139535	0.0208333	0.0208333		0	-0.0160768	0	0		0	0	0	0		0	-0.0294118	0	0			0.04	0.00675876	0.00191295	0.00163191	0.00163421	3.4626e-05	0.000526264	7.80288e-05	0.000321391	0	0.000324639	0	0.000504033	0.000723266	0.000448216	0.000401277	0.000427002	0.00498977	0.00246651	0.000664917
	IC.25.S.A2	0.015738		0.0789474	-0.0204087	0	-0.0263158		0	-0.0137615	-0.0208333	-0.0208333		0	0.0163395	0	0		0	0	0	0		0	0.030303	0	0			0.05	0.0129996	0.00285291	0.000708479	0.00146486	0.000862527	0.000978672	0.000184092	0.000644675	0	0.000545803	0	0.000501414	0.00624716	0.000960299	0.000630512	0.00124301	0.0052512	0.012761	0.0016096
IC.25.S.H11	IC.25.S.A1	0.016949		0	0.0131135	0	0		0	0	0	0		0	0	0	0		0	0.01531	0	0.030303		0	0.030303	0	0			0.06	0.0142145	0.00438202	0.00130558	0.00190211	0.00187371	0.00128577	0.000520243	0.000708244	5.44218e-05	0.000589756	0	0.00044493	0.00510661	0.00243451	0.00147548	0.00188995	0.00829501	0.0179225	0.00271925
	IC.449.S.B8	0.025424		0	0.0729174	-0.030303	-0.030303		0	0	0	0		0	0	0	0		0	0	0	0		0	0	0	0			0.07	0.0168256	0.00307665	0.000914818	0.00108067	0.00343799	0.00160868	0.000318854	0.000974739	6.80272e-05	0.00098726	0	0.000769282	0.00649749	0.00362098	0.00182556	0.00199925	0.0136583	0.0146396	0.00307392
	IC.449.S.C5	0.029056		0	0.029081	0	0		0	-0.0101846	0	-0.0243902		0	0	0	0		0	0	0	0		0	0	0	0			0.08	0.0207801	0.00367705	0.00151015	0.00271289	0.00133025	0.00265827	0.000394489	0.00131112	5.8309e-05	0.00114363	0	0.000790056	0.00857615	0.00346648	0.00254376	0.00369483	0.0160875	0.0149834	0.00569196
	IC.449.S.C7	0.032688		0	0.0376048	0	-0.030303		0	0	0	0		0	-0.0197762	0	0.0285714		0	0	0	0		0	0	0	0			0.09	0.0155993	0.0048578	0.00241936	0.00294613	0.00832727	0.00655919	0.000253829	0.00272661	9.27644e-05	0.00242488	0.000120594	0.000815156	0.00664452	0.00558397	0.000998528	0.00247857	0.0447439	0.0460998	0.00913245
	IC.449.S.D11	0.027845		0	0.0353127	0	0		0	0	0	0		0	0	0	0		0	0	0	0		0	0	0	0
	IC.449.S.F12	0.026634		0	0.0621016	0.030303	-0.030303		0	0	0	0		0	-0.0197762	0	0.0285714		0	-0.00313062	0.03125	-0.03125		0	0	0	0
IC.449.S.B7	IC.449.S.F7	0.030266		0	0.0460569	0	-0.030303		0	0	0	0		0	-0.0521528	0	0		0	-0.00313062	0.03125	-0.03125		0	0	0	0
	IC.449.S.B7	0.025424		0	-0.0679618	0.030303	0.030303		0	0	0	0		0	0	0	0		0	0	0	0		0	0	0	0
	IC.449.S.C5	0.021792		0	-0.0408572	0.030303	0.030303		0	-0.0101846	0	-0.0243902		0	0	0	0		0	0	0	0		0	0	0	0
	IC.449.S.C7	0.016949		0	-0.0329127	0.030303	0		0	0	0	0		0	-0.0197762	0	0.0285714		0	0	0	0		0	0	0	0
	IC.449.S.D11	0.025424		0	-0.0350491	0.030303	0.030303		0	0	0	0		0	0	0	0		0	0	0	0		0	0	0	0
	IC.449.S.F12	0.023002		0	-0.0100808	0.0606061	0		0	0	0	0		0	-0.0197762	0	0.0285714		0	-0.00313062	0.03125	-0.03125		0	0	0	0
IC.449.S.B8	IC.449.S.F7	0.015738		0	-0.025035	0.030303	0		0	0	0	0		0	-0.0521528	0	0		0	-0.00313062	0.03125	-0.03125		0	0	0	0
	IC.449.S.B8	0.021792		0	0.0425976	-0.030303	-0.030303		0	0.0102894	0	0.0243902		0	0	0	0		0	0	0	0		0	0	0	0
	IC.449.S.B7	0.029056		0	-0.0282592	0	0		0	0.0102894	0	0.0243902		0	0	0	0		0	0	0	0		0	0	0	0
	IC.449.S.C7	0.026634		0	0.00828287	0	-0.030303		0	0.0102894	0	0.0243902		0	-0.0197762	0	0.0285714		0	0	0	0		0	0	0	0
	IC.449.S.D11	0.01937		0	0.00605554	0	0		0	0.0102894	0	0.0243902		0	0	0	0		0	0	0	0		0	0	0	0
	IC.449.S.F12	0.029056		0	0.0320874	0.030303	-0.030303		0	0.0102894	0	0.0243902		0	-0.0197762	0	0.0285714		0	-0.00313062	0.03125	-0.03125		0	0	0	0
IC.449.S.C5	IC.449.S.F7	0.023002		0	0.0164961	0	-0.030303		0	0.0102894	0	0.0243902		0	-0.0521528	0	0		0	-0.00313062	0.03125	-0.03125		0	0	0	0
	IC.449.S.C5	0.026634		0	-0.00821483	0	0.030303		0	-0.0101846	0	-0.0243902		0	0.0201752	0	-0.0285714		0	0	0	0		0	0	0	0
	IC.449.S.B8	0.016949		0	0.0340329	-0.030303	0		0	0	0	0		0	0.0201752	0	-0.0285714		0	0	0	0		0	0	0	0
	IC.449.S.B7	0.032688		0	-0.0362419	0	0.030303		0	0	0	0		0	0.0201752	0	-0.0285714		0	0	0	0		0	0	0	0
	IC.449.S.D11	0.031477		0	-0.00220903	0	0.030303		0	0	0	0		0	0.0201752	0	-0.0285714		0	0	0	0		0	0	0	0
	IC.449.S.F12	0.024213		0	0.023609	0.030303	0		0	0	0	0		0	0	0	0		0	-0.00313062	0.03125	-0.03125		0	0	0	0
IC.449.S.C7	IC.449.S.F7	0.016949		0	0.0081458	0	0		0	0	0	0		0	-0.0330297	0	-0.0285714		0	-0.00313062	0.03125	-0.03125		0	0	0	0
	IC.449.S.C7	0.031477		0	0.00221392	0	-0.030303		0	0	0	0		0	-0.0197762	0	0.0285714		0	0	0	0		0	0	0	0
	IC.449.S.C5	0.01937		0	-0.0060191	0	0		0	-0.0101846	0	-0.0243902		0	0	0	0		0	0	0	0		0	0	0	0
	IC.449.S.B8	0.025424		0	0.0363221	-0.030303	-0.030303		0	0	0	0		0	0	0	0		0	0	0	0		0	0	0	0
	IC.449.S.B7	0.027845		0	-0.0341082	0	0		0	0	0	0		0	0	0	0		0	0	0	0		0	0	0	0
	IC.449.S.F12	0.025424		0	0.0258752	0.030303	-0.030303		0	0	0	0		0	-0.0197762	0	0.0285714		0	-0.00313062	0.03125	-0.03125		0	0	0	0
IC.449.S.D11	IC.449.S.F7	0.029056		0	0.0103778	0	-0.030303		0	0	0	0		0	-0.0521528	0	0		0	-0.00313062	0.03125	-0.03125		0	0	0	0
	IC.449.S.D11	0.025424		0	-0.0252226	-0.030303	0.030303		0	0	0	0		0	0.0201752	0	-0.0285714		0	0.00314045	-0.03125	0.03125		0	0	0	0
	IC.449.S.C7	0.024213		0	-0.0230645	-0.030303	0		0	0	0	0		0	0	0	0		0	0.00314045	-0.03125	0.03125		0	0	0	0
	IC.449.S.C5	0.029056		0	-0.0310898	-0.030303	0.030303		0	-0.0101846	0	-0.0243902		0	0.0201752	0	-0.0285714		0	0.00314045	-0.03125	0.03125		0	0	0	0
	IC.449.S.B8	0.023002		0	0.0101834	-0.0606061	0		0	0	0	0		0	0.0201752	0	-0.0285714		0	0.00314045	-0.03125	0.03125		0	0	0	0
	IC.449.S.B7	0.026634		0	-0.0584705	-0.030303	0.030303		0	0	0	0		0	0.0201752	0	-0.0285714		0	0.00314045	-0.03125	0.03125		0	0	0	0
IC.449.S.F12	IC.449.S.F7	0.01816		0	-0.0151066	-0.030303	0		0	0	0	0		0	-0.0330297	0	-0.0285714		0	0	0	0		0	0	0	0
	IC.449.S.F12	0.01816		0	0.0153383	0.030303	0		0	0	0	0		0	0.034158	0	0.0285714		0	0	0	0		0	0	0	0
	IC.449.S.D11	0.029056		0	-0.0102712	0	0.030303		0	0	0	0		0	0.0550224	0	0		0	0.00314045	-0.03125	0.03125		0	0	0	0
	IC.449.S.C7	0.016949		0	-0.00807998	0	0		0	0	0	0		0	0.034158	0	0.0285714		0	0.00314045	-0.03125	0.03125		0	0	0	0
	IC.449.S.C5	0.023002		0	-0.0162284	0	0.030303		0	-0.0101846	0	-0.0243902		0	0.0550224	0	0		0	0.00314045	-0.03125	0.03125		0	0	0	0
	IC.449.S.B8	0.015738		0	0.0256779	-0.030303	0		0	0	0	0		0	0.0550224	0	0		0	0.00314045	-0.03125	0.03125		0	0	0	0
IC.449.S.F7	IC.449.S.B7	0.030266		0	-0.044029	0	0.030303		0	0	0	0		0	0.0550224	0	0		0	0.00314045	-0.03125	0.03125		0	0	0	0
	IC.473.N.C8	0.075061		0	-0.0589812	0	-0.0625		0	-0.00971496	0	-0.025641		0	0.0154654	0	-0.0285714		0	-0.124791	0.0322581	0.0322581		0	0.149596	0.1	0.1
	IC.473.N.D7	0.066586		0	-0.0681412	0	-0.0625		0	-0.00971496	0	-0.025641		0	0.0154654	0	-0.0285714		0	-0.124791	0.0322581	0.0322581		0	0.149596	0.1	0.1
	IC.473.N.G12	0.067797		0.09375	0.0528448	0.03125	0.03125		0	-0.00971496	0	-0.025641		0	0.0154654	0	-0.0285714		0	-0.124791	0.0322581	0.0322581		0	0.149596	0.1	0.1
	IC.473.S.E1	0.076271		-0.03125	0.0051217	0.03125	-0.03125		0	-0.00739718	0	0		0	0.0196673	0	-0.0285714		0	-0.139141	0.0322581	-0.0322581		0	0.149596	0.1	0.1
	IC.473.S.E3	0.082324		-0.03125	0.0039686	0.03125	-0.03125		0	-0.00364928	0	-0.025641		0	0.0293551	0	-0.0285714		0	-0.139141	0.0322581	-0.0322581		0.1	0.284612	0.1	0.1
	IC.473.S.F4	0.078692		-0.03125	0.0039686	0.03125	-0.03125		0	0.0128711	0	0		0	0.0293551	0	-0.0285714		0	-0.1337	0.0322581	-0.0322581		0.1	0.284612	0.1	0.1
	IC.473.V.F12	0.077482		-0.03125	-0.0300864	0.03125	-0.0625		0.0512821	-0.0456376	0	-0.0512821		0	0.041494	0	0		0	-0.1337	0.0322581	-0.0322581		0	0.221698	0.1	0.1
	IC.473.V.F8	0.076271		-0.03125	-0.0300864	0.03125	-0.0625		0.0512821	-0.0358805	0.025641	-0.025641		0	0.0196673	0	-0.0285714		0	-0.1337	0.0322581	-0.0322581		0	0.221698	0.1	0.1
	IC.473.V.H12	0.079903		-0.03125	0.0051217	0.03125	-0.03125		0.0512821	-0.0456376	0	-0.0512821		0	0.0196673	0	-0.0285714		0	-0.1337	0.0322581	-0.0322581		0	0.221698	0.1	0.1
	IC.473.V.H7	0.078692		-0.03125	0.0051217	0.03125	-0.03125		0.0512821	-0.0456376	0	-0.0512821		0	0.041494	0	0		0	-0.1337	0.0322581	-0.0322581		0	0.221698	0.1	0.1
IC.473.L.E5	IC.473.V.H9	0.081114		-0.03125	0.0165759	0.03125	0.03125		0	0.0234244	0	0		0	0.0293551	0	-0.0285714		0	-0.139141	0.0322581	-0.0322581		0.1	0.284612	0.1	0.1
	IC.475.L.A6	0.015738		0	0.0358632	0	0.0322581		0	-0.0185626	0	0.0263158		0	0	0	0		0.0285714	0.0613854	-0.0285714	-0.0285714		0	-0.108465	0	0.0833333
	IC.475.L.B11	0.01816		0	0.0358632	0	0.0322581		0	0	0	0		0	0	0	0		0	0.0119496	0	-0.0571429		0	0	0	0
	IC.475.L.G2	0.009685		0	0	0	0		0	0	0	0		0	0	0	0		0	0	0	0		0	0	0	0
	IC.475.N.B9	0.05569		-0.0645161	0.0329794	-0.0322581	0.0322581		0.0263158	0.0358232	0	-0.0263158		0	-0.0118882	0	0.0285714		0.0285714	0.0114179	0	-0.0857143		0.166667	-0.218198	0	-0.0833333
	IC.475.N.C12	0.059322		-0.0645161	0.0247934	0.0322581	0.0322581		0.0263158	0.025344	-0.0263158	-0.0526316		0	-0.0118882	0	0.0285714		-0.0285714	0.0353832	-0.0285714	-0.0857143		0.166667	-0.0610212	0	0
	IC.475.N.D1	0.059322		-0.0645161	0.0602932	-0.0322581	0.0322581		0.0263158	0.0291226	0	0.0263158		0	-0.0118882	0	0.0285714		0.0285714	0.0114179	0	-0.0857143		0.166667	-0.147496	0	0
	IC.475.N.D11	0.059322		-0.0967742	0.0415823	0	0.0322581		0.0263158	0.0713414	0	0		0	0.00452331	0	0.0285714		0.0285714	0.00628581	0	-0.0857143		0.166667	-0.147496	0	0
	IC.475.N.H1	0.050847		-0.0645161	0.0590774	0	0.0322581		0.0526316	0.0294778	0	0		0	-0.0118882	0	0.0285714		0.0285714	0.0117563	0	-0.114286		0.166667	-0.103331	0	0.0833333
	IC.475.N.H6	0.050847		-0.0645161	0.0117444	0	0.0322581		0.0526316	0.0422492	0	0		0	-0.0118882	0	0.0285714		0.0285714	0.0392215	0	-0.0857143		0.166667	0.0627532	0	0.0833333
	IC.475.S.B8	0.065375		-0.0645161	0.0247934	0.0322581	0.0322581		0.0526316	0.0563469	0	0.0789474		0	-0.0118882	0	0.0285714		0.0285714	-0.0215177	0	-0.0857143		0	-0.180342	0	0
	IC.475.S.E11	0.065375		-0.0645161	0.0247934	0.0322581	0.0322581		0.0526316	0.0563469	0	0.0789474		0	-0.0118882	0	0.0285714		0.0285714	-0.0215177	0	-0.0857143		0	-0.180342	0	0
	IC.475.S.E12	0.061743		-0.0645161	0.0247934	0.0322581	0.0322581		0.0526316	0.0563469	0	0.0789474		0	-0.0118882	0	0.0285714		0.0285714	0.0114179	0	-0.0857143		0	-0.180342	0	0
	IC.475.S.E8	0.060533		-0.0645161	0.0247934	0.0322581	0.0322581		0.0526316	0.0563469	0	0.0789474		0	-0.0118882	0	0.0285714		0.0285714	0.0114179	0	-0.0857143		0	-0.180342	0	0
	IC.475.S.E9	0.061743		-0.0645161	0.0247934	0.0322581	0.0322581		0.0526316	0.0563469	0	0.0789474		0	-0.0118882	0	0.0285714		0.0285714	-0.0215177	0	-0.0857143		0	-0.180342	0	0
	IC.475.S.G6	0.060533		-0.0645161	0.0247934	0.0322581	0.0322581		0.0526316	0.0563469	0	0.0789474		0	-0.0118882	0	0.0285714		0.0285714	-0.0215177	0	-0.0857143		0	-0.180342	0	0
	IC.475.T.C12	0.060533		-0.0645161	-0.0120843	0.0322581	0.0645161		0	0.0714064	0	0.0526316		0	-0.0118882	0	0.0285714		0	0.0780788	0	-0.0285714		0.166667	-0.153991	0	0.0833333
	IC.475.T.E5	0.060533		-0.0645161	-0.0120843	0.0322581	0.0645161		0	0.0714064	0	0.0526316		0	-0.0118882	0	0.0285714		0	0.0709438	0	-0.0285714		0.166667	-0.0610212	0	0
IC.475.L.A12	IC.475.T.F12	0.064165		-0.0645161	-0.0120843	0.0322581	0.0645161		0	0.0714064	0	0.0526316		0	-0.0404778	0	0.0285714		0	0.0780788	0	-0.0285714		0.5	-0.0921556	0.0833333	-0.0833333
	IC.475.L.A12	0.015738		0	-0.0346216	0	-0.0322581		0	0.0189137	0	-0.0263158		0	0	0	0		-0.0277778	-0.0578351	0.0277778	0.0277778		0	0.121661	0	-0.0833333
	IC.475.L.B11	0.01816		0	0	0	0		0	0.0189137	0	-0.0263158		0	0	0	0		-0.0277778	-0.0465766	0.0277778	-0.0277778		0	0.121661	0	-0.0833333
	IC.475.L.G2	0.006053		0	-0.0346216	0	-0.0322581		0	0.0189137	0	-0.0263158		0	0	0	0		-0.0277778	-0.0578351	0.0277778	0.0277778		0	0.121661	0	-0.0833333
	IC.475.N.B9	0.060533		-0.0645161	-0.00278396	-0.0322581	0		0.0263158	0.0554144	0	-0.0526316		0	-0.0118882	0	0.0285714		0	-0.0470776	0.0277778	-0.0555556		0.166667	-0.123083	0	-0.166667
	IC.475.N.C12	0.064165		-0.0645161	-0.0106866	0.0322581	0		0.0263158	0.044737	-0.0263158	-0.0789474		0	-0.0118882	0	0.0285714		-0.0555556	-0.0244983	0	-0.0555556		0.166667	0.0532158	0	-0.0833333
	IC.475.N.D1	0.062954		-0.0645161	0.0235842	-0.0322581	0		0.0263158	0.048587	0	0		0	-0.0118882	0	0.0285714		0	-0.0470776	0.0277778	-0.0555556		0.166667	-0.0437799	0	-0.0833333
	IC.475.N.D11	0.062954		-0.0967742	0.00552105	0	0		0.0263158	0.0916044	0	-0.0263158		0	0.00452331	0	0.0285714		0	-0.0519129	0.0277778	-0.0555556		0.166667	-0.0437799	0	-0.0833333
	IC.475.N.H1	0.05569		-0.0645161	0.0224105	0	0		0.0526316	0.0489489	0	-0.0263158		0	-0.0118882	0	0.0285714		0	-0.0467588	0.0277778	-0.0833333		0.166667	0.00575869	0	0
	IC.475.N.H6	0.053269		-0.0645161	-0.0232838	0	0		0.0526316	0.061962	0	-0.0263158		0	-0.0118882	0	0.0285714		0	-0.020882	0.0277778	-0.0555556		0.166667	0.192049	0	0
	IC.475.S.B8	0.070218		-0.0645161	-0.0106866	0.0322581	0		0.0526316	0.0763263	0	0.0526316		0	-0.0118882	0	0.0285714		0	-0.0781084	0.0277778	-0.0555556		0	-0.0806217	0	-0.0833333
	IC.475.S.E11	0.070218		-0.0645161	-0.0106866	0.0322581	0		0.0526316	0.0763263	0	0.0526316		0	-0.0118882	0	0.0285714		0	-0.0781084	0.0277778	-0.0555556		0	-0.0806217	0	-0.0833333
	IC.475.S.E12	0.066586		-0.0645161	-0.0106866	0.0322581	0		0.0526316	0.0763263	0	0.0526316		0	-0.0118882	0	0.0285714		0	-0.0470776	0.0277778	-0.0555556		0	-0.0806217	0	-0.0833333
	IC.475.S.E8	0.065375		-0.0645161	-0.0106866	0.0322581	0		0.0526316	0.0763263	0	0.0526316		0	-0.0118882	0	0.0285714		0	-0.0470776	0.0277778	-0.0555556		0	-0.0806217	0	-0.0833333
	IC.475.S.E9	0.066586		-0.0645161	-0.0106866	0.0322581	0		0.0526316	0.0763263	0	0.0526316		0	-0.0118882	0	0.0285714		0	-0.0781084	0.0277778	-0.0555556		0	-0.0806217	0	-0.0833333
	IC.475.S.G6	0.065375		-0.0645161	-0.0106866	0.0322581	0		0.0526316	0.0763263	0	0.0526316		0	-0.0118882	0	0.0285714		0	-0.0781084	0.0277778	-0.0555556		0	-0.0806217	0	-0.0833333
	IC.475.T.C12	0.067797		-0.0645161	-0.0462875	0.0322581	0.0322581		0	0.0916706	0	0.0263158		0	-0.0118882	0	0.0285714		-0.0277778	0.0157279	0.0277778	0		0.166667	-0.051065	0	0
	IC.475.T.E5	0.067797		-0.0645161	-0.0462875	0.0322581	0.0322581		0	0.0916706	0	0.0263158		0	-0.0118882	0	0.0285714		-0.0277778	0.00900562	0.0277778	0		0.166667	0.0532158	0	-0.0833333
IC.475.L.A6	IC.475.T.F12	0.070218		-0.0645161	-0.0462875	0.0322581	0.0322581		0	0.0916706	0	0.0263158		0	-0.0404778	0	0.0285714		-0.0277778	0.0157279	0.0277778	0		0.5	0.0182937	0.0833333	-0.166667
	IC.475.L.A6	0.01816		0	0	0	0		0	-0.0185626	0	0.0263158		0	0	0	0		0.0285714	0.0488519	-0.0285714	0.0285714		0	-0.108465	0	0.0833333
	IC.475.L.A12	0.01816		0	-0.0346216	0	-0.0322581		0	0	0	0		0	0	0	0		0	-0.0118085	0	0.0571429		0	0	0	0
	IC.475.L.G2	0.015738		0	-0.0346216	0	-0.0322581		0	0	0	0		0	0	0	0		0	-0.0118085	0	0.0571429		0	0	0	0
	IC.475.N.B9	0.062954		-0.0645161	-0.00278396	-0.0322581	0		0.0263158	0.0358232	0	-0.0263158		0	-0.0118882	0	0.0285714		0.0285714	-0.000525461	0	-0.0285714		0.166667	-0.218198	0	-0.0833333
	IC.475.N.C12	0.056901		-0.0645161	-0.0106866	0.0322581	0		0.0263158	0.025344	-0.0263158	-0.0526316		0	-0.0118882	0	0.0285714		-0.0285714	0.0231568	-0.0285714	-0.0285714		0.166667	-0.0610212	0	0
	IC.475.N.D1	0.058111		-0.0645161	0.0235842	-0.0322581	0		0.0263158	0.0291226	0	0.0263158		0	-0.0118882	0	0.0285714		0.0285714	-0.000525461	0	-0.0285714		0.166667	-0.147496	0	0
	IC.475.N.D11	0.058111		-0.0967742	0.00552105	0	0		0.0263158	0.0713414	0	0		0	0.00452331	0	0.0285714		0.0285714	-0.00559696	0	-0.0285714		0.166667	-0.147496	0	0
	IC.475.N.H1	0.054479		-0.0645161	0.0224105	0	0		0.0526316	0.0294778	0	0		0	-0.0118882	0	0.0285714		0.0285714	-0.000191077	0	-0.0571429		0.166667	-0.103331	0	0.0833333
	IC.475.N.H6	0.054479		-0.0645161	-0.0232838	0	0		0.0526316	0.0422492	0	0		0	-0.0118882	0	0.0285714		0.0285714	0.0269498	0	-0.0285714		0.166667	0.0627532	0	0.0833333
	IC.475.S.B8	0.071429		-0.0645161	-0.0106866	0.0322581	0		0.0526316	0.0563469	0	0.0789474		0	-0.0118882	0	0.0285714		0.0285714	-0.0330722	0	-0.0285714		0	-0.180342	0	0
	IC.475.S.E11	0.071429		-0.0645161	-0.0106866	0.0322581	0		0.0526316	0.0563469	0	0.0789474		0	-0.0118882	0	0.0285714		0.0285714	-0.0330722	0	-0.0285714		0	-0.180342	0	0
	IC.475.S.E12	0.067797		-0.0645161	-0.0106866	0.0322581	0		0.0526316	0.0563469	0	0.0789474		0	-0.0118882	0	0.0285714		0.0285714	-0.000525461	0	-0.0285714		0	-0.180342	0	0
	IC.475.S.E8	0.066586		-0.0645161	-0.0106866	0.0322581	0		0.0526316	0.0563469	0	0.0789474		0	-0.0118882	0	0.0285714		0.0285714	-0.000525461	0	-0.0285714		0	-0.180342	0	0
	IC.475.S.E9	0.067797		-0.0645161	-0.0106866	0.0322581	0		0.0526316	0.0563469	0	0.0789474		0	-0.0118882	0	0.0285714		0.0285714	-0.0330722	0	-0.0285714		0	-0.180342	0	0
	IC.475.S.G6	0.066586		-0.0645161	-0.0106866	0.0322581	0		0.0526316	0.0563469	0	0.0789474		0	-0.0118882	0	0.0285714		0.0285714	-0.0330722	0	-0.0285714		0	-0.180342	0	0
	IC.475.T.C12	0.067797		-0.0645161	-0.0462875	0.0322581	0.0322581		0	0.0714064	0	0.0526316		0	-0.0118882	0	0.0285714		0	0.0653482	0	0.0285714		0.166667	-0.153991	0	0.0833333
	IC.475.T.E5	0.067797		-0.0645161	-0.0462875	0.0322581	0.0322581		0	0.0714064	0	0.0526316		0	-0.0118882	0	0.0285714		0	0.0582975	0	0.0285714		0.166667	-0.0610212	0	0
IC.475.L.B11	IC.475.T.F12	0.071429		-0.0645161	-0.0462875	0.0322581	0.0322581		0	0.0714064	0	0.0526316		0	-0.0404778	0	0.0285714		0	0.0653482	0	0.0285714		0.5	-0.0921556	0.0833333	-0.0833333
	IC.475.L.B11	0.015738		0	0.0358632	0	0.0322581		0	0	0	0		0	0	0	0		0	0.0119496	0	-0.0571429		0	0	0	0
	IC.475.L.A6	0.006053		0	0.0358632	0	0.0322581		0	-0.0185626	0	0.0263158		0	0	0	0		0.0285714	0.0613854	-0.0285714	-0.0285714		0	-0.108465	0	0.0833333
	IC.475.L.A12	0.009685		0	0	0	0		0	0	0	0		0	0	0	0		0	0	0	0		0	0	0	0
	IC.475.N.B9	0.060533		-0.0645161	0.0329794	-0.0322581	0.0322581		0.0263158	0.0358232	0	-0.0263158		0	-0.0118882	0	0.0285714		0.0285714	0.0114179	0	-0.0857143		0.166667	-0.218198	0	-0.0833333
	IC.475.N.C12	0.061743		-0.0645161	0.0247934	0.0322581	0.0322581		0.0263158	0.025344	-0.0263158	-0.0526316		0	-0.0118882	0	0.0285714		-0.0285714	0.0353832	-0.0285714	-0.0857143		0.166667	-0.0610212	0	0
	IC.475.N.D1	0.061743		-0.0645161	0.0602932	-0.0322581	0.0322581		0.0263158	0.0291226	0	0.0263158		0	-0.0118882	0	0.0285714		0.0285714	0.0114179	0	-0.0857143		0.166667	-0.147496	0	0
	IC.475.N.D11	0.061743		-0.0967742	0.0415823	0	0.0322581		0.0263158	0.0713414	0	0		0	0.00452331	0	0.0285714		0.0285714	0.00628581	0	-0.0857143		0.166667	-0.147496	0	0
	IC.475.N.H1	0.054479		-0.0645161	0.0590774	0	0.0322581		0.0526316	0.0294778	0	0		0	-0.0118882	0	0.0285714		0.0285714	0.0117563	0	-0.114286		0.166667	-0.103331	0	0.0833333
	IC.475.N.H6	0.052058		-0.0645161	0.0117444	0	0.0322581		0.0526316	0.0422492	0	0		0	-0.0118882	0	0.0285714		0.0285714	0.0392215	0	-0.0857143		0.166667	0.0627532	0	0.0833333
	IC.475.S.B8	0.069007		-0.0645161	0.0247934	0.0322581	0.0322581		0.0526316	0.0563469	0	0.0789474		0	-0.0118882	0	0.0285714		0.0285714	-0.0215177	0	-0.0857143		0	-0.180342	0	0
	IC.475.S.E11	0.069007		-0.0645161	0.0247934	0.0322581	0.0322581		0.0526316	0.0563469	0	0.0789474		0	-0.0118882	0	0.0285714		0.0285714	-0.0215177	0	-0.0857143		0	-0.180342	0	0
	IC.475.S.E12	0.065375		-0.0645161	0.0247934	0.0322581	0.0322581		0.0526316	0.0563469	0	0.0789474		0	-0.0118882	0	0.0285714		0.0285714	0.0114179	0	-0.0857143		0	-0.180342	0	0
	IC.475.S.E8	0.064165		-0.0645161	0.0247934	0.0322581	0.0322581		0.0526316	0.0563469	0	0.0789474		0	-0.0118882	0	0.0285714		0.0285714	0.0114179	0	-0.0857143		0	-0.180342	0	0
	IC.475.S.E9	0.065375		-0.0645161	0.0247934	0.0322581	0.0322581		0.0526316	0.0563469	0	0.0789474		0	-0.0118882	0	0.0285714		0.0285714	-0.0215177	0	-0.0857143		0	-0.180342	0	0
	IC.475.S.G6	0.064165		-0.0645161	0.0247934	0.0322581	0.0322581		0.0526316	0.0563469	0	0.0789474		0	-0.0118882	0	0.0285714		0.0285714	-0.0215177	0	-0.0857143		0	-0.180342	0	0
	IC.475.T.C12	0.065375		-0.0645161	-0.0120843	0.0322581	0.0645161		0	0.0714064	0	0.0526316		0	-0.0118882	0	0.0285714		0	0.0780788	0	-0.0285714		0.166667	-0.153991	0	0.0833333
	IC.475.T.E5	0.065375		-0.0645161	-0.0120843	0.0322581	0.0645161		0	0.0714064	0	0.0526316		0	-0.0118882	0	0.0285714		0	0.0709438	0	-0.0285714		0.166667	-0.0610212	0	0
IC.475.L.G2	IC.475.T.F12	0.069007		-0.0645161	-0.0120843	0.0322581	0.0645161		0	0.0714064	0	0.0526316		0	-0.0404778	0	0.0285714		0	0.0780788	0	-0.0285714		0.5	-0.0921556	0.0833333	-0.0833333
IC.480.L.E7	IC.480.L.G10	0.030266		0	0.0373446	0	0.027027		0	0.04764	0	0		0	0	0	0		-0.142857	-0.0064354	0	-0.0857143		0	0.144617	0	0
IC.480.L.G10	IC.480.L.E7	0.030266		0	-0.0360002	0	-0.027027		0	-0.0454736	0	0		0	0	0	0		0.166667	0.00647708	0	0.1		0	-0.126345	0	0
	IC.510.J.D8	0.013317		0	-0.0167698	0	0		0	0	0	0		0	0	0	0		-0.0277778	0.0636272	-0.0277778	-0.0277778		0	0	0	0
	IC.510.J.F11	0.038741		0.0689655	-0.0708206	0	-0.0689655		-0.0697674	0.0172833	-0.0232558	0		0	-0.047655	0	-0.0285714		0.166667	0.065764	0.0277778	-0.0277778		0	-0.125125	0	0.0833333
	IC.510.J.F12	0.016949		0	-0.0167698	0	0		0	0	0	0		0	-0.0395188	0	0.0285714		0.166667	0.0190023	0.0277778	0		0	-0.125125	0	0.0833333
	IC.510.L.C5	0.043584		0.0689655	-0.0500744	0	-0.0689655		-0.0697674	-0.00738598	-0.0232558	0.0232558		0	-0.047655	0	-0.0285714		0.166667	0.102255	0	-0.0277778		0	-0.125125	0	0.0833333
	IC.510.L.F7	0.037576		0.0689655	-0.0500744	0	-0.0689655		-0.0697674	-0.0316932	-0.0232558	0.0232558		0	-0.047655	0	-0.0285714		0.166667	0.065764	0.0277778	-0.0277778		0	-0.125125	0	0.0833333
	IC.510.L.H5	0.039952		0.0689655	-0.0500744	0	-0.0689655		-0.0697674	-0.0135404	-0.0232558	0.0232558		0	-0.047655	0	-0.0285714		0.166667	0.102255	0	-0.0277778		0	-0.125125	0	0.0833333
	IC.510.T.E9	0.058111		0	-0.065277	0	0		-0.0697674	0.00590542	0	0.0232558		0	-0.0396931	0	0.0285714		0.138889	0.0977857	0	0		0	-0.155844	0	0.0833333
	IC.510.T.G12	0.053269		0	-0.090902	0	0		-0.0697674	0.00590542	0	0.0232558		0	-0.0396931	0	0.0285714		-0.0277778	0.107416	-0.0277778	-0.0277778		0	-0.128871	0	0.0833333
	IC.510.T.G3	0.053333		0	-0.090902	0	0		-0.0465116	-0.0747865	0	0.0232558		0	-0.0355669	0	0		0.166667	0.0871319	0	-0.0277778		0	-0.155844	0	0.0833333
IC.510.J.D10	IC.510.T.G9	0.050847		0	-0.0746023	0	0.0344828		-0.0697674	-0.0627754	0	0.0465116		0	-0.0396931	0	0.0285714		0.138889	0.0727771	0	-0.0277778		0	-0.155844	0	0.0833333
	IC.510.J.D10	0.013317		0	0.0170559	0	0		0	0	0	0		0	0	0	0		0.0285714	-0.059821	0.0285714	0.0285714		0	0	0	0
	IC.510.J.F11	0.03753		0.0689655	-0.0549727	0	-0.0689655		-0.0697674	0.0172833	-0.0232558	0		0	-0.047655	0	-0.0285714		0.2	0.00200897	0.0571429	0		0	-0.125125	0	0.0833333
	IC.510.J.F12	0.01816		0	0	0	0		0	0	0	0		0	-0.0395188	0	0.0285714		0.2	-0.0419554	0.0571429	0.0285714		0	-0.125125	0	0.0833333
	IC.510.L.C5	0.042373		0.0689655	-0.0338726	0	-0.0689655		-0.0697674	-0.00738598	-0.0232558	0.0232558		0	-0.047655	0	-0.0285714		0.2	0.0363167	0.0285714	0		0	-0.125125	0	0.0833333
	IC.510.L.F7	0.033939		0.0689655	-0.0338726	0	-0.0689655		-0.0697674	-0.0316932	-0.0232558	0.0232558		0	-0.047655	0	-0.0285714		0.2	0.00200897	0.0571429	0		0	-0.125125	0	0.0833333
	IC.510.L.H5	0.038741		0.0689655	-0.0338726	0	-0.0689655		-0.0697674	-0.0135404	-0.0232558	0.0232558		0	-0.047655	0	-0.0285714		0.2	0.0363167	0.0285714	0		0	-0.125125	0	0.0833333
	IC.510.T.E9	0.058111		0	-0.0493345	0	0		-0.0697674	0.00590542	0	0.0232558		0	-0.0396931	0	0.0285714		0.171429	0.0321151	0.0285714	0.0285714		0	-0.155844	0	0.0833333
	IC.510.T.G12	0.052058		0	-0.0753965	0	0		-0.0697674	0.00590542	0	0.0232558		0	-0.0396931	0	0.0285714		0	0.0411693	0	0		0	-0.128871	0	0.0833333
	IC.510.T.G3	0.053333		0	-0.0753965	0	0		-0.0465116	-0.0747865	0	0.0232558		0	-0.0355669	0	0		0.2	0.0220986	0.0285714	0		0	-0.155844	0	0.0833333
IC.510.J.D8	IC.510.T.G9	0.050847		0	-0.0588188	0	0.0344828		-0.0697674	-0.0627754	0	0.0465116		0	-0.0396931	0	0.0285714		0.171429	0.00860256	0.0285714	0		0	-0.155844	0	0.0833333
	IC.510.J.D8	0.03753		-0.0645161	0.0581704	0	0.0645161		0.075	-0.0169896	0.025	0		0	0.0500397	0	0.0285714		-0.166667	-0.00200494	-0.047619	0		0	0.14302	0	-0.0833333
	IC.510.J.D10	0.038741		-0.0645161	0.0762185	0	0.0645161		0.075	-0.0169896	0.025	0		0	0.0500397	0	0.0285714		-0.142857	-0.061706	-0.0238095	0.0238095		0	0.14302	0	-0.0833333
	IC.510.J.F12	0.038741		-0.0645161	0.0581704	0	0.0645161		0.075	-0.0169896	0.025	0		0	0.00854336	0	0.0571429		0	-0.0438762	0	0.0238095		0	0	0	0
	IC.510.L.C5	0.009685		0	0.0223274	0	0		0	-0.0242501	0	0.025		0	0	0	0		0	0.0342389	-0.0238095	0		0	0	0	0
	IC.510.L.F7	0.006061		0	0.0223274	0	0		0	-0.0481444	0	0.025		0	0	0	0		0	0	0	0		0	0	0	0
	IC.510.L.H5	0.009685		0	0.0223274	0	0		0	-0.0302999	0	0.025		0	0	0	0		0	0.0342389	-0.0238095	0		0	0	0	0
	IC.510.T.E9	0.042373		-0.0645161	0.00596613	0	0.0645161		0	-0.0111845	0.025	0.025		0	0.00836029	0	0.0571429		-0.0238095	0.0300457	-0.0238095	0.0238095		0	-0.0351128	0	0
	IC.510.T.G12	0.039952		-0.0645161	-0.0216119	0	0.0645161		0	-0.0111845	0.025	0.025		0	0.00836029	0	0.0571429		-0.166667	0.0390818	-0.047619	0		0	-0.00428204	0	0
	IC.510.T.G3	0.038788		-0.0645161	-0.0216119	0	0.0645161		0.025	-0.0905055	0.025	0.025		0	0.012693	0	0.0285714		0	0.0200494	-0.0238095	0		0	-0.0351128	0	0
IC.510.J.F11	IC.510.T.G9	0.033898		-0.0645161	-0.00406992	0	0.0967742		0	-0.0786985	0.025	0.05		0	0.00836029	0	0.0571429		-0.0238095	0.00658037	-0.0238095	0		0	-0.0351128	0	0
	IC.510.J.F11	0.038741		0.0689655	-0.0549727	0	-0.0689655		-0.0697674	0.0172833	-0.0232558	0		0	-0.00847099	0	-0.0571429		0	0.0458897	0	-0.0238095		0	0	0	0
	IC.510.J.D8	0.01816		0	0	0	0		0	0	0	0		0	0.0411448	0	-0.0285714		-0.166667	0.0437927	-0.047619	-0.0238095		0	0.14302	0	-0.0833333
	IC.510.J.D10	0.016949		0	0.0170559	0	0		0	0	0	0		0	0.0411448	0	-0.0285714		-0.142857	-0.018648	-0.0238095	0		0	0.14302	0	-0.0833333
	IC.510.L.C5	0.043584		0.0689655	-0.0338726	0	-0.0689655		-0.0697674	-0.00738598	-0.0232558	0.0232558		0	-0.00847099	0	-0.0571429		0	0.0816998	-0.0238095	-0.0238095		0	0	0	0
	IC.510.L.F7	0.035152		0.0689655	-0.0338726	0	-0.0689655		-0.0697674	-0.0316932	-0.0232558	0.0232558		0	-0.00847099	0	-0.0571429		0	0.0458897	0	-0.0238095		0	0	0	0
	IC.510.L.H5	0.039952		0.0689655	-0.0338726	0	-0.0689655		-0.0697674	-0.0135404	-0.0232558	0.0232558		0	-0.00847099	0	-0.0571429		0	0.0816998	-0.0238095	-0.0238095		0	0	0	0
	IC.510.T.E9	0.058111		0	-0.0493345	0	0		-0.0697674	0.00590542	0	0.0232558		0	-0.000181521	0	0		-0.0238095	0.0773142	-0.0238095	0		0	-0.0351128	0	0
	IC.510.T.G12	0.049637		0	-0.0753965	0	0		-0.0697674	0.00590542	0	0.0232558		0	-0.000181521	0	0		-0.166667	0.0867649	-0.047619	-0.0238095		0	-0.00428204	0	0
	IC.510.T.G3	0.054545		0	-0.0753965	0	0		-0.0465116	-0.0747865	0	0.0232558		0	0.00411448	0	-0.0285714		0	0.0668591	-0.0238095	-0.0238095		0	-0.0351128	0	0
IC.510.J.F12	IC.510.T.G9	0.050847		0	-0.0588188	0	0.0344828		-0.0697674	-0.0627754	0	0.0465116		0	-0.000181521	0	0		-0.0238095	0.052772	-0.0238095	-0.0238095		0	-0.0351128	0	0
	IC.520.L.A7	0.006083		0	0	0	0		0	0	0	0		0	0	0	0		0	0.0087265	0	0		0	0	0	0
	IC.520.L.A9	0.032847		0	0	0	0		0	-0.000109242	0	-0.0285714		0	0	0	0		0	0.00333452	-0.0333333	0.0333333		0	0.0516385	0.0833333	0.0833333
IC.520.L.A2	IC.520.L.B11	0.002433		0	0	0	0		0	-0.0273651	0	0.0285714		0	0	0	0		0	0	0	0		0	0	0	0
	IC.520.L.A2	0.006083		0	0	0	0		0	0	0	0		0	0	0	0		0	-0.00865101	0	0		0	0	0	0
	IC.520.L.A9	0.034063		0	0	0	0		0	-0.000109242	0	-0.0285714		0	0	0	0		0	-0.00534534	-0.0333333	0.0333333		0	0.0516385	0.0833333	0.0833333
IC.520.L.A7	IC.520.L.B11	0.006083		0	0	0	0		0	-0.0273651	0	0.0285714		0	0	0	0		0	-0.00865101	0	0		0	0	0	0
	IC.520.L.A7	0.034063		0	0	0	0		0	0.000109254	0	0.0285714		0	0	0	0		0	0.00537406	0.0333333	-0.0333333		0	-0.0491029	-0.0833333	-0.0833333
	IC.520.L.A2	0.032847		0	0	0	0		0	0.000109254	0	0.0285714		0	0	0	0		0	-0.00332343	0.0333333	-0.0333333		0	-0.0491029	-0.0833333	-0.0833333
IC.520.L.A9	IC.520.L.B11	0.03163		0	0	0	0		0	-0.0272588	0	0.0571429		0	0	0	0		0	-0.00332343	0.0333333	-0.0333333		0	-0.0491029	-0.0833333	-0.0833333
	IC.520.L.A9	0.03163		0	0	0	0		0	0.0280227	0	-0.0571429		0	0	0	0		0	0.00333452	-0.0333333	0.0333333		0	0.0516385	0.0833333	0.0833333
	IC.520.L.A7	0.006083		0	0	0	0		0	0.028135	0	-0.0285714		0	0	0	0		0	0.0087265	0	0		0	0	0	0
IC.520.L.B11	IC.520.L.A2	0.002433		0	0	0	0		0	0.028135	0	-0.0285714		0	0	0	0		0	0	0	0		0	0	0	0
IC.537.N.F2	IC.537.S.A7	0.03753		0.392857	-0.0513628	0	-0.0357143		0	0.0292336	0	0		0	-0.0349953	0	0.0285714		-0.176471	0.0173152	-0.0588235	-0.0294118		0.2	0.0445765	0	-0.1
	IC.656.L.B9	0.038741		-0.0222222	0.0816531	-0.0444444	-0.0666667		0	-0.00811529	0.0243902	0		0	0.010759	0	0		0	0	0	0		0	0.0446692	0.0769231	0
	IC.656.L.C10	0.023002		0	0.0347613	0	0.0222222		0	-0.0163239	0	-0.0243902		0	0	0	0		0	-0.0225144	0	0		0.153846	0.0251721	0.0769231	-0.0769231
	IC.656.L.G12	0.021792		0	0.0685653	0	0		0	0	0	0		0	0	0	0		0	0	0	0		0	0	0	0
	IC.656.L.G7	0.014528		0	-0.00849587	0	0		0	-0.0163239	0	-0.0243902		0	0	0	0		0	0.0137267	0	0		0.153846	0.0251721	0.0769231	-0.0769231
	IC.656.T.B10	0.043584		-0.133333	0.085985	-0.0222222	0		-0.0487805	0.0504485	-0.0243902	-0.0243902		0	0.034999	0	0		0	0.0325208	0	0.0294118		0	-0.00463548	0.0769231	-0.153846
	IC.656.T.B12	0.03753		-0.0888889	0.199476	0	0		-0.0487805	0.0290708	0.0243902	0		0	-0.00460172	0	0.0285714		0	0.00705581	0	0.0882353		0	-0.00463548	0.0769231	-0.153846
	IC.656.T.B6	0.03632		-0.0888889	0.207225	0	0		-0.0487805	0.0249032	0.0243902	-0.0243902		0	0	0	0		0	0.0315587	0	0.0294118		0	0.0884956	0.0769231	-0.153846
	IC.656.T.D12	0.042373		-0.0888889	0.207225	0	0		-0.0487805	0.0290708	0.0243902	0		0	-0.00460172	0	0.0285714		0	0.0397049	0	0.0588235		0	0.0884956	0.0769231	-0.153846
	IC.656.T.D4	0.038741		-0.0888889	0.207225	0	0		-0.0487805	0.0290708	0.0243902	0		0	-0.00460172	0	0.0285714		0	0.0315587	0	0.0294118		0	0.0884956	0.0769231	-0.153846
IC.656.L.B11	IC.656.T.E6	0.043584		-0.133333	0.085985	-0.0222222	0		-0.0487805	0.0504485	-0.0243902	-0.0243902		0	0.034999	0	0		0	0.0397049	0	0.0588235		0	-0.00463548	0.0769231	-0.153846
	IC.656.L.B11	0.038741		0.0227273	-0.0754892	0.0454545	0.0681818		0	0.00818169	-0.0243902	0		0	-0.0106444	0	0		0	0	0	0		0	-0.0427592	-0.0769231	0
	IC.656.L.C10	0.039952		0.0227273	-0.043352	0.0454545	0.0909091		0	-0.00827573	-0.0243902	-0.0243902		0	-0.0106444	0	0		0	-0.0225144	0	0		0.153846	-0.0186634	0	-0.0769231
	IC.656.L.G12	0.042373		0.0227273	-0.0120998	0.0454545	0.0681818		0	0.00818169	-0.0243902	0		0	-0.0106444	0	0		0	0	0	0		0	-0.0427592	-0.0769231	0
	IC.656.L.G7	0.032688		0.0227273	-0.0833437	0.0454545	0.0681818		0	-0.00827573	-0.0243902	-0.0243902		0	-0.0106444	0	0		0	0.0137267	0	0		0.153846	-0.0186634	0	-0.0769231
	IC.656.T.B10	0.066586		-0.113636	0.00400491	0.0227273	0.0681818		-0.0487805	0.059043	-0.0487805	-0.0243902		0	0.023982	0	0		0	0.0325208	0	0.0294118		0	-0.0471965	0	-0.153846
	IC.656.T.B12	0.056901		-0.0681818	0.108929	0.0454545	0.0681818		-0.0487805	0.0374904	0	0		0	-0.0151972	0	0.0285714		0	0.00705581	0	0.0882353		0	-0.0471965	0	-0.153846
	IC.656.T.B6	0.060533		-0.0681818	0.116093	0.0454545	0.0681818		-0.0487805	0.0332886	0	-0.0243902		0	-0.0106444	0	0		0	0.0315587	0	0.0294118		0	0.0419524	0	-0.153846
	IC.656.T.D12	0.064165		-0.0681818	0.116093	0.0454545	0.0681818		-0.0487805	0.0374904	0	0		0	-0.0151972	0	0.0285714		0	0.0397049	0	0.0588235		0	0.0419524	0	-0.153846
	IC.656.T.D4	0.060533		-0.0681818	0.116093	0.0454545	0.0681818		-0.0487805	0.0374904	0	0		0	-0.0151972	0	0.0285714		0	0.0315587	0	0.0294118		0	0.0419524	0	-0.153846
IC.656.L.B9	IC.656.T.E6	0.069007		-0.113636	0.00400491	0.0227273	0.0681818		-0.0487805	0.059043	-0.0487805	-0.0243902		0	0.023982	0	0		0	0.0397049	0	0.0588235		0	-0.0471965	0	-0.153846
	IC.656.L.B9	0.039952		-0.0222222	0.0453166	-0.0444444	-0.0888889		0	0.00834479	0.0243902	0.0243902		0	0.010759	0	0		0	0.023033	0	0		-0.133333	0.0190184	0	0.0666667
	IC.656.L.B11	0.023002		0	-0.0335935	0	-0.0222222		0	0.0165948	0	0.0243902		0	0	0	0		0	0.023033	0	0		-0.133333	-0.024554	-0.0666667	0.0666667
	IC.656.L.G12	0.01816		0	0.0326684	0	-0.0222222		0	0.0165948	0	0.0243902		0	0	0	0		0	0.023033	0	0		-0.133333	-0.024554	-0.0666667	0.0666667
	IC.656.L.G7	0.013317		0	-0.041804	0	-0.0222222		0	0	0	0		0	0	0	0		0	0.0370759	0	0		0	0	0	0
	IC.656.T.B10	0.047215		-0.133333	0.049503	-0.0222222	-0.0222222		-0.0487805	0.0678805	-0.0243902	0		0	0.034999	0	0		0	0.0563029	0	0.0294118		-0.133333	-0.0290757	0	-0.0666667
	IC.656.T.B12	0.042373		-0.0888889	0.159182	0	-0.0222222		-0.0487805	0.046148	0.0243902	0.0243902		0	-0.00460172	0	0.0285714		0	0.0302513	0	0.0882353		-0.133333	-0.0290757	0	-0.0666667
	IC.656.T.B6	0.039952		-0.0888889	0.16667	0	-0.0222222		-0.0487805	0.0419112	0.0243902	0		0	0	0	0		0	0.0553186	0	0.0294118		-0.133333	0.0617687	0	-0.0666667
	IC.656.T.D12	0.049637		-0.0888889	0.16667	0	-0.0222222		-0.0487805	0.046148	0.0243902	0.0243902		0	-0.00460172	0	0.0285714		0	0.0636525	0	0.0588235		-0.133333	0.0617687	0	-0.0666667
	IC.656.T.D4	0.041162		-0.0888889	0.16667	0	-0.0222222		-0.0487805	0.046148	0.0243902	0.0243902		0	-0.00460172	0	0.0285714		0	0.0553186	0	0.0294118		-0.133333	0.0617687	0	-0.0666667
IC.656.L.C10	IC.656.T.E6	0.047215		-0.133333	0.049503	-0.0222222	-0.0222222		-0.0487805	0.0678805	-0.0243902	0		0	0.034999	0	0		0	0.0636525	0	0.0588235		-0.133333	-0.0290757	0	-0.0666667
	IC.656.L.C10	0.01816		0	-0.0316349	0	0.0222222		0	-0.0163239	0	-0.0243902		0	0	0	0		0	-0.0225144	0	0		0.153846	0.0251721	0.0769231	-0.0769231
	IC.656.L.B9	0.042373		-0.0222222	0.012248	-0.0444444	-0.0666667		0	-0.00811529	0.0243902	0		0	0.010759	0	0		0	0	0	0		0	0.0446692	0.0769231	0
	IC.656.L.B11	0.021792		0	-0.0641657	0	0		0	0	0	0		0	0	0	0		0	0	0	0		0	0	0	0
	IC.656.L.G7	0.01937		0	-0.0721165	0	0		0	-0.0163239	0	-0.0243902		0	0	0	0		0	0.0137267	0	0		0.153846	0.0251721	0.0769231	-0.0769231
	IC.656.T.B10	0.056901		-0.133333	0.016302	-0.0222222	0		-0.0487805	0.0504485	-0.0243902	-0.0243902		0	0.034999	0	0		0	0.0325208	0	0.0294118		0	-0.00463548	0.0769231	-0.153846
	IC.656.T.B12	0.050847		-0.0888889	0.122511	0	0		-0.0487805	0.0290708	0.0243902	0		0	-0.00460172	0	0.0285714		0	0.00705581	0	0.0882353		0	-0.00463548	0.0769231	-0.153846
	IC.656.T.B6	0.049637		-0.0888889	0.129763	0	0		-0.0487805	0.0249032	0.0243902	-0.0243902		0	0	0	0		0	0.0315587	0	0.0294118		0	0.0884956	0.0769231	-0.153846
	IC.656.T.D12	0.054479		-0.0888889	0.129763	0	0		-0.0487805	0.0290708	0.0243902	0		0	-0.00460172	0	0.0285714		0	0.0397049	0	0.0588235		0	0.0884956	0.0769231	-0.153846
	IC.656.T.D4	0.050847		-0.0888889	0.129763	0	0		-0.0487805	0.0290708	0.0243902	0		0	-0.00460172	0	0.0285714		0	0.0315587	0	0.0294118		0	0.0884956	0.0769231	-0.153846
IC.656.L.G12	IC.656.T.E6	0.056901		-0.133333	0.016302	-0.0222222	0		-0.0487805	0.0504485	-0.0243902	-0.0243902		0	0.034999	0	0		0	0.0397049	0	0.0588235		0	-0.00463548	0.0769231	-0.153846
	IC.656.L.G12	0.01937		0	0.0777215	0	0		0	0.0165948	0	0.0243902		0	0	0	0		0	-0.0135409	0	0		-0.133333	-0.024554	-0.0666667	0.0666667
	IC.656.L.C10	0.013317		0	0.0436278	0	0.0222222		0	0	0	0		0	0	0	0		0	-0.0357504	0	0		0	0	0	0
	IC.656.L.B9	0.032688		-0.0222222	0.0909214	-0.0444444	-0.0666667		0	0.00834479	0.0243902	0.0243902		0	0.010759	0	0		0	-0.0135409	0	0		-0.133333	0.0190184	0	0.0666667
	IC.656.L.B11	0.014528		0	0.00856867	0	0		0	0.0165948	0	0.0243902		0	0	0	0		0	-0.0135409	0	0		-0.133333	-0.024554	-0.0666667	0.0666667
	IC.656.T.B10	0.043584		-0.133333	0.0952905	-0.0222222	0		-0.0487805	0.0678805	-0.0243902	0		0	0.034999	0	0		0	0.0185396	0	0.0294118		-0.133333	-0.0290757	0	-0.0666667
	IC.656.T.B12	0.035109		-0.0888889	0.209754	0	0		-0.0487805	0.046148	0.0243902	0.0243902		0	-0.00460172	0	0.0285714		0	-0.00658061	0	0.0882353		-0.133333	-0.0290757	0	-0.0666667
	IC.656.T.B6	0.03632		-0.0888889	0.217569	0	0		-0.0487805	0.0419112	0.0243902	0		0	0	0	0		0	0.0175905	0	0.0294118		-0.133333	0.0617687	0	-0.0666667
	IC.656.T.D12	0.046005		-0.0888889	0.217569	0	0		-0.0487805	0.046148	0.0243902	0.0243902		0	-0.00460172	0	0.0285714		0	0.0256264	0	0.0588235		-0.133333	0.0617687	0	-0.0666667
	IC.656.T.D4	0.03632		-0.0888889	0.217569	0	0		-0.0487805	0.046148	0.0243902	0.0243902		0	-0.00460172	0	0.0285714		0	0.0175905	0	0.0294118		-0.133333	0.0617687	0	-0.0666667
IC.656.L.G7	IC.656.T.E6	0.043584		-0.133333	0.0952905	-0.0222222	0		-0.0487805	0.0678805	-0.0243902	0		0	0.034999	0	0		0	0.0256264	0	0.0588235		-0.133333	-0.0290757	0	-0.0666667
	IC.663.L.C6	0.02303		-0.0384615	0.0511256	-0.0769231	0		0	-0.0113074	0	-0.05		0	0	0	0		0	0.0255068	0.0322581	0.0322581		0	0	0	0
	IC.663.L.C8	0.020606		0	-0.0196914	-0.0384615	-0.0384615		0	-0.0113074	0	-0.05		0	0.0155044	0	-0.0285714		0.0645161	0.0305085	0.0645161	0.0322581		0	0	0	0
	IC.663.L.D6	0.014545		-0.0384615	0.068651	-0.0769231	0.0384615		0	0	0	0		0	0.0155044	0	-0.0285714		0	-0.020741	0.0322581	0.0322581		0	0	0	0
	IC.663.L.H9	0.020606		0	-0.0196914	-0.0384615	-0.0384615		0	0.0613428	0	0		0	0.0155044	0	-0.0285714		0.0645161	0.0305085	0.0645161	0.0322581		0	0	0	0
	IC.663.T.A12	0.021818		-0.0384615	0.0543747	-0.0769231	0		0	-0.0298233	0	-0.025		0	0.0155044	0	-0.0285714		0.0645161	0.017393	0.0322581	0		0	0	0	0
	IC.663.T.A3	0.020606		0	0	0	0		0	-0.0298233	0	-0.025		0	0.0155044	0	-0.0285714		0.0645161	-0.0116123	0.0322581	0		0	0	0	0
	IC.663.T.C10	0.025455		0.0384615	0.0306976	-0.0769231	0.0769231		0	-0.0298233	0	-0.025		0	0.0155044	0	-0.0285714		0.0645161	-0.0116123	0.0322581	0		0	0.0718133	0	0.166667
	IC.663.T.D12	0.024242		-0.0384615	0.00622929	-0.0384615	0		0	-0.0113074	0	-0.05		0	0	0	0		0	0.0394684	0.0645161	0.0645161		0	0	0	0
	IC.663.T.D9	0.021818		0	0	0	0		0	-0.0298233	0	-0.025		0	0.0155044	0	-0.0285714		0.0645161	-0.0116123	0.0322581	0		0	0	0	0
	IC.663.T.G3	0.019394		0	0	0	0		0	-0.0298233	0	-0.025		0	0.0155044	0	-0.0285714		0.0645161	-0.0116123	0.0322581	0		0	0	0	0
IC.663.L.C1	IC.663.T.G6	0.019394		0	0.0669317	-0.0384615	0		0	-0.0298233	0	-0.025		0	0.0155044	0	-0.0285714		0.0645161	-0.0116123	0.0322581	0		0	0	0	0
	IC.663.L.C1	0.02303		0.04	-0.0486389	0.08	0		0	0.0114367	0	0.05		0	0	0	0		0	-0.0248724	-0.0322581	-0.0322581		0	0	0	0
	IC.663.L.C8	0.026667		0.04	-0.0673725	0.04	-0.04		0	0	0	0		0	0.0155044	0	-0.0285714		0.0645161	0.00487728	0.0322581	0		0	0	0	0
	IC.663.L.D6	0.02303		0	0.0166729	0	0.04		0	0.0114367	0	0.05		0	0.0155044	0	-0.0285714		0	-0.0450975	0	0		0	0	0	0
	IC.663.L.H9	0.032727		0.04	-0.0673725	0.04	-0.04		0	0.0734811	0	0.05		0	0.0155044	0	-0.0285714		0.0645161	0.00487728	0.0322581	0		0	0	0	0
	IC.663.T.A12	0.024242		0	0.00309105	0	0		0	-0.0187277	0	0.025		0	0.0155044	0	-0.0285714		0.0645161	-0.00791195	0	-0.0322581		0	0	0	0
	IC.663.T.A3	0.027879		0.04	-0.0486389	0.08	0		0	-0.0187277	0	0.025		0	0.0155044	0	-0.0285714		0.0645161	-0.0361958	0	-0.0322581		0	0	0	0
	IC.663.T.C10	0.026667		0.08	-0.0194344	0	0.08		0	-0.0187277	0	0.025		0	0.0155044	0	-0.0285714		0.0645161	-0.0361958	0	-0.0322581		0	0.0718133	0	0.166667
	IC.663.T.D12	0.010909		0	-0.0427126	0.04	0		0	0	0	0		0	0	0	0		0	0.0136143	0.0322581	0.0322581		0	0	0	0
	IC.663.T.D9	0.029091		0.04	-0.0486389	0.08	0		0	-0.0187277	0	0.025		0	0.0155044	0	-0.0285714		0.0645161	-0.0361958	0	-0.0322581		0	0	0	0
	IC.663.T.G3	0.026667		0.04	-0.0486389	0.08	0		0	-0.0187277	0	0.025		0	0.0155044	0	-0.0285714		0.0645161	-0.0361958	0	-0.0322581		0	0	0	0
IC.663.L.C6	IC.663.T.G6	0.026667		0.04	0.0150373	0.04	0		0	-0.0187277	0	0.025		0	0.0155044	0	-0.0285714		0.0645161	-0.0361958	0	-0.0322581		0	0	0	0
	IC.663.L.C6	0.026667		-0.0384615	0.0722395	-0.0384615	0.0384615		0	0	0	0		0	-0.0152676	0	0.0285714		-0.0606061	-0.00485361	-0.030303	0		0	0	0	0
	IC.663.L.C1	0.020606		0	0.0200869	0.0384615	0.0384615		0	0.0114367	0	0.05		0	-0.0152676	0	0.0285714		-0.0606061	-0.0296053	-0.0606061	-0.030303		0	0	0	0
	IC.663.L.D6	0.021818		-0.0384615	0.0901169	-0.0384615	0.0769231		0	0.0114367	0	0.05		0	0	0	0		-0.0606061	-0.0497323	-0.030303	0		0	0	0	0
	IC.663.L.H9	0.013333		0	0	0	0		0	0.0734811	0	0.05		0	0	0	0		0	0	0	0		0	0	0	0
	IC.663.T.A12	0.012121		-0.0384615	0.0755538	-0.0384615	0.0384615		0	-0.0187277	0	0.025		0	0	0	0		0	-0.0127272	-0.030303	-0.030303		0	0	0	0
	IC.663.T.A3	0.015758		0	0.0200869	0.0384615	0.0384615		0	-0.0187277	0	0.025		0	0	0	0		0	-0.0408738	-0.030303	-0.030303		0	0	0	0
	IC.663.T.C10	0.013333		0.0384615	0.0514012	-0.0384615	0.115385		0	-0.0187277	0	0.025		0	0	0	0		0	-0.0408738	-0.030303	-0.030303		0	0.0718133	0	0.166667
	IC.663.T.D12	0.027879		-0.0384615	0.0264413	0	0.0384615		0	0	0	0		0	-0.0152676	0	0.0285714		-0.0606061	0.00869466	0	0.030303		0	0	0	0
	IC.663.T.D9	0.012121		0	0.0200869	0.0384615	0.0384615		0	-0.0187277	0	0.025		0	0	0	0		0	-0.0408738	-0.030303	-0.030303		0	0	0	0
	IC.663.T.G3	0.012121		0	0.0200869	0.0384615	0.0384615		0	-0.0187277	0	0.025		0	0	0	0		0	-0.0408738	-0.030303	-0.030303		0	0	0	0
IC.663.L.C8	IC.663.T.G6	0.012121		0	0.0883631	0	0.0384615		0	-0.0187277	0	0.025		0	0	0	0		0	-0.0408738	-0.030303	-0.030303		0	0	0	0
	IC.663.L.C8	0.021818		0.04	-0.0826671	0.04	-0.08		0	-0.0113074	0	-0.05		0	0	0	0		0.0645161	0.052335	0.0322581	0		0	0	0	0
	IC.663.L.C6	0.02303		0	-0.0163995	0	-0.04		0	-0.0113074	0	-0.05		0	-0.0152676	0	0.0285714		0	0.0472274	0	0		0	0	0	0
	IC.663.L.C1	0.014545		0.04	-0.0642408	0.08	-0.04		0	0	0	0		0	-0.0152676	0	0.0285714		0	0.0211803	-0.0322581	-0.0322581		0	0	0	0
	IC.663.L.H9	0.026667		0.04	-0.0826671	0.04	-0.08		0	0.0613428	0	0		0	0	0	0		0.0645161	0.052335	0.0322581	0		0	0	0	0
	IC.663.T.A12	0.025455		0	-0.0133591	0	-0.04		0	-0.0298233	0	-0.025		0	0	0	0		0.0645161	0.0389418	0	-0.0322581		0	0	0	0
	IC.663.T.A3	0.02303		0.04	-0.0642408	0.08	-0.04		0	-0.0298233	0	-0.025		0	0	0	0		0.0645161	0.00932209	0	-0.0322581		0	0	0	0
	IC.663.T.C10	0.024242		0.08	-0.0355152	0	0.04		0	-0.0298233	0	-0.025		0	0	0	0		0.0645161	0.00932209	0	-0.0322581		0	0.0718133	0	0.166667
	IC.663.T.D12	0.024242		0	-0.0584116	0.04	-0.04		0	-0.0113074	0	-0.05		0	-0.0152676	0	0.0285714		0	0.0614847	0.0322581	0.0322581		0	0	0	0
	IC.663.T.D9	0.024242		0.04	-0.0642408	0.08	-0.04		0	-0.0298233	0	-0.025		0	0	0	0		0.0645161	0.00932209	0	-0.0322581		0	0	0	0
	IC.663.T.G3	0.021818		0.04	-0.0642408	0.08	-0.04		0	-0.0298233	0	-0.025		0	0	0	0		0.0645161	0.00932209	0	-0.0322581		0	0	0	0
IC.663.L.D6	IC.663.T.G6	0.021818		0.04	-0.00160877	0.04	-0.04		0	-0.0298233	0	-0.025		0	0	0	0		0.0645161	0.00932209	0	-0.0322581		0	0	0	0
	IC.663.L.D6	0.026667		-0.0384615	0.0901169	-0.0384615	0.0769231		0	-0.0577973	0	0		0	0	0	0		-0.0606061	-0.0497323	-0.030303	0		0	0	0	0
	IC.663.L.C8	0.013333		0	0	0	0		0	-0.0684512	0	-0.05		0	0	0	0		0	0	0	0		0	0	0	0
	IC.663.L.C6	0.032727		-0.0384615	0.0722395	-0.0384615	0.0384615		0	-0.0684512	0	-0.05		0	-0.0152676	0	0.0285714		-0.0606061	-0.00485361	-0.030303	0		0	0	0	0
	IC.663.L.C1	0.020606		0	0.0200869	0.0384615	0.0384615		0	-0.0577973	0	0		0	-0.0152676	0	0.0285714		-0.0606061	-0.0296053	-0.0606061	-0.030303		0	0	0	0
	IC.663.T.A12	0.01697		-0.0384615	0.0755538	-0.0384615	0.0384615		0	-0.0858969	0	-0.025		0	0	0	0		0	-0.0127272	-0.030303	-0.030303		0	0	0	0
	IC.663.T.A3	0.020606		0	0.0200869	0.0384615	0.0384615		0	-0.0858969	0	-0.025		0	0	0	0		0	-0.0408738	-0.030303	-0.030303		0	0	0	0
	IC.663.T.C10	0.020606		0.0384615	0.0514012	-0.0384615	0.115385		0	-0.0858969	0	-0.025		0	0	0	0		0	-0.0408738	-0.030303	-0.030303		0	0.0718133	0	0.166667
	IC.663.T.D12	0.029091		-0.0384615	0.0264413	0	0.0384615		0	-0.0684512	0	-0.05		0	-0.0152676	0	0.0285714		-0.0606061	0.00869466	0	0.030303		0	0	0	0
	IC.663.T.D9	0.021818		0	0.0200869	0.0384615	0.0384615		0	-0.0858969	0	-0.025		0	0	0	0		0	-0.0408738	-0.030303	-0.030303		0	0	0	0
	IC.663.T.G3	0.01697		0	0.0200869	0.0384615	0.0384615		0	-0.0858969	0	-0.025		0	0	0	0		0	-0.0408738	-0.030303	-0.030303		0	0	0	0
IC.663.L.H9	IC.663.T.G6	0.01697		0	0.0883631	0	0.0384615		0	-0.0858969	0	-0.025		0	0	0	0		0	-0.0408738	-0.030303	-0.030303		0	0	0	0
	IC.669.L.E8	0.009697		0	0	0	0		0	0	0	0		0	0.0160814	0	0		0	0.0136893	0	0.0588235		0	0	0	0
	IC.669.L.E9	0.010909		0	0	0	0		0	0	0	0		0	0	0	0		0	0	0	0		0	0	0	0
	IC.669.L.H8	0.059394		-0.0555556	0.00444307	-0.0277778	0		0	-0.0588738	0	0.0238095		0	-0.0268781	0	0.0285714		0.0294118	-0.0189303	0.0294118	0.0588235		-0.181818	-0.072164	-0.0909091	-0.181818
	IC.669.N.B8	0.058182		0	-0.00429597	0.0277778	-0.0277778		0	-0.0258019	0	-0.047619		0	0.0735879	0	-0.0285714		-0.0882353	0.0242064	0	0.0294118		0	-0.0680079	0	-0.181818
	IC.669.N.C10	0.054545		0	-0.00429597	0.0277778	-0.0277778		0	0.00750772	0	-0.0238095		0	0.0192067	0	0		-0.0882353	0.0111943	0	0		0	-0.0680079	0	-0.181818
	IC.669.N.C3	0.069007		0	-0.00429597	0.0277778	-0.0277778		-0.047619	0.136016	0.0238095	-0.047619		0	-0.0320491	0	0.0285714		0.0294118	0.00434145	0.0294118	0.0882353		0	-0.0680079	0	-0.181818
	IC.669.N.E6	0.064165		0.222222	-0.0188743	0.0833333	-0.0277778		-0.047619	0.136016	0.0238095	-0.047619		0	-0.0135243	0	0		-0.0882353	-0.0168945	0	0.0588235		0	-0.0680079	0	-0.181818
	IC.669.S.C1	0.060606		0.138889	0.0569127	-0.0277778	-0.0277778		0	-0.0590639	0	-0.0238095		0	0.0735879	0	-0.0285714		-0.147059	0.0350571	0	0		-0.0909091	-0.0867101	0	-0.181818
	IC.669.S.F12	0.065375		0.138889	0.0488618	0	0		0	-0.0361606	0	-0.0238095		0	0.101602	0	-0.0285714		-0.0882353	0.00819147	0.0294118	0.147059		0	-0.0133182	0	-0.0909091
	IC.669.S.G6	0.069007		0.388889	0.0313414	0	0.0277778		-0.047619	0.136016	0.0238095	-0.047619		0	0.0080691	0	0		0.205882	-0.0198439	0.0588235	0.0294118		0	-0.0680079	0	-0.181818
IC.669.L.E2	IC.669.T.G10	0.081114		0.222222	-0.0345601	0.0833333	0		-0.047619	0.15712	0.0238095	-0.047619		0	0.0201159	0	0.0285714		0.0294118	-0.0525635	0.0294118	0.0588235		0	-0.0920941	-0.0909091	-0.272727
	IC.669.L.E2	0.009697		0	0	0	0		0	0	0	0		0	-0.0158269	0	0		0	-0.0135044	0	-0.0588235		0	0	0	0
	IC.669.L.E9	0.006061		0	0	0	0		0	0	0	0		0	-0.0158269	0	0		0	-0.0135044	0	-0.0588235		0	0	0	0
	IC.669.L.H8	0.058252		-0.0555556	0.00444307	-0.0277778	0		0	-0.0588738	0	0.0238095		0	-0.0422795	0	0.0285714		0.0294118	-0.032179	0.0294118	0		-0.181818	-0.072164	-0.0909091	-0.181818
	IC.669.N.B8	0.055758		0	-0.00429597	0.0277778	-0.0277778		0	-0.0258019	0	-0.047619		0	0.0565964	0	-0.0285714		-0.0882353	0.0103751	0	-0.0294118		0	-0.0680079	0	-0.181818
	IC.669.N.C10	0.050909		0	-0.00429597	0.0277778	-0.0277778		0	0.00750772	0	-0.0238095		0	0.00307589	0	0		-0.0882353	-0.00246128	0	-0.0588235		0	-0.0680079	0	-0.181818
	IC.669.N.C3	0.069091		0	-0.00429597	0.0277778	-0.0277778		-0.047619	0.136016	0.0238095	-0.047619		0	-0.0473687	0	0.0285714		0.0294118	-0.00922157	0.0294118	0.0294118		0	-0.0680079	0	-0.181818
	IC.669.N.E6	0.065455		0.222222	-0.0188743	0.0833333	-0.0277778		-0.047619	0.136016	0.0238095	-0.047619		0	-0.0291371	0	0		-0.0882353	-0.0301707	0	0		0	-0.0680079	0	-0.181818
	IC.669.S.C1	0.05697		0.138889	0.0569127	-0.0277778	-0.0277778		0	-0.0590639	0	-0.0238095		0	0.0565964	0	-0.0285714		-0.147059	0.0210793	0	-0.0588235		-0.0909091	-0.0867101	0	-0.181818
	IC.669.S.F12	0.060606		0.138889	0.0488618	0	0		0	-0.0361606	0	-0.0238095		0	0.0841676	0	-0.0285714		-0.0882353	-0.00542354	0.0294118	0.0882353		0	-0.0133182	0	-0.0909091
	IC.669.S.G6	0.066667		0.388889	0.0313414	0	0.0277778		-0.047619	0.136016	0.0238095	-0.047619		0	-0.00788547	0	0		0.205882	-0.0330803	0.0588235	-0.0294118		0	-0.0680079	0	-0.181818
IC.669.L.E8	IC.669.T.G10	0.082424		0.222222	-0.0345601	0.0833333	0		-0.047619	0.15712	0.0238095	-0.047619		0	0.0039707	0	0.0285714		0.0294118	-0.065358	0.0294118	0		0	-0.0920941	-0.0909091	-0.272727
	IC.669.L.E8	0.006061		0	0	0	0		0	0	0	0		0	0.0160814	0	0		0	0.0136893	0	0.0588235		0	0	0	0
	IC.669.L.E2	0.010909		0	0	0	0		0	0	0	0		0	0	0	0		0	0	0	0		0	0	0	0
	IC.669.L.H8	0.054612		-0.0555556	0.00444307	-0.0277778	0		0	-0.0588738	0	0.0238095		0	-0.0268781	0	0.0285714		0.0294118	-0.0189303	0.0294118	0.0588235		-0.181818	-0.072164	-0.0909091	-0.181818
	IC.669.N.B8	0.054545		0	-0.00429597	0.0277778	-0.0277778		0	-0.0258019	0	-0.047619		0	0.0735879	0	-0.0285714		-0.0882353	0.0242064	0	0.0294118		0	-0.0680079	0	-0.181818
	IC.669.N.C10	0.052121		0	-0.00429597	0.0277778	-0.0277778		0	0.00750772	0	-0.0238095		0	0.0192067	0	0		-0.0882353	0.0111943	0	0		0	-0.0680079	0	-0.181818
	IC.669.N.C3	0.06303		0	-0.00429597	0.0277778	-0.0277778		-0.047619	0.136016	0.0238095	-0.047619		0	-0.0320491	0	0.0285714		0.0294118	0.00434145	0.0294118	0.0882353		0	-0.0680079	0	-0.181818
	IC.669.N.E6	0.059394		0.222222	-0.0188743	0.0833333	-0.0277778		-0.047619	0.136016	0.0238095	-0.047619		0	-0.0135243	0	0		-0.0882353	-0.0168945	0	0.0588235		0	-0.0680079	0	-0.181818
	IC.669.S.C1	0.053333		0.138889	0.0569127	-0.0277778	-0.0277778		0	-0.0590639	0	-0.0238095		0	0.0735879	0	-0.0285714		-0.147059	0.0350571	0	0		-0.0909091	-0.0867101	0	-0.181818
	IC.669.S.F12	0.05697		0.138889	0.0488618	0	0		0	-0.0361606	0	-0.0238095		0	0.101602	0	-0.0285714		-0.0882353	0.00819147	0.0294118	0.147059		0	-0.0133182	0	-0.0909091
	IC.669.S.G6	0.065455		0.388889	0.0313414	0	0.0277778		-0.047619	0.136016	0.0238095	-0.047619		0	0.0080691	0	0		0.205882	-0.0198439	0.0588235	0.0294118		0	-0.0680079	0	-0.181818
IC.669.L.E9	IC.669.T.G10	0.081212		0.222222	-0.0345601	0.0833333	0		-0.047619	0.15712	0.0238095	-0.047619		0	0.0201159	0	0.0285714		0.0294118	-0.0525635	0.0294118	0.0588235		0	-0.0920941	-0.0909091	-0.272727
	IC.669.L.E9	0.054612		0.0588235	-0.00442342	0.0294118	0		0	0.0625568	0	-0.0238095		0	0.0276204	0	-0.0285714		-0.0285714	0.0192956	-0.0285714	-0.0571429		0.222222	0.0777766	0.111111	0.222222
	IC.669.L.E8	0.058252		0.0588235	-0.00442342	0.0294118	0		0	0.0625568	0	-0.0238095		0	0.044146	0	-0.0285714		-0.0285714	0.0332489	-0.0285714	0		0.222222	0.0777766	0.111111	0.222222
	IC.669.L.E2	0.059394		0.0588235	-0.00442342	0.0294118	0		0	0.0625568	0	-0.0238095		0	0.0276204	0	-0.0285714		-0.0285714	0.0192956	-0.0285714	-0.0571429		0.222222	0.0777766	0.111111	0.222222
	IC.669.N.B8	0.067961		0.0588235	-0.00870039	0.0588235	-0.0294118		0	0.0351409	0	-0.0714286		0	0.103241	0	-0.0571429		-0.114286	0.0439691	-0.0285714	-0.0285714		0.222222	0.00447928	0.111111	0
	IC.669.N.C10	0.063107		0.0588235	-0.00870039	0.0588235	-0.0294118		0	0.0705342	0	-0.047619		0	0.0473577	0	-0.0285714		-0.114286	0.0307058	-0.0285714	-0.0571429		0.222222	0.00447928	0.111111	0
	IC.669.N.C3	0.067879		0.0588235	-0.00870039	0.0588235	-0.0294118		-0.047619	0.207081	0.0238095	-0.0714286		0	-0.00531387	0	0		0	0.0237208	0	0.0285714		0.222222	0.00447928	0.111111	0
	IC.669.N.E6	0.077576		0.294118	-0.0232142	0.117647	-0.0294118		-0.047619	0.207081	0.0238095	-0.0714286		0	0.0137226	0	-0.0285714		-0.114286	0.00207511	-0.0285714	0		0.222222	0.00447928	0.111111	0
	IC.669.S.C1	0.071602		0.205882	0.0522375	0	-0.0294118		0	-0.000201959	0	-0.047619		0	0.103241	0	-0.0571429		-0.171429	0.0550291	-0.0285714	-0.0571429		0.111111	-0.0156775	0.111111	0
	IC.669.S.F12	0.072727		0.205882	0.0442223	0.0294118	0		0	0.0241341	0	-0.047619		0	0.132029	0	-0.0571429		-0.114286	0.0276451	0	0.0857143		0.222222	0.0634226	0.111111	0.111111
	IC.669.S.G6	0.081212		0.470588	0.0267793	0.0294118	0.0294118		-0.047619	0.207081	0.0238095	-0.0714286		0	0.0359124	0	-0.0285714		0.171429	-0.000931199	0.0285714	-0.0285714		0.222222	0.00447928	0.111111	0
IC.669.L.H8	IC.669.T.G10	0.070303		0.294118	-0.0388307	0.117647	0		-0.047619	0.229506	0.0238095	-0.0714286		0	0.048292	0	0		0	-0.0342822	0	0		0.222222	-0.0214802	0	-0.111111
	IC.790.L.E5	0.065375		-0.264706	-0.0931847	-0.0588235	0		0	0.0324267	-0.0208333	0		0	-0.0268391	0	0		-0.114286	0.0769999	-0.0285714	0.142857		0.3	0.198398	-0.1	-0.1
	IC.790.L.F2	0.049637		0.0588235	-0.0400708	-0.0588235	0		0	-0.0199452	0	0.0416667		0	-0.00769275	0	-0.0285714		0	0.0149468	0	0.0571429		0	0.0144794	0	0.1
	IC.790.S.B12	0.073939		-0.0882353	0.037145	-0.0882353	0.0882353		-0.0208333	-0.00473441	-0.0208333	0.0833333		0	-0.0720269	0	0.0285714		0.0285714	0.0212057	0	0.0857143		-0.1	0.0614774	-0.1	0
IC.790.L.E4	IC.790.S.E12	0.076549		-0.0294118	-0.0561862	-0.0588235	-0.0294118		-0.0208333	-0.00473441	-0.0208333	0.0833333		0	-0.0720269	0	0.0285714		-0.114286	0.133673	-0.0285714	0.0857143		-0.1	0.004313	-0.1	0.1
	IC.790.L.E4	0.065375		0.36	0.10276	0.08	0		0	-0.0314083	0.0208333	0		0	0.0275793	0	0		0.129032	-0.0714948	0.0322581	-0.16129		-0.230769	-0.165553	0.0769231	0.0769231
	IC.790.L.F2	0.067797		0.44	0.0585719	0	0		0	-0.050727	0.0208333	0.0416667		0	0.0196744	0	-0.0285714		0.129032	-0.0576167	0.0322581	-0.0967742		-0.230769	-0.15347	0.0769231	0.153846
	IC.790.S.B12	0.089697		0.24	0.143722	-0.04	0.12		-0.0208333	-0.035994	0	0.0833333		0	-0.046434	0	0.0285714		0.16129	-0.0518052	0.0322581	-0.0645161		-0.307692	-0.114253	0	0.0769231
IC.790.L.E5	IC.790.S.E12	0.0887		0.32	0.0408005	0	-0.04		-0.0208333	-0.035994	0	0.0833333		0	-0.046434	0	0.0285714		0	0.0526213	0	-0.0645161		-0.307692	-0.161954	0	0.153846
	IC.790.L.E5	0.067797		-0.305556	-0.055331	0	0		0	0.0534377	-0.0208333	-0.0416667		0	-0.0192948	0	0.0285714		-0.114286	0.0611393	-0.0285714	0.0857143		0.3	0.181294	-0.1	-0.2
	IC.790.L.E4	0.049637		-0.0555556	0.0417435	0.0555556	0		0	0.0203511	0	-0.0416667		0	0.00775238	0	0.0285714		0	-0.0147266	0	-0.0571429		0	-0.0142727	0	-0.1
	IC.790.S.B12	0.087273		-0.138889	0.0804391	-0.0277778	0.0833333		-0.0208333	0.0155203	-0.0208333	0.0416667		0	-0.0648329	0	0.0571429		0.0285714	0.00616678	0	0.0285714		-0.1	0.0463272	-0.1	-0.1
IC.790.L.F2	IC.790.S.E12	0.09113		-0.0833333	-0.0167881	0	-0.0277778		-0.0208333	0.0155203	-0.0208333	0.0416667		0	-0.0648329	0	0.0571429		-0.114286	0.116978	-0.0285714	0.0285714		-0.1	-0.0100213	-0.1	0
	UW.1002.E.A10	0.032727		0	-0.0037349	0.0344828	0		0.0243902	-0.0297785	0	0		0	0	0	0		-0.0571429	0.00581767	0	0.0285714		-0.0833333	0.0806491	0	0.0833333
	UW.1002.E.A12	0.032727		0	-0.0037349	0.0344828	0		0	-0.0145221	0	0		0	0	0	0		-0.0857143	0.0599212	0.0285714	0.0285714		-0.0833333	0.0806491	0	0.0833333
	UW.1002.E.A7	0.032727		0	0.0017576	0.0344828	-0.0344828		0.0243902	-0.0297785	0	0		0	0	0	0		-0.0857143	0.0599212	0.0285714	0.0285714		-0.0833333	0.0806491	0	0.0833333
	UW.1002.E.B6	0.031515		0	-0.0037349	0.0344828	0		0	-0.0145221	0	0		0	0	0	0		-0.0571429	0.00255811	0.0285714	0		-0.0833333	0.0806491	0	0.0833333
	UW.1002.E.E12	0.035152		0	-0.0037349	0.0344828	0		0	-0.0145221	0	0		0	0	0	0		-0.0857143	0.0599212	0.0285714	0.0285714		-0.0833333	0.0806491	0	0.0833333
UW.1002.C.E12	UW.1002.E.E8	0.037576		0	-0.0037349	0.0344828	0		0	-0.0145221	0	0		0	0	0	0		-0.0857143	0.0599212	0.0285714	0.0285714		-0.0833333	0.0806491	0	0.0833333
	UW.1140.A.A3	0.003632		0	0	0	0		0	0	0	0		0	0	0	0		0	-0.0105686	0	0		0	0	0	0
	UW.1140.B.C10	0.123321		0.0344828	-0.0105587	-0.0344828	0		0.179487	-0.0402127	0.0769231	-0.0769231		-0.0285714	-0.00268369	0	0		-0.0333333	0.15413	0.0333333	0.133333		0	0.563762	0	0.214286
	UW.1140.B.C11	0.127119		0.0344828	-0.0105587	-0.0344828	0		0.179487	-0.0402127	0.0769231	-0.0769231		-0.0285714	-0.00268369	0	0		-0.0333333	0.114402	0.0333333	0.166667		0	0.513272	0	0.142857
	UW.1140.B.C4	0.122276		0.0344828	-0.0105587	-0.0344828	0		0.179487	-0.0402127	0.0769231	-0.0769231		-0.0285714	-0.00268369	0	0		-0.0333333	0.15413	0.0333333	0.133333		0	0.563762	0	0.214286
	UW.1140.C.C8	0.124697		0.0344828	-0.0105587	-0.0344828	0		0.179487	-0.0402127	0.0769231	-0.0769231		-0.0285714	-0.00268369	0	0		-0.0333333	0.114402	0.0333333	0.166667		0	0.563762	0	0.214286
	UW.1140.D.B1	0.115012		0.0689655	-0.0558181	0.0344828	-0.0344828		0.179487	-0.0402127	0.0769231	-0.0769231		-0.0285714	-0.00268369	0	0		-0.0333333	0.15413	0.0333333	0.133333		0	0.513272	0	0.142857
	UW.1140.D.B2	0.119855		0.0689655	-0.00340856	0	0.0689655		0.179487	-0.0402127	0.0769231	-0.0769231		-0.0285714	-0.00268369	0	0		-0.0333333	0.114402	0.0333333	0.166667		0	0.563762	0	0.214286
	UW.1140.D.B7	0.117433		0.0689655	-0.0467514	0.0344828	-0.0344828		0.179487	-0.0402127	0.0769231	-0.0769231		-0.0285714	-0.00268369	0	0		-0.0333333	0.15413	0.0333333	0.133333		0	0.513272	0	0.142857
	UW.1140.E.C9	0.118644		0.0689655	-0.00554622	-0.0344828	0.103448		0.179487	-0.0388049	0.0769231	-0.0512821		-0.0285714	-0.00268369	0	0		-0.0333333	0.127183	0.0333333	0.1		0	0.226486	0	0.214286
	UW.1140.E.D9	0.116223		0.0689655	-0.00554622	-0.0344828	0.103448		0.179487	-0.0388049	0.0769231	-0.0512821		-0.0285714	-0.00268369	0	0		-0.0333333	0.14466	0.0666667	0.133333		-0.142857	0.308377	-0.0714286	0
	UW.1140.E.E8	0.115012		0.0689655	-0.0118118	0	0.0689655		0.179487	-0.0402127	0.0769231	-0.0769231		-0.0285714	-0.00268369	0	0		-0.0333333	0.14466	0.0666667	0.133333		-0.142857	0.308377	-0.0714286	0
	UW.1140.F.F12	0.127119		0.0689655	-0.0398962	-0.0344828	0.103448		0.179487	-0.0388049	0.0769231	-0.0512821		-0.0285714	-0.00981601	0	0		-0.0333333	0.118483	0.0333333	0.133333		0	0.651183	0	0.142857
	UW.1140.F.F4	0.12954		0.0689655	-0.0398962	-0.0344828	0.103448		0.179487	-0.0388049	0.0769231	-0.0512821		-0.0285714	-0.00981601	0	0		-0.0333333	0.0966934	0.0333333	0.133333		0	0.651183	0	0.142857
UW.1140.A.A2	UW.1140.F.F5	0.128329		0.0689655	-0.0398962	-0.0344828	0.103448		0.179487	-0.0388049	0.0769231	-0.0512821		-0.0285714	-0.00981601	0	0		-0.0333333	0.118483	0.0333333	0.133333		0	0.651183	0	0.142857
	UW.1140.A.A2	0.003632		0	0	0	0		0	0	0	0		0	0	0	0		0	0.0106815	0	0		0	0	0	0
	UW.1140.B.C10	0.126984		0.0344828	-0.0105587	-0.0344828	0		0.179487	-0.0402127	0.0769231	-0.0769231		-0.0285714	-0.00268369	0	0		-0.0333333	0.166458	0.0333333	0.133333		0	0.563762	0	0.214286
	UW.1140.B.C11	0.128329		0.0344828	-0.0105587	-0.0344828	0		0.179487	-0.0402127	0.0769231	-0.0769231		-0.0285714	-0.00268369	0	0		-0.0333333	0.126305	0.0333333	0.166667		0	0.513272	0	0.142857
	UW.1140.B.C4	0.123487		0.0344828	-0.0105587	-0.0344828	0		0.179487	-0.0402127	0.0769231	-0.0769231		-0.0285714	-0.00268369	0	0		-0.0333333	0.166458	0.0333333	0.133333		0	0.563762	0	0.214286
	UW.1140.C.C8	0.125908		0.0344828	-0.0105587	-0.0344828	0		0.179487	-0.0402127	0.0769231	-0.0769231		-0.0285714	-0.00268369	0	0		-0.0333333	0.126305	0.0333333	0.166667		0	0.563762	0	0.214286
	UW.1140.D.B1	0.118644		0.0689655	-0.0558181	0.0344828	-0.0344828		0.179487	-0.0402127	0.0769231	-0.0769231		-0.0285714	-0.00268369	0	0		-0.0333333	0.166458	0.0333333	0.133333		0	0.513272	0	0.142857
	UW.1140.D.B2	0.122276		0.0689655	-0.00340856	0	0.0689655		0.179487	-0.0402127	0.0769231	-0.0769231		-0.0285714	-0.00268369	0	0		-0.0333333	0.126305	0.0333333	0.166667		0	0.563762	0	0.214286
	UW.1140.D.B7	0.121065		0.0689655	-0.0467514	0.0344828	-0.0344828		0.179487	-0.0402127	0.0769231	-0.0769231		-0.0285714	-0.00268369	0	0		-0.0333333	0.166458	0.0333333	0.133333		0	0.513272	0	0.142857
	UW.1140.E.C9	0.121065		0.0689655	-0.00554622	-0.0344828	0.103448		0.179487	-0.0388049	0.0769231	-0.0512821		-0.0285714	-0.00268369	0	0		-0.0333333	0.139223	0.0333333	0.1		0	0.226486	0	0.214286
	UW.1140.E.D9	0.118644		0.0689655	-0.00554622	-0.0344828	0.103448		0.179487	-0.0388049	0.0769231	-0.0512821		-0.0285714	-0.00268369	0	0		-0.0333333	0.156887	0.0666667	0.133333		-0.142857	0.308377	-0.0714286	0
	UW.1140.E.E8	0.116223		0.0689655	-0.0118118	0	0.0689655		0.179487	-0.0402127	0.0769231	-0.0769231		-0.0285714	-0.00268369	0	0		-0.0333333	0.156887	0.0666667	0.133333		-0.142857	0.308377	-0.0714286	0
	UW.1140.F.F12	0.128329		0.0689655	-0.0398962	-0.0344828	0.103448		0.179487	-0.0388049	0.0769231	-0.0512821		-0.0285714	-0.00981601	0	0		-0.0333333	0.13043	0.0333333	0.133333		0	0.651183	0	0.142857
	UW.1140.F.F4	0.130751		0.0689655	-0.0398962	-0.0344828	0.103448		0.179487	-0.0388049	0.0769231	-0.0512821		-0.0285714	-0.00981601	0	0		-0.0333333	0.108408	0.0333333	0.133333		0	0.651183	0	0.142857
UW.1140.A.A3	UW.1140.F.F5	0.12954		0.0689655	-0.0398962	-0.0344828	0.103448		0.179487	-0.0388049	0.0769231	-0.0512821		-0.0285714	-0.00981601	0	0		-0.0333333	0.13043	0.0333333	0.133333		0	0.651183	0	0.142857
	UW.1261.A.B5	0.033939		0	0.0235666	-0.037037	0.037037		0	0.0231772	0	0		0	0	0	0		0	-0.00523245	0.0571429	0		0	0.0483158	0	0
	UW.1261.A.C1	0.019394		0	0	0	0		0.12	0.0420453	0.02	0.02		0	0.00530569	0	-0.0285714		0	0	0	0		0	0	0	0
	UW.1261.A.C6	0.030303		0	0.0235666	-0.037037	0.037037		0	0.0182873	0	0		0	0	0	0		0	-0.00505202	0.0285714	0		0	0	0	0
	UW.1261.A.D11	0.027879		0	0.0235666	-0.037037	0.037037		0	0.0182873	0	0		0	0	0	0		0	-0.0393336	0.0285714	0		0	0	0	0
	UW.1261.B.D12	0.054545		-0.111111	0.0843679	-0.037037	0		0	-0.0416634	0	-0.02		0	0.00438028	0	-0.0285714		-0.171429	-0.00694342	0.0285714	0.0285714		0.111111	-0.0696836	0.111111	-0.222222
	UW.1261.B.D8	0.050909		0	0.0660045	-0.0740741	-0.037037		0.12	-0.0425408	0	-0.02		0	0.00438028	0	-0.0285714		-0.171429	-0.000338046	0.0285714	0.0285714		0.222222	-0.166507	-0.111111	-0.333333
	UW.1261.B.F11	0.053333		0	0.0660045	-0.0740741	-0.037037		0	-0.0283454	0	0		0	0.00438028	0	-0.0285714		-0.171429	0.0288417	0.0285714	0.0285714		0.111111	-0.0696836	0	-0.222222
	UW.1261.B.F9	0.054545		0	0.0750339	-0.037037	0		0.12	-0.0389203	0	0		0	0.00438028	0	-0.0285714		-0.171429	0.0288417	0.0285714	0.0285714		0.111111	-0.0696836	0	-0.222222
	UW.1261.C.B10	0.073939		0	0.10447	-0.037037	-0.037037		-0.02	-0.0664851	0	-0.02		0	0.00438028	0	-0.0285714		-0.171429	0.00837234	0.0285714	-0.0285714		0.222222	-0.0186829	-0.111111	-0.222222
	UW.1261.C.B7	0.051157		0	0.0578781	-0.037037	0		-0.2	0.0473483	-0.04	0.02		0	-0.00438028	0	0.0285714		-0.228571	3.56404e-05	-0.0285714	-0.0571429		0.222222	0.0147236	0	-0.222222
	UW.1261.C.B8	0.076456		0.259259	0.137363	0.0740741	0.037037		-0.02	-0.0157365	0	-0.02		0	0.00438028	0	-0.0285714		-0.142857	0.0471021	0	0		0.222222	0.0595441	0	-0.222222
	UW.1261.D.C10	0.083738		0.222222	0.08	0	0		-0.02	-0.0698522	0	-0.04		0	0.00438028	0	-0.0285714		-0.2	0.0293499	0	0		0.222222	-0.0186829	-0.111111	-0.222222
	UW.1261.D.C12	0.07767		0.259259	0.0823662	0	-0.037037		-0.02	-0.0455123	-0.02	-0.02		0	-0.000925412	0	0		-0.142857	0.0875183	0.0285714	0.0285714		0.222222	-0.0465217	0.111111	-0.111111
	UW.1261.D.C3	0.079172		-0.111111	-0.0476862	-0.037037	0.037037		-0.02	-0.0455123	-0.02	-0.02		0	0.00530569	0	-0.0285714		-0.171429	-0.040551	0.0285714	0		0.222222	0.0979616	0	-0.111111
	UW.1261.D.C7	0.073939		0.259259	0.170633	0	0.037037		0.1	-0.0331919	0	0.02		0	0.0174594	0	0		-0.171429	0.0075013	0.0285714	0.0285714		0.333333	0.0615856	0.111111	-0.222222
	UW.1261.D.C8	0.081212		0.259259	0.0823662	0	-0.037037		-0.02	-0.0455123	-0.02	-0.02		0	0.0174594	0	0		-0.171429	0.0075013	0.0285714	0.0285714		0.333333	0.0615856	0.111111	-0.222222
	UW.1261.D.C9	0.079172		-0.111111	-0.105079	-0.037037	0		-0.24	0.0745387	-0.04	0		0	0.00530569	0	-0.0285714		-0.171429	-0.0661015	0.0285714	0		0.111111	-0.03508	-0.111111	-0.111111
	UW.1261.E.C2	0.090909		0.222222	0.123365	0	0		-0.02	-0.0739494	-0.04	-0.04		0	-0.000925412	0	0		-0.142857	0.102253	0.0285714	0		0.111111	0.0133038	0	0
	UW.1261.E.C4	0.087273		0.222222	0.13356	-0.037037	0		-0.02	-0.0607247	-0.02	-0.02		0	-0.0183848	0	0		-0.142857	0.0905355	0.0285714	0.0285714		0.111111	0.0133038	0	0
	UW.1261.E.D10	0.090909		0.222222	0.124474	0	0		0.04	-0.0336833	0	0.04		0	-0.0183848	0	0		-0.171429	0.0958391	0	0.0285714		0.111111	0.0133038	0	0
	UW.1261.E.D7	0.074029		-0.037037	0.184456	-0.037037	-0.037037		-0.14	0.0391338	-0.02	0.02		0	0.0174594	0	0		-0.142857	0.0758706	0.0285714	0.0285714		0.222222	-0.158155	0	-0.333333
	UW.1261.E.D9	0.09854		-0.111111	-0.0799887	-0.037037	-0.037037		-0.02	0.0016259	-0.02	0.02		0	0.0589179	0	0.0285714		-0.142857	0.0905355	0.0285714	0.0285714		0.111111	0.123239	0	-0.111111
UW.1261.A.A2	UW.1261.E.E12	0.090909		0.222222	0.13356	-0.037037	0		-0.02	-0.0607247	-0.02	-0.02		0	-0.0183848	0	0		-0.142857	0.0905355	0.0285714	0.0285714		0.111111	0.0133038	0	0
	UW.1261.A.A2	0.033939		0	-0.023024	0.037037	-0.037037		0	-0.0226522	0	0		0	0	0	0		0	0.00525998	-0.0571429	0		0	-0.0460889	0	0
	UW.1261.A.C1	0.038788		0	-0.023024	0.037037	-0.037037		0.12	0.0184407	0.02	0.02		0	0.00530569	0	-0.0285714		0	0.00525998	-0.0571429	0		0	-0.0460889	0	0
	UW.1261.A.C6	0.031515		0	0	0	0		0	-0.00477911	0	0		0	0	0	0		0	0.000181378	-0.0285714	0		0	-0.0460889	0	0
	UW.1261.A.D11	0.02303		0	0	0	0		0	-0.00477911	0	0		0	0	0	0		0	-0.0342805	-0.0285714	0		0	-0.0460889	0	0
	UW.1261.B.D12	0.046061		-0.111111	0.0594015	0	-0.037037		0	-0.0633718	0	-0.02		0	0.00438028	0	-0.0285714		-0.171429	-0.00171997	-0.0285714	0.0285714		0.111111	-0.112561	0.111111	-0.222222
	UW.1261.B.D8	0.046061		0	0.0414608	-0.037037	-0.0740741		0.12	-0.0642294	0	-0.02		0	0.00438028	0	-0.0285714		-0.171429	0.00492015	-0.0285714	0.0285714		0.222222	-0.204922	-0.111111	-0.333333
	UW.1261.B.F11	0.048485		0	0.0414608	-0.037037	-0.0740741		0	-0.0503555	0	0		0	0.00438028	0	-0.0285714		-0.171429	0.0342534	-0.0285714	0.0285714		0.111111	-0.112561	0	-0.222222
	UW.1261.B.F9	0.049697		0	0.0502823	0	-0.037037		0.12	-0.0606908	0	0		0	0.00438028	0	-0.0285714		-0.171429	0.0342534	-0.0285714	0.0285714		0.111111	-0.112561	0	-0.222222
	UW.1261.C.B10	0.066667		0	0.0790402	0	-0.0740741		-0.02	-0.0876313	0	-0.02		0	0.00438028	0	-0.0285714		-0.171429	0.0136764	-0.0285714	-0.0285714		0.222222	-0.0639108	-0.111111	-0.222222
	UW.1261.C.B7	0.054811		0	0.0335215	0	-0.037037		-0.2	0.0236236	-0.04	0.02		0	-0.00438028	0	0.0285714		-0.228571	0.0052958	-0.0857143	-0.0571429		0.222222	-0.0320439	0	-0.222222
	UW.1261.C.B8	0.065534		0.259259	0.111176	0.111111	0		-0.02	-0.0380323	0	-0.02		0	0.00438028	0	-0.0285714		-0.142857	0.0526098	-0.0571429	0		0.222222	0.0107108	0	-0.222222
	UW.1261.D.C10	0.082524		0.222222	0.0551341	0.037037	-0.037037		-0.02	-0.0909221	0	-0.04		0	0.00438028	0	-0.0285714		-0.2	0.0347642	-0.0571429	0		0.222222	-0.0639108	-0.111111	-0.222222
	UW.1261.D.C12	0.076456		0.259259	0.0574458	0.037037	-0.0740741		-0.02	-0.0671336	-0.02	-0.02		0	-0.000925412	0	0		-0.142857	0.0932386	-0.0285714	0.0285714		0.222222	-0.0904665	0.111111	-0.111111
	UW.1261.D.C3	0.06821		-0.111111	-0.0696123	0	0		-0.02	-0.0671336	-0.02	-0.02		0	0.00530569	0	-0.0285714		-0.171429	-0.0355043	-0.0285714	0		0.222222	0.0473577	0	-0.111111
	UW.1261.D.C7	0.073939		0.259259	0.143681	0.037037	0		0.1	-0.0550922	0	0.02		0	0.0174594	0	0		-0.171429	0.0128007	-0.0285714	0.0285714		0.333333	0.0126582	0.111111	-0.222222
	UW.1261.D.C8	0.077576		0.259259	0.0574458	0.037037	-0.0740741		-0.02	-0.0671336	-0.02	-0.02		0	0.0174594	0	0		-0.171429	0.0128007	-0.0285714	0.0285714		0.333333	0.0126582	0.111111	-0.222222
	UW.1261.D.C9	0.079172		-0.111111	-0.125684	0	-0.037037		-0.24	0.0501981	-0.04	0		0	0.00530569	0	-0.0285714		-0.171429	-0.0611892	-0.0285714	0		0.111111	-0.0795521	-0.111111	-0.111111
	UW.1261.E.C2	0.083636		0.222222	0.0975011	0.037037	-0.037037		-0.02	-0.0949265	-0.04	-0.04		0	-0.000925412	0	0		-0.142857	0.108051	-0.0285714	0		0.111111	-0.0333982	0	0
	UW.1261.E.C4	0.082424		0.222222	0.107461	0	-0.037037		-0.02	-0.0820014	-0.02	-0.02		0	-0.0183848	0	0		-0.142857	0.0962717	-0.0285714	0.0285714		0.111111	-0.0333982	0	0
	UW.1261.E.D10	0.084848		0.222222	0.0985838	0.037037	-0.037037		0.04	-0.0555725	0	0.04		0	-0.0183848	0	0		-0.171429	0.101603	-0.0571429	0.0285714		0.111111	-0.0333982	0	0
	UW.1261.E.D7	0.072816		-0.037037	0.157185	0	-0.0740741		-0.14	0.0155951	-0.02	0.02		0	0.0174594	0	0		-0.142857	0.0815296	-0.0285714	0.0285714		0.222222	-0.196955	0	-0.333333
	UW.1261.E.D9	0.093674		-0.111111	-0.101171	0	-0.0740741		-0.02	-0.0210631	-0.02	0.02		0	0.0589179	0	0.0285714		-0.142857	0.0962717	-0.0285714	0.0285714		0.111111	0.0714703	0	-0.111111
UW.1261.A.B5	UW.1261.E.E12	0.086061		0.222222	0.107461	0	-0.037037		-0.02	-0.0820014	-0.02	-0.02		0	-0.0183848	0	0		-0.142857	0.0962717	-0.0285714	0.0285714		0.111111	-0.0333982	0	0
	UW.1261.A.B5	0.038788		0	0.0235666	-0.037037	0.037037		-0.107143	-0.0181068	-0.0178571	-0.0178571		0	-0.00527769	0	0.0285714		0	-0.00523245	0.0571429	0		0	0.0483158	0	0
	UW.1261.A.A2	0.019394		0	0	0	0		-0.107143	-0.0403488	-0.0178571	-0.0178571		0	-0.00527769	0	0.0285714		0	0	0	0		0	0	0	0
	UW.1261.A.C6	0.04		0	0.0235666	-0.037037	0.037037		-0.107143	-0.0227993	-0.0178571	-0.0178571		0	-0.00527769	0	0.0285714		0	-0.00505202	0.0285714	0		0	0	0	0
	UW.1261.A.D11	0.032727		0	0.0235666	-0.037037	0.037037		-0.107143	-0.0227993	-0.0178571	-0.0178571		0	-0.00527769	0	0.0285714		0	-0.0393336	0.0285714	0		0	0	0	0
	UW.1261.B.D12	0.059394		-0.111111	0.0843679	-0.037037	0		-0.107143	-0.0803311	-0.0178571	-0.0357143		0	-0.000920528	0	0		-0.171429	-0.00694342	0.0285714	0.0285714		0.111111	-0.0696836	0.111111	-0.222222
	UW.1261.B.D8	0.052121		0	0.0660045	-0.0740741	-0.037037		0	-0.0811731	-0.0178571	-0.0357143		0	-0.000920528	0	0		-0.171429	-0.000338046	0.0285714	0.0285714		0.222222	-0.166507	-0.111111	-0.333333
	UW.1261.B.F11	0.055758		0	0.0660045	-0.0740741	-0.037037		-0.107143	-0.0675505	-0.0178571	-0.0178571		0	-0.000920528	0	0		-0.171429	0.0288417	0.0285714	0.0285714		0.111111	-0.0696836	0	-0.222222
	UW.1261.B.F9	0.05697		0	0.0750339	-0.037037	0		0	-0.0776987	-0.0178571	-0.0178571		0	-0.000920528	0	0		-0.171429	0.0288417	0.0285714	0.0285714		0.111111	-0.0696836	0	-0.222222
	UW.1261.C.B10	0.071515		0	0.10447	-0.037037	-0.037037		-0.125	-0.104151	-0.0178571	-0.0357143		0	-0.000920528	0	0		-0.171429	0.00837234	0.0285714	-0.0285714		0.222222	-0.0186829	-0.111111	-0.222222
	UW.1261.C.B7	0.059683		0	0.0578781	-0.037037	0		-0.285714	0.00508908	-0.0535714	0		0	-0.00963486	0	0.0571429		-0.228571	3.56404e-05	-0.0285714	-0.0571429		0.222222	0.0147236	0	-0.222222
	UW.1261.C.B8	0.072816		0.259259	0.137363	0.0740741	0.037037		-0.125	-0.0554504	-0.0178571	-0.0357143		0	-0.000920528	0	0		-0.142857	0.0471021	0	0		0.222222	0.0595441	0	-0.222222
	UW.1261.D.C10	0.083738		0.222222	0.08	0	0		-0.125	-0.107383	-0.0178571	-0.0535714		0	-0.000920528	0	0		-0.2	0.0293499	0	0		0.222222	-0.0186829	-0.111111	-0.222222
	UW.1261.D.C12	0.07767		0.259259	0.0823662	0	-0.037037		-0.125	-0.0840247	-0.0357143	-0.0357143		0	-0.00619822	0	0.0285714		-0.142857	0.0875183	0.0285714	0.0285714		0.222222	-0.0465217	0.111111	-0.111111
	UW.1261.D.C3	0.0743		-0.111111	-0.0476862	-0.037037	0.037037		-0.125	-0.0840247	-0.0357143	-0.0357143		0	0	0	0		-0.171429	-0.040551	0.0285714	0		0.222222	0.0979616	0	-0.111111
	UW.1261.D.C7	0.071515		0.259259	0.170633	0	0.037037		-0.0178571	-0.0722015	-0.0178571	0		0	0.0120896	0	0.0285714		-0.171429	0.0075013	0.0285714	0.0285714		0.333333	0.0615856	0.111111	-0.222222
	UW.1261.D.C8	0.081212		0.259259	0.0823662	0	-0.037037		-0.125	-0.0840247	-0.0357143	-0.0357143		0	0.0120896	0	0.0285714		-0.171429	0.0075013	0.0285714	0.0285714		0.333333	0.0615856	0.111111	-0.222222
	UW.1261.D.C9	0.079172		-0.111111	-0.105079	-0.037037	0		-0.321429	0.0311824	-0.0535714	-0.0178571		0	0	0	0		-0.171429	-0.0661015	0.0285714	0		0.111111	-0.03508	-0.111111	-0.111111
	UW.1261.E.C2	0.092121		0.222222	0.123365	0	0		-0.125	-0.111314	-0.0535714	-0.0535714		0	-0.00619822	0	0.0285714		-0.142857	0.102253	0.0285714	0		0.111111	0.0133038	0	0
	UW.1261.E.C4	0.093333		0.222222	0.13356	-0.037037	0		-0.125	-0.0986234	-0.0357143	-0.0357143		0	-0.0235655	0	0.0285714		-0.142857	0.0905355	0.0285714	0.0285714		0.111111	0.0133038	0	0
	UW.1261.E.D10	0.090909		0.222222	0.124474	0	0		-0.0714286	-0.072673	-0.0178571	0.0178571		0	-0.0235655	0	0.0285714		-0.171429	0.0958391	0	0.0285714		0.111111	0.0133038	0	0
	UW.1261.E.D7	0.076456		-0.037037	0.184456	-0.037037	-0.037037		-0.232143	-0.00279399	-0.0357143	0		0	0.0120896	0	0.0285714		-0.142857	0.0758706	0.0285714	0.0285714		0.222222	-0.158155	0	-0.333333
	UW.1261.E.D9	0.096107		-0.111111	-0.0799887	-0.037037	-0.037037		-0.125	-0.0387885	-0.0357143	0		0	0.0533292	0	0.0571429		-0.142857	0.0905355	0.0285714	0.0285714		0.111111	0.123239	0	-0.111111
UW.1261.A.C1	UW.1261.E.E12	0.09697		0.222222	0.13356	-0.037037	0		-0.125	-0.0986234	-0.0357143	-0.0357143		0	-0.0235655	0	0.0285714		-0.142857	0.0905355	0.0285714	0.0285714		0.111111	0.0133038	0	0
	UW.1261.A.C1	0.04		0	-0.023024	0.037037	-0.037037		0.12	0.0233313	0.02	0.02		0	0.00530569	0	-0.0285714		0	0.00507768	-0.0285714	0		0	0	0	0
	UW.1261.A.B5	0.031515		0	0	0	0		0	0.00480206	0	0		0	0	0	0		0	-0.000181346	0.0285714	0		0	0.0483158	0	0
	UW.1261.A.A2	0.030303		0	-0.023024	0.037037	-0.037037		0	-0.0179589	0	0		0	0	0	0		0	0.00507768	-0.0285714	0		0	0	0	0
	UW.1261.A.D11	0.01697		0	0	0	0		0	0	0	0		0	0	0	0		0	-0.0344557	0	0		0	0	0	0
	UW.1261.B.D12	0.044848		-0.111111	0.0594015	0	-0.037037		0	-0.0588741	0	-0.02		0	0.00438028	0	-0.0285714		-0.171429	-0.001901	0	0.0285714		0.111111	-0.0696836	0.111111	-0.222222
	UW.1261.B.D8	0.048485		0	0.0414608	-0.037037	-0.0740741		0.12	-0.0597357	0	-0.02		0	0.00438028	0	-0.0285714		-0.171429	0.00473791	0	0.0285714		0.222222	-0.166507	-0.111111	-0.333333
	UW.1261.B.F11	0.043636		0	0.0414608	-0.037037	-0.0740741		0	-0.0457953	0	0		0	0.00438028	0	-0.0285714		-0.171429	0.0340659	0	0.0285714		0.111111	-0.0696836	0	-0.222222
	UW.1261.B.F9	0.043636		0	0.0502823	0	-0.037037		0.12	-0.0561802	0	0		0	0.00438028	0	-0.0285714		-0.171429	0.0340659	0	0.0285714		0.111111	-0.0696836	0	-0.222222
	UW.1261.C.B10	0.075152		0	0.0790402	0	-0.0740741		-0.02	-0.0832501	0	-0.02		0	0.00438028	0	-0.0285714		-0.171429	0.0134925	0	-0.0285714		0.222222	-0.0186829	-0.111111	-0.222222
	UW.1261.C.B7	0.062119		0	0.0335215	0	-0.037037		-0.2	0.0285391	-0.04	0.02		0	-0.00438028	0	0.0285714		-0.228571	0.0051135	-0.0571429	-0.0571429		0.222222	0.0147236	0	-0.222222
	UW.1261.C.B8	0.078883		0.259259	0.111176	0.111111	0		-0.02	-0.0334128	0	-0.02		0	0.00438028	0	-0.0285714		-0.142857	0.0524189	-0.0285714	0		0.222222	0.0595441	0	-0.222222
	UW.1261.D.C10	0.084951		0.222222	0.0551341	0.037037	-0.037037		-0.02	-0.0865566	0	-0.04		0	0.00438028	0	-0.0285714		-0.2	0.0345766	-0.0285714	0		0.222222	-0.0186829	-0.111111	-0.222222
	UW.1261.D.C12	0.081311		0.259259	0.0574458	0.037037	-0.0740741		-0.02	-0.0626539	-0.02	-0.02		0	-0.000925412	0	0		-0.142857	0.0930404	0	0.0285714		0.222222	-0.0465217	0.111111	-0.111111
	UW.1261.D.C3	0.079172		-0.111111	-0.0696123	0	0		-0.02	-0.0626539	-0.02	-0.02		0	0.00530569	0	-0.0285714		-0.171429	-0.0356792	0	0		0.222222	0.0979616	0	-0.111111
	UW.1261.D.C7	0.08		0.259259	0.143681	0.037037	0		0.1	-0.0505547	0	0.02		0	0.0174594	0	0		-0.171429	0.0126171	0	0.0285714		0.333333	0.0615856	0.111111	-0.222222
	UW.1261.D.C8	0.083636		0.259259	0.0574458	0.037037	-0.0740741		-0.02	-0.0626539	-0.02	-0.02		0	0.0174594	0	0		-0.171429	0.0126171	0	0.0285714		0.333333	0.0615856	0.111111	-0.222222
	UW.1261.D.C9	0.082826		-0.111111	-0.125684	0	-0.037037		-0.24	0.0552412	-0.04	0		0	0.00530569	0	-0.0285714		-0.171429	-0.0613594	0	0		0.111111	-0.03508	-0.111111	-0.111111
	UW.1261.E.C2	0.086061		0.222222	0.0975011	0.037037	-0.037037		-0.02	-0.0905802	-0.04	-0.04		0	-0.000925412	0	0		-0.142857	0.10785	0	0		0.111111	0.0133038	0	0
	UW.1261.E.C4	0.083636		0.222222	0.107461	0	-0.037037		-0.02	-0.0775931	-0.02	-0.02		0	-0.0183848	0	0		-0.142857	0.0960729	0	0.0285714		0.111111	0.0133038	0	0
	UW.1261.E.D10	0.087273		0.222222	0.0985838	0.037037	-0.037037		0.04	-0.0510373	0	0.04		0	-0.0183848	0	0		-0.171429	0.101403	-0.0285714	0.0285714		0.111111	0.0133038	0	0
	UW.1261.E.D7	0.07767		-0.037037	0.157185	0	-0.0740741		-0.14	0.0204721	-0.02	0.02		0	0.0174594	0	0		-0.142857	0.0813335	0	0.0285714		0.222222	-0.158155	0	-0.333333
	UW.1261.E.D9	0.100973		-0.111111	-0.101171	0	-0.0740741		-0.02	-0.0163622	-0.02	0.02		0	0.0589179	0	0.0285714		-0.142857	0.0960729	0	0.0285714		0.111111	0.123239	0	-0.111111
UW.1261.A.C6	UW.1261.E.E12	0.087273		0.222222	0.107461	0	-0.037037		-0.02	-0.0775931	-0.02	-0.02		0	-0.0183848	0	0		-0.142857	0.0960729	0	0.0285714		0.111111	0.0133038	0	0
	UW.1261.A.C6	0.01697		0	0	0	0		0	0	0	0		0	0	0	0		0	0.0356852	0	0		0	0	0	0
	UW.1261.A.C1	0.032727		0	-0.023024	0.037037	-0.037037		0.12	0.0233313	0.02	0.02		0	0.00530569	0	-0.0285714		0	0.0409441	-0.0285714	0		0	0	0	0
	UW.1261.A.B5	0.02303		0	0	0	0		0	0.00480206	0	0		0	0	0	0		0	0.0354974	0.0285714	0		0	0.0483158	0	0
	UW.1261.A.A2	0.027879		0	-0.023024	0.037037	-0.037037		0	-0.0179589	0	0		0	0	0	0		0	0.0409441	-0.0285714	0		0	0	0	0
	UW.1261.B.D12	0.046061		-0.111111	0.0594015	0	-0.037037		0	-0.0588741	0	-0.02		0	0.00438028	0	-0.0285714		-0.171429	0.0337164	0	0.0285714		0.111111	-0.0696836	0.111111	-0.222222
	UW.1261.B.D8	0.044848		0	0.0414608	-0.037037	-0.0740741		0.12	-0.0597357	0	-0.02		0	0.00438028	0	-0.0285714		-0.171429	0.0405922	0	0.0285714		0.222222	-0.166507	-0.111111	-0.333333
	UW.1261.B.F11	0.044848		0	0.0414608	-0.037037	-0.0740741		0	-0.0457953	0	0		0	0.00438028	0	-0.0285714		-0.171429	0.0709667	0	0.0285714		0.111111	-0.0696836	0	-0.222222
	UW.1261.B.F9	0.044848		0	0.0502823	0	-0.037037		0.12	-0.0561802	0	0		0	0.00438028	0	-0.0285714		-0.171429	0.0709667	0	0.0285714		0.111111	-0.0696836	0	-0.222222
	UW.1261.C.B10	0.065455		0	0.0790402	0	-0.0740741		-0.02	-0.0832501	0	-0.02		0	0.00438028	0	-0.0285714		-0.171429	0.0496592	0	-0.0285714		0.222222	-0.0186829	-0.111111	-0.222222
	UW.1261.C.B7	0.059683		0	0.0335215	0	-0.037037		-0.2	0.0285391	-0.04	0.02		0	-0.00438028	0	0.0285714		-0.228571	0.0409812	-0.0571429	-0.0571429		0.222222	0.0147236	0	-0.222222
	UW.1261.C.B8	0.074029		0.259259	0.111176	0.111111	0		-0.02	-0.0334128	0	-0.02		0	0.00438028	0	-0.0285714		-0.142857	0.0899747	-0.0285714	0		0.222222	0.0595441	0	-0.222222
	UW.1261.D.C10	0.084951		0.222222	0.0551341	0.037037	-0.037037		-0.02	-0.0865566	0	-0.04		0	0.00438028	0	-0.0285714		-0.2	0.0714956	-0.0285714	0		0.222222	-0.0186829	-0.111111	-0.222222
	UW.1261.D.C12	0.07767		0.259259	0.0574458	0.037037	-0.0740741		-0.02	-0.0626539	-0.02	-0.02		0	-0.000925412	0	0		-0.142857	0.132046	0	0.0285714		0.222222	-0.0465217	0.111111	-0.111111
	UW.1261.D.C3	0.069428		-0.111111	-0.0696123	0	0		-0.02	-0.0626539	-0.02	-0.02		0	0.00530569	0	-0.0285714		-0.171429	-0.00126722	0	0		0.222222	0.0979616	0	-0.111111
	UW.1261.D.C7	0.070303		0.259259	0.143681	0.037037	0		0.1	-0.0505547	0	0.02		0	0.0174594	0	0		-0.171429	0.0487525	0	0.0285714		0.333333	0.0615856	0.111111	-0.222222
	UW.1261.D.C8	0.073939		0.259259	0.0574458	0.037037	-0.0740741		-0.02	-0.0626539	-0.02	-0.02		0	0.0174594	0	0		-0.171429	0.0487525	0	0.0285714		0.333333	0.0615856	0.111111	-0.222222
	UW.1261.D.C9	0.077954		-0.111111	-0.125684	0	-0.037037		-0.24	0.0552412	-0.04	0		0	0.00530569	0	-0.0285714		-0.171429	-0.0278638	0	0		0.111111	-0.03508	-0.111111	-0.111111
	UW.1261.E.C2	0.084848		0.222222	0.0975011	0.037037	-0.037037		-0.02	-0.0905802	-0.04	-0.04		0	-0.000925412	0	0		-0.142857	0.147384	0	0		0.111111	0.0133038	0	0
	UW.1261.E.C4	0.084848		0.222222	0.107461	0	-0.037037		-0.02	-0.0775931	-0.02	-0.02		0	-0.0183848	0	0		-0.142857	0.135186	0	0.0285714		0.111111	0.0133038	0	0
	UW.1261.E.D10	0.086061		0.222222	0.0985838	0.037037	-0.037037		0.04	-0.0510373	0	0.04		0	-0.0183848	0	0		-0.171429	0.140707	-0.0285714	0.0285714		0.111111	0.0133038	0	0
	UW.1261.E.D7	0.076456		-0.037037	0.157185	0	-0.0740741		-0.14	0.0204721	-0.02	0.02		0	0.0174594	0	0		-0.142857	0.119921	0	0.0285714		0.222222	-0.158155	0	-0.333333
	UW.1261.E.D9	0.096107		-0.111111	-0.101171	0	-0.0740741		-0.02	-0.0163622	-0.02	0.02		0	0.0589179	0	0.0285714		-0.142857	0.135186	0	0.0285714		0.111111	0.123239	0	-0.111111
UW.1261.A.D11	UW.1261.E.E12	0.088485		0.222222	0.107461	0	-0.037037		-0.02	-0.0775931	-0.02	-0.02		0	-0.0183848	0	0		-0.142857	0.135186	0	0.0285714		0.111111	0.0133038	0	0
	UW.1266.L.H1	0.006053		0	0	0	0		0	0	0	0		0	0	0	0		0	0	0	0		0	0	0	0
	UW.1266.N.D6	0.042373		0.027027	-0.0169072	0.027027	-0.027027		0	-0.0437351	0	-0.025641		0	-0.0293411	0	0.0285714		-0.0294118	-0.0326242	0.117647	-0.0294118		-0.142857	0.111889	0.0714286	0.285714
	UW.1266.N.D9	0.044794		0.027027	-0.0169072	0.027027	-0.027027		0	-0.0366859	0	-0.025641		0	-0.0293411	0	0.0285714		-0.0294118	-0.0326242	0.117647	-0.0294118		-0.142857	0.111889	0.0714286	0.285714
	UW.1266.S.A7	0.050847		0.027027	0.104269	-0.027027	-0.027027		0	-0.0278495	0	-0.0512821		0	0	0	0		-0.0294118	-0.0326242	0.117647	-0.0294118		-0.142857	0.0777732	0.0714286	0.285714
	UW.1266.S.E9	0.053269		0.027027	0.111476	-0.027027	-0.027027		0	-0.046118	0	-0.0512821		0	-0.0268228	0	-0.0285714		-0.0294118	-0.0123438	0.117647	0		-0.142857	0.111889	0.0714286	0.285714
UW.1266.L.G8	UW.1266.V.A3	0.064165		-0.108108	0.0444515	-0.027027	-0.0810811		0	-0.00714853	0	-0.025641		0	-0.0230161	0	0.0285714		-0.0294118	-0.0123438	0.117647	0		-0.142857	0.111889	0.0714286	0.285714
	UW.1266.L.G8	0.006053		0	0	0	0		0	0	0	0		0	0	0	0		0	0	0	0		0	0	0	0
	UW.1266.N.D6	0.042373		0.027027	-0.0169072	0.027027	-0.027027		0	-0.0437351	0	-0.025641		0	-0.0293411	0	0.0285714		-0.0294118	-0.0326242	0.117647	-0.0294118		-0.142857	0.111889	0.0714286	0.285714
	UW.1266.N.D9	0.044794		0.027027	-0.0169072	0.027027	-0.027027		0	-0.0366859	0	-0.025641		0	-0.0293411	0	0.0285714		-0.0294118	-0.0326242	0.117647	-0.0294118		-0.142857	0.111889	0.0714286	0.285714
	UW.1266.S.A7	0.050847		0.027027	0.104269	-0.027027	-0.027027		0	-0.0278495	0	-0.0512821		0	0	0	0		-0.0294118	-0.0326242	0.117647	-0.0294118		-0.142857	0.0777732	0.0714286	0.285714
	UW.1266.S.E9	0.052058		0.027027	0.111476	-0.027027	-0.027027		0	-0.046118	0	-0.0512821		0	-0.0268228	0	-0.0285714		-0.0294118	-0.0123438	0.117647	0		-0.142857	0.111889	0.0714286	0.285714
UW.1266.L.H1	UW.1266.V.A3	0.062954		-0.108108	0.0444515	-0.027027	-0.0810811		0	-0.00714853	0	-0.025641		0	-0.0230161	0	0.0285714		-0.0294118	-0.0123438	0.117647	0		-0.142857	0.111889	0.0714286	0.285714
	UW.1295.L.B8	0.065375		0	0.0269153	0	0		0	0.0612109	0	0.0487805		0	-0.0536034	0	0.0588235		0	-0.0535778	0	0.0540541		0	-0.0280453	0.0833333	0
	UW.1295.L.C11	0.065375		0	0.0269153	0	0		0	0.0693997	0	0.0487805		0	-0.0536034	0	0.0588235		0	-0.0770373	0	0.027027		0	-0.0280453	0.0833333	0
	UW.1295.L.F5	0.05569		0	0.0269153	0	0		0	0.0612109	0	0.0487805		0	-0.0536034	0	0.0588235		0	-0.0770373	0	0.027027		0	-0.0280453	0.0833333	0
UW.1295.L.B7	UW.1295.L.F6	0.056901		0	0.0269153	0	0		0	0.0612109	0	0.0487805		0	-0.0536034	0	0.0588235		0	-0.0752446	0	0.027027		0	-0.0280453	0.0833333	0
	UW.1295.L.B7	0.065375		0	-0.0262099	0	0		0	-0.0576803	0	-0.0487805		0	0.0566395	0	-0.0588235		0	0.0566109	0	-0.0540541		0	0.0288545	-0.0833333	0
	UW.1295.L.C11	0.01937		0	0	0	0		0	0.00771642	0	0		0	0	0	0		0	-0.0247876	0	-0.027027		0	0	0	0
	UW.1295.L.F5	0.016949		0	0	0	0		0	0	0	0		0	0	0	0		0	-0.0247876	0	-0.027027		0	0	0	0
UW.1295.L.B8	UW.1295.L.F6	0.01816		0	0	0	0		0	0	0	0		0	0	0	0		0	-0.0228933	0	-0.027027		0	0	0	0
	UW.1295.L.B8	0.01937		0	0	0	0		0	-0.00765733	0	0		0	0	0	0		0	0.0254176	0	0.027027		0	0	0	0
	UW.1295.L.B7	0.065375		0	-0.0262099	0	0		0	-0.0648959	0	-0.0487805		0	0.0566395	0	-0.0588235		0	0.0834675	0	-0.027027		0	0.0288545	-0.0833333	0
	UW.1295.L.F5	0.015738		0	0	0	0		0	-0.00765733	0	0		0	0	0	0		0	0	0	0		0	0	0	0
UW.1295.L.C11	UW.1295.L.F6	0.014528		0	0	0	0		0	-0.00765733	0	0		0	0	0	0		0	0.00194239	0	0		0	0	0	0
	UW.1295.L.C11	0.015738		0	0	0	0		0	0.00771642	0	0		0	0	0	0		0	0	0	0		0	0	0	0
	UW.1295.L.B8	0.016949		0	0	0	0		0	0	0	0		0	0	0	0		0	0.0254176	0	0.027027		0	0	0	0
	UW.1295.L.B7	0.05569		0	-0.0262099	0	0		0	-0.0576803	0	-0.0487805		0	0.0566395	0	-0.0588235		0	0.0834675	0	-0.027027		0	0.0288545	-0.0833333	0
UW.1295.L.F5	UW.1295.L.F6	0.015738		0	0	0	0		0	0	0	0		0	0	0	0		0	0.00194239	0	0		0	0	0	0
	UW.1295.L.F5	0.015738		0	0	0	0		0	0	0	0		0	0	0	0		0	-0.00193863	0	0		0	0	0	0
	UW.1295.L.C11	0.014528		0	0	0	0		0	0.00771642	0	0		0	0	0	0		0	-0.00193863	0	0		0	0	0	0
	UW.1295.L.B8	0.01816		0	0	0	0		0	0	0	0		0	0	0	0		0	0.0234297	0	0.027027		0	0	0	0
UW.1295.L.F6	UW.1295.L.B7	0.056901		0	-0.0262099	0	0		0	-0.0576803	0	-0.0487805		0	0.0566395	0	-0.0588235		0	0.081367	0	-0.027027		0	0.0288545	-0.0833333	0
	UW.1313.L.A11	0.026634		0.025	0.0464669	0	0.05		0	0.077308	0	0.025		0	0.000285502	0	0		0	-0.0359473	0	0		0	-0.107642	0.0909091	0
	UW.1313.L.A12	0.01937		0	0	0	0		0	0	0	0		0	0	0	0		0	0	0	0		0	-0.107642	0.0909091	0
	UW.1313.L.F8	0.033898		0.025	0.0277106	0	0.075		0	0.077308	0	0.025		0	0	0	0		0	0	0	0		0	-0.107642	0.0909091	0
	UW.1313.N.A6	0.03632		0	-0.00167427	0	0.05		0	0.077308	0	0.025		0	-0.0327186	0	-0.0285714		0	-0.038471	0	0		0	-0.107642	0.0909091	0
	UW.1313.N.B5	0.042373		0.025	0.0277106	0	0.075		0	0.0569927	0	0.025		0	-0.0466511	0	0		0	-0.0281916	0	-0.0322581		0	-0.107642	0.0909091	0
	UW.1313.N.B6	0.039952		-0.125	0.042632	0	0.1		0	0.077308	0	0.025		0	-0.0327186	0	-0.0285714		0	-0.0612458	-0.0322581	0		0	-0.107642	0.0909091	0
	UW.1313.N.C12	0.043584		0.025	0.0277106	0	0.075		0	0.0569927	0	0.025		0	-0.0466511	0	0		0	-0.0281916	0	-0.0322581		0	-0.107642	0.0909091	0
	UW.1313.P.C7	0.039952		-0.125	0.0205943	0	0.05		0.025	0.0471268	0	0		0	-0.0466511	0	0		0	-0.0281916	0	-0.0322581		0	-0.107642	0.0909091	0
	UW.1313.P.C8	0.038741		-0.125	0.0205943	0	0.05		0.025	0.0371193	0	0		0	-0.0466511	0	0		0	-0.0281916	0	-0.0322581		0	-0.107642	0.0909091	0
	UW.1313.P.C9	0.044794		-0.125	0.0205943	0	0.05		0.025	0.0471268	0	0		0	-0.0466511	0	0		0	-0.0281916	0	-0.0322581		0	-0.107642	0.0909091	0
	UW.1313.P.D7	0.039952		-0.125	0.0205943	0	0.05		0	0.049387	0	0.025		0	-0.0628105	0	0		0	-0.0641389	0	-0.0322581		0	-0.107642	0.0909091	0
	UW.1313.P.F7	0.038741		-0.125	0.0205943	0	0.05		0.025	0.0471268	0	0		0	-0.0466511	0	0		0	-0.0281916	0	-0.0322581		0	-0.107642	0.0909091	0
	UW.1313.T.F7	0.065375		-0.125	0.00647439	0.025	0.05		0.025	0.0471268	0	0		0	-0.0722892	0	0		0	-0.0781731	-0.0322581	0		0	-0.107642	0.0909091	0
	UW.1313.T.G11	0.064165		-0.125	0.00647439	0.025	0.05		0.025	0.0471268	0	0		0	-0.0722892	0	0		0	-0.0781731	-0.0322581	0		0	-0.107642	0.0909091	0
	UW.1313.T.G4	0.064165		-0.1	0.00738346	0.025	0.05		0.025	0.0471268	0	0		0	-0.0722892	0	0		0	-0.0781731	-0.0322581	0		0	-0.107642	0.0909091	0
	UW.1313.V.H11	0.060606		-0.125	0.011225	0.025	0.05		-0.05	0.025506	0.025	0.025		0	-0.0517901	0	-0.0285714		0	-0.0886372	0	-0.0322581		0	-0.116812	0	-0.0909091
	UW.1313.V.H2	0.058182		-0.125	0.011225	0.025	0.05		-0.05	0.025506	0.025	0.025		0	-0.0517901	0	-0.0285714		0.129032	-0.0621656	0.0322581	0		0	0	0	0
	UW.1313.V.H3	0.064242		0.05	-0.00984492	0.075	0.05		-0.05	0.025506	0.025	0.025		0	-0.0517901	0	-0.0285714		0	-0.0617383	0	-0.0322581		0	-0.116812	0	-0.0909091
UW.1313.L.A10	UW.1313.V.H8	0.064165		0	-0.00814041	0.075	0.05		-0.025	0.0354946	0.025	0.025		0	-0.0517901	0	-0.0285714		-0.0322581	-0.0774037	0	0		0	0	0	0
	UW.1313.L.A10	0.026634		-0.0243902	-0.0444036	0	-0.0487805		0	-0.0717603	0	-0.025		0	-0.000285421	0	0		0	0.0372877	0	0		0	0.120626	-0.0909091	0
	UW.1313.L.A12	0.038741		-0.0243902	-0.0444036	0	-0.0487805		0	-0.0717603	0	-0.025		0	-0.000285421	0	0		0	0.0372877	0	0		0	0	0	0
	UW.1313.L.F8	0.01937		0	-0.0179235	0	0.0243902		0	0	0	0		0	-0.000285421	0	0		0	0.0372877	0	0		0	0	0	0
	UW.1313.N.A6	0.023002		-0.0243902	-0.0460036	0	0		0	0	0	0		0	-0.0329946	0	-0.0285714		0	-0.0026178	0	0		0	0	0	0
	UW.1313.N.B5	0.025424		0	-0.0179235	0	0.0243902		0	-0.0188574	0	0		0	-0.0469232	0	0		0	0.00804495	0	-0.0322581		0	0	0	0
	UW.1313.N.B6	0.031477		-0.146341	-0.00366466	0	0.0487805		0	0	0	0		0	-0.0329946	0	-0.0285714		0	-0.0262419	-0.0322581	0		0	0	0	0
	UW.1313.N.C12	0.026634		0	-0.0179235	0	0.0243902		0	-0.0188574	0	0		0	-0.0469232	0	0		0	0.00804495	0	-0.0322581		0	0	0	0
	UW.1313.P.C7	0.039952		-0.146341	-0.0247238	0	0		0.025	-0.0280154	0	-0.025		0	-0.0469232	0	0		0	0.00804495	0	-0.0322581		0	0	0	0
	UW.1313.P.C8	0.033898		-0.146341	-0.0247238	0	0		0.025	-0.0373047	0	-0.025		0	-0.0469232	0	0		0	0.00804495	0	-0.0322581		0	0	0	0
	UW.1313.P.C9	0.043584		-0.146341	-0.0247238	0	0		0.025	-0.0280154	0	-0.025		0	-0.0469232	0	0		0	0.00804495	0	-0.0322581		0	0	0	0
	UW.1313.P.D7	0.044794		-0.146341	-0.0247238	0	0		0	-0.0259173	0	0		0	-0.063078	0	0		0	-0.0292428	0	-0.0322581		0	0	0	0
	UW.1313.P.F7	0.038741		-0.146341	-0.0247238	0	0		0.025	-0.0280154	0	-0.025		0	-0.0469232	0	0		0	0.00804495	0	-0.0322581		0	0	0	0
	UW.1313.T.F7	0.050847		-0.146341	-0.0382167	0.0243902	0		0.025	-0.0280154	0	-0.025		0	-0.0725539	0	0		0	-0.0438003	-0.0322581	0		0	0	0	0
	UW.1313.T.G11	0.049637		-0.146341	-0.0382167	0.0243902	0		0.025	-0.0280154	0	-0.025		0	-0.0725539	0	0		0	-0.0438003	-0.0322581	0		0	0	0	0
	UW.1313.T.G4	0.049637		-0.121951	-0.037348	0.0243902	0		0.025	-0.0280154	0	-0.025		0	-0.0725539	0	0		0	-0.0438003	-0.0322581	0		0	0	0	0
	UW.1313.V.H11	0.05697		-0.146341	-0.033677	0.0243902	0		-0.05	-0.0480847	0.025	0		0	-0.0520607	0	-0.0285714		0	-0.0546546	0	-0.0322581		0	-0.0102765	-0.0909091	-0.0909091
	UW.1313.V.H2	0.06303		-0.146341	-0.033677	0.0243902	0		-0.05	-0.0480847	0.025	0		0	-0.0520607	0	-0.0285714		0.129032	-0.0271959	0.0322581	0		0	0.120626	-0.0909091	0
	UW.1313.V.H3	0.06303		0.0243902	-0.0538114	0.0731707	0		-0.05	-0.0480847	0.025	0		0	-0.0520607	0	-0.0285714		0	-0.0267526	0	-0.0322581		0	-0.0102765	-0.0909091	-0.0909091
UW.1313.L.A11	UW.1313.V.H8	0.061743		-0.0243902	-0.0521826	0.0731707	0		-0.025	-0.0388129	0.025	0		0	-0.0520607	0	-0.0285714		-0.0322581	-0.0430022	0	0		0	0.120626	-0.0909091	0
	UW.1313.L.A11	0.038741		0.025	0.0464669	0	0.05		0	0.077308	0	0.025		0	0.000285502	0	0		0	-0.0359473	0	0		0	0	0	0
	UW.1313.L.A10	0.01937		0	0	0	0		0	0	0	0		0	0	0	0		0	0	0	0		0	0.120626	-0.0909091	0
	UW.1313.L.F8	0.029056		0.025	0.0277106	0	0.075		0	0.077308	0	0.025		0	0	0	0		0	0	0	0		0	0	0	0
	UW.1313.N.A6	0.041162		0	-0.00167427	0	0.05		0	0.077308	0	0.025		0	-0.0327186	0	-0.0285714		0	-0.038471	0	0		0	0	0	0
	UW.1313.N.B5	0.049637		0.025	0.0277106	0	0.075		0	0.0569927	0	0.025		0	-0.0466511	0	0		0	-0.0281916	0	-0.0322581		0	0	0	0
	UW.1313.N.B6	0.047215		-0.125	0.042632	0	0.1		0	0.077308	0	0.025		0	-0.0327186	0	-0.0285714		0	-0.0612458	-0.0322581	0		0	0	0	0
	UW.1313.N.C12	0.048426		0.025	0.0277106	0	0.075		0	0.0569927	0	0.025		0	-0.0466511	0	0		0	-0.0281916	0	-0.0322581		0	0	0	0
	UW.1313.P.C7	0.041162		-0.125	0.0205943	0	0.05		0.025	0.0471268	0	0		0	-0.0466511	0	0		0	-0.0281916	0	-0.0322581		0	0	0	0
	UW.1313.P.C8	0.039952		-0.125	0.0205943	0	0.05		0.025	0.0371193	0	0		0	-0.0466511	0	0		0	-0.0281916	0	-0.0322581		0	0	0	0
	UW.1313.P.C9	0.043584		-0.125	0.0205943	0	0.05		0.025	0.0471268	0	0		0	-0.0466511	0	0		0	-0.0281916	0	-0.0322581		0	0	0	0
	UW.1313.P.D7	0.038741		-0.125	0.0205943	0	0.05		0	0.049387	0	0.025		0	-0.0628105	0	0		0	-0.0641389	0	-0.0322581		0	0	0	0
	UW.1313.P.F7	0.039952		-0.125	0.0205943	0	0.05		0.025	0.0471268	0	0		0	-0.0466511	0	0		0	-0.0281916	0	-0.0322581		0	0	0	0
	UW.1313.T.F7	0.064165		-0.125	0.00647439	0.025	0.05		0.025	0.0471268	0	0		0	-0.0722892	0	0		0	-0.0781731	-0.0322581	0		0	0	0	0
	UW.1313.T.G11	0.062954		-0.125	0.00647439	0.025	0.05		0.025	0.0471268	0	0		0	-0.0722892	0	0		0	-0.0781731	-0.0322581	0		0	0	0	0
	UW.1313.T.G4	0.062954		-0.1	0.00738346	0.025	0.05		0.025	0.0471268	0	0		0	-0.0722892	0	0		0	-0.0781731	-0.0322581	0		0	0	0	0
	UW.1313.V.H11	0.059394		-0.125	0.011225	0.025	0.05		-0.05	0.025506	0.025	0.025		0	-0.0517901	0	-0.0285714		0	-0.0886372	0	-0.0322581		0	-0.0102765	-0.0909091	-0.0909091
	UW.1313.V.H2	0.05697		-0.125	0.011225	0.025	0.05		-0.05	0.025506	0.025	0.025		0	-0.0517901	0	-0.0285714		0.129032	-0.0621656	0.0322581	0		0	0.120626	-0.0909091	0
	UW.1313.V.H3	0.06303		0.05	-0.00984492	0.075	0.05		-0.05	0.025506	0.025	0.025		0	-0.0517901	0	-0.0285714		0	-0.0617383	0	-0.0322581		0	-0.0102765	-0.0909091	-0.0909091
UW.1313.L.A12	UW.1313.V.H8	0.060533		0	-0.00814041	0.075	0.05		-0.025	0.0354946	0.025	0.025		0	-0.0517901	0	-0.0285714		-0.0322581	-0.0774037	0	0		0	0.120626	-0.0909091	0
	UW.1313.L.A12	0.029056		-0.0243902	-0.0269634	0	-0.0731707		0	-0.0717603	0	-0.025		0	0	0	0		0	0	0	0		0	0	0	0
	UW.1313.L.A11	0.01937		0	0.0182506	0	-0.0243902		0	0	0	0		0	0.000285502	0	0		0	-0.0359473	0	0		0	0	0	0
	UW.1313.L.A10	0.033898		-0.0243902	-0.0269634	0	-0.0731707		0	-0.0717603	0	-0.025		0	0	0	0		0	0	0	0		0	0.120626	-0.0909091	0
	UW.1313.N.A6	0.024213		-0.0243902	-0.0285926	0	-0.0243902		0	0	0	0		0	-0.0327186	0	-0.0285714		0	-0.038471	0	0		0	0	0	0
	UW.1313.N.B5	0.024213		0	0	0	0		0	-0.0188574	0	0		0	-0.0466511	0	0		0	-0.0281916	0	-0.0322581		0	0	0	0
	UW.1313.N.B6	0.032688		-0.146341	0.014519	0	0.0243902		0	0	0	0		0	-0.0327186	0	-0.0285714		0	-0.0612458	-0.0322581	0		0	0	0	0
	UW.1313.N.C12	0.030266		0	0	0	0		0	-0.0188574	0	0		0	-0.0466511	0	0		0	-0.0281916	0	-0.0322581		0	0	0	0
	UW.1313.P.C7	0.038741		-0.146341	-0.00692441	0	-0.0243902		0.025	-0.0280154	0	-0.025		0	-0.0466511	0	0		0	-0.0281916	0	-0.0322581		0	0	0	0
	UW.1313.P.C8	0.032688		-0.146341	-0.00692441	0	-0.0243902		0.025	-0.0373047	0	-0.025		0	-0.0466511	0	0		0	-0.0281916	0	-0.0322581		0	0	0	0
	UW.1313.P.C9	0.042373		-0.146341	-0.00692441	0	-0.0243902		0.025	-0.0280154	0	-0.025		0	-0.0466511	0	0		0	-0.0281916	0	-0.0322581		0	0	0	0
	UW.1313.P.D7	0.043584		-0.146341	-0.00692441	0	-0.0243902		0	-0.0259173	0	0		0	-0.0628105	0	0		0	-0.0641389	0	-0.0322581		0	0	0	0
	UW.1313.P.F7	0.03753		-0.146341	-0.00692441	0	-0.0243902		0.025	-0.0280154	0	-0.025		0	-0.0466511	0	0		0	-0.0281916	0	-0.0322581		0	0	0	0
	UW.1313.T.F7	0.052058		-0.146341	-0.0206636	0.0243902	-0.0243902		0.025	-0.0280154	0	-0.025		0	-0.0722892	0	0		0	-0.0781731	-0.0322581	0		0	0	0	0
	UW.1313.T.G11	0.050847		-0.146341	-0.0206636	0.0243902	-0.0243902		0.025	-0.0280154	0	-0.025		0	-0.0722892	0	0		0	-0.0781731	-0.0322581	0		0	0	0	0
	UW.1313.T.G4	0.050847		-0.121951	-0.0197791	0.0243902	-0.0243902		0.025	-0.0280154	0	-0.025		0	-0.0722892	0	0		0	-0.0781731	-0.0322581	0		0	0	0	0
	UW.1313.V.H11	0.055758		-0.146341	-0.0160411	0.0243902	-0.0243902		-0.05	-0.0480847	0.025	0		0	-0.0517901	0	-0.0285714		0	-0.0886372	0	-0.0322581		0	-0.0102765	-0.0909091	-0.0909091
	UW.1313.V.H2	0.061818		-0.146341	-0.0160411	0.0243902	-0.0243902		-0.05	-0.0480847	0.025	0		0	-0.0517901	0	-0.0285714		0.129032	-0.0621656	0.0322581	0		0	0.120626	-0.0909091	0
	UW.1313.V.H3	0.059394		0.0243902	-0.0365429	0.0731707	-0.0243902		-0.05	-0.0480847	0.025	0		0	-0.0517901	0	-0.0285714		0	-0.0617383	0	-0.0322581		0	-0.0102765	-0.0909091	-0.0909091
UW.1313.L.F8	UW.1313.V.H8	0.060533		-0.0243902	-0.0348844	0.0731707	-0.0243902		-0.025	-0.0388129	0.025	0		0	-0.0517901	0	-0.0285714		-0.0322581	-0.0774037	0	0		0	0.120626	-0.0909091	0
	UW.1368.A.D8	0.080292		0.185185	-0.00313593	0.0740741	-0.037037		-0.173077	0.139234	0	0		0	0.00270053	0.0285714	0.0571429		-0.0357143	-0.0155482	0	-0.0714286		-0.181818	-0.129693	-0.0909091	0.181818
	UW.1368.A.E11	0.081608		0.185185	-0.00313593	0.0740741	-0.037037		-0.173077	0.123213	0	0		0	0.00270053	0.0285714	0.0571429		-0.0357143	-0.0155482	0	-0.0714286		-0.181818	-0.129693	-0.0909091	0.181818
	UW.1368.B.D2	0.031592		0	-0.0111888	0	0		0	-0.0147247	0	0		0	-0.0410825	0	0.0285714		0	-0.0322489	0	-0.0357143		-0.0909091	-0.276597	0	0.0909091
	UW.1368.B.F7	0.032807		0	-0.0111888	0	0		0	-0.0147247	0	0		0	-0.0410825	0	0.0285714		0	-0.0322489	0	-0.0357143		-0.0909091	-0.276597	0	0.0909091
	UW.1368.B.G4	0.030377		0.185185	-0.0371367	0.037037	-0.037037		0	-0.0243017	0	-0.0384615		0	0	0	0		0	-0.0258133	0	-0.0357143		-0.0909091	-0.276597	0	0.0909091
	UW.1368.C.D8	0.032807		0.185185	-0.0280649	0.037037	-0.037037		-0.0384615	-0.0013344	0	-0.0192308		0	0	0	0		0	0.00261669	0	-0.0357143		0.0909091	-0.329915	0	0
	UW.1368.D.E3	0.068044		0.185185	-0.046356	0.037037	-0.037037		0	-0.0184358	0	0.0576923		0	-0.039761	0	0.0285714		0	0.0162659	0	-0.0714286		-0.0909091	0.23016	-0.0909091	0.0909091
	UW.1368.D.F3	0.065693		0.185185	-0.046356	0.037037	-0.037037		0	-0.0184358	0	0.0576923		0	-0.039761	0	0.0285714		0	0.0162659	0	-0.0714286		-0.0909091	0.23016	-0.0909091	0.0909091
	UW.1368.D.H8	0.042527		0.148148	-0.0215317	0.037037	0		0	-0.0496808	0.0192308	-0.0384615		0	0.0139623	0	0		0	0.00261669	0	-0.0357143		-0.0909091	-0.276597	0	0.0909091
	UW.1368.E.E1	0.044957		-0.0740741	0.0331748	0	-0.037037		0.0961538	-0.0436342	0.0576923	-0.0384615		0	0.00689497	0	0		0	0.00261669	0	-0.0357143		-0.0909091	-0.276597	0	0.0909091
	UW.1368.E.E6	0.047388		0.185185	0.0333725	0.0740741	0		0.0961538	-0.0430882	0.0576923	-0.0384615		0	0.00436681	0	0.0285714		0	0.0360679	0	0		0.0909091	-0.329915	0	0
	UW.1368.E.F1	0.041312		0	-0.0372378	-0.037037	-0.0740741		0.0769231	-0.0536056	0.0384615	0.0192308		0	0.00689497	0	0		0	0.00261669	0	-0.0357143		-0.0909091	-0.276597	0	0.0909091
	UW.1368.F.B10	0.051033		0.185185	0.00283818	0.037037	-0.037037		0.0961538	-0.01513	0.0384615	-0.0192308		0	0.00436681	0	0.0285714		0.0714286	-0.0405281	0	0		-0.0909091	-0.276597	0	0.0909091
	UW.1368.F.B9	0.054678		0.185185	0.00283818	0.037037	-0.037037		0.0961538	-0.01513	0.0384615	-0.0192308		0	0.00436681	0	0.0285714		0.0714286	-0.0405281	0	0		0	-0.271891	0	0.181818
	UW.1368.F.F2	0.054678		0.185185	0.00283818	0.037037	-0.037037		0.0961538	-0.0307837	0.0192308	0.0192308		0	0.00436681	0	0.0285714		0.0714286	-0.0405281	0	0		0	-0.271891	0	0.181818
UW.1368.A.D1	UW.1368.F.F6	0.054678		0.185185	0.00283818	0.037037	-0.037037		0.0961538	-0.01513	0.0384615	-0.0192308		0	0.00436681	0	0.0285714		0.0714286	-0.0112211	0	-0.0357143		0	-0.271891	0	0.181818
	UW.1368.A.D1	0.080292		-0.15625	0.00314579	-0.0625	0.03125		0.209302	-0.122217	0	0		0	-0.00269326	-0.0285714	-0.0571429		0.037037	0.0157938	0	0.0740741		0.222222	0.14902	0.111111	-0.222222
	UW.1368.A.E11	0.010922		0	0	0	0		0	-0.014063	0	0		0	0	0	0		0	0	0	0		0	0	0	0
	UW.1368.B.D2	0.085158		-0.15625	-0.00807822	-0.0625	0.03125		0.209302	-0.135142	0	0		0	-0.0436651	-0.0285714	-0.0285714		0.037037	-0.0169645	0	0.037037		0.111111	-0.168796	0.111111	-0.111111
	UW.1368.B.F7	0.086375		-0.15625	-0.00807822	-0.0625	0.03125		0.209302	-0.135142	0	0		0	-0.0436651	-0.0285714	-0.0285714		0.037037	-0.0169645	0	0.037037		0.111111	-0.168796	0.111111	-0.111111
	UW.1368.B.G4	0.082625		0	-0.0341077	-0.03125	0		0.209302	-0.143549	0	-0.0465116		0	-0.00269326	-0.0285714	-0.0571429		0.037037	-0.0104272	0	0.037037		0.111111	-0.168796	0.111111	-0.111111
	UW.1368.C.D8	0.085055		0	-0.0250074	-0.03125	0		0.162791	-0.123389	0	-0.0232558		0	-0.00269326	-0.0285714	-0.0571429		0.037037	0.0184518	0	0.037037		0.333333	-0.230059	0.111111	-0.222222
	UW.1368.D.E3	0.078788		0	-0.043356	-0.03125	0		0.209302	-0.1384	0	0.0697674		0	-0.0423471	-0.0285714	-0.0285714		0.037037	0.0323166	0	0		0.111111	0.413479	0	-0.111111
	UW.1368.D.F3	0.075243		0	-0.043356	-0.03125	0		0.209302	-0.1384	0	0.0697674		0	-0.0423471	-0.0285714	-0.0285714		0.037037	0.0323166	0	0		0.111111	0.413479	0	-0.111111
	UW.1368.D.H8	0.085055		-0.03125	-0.0184536	-0.03125	0.03125		0.209302	-0.165826	0.0232558	-0.0465116		0	0.0112314	-0.0285714	-0.0571429		0.037037	0.0184518	0	0.037037		0.111111	-0.168796	0.111111	-0.111111
	UW.1368.E.E1	0.087591		-0.21875	0.036425	-0.0625	0		0.325581	-0.160519	0.0697674	-0.0465116		0	0.00418314	-0.0285714	-0.0571429		0.037037	0.0184518	0	0.037037		0.111111	-0.168796	0.111111	-0.111111
	UW.1368.E.E6	0.085055		0	0.0366233	0	0.03125		0.325581	-0.160039	0.0697674	-0.0465116		0	0.0016618	-0.0285714	-0.0285714		0.037037	0.0524313	0	0.0740741		0.333333	-0.230059	0.111111	-0.222222
	UW.1368.E.F1	0.090024		-0.15625	-0.0342091	-0.09375	-0.03125		0.302326	-0.169271	0.0465116	0.0232558		0	0.00418314	-0.0285714	-0.0571429		0.037037	0.0184518	0	0.037037		0.111111	-0.168796	0.111111	-0.111111
	UW.1368.F.B10	0.089697		0	0.0059929	-0.03125	0		0.325581	-0.135498	0.0465116	-0.0232558		0	0.0016618	-0.0285714	-0.0285714		0.111111	-0.0253744	0	0.0740741		0.111111	-0.168796	0.111111	-0.111111
	UW.1368.F.B9	0.089697		0	0.0059929	-0.03125	0		0.325581	-0.135498	0.0465116	-0.0232558		0	0.0016618	-0.0285714	-0.0285714		0.111111	-0.0253744	0	0.0740741		0.222222	-0.163388	0.111111	0
	UW.1368.F.F2	0.089697		0	0.0059929	-0.03125	0		0.325581	-0.149239	0.0232558	0.0232558		0	0.0016618	-0.0285714	-0.0285714		0.111111	-0.0253744	0	0.0740741		0.222222	-0.163388	0.111111	0
UW.1368.A.D8	UW.1368.F.F6	0.089697		0	0.0059929	-0.03125	0		0.325581	-0.135498	0.0465116	-0.0232558		0	0.0016618	-0.0285714	-0.0285714		0.111111	0.00439544	0	0.037037		0.222222	-0.163388	0.111111	0
	UW.1368.A.D8	0.010922		0	0	0	0		0	0.0142636	0	0		0	0	0	0		0	0	0	0		0	0	0	0
	UW.1368.A.D1	0.081608		-0.15625	0.00314579	-0.0625	0.03125		0.209302	-0.109697	0	0		0	-0.00269326	-0.0285714	-0.0571429		0.037037	0.0157938	0	0.0740741		0.222222	0.14902	0.111111	-0.222222
	UW.1368.B.D2	0.085262		-0.15625	-0.00807822	-0.0625	0.03125		0.209302	-0.122806	0	0		0	-0.0436651	-0.0285714	-0.0285714		0.037037	-0.0169645	0	0.037037		0.111111	-0.168796	0.111111	-0.111111
	UW.1368.B.F7	0.08648		-0.15625	-0.00807822	-0.0625	0.03125		0.209302	-0.122806	0	0		0	-0.0436651	-0.0285714	-0.0285714		0.037037	-0.0169645	0	0.037037		0.111111	-0.168796	0.111111	-0.111111
	UW.1368.B.G4	0.082725		0	-0.0341077	-0.03125	0		0.209302	-0.131333	0	-0.0465116		0	-0.00269326	-0.0285714	-0.0571429		0.037037	-0.0104272	0	0.037037		0.111111	-0.168796	0.111111	-0.111111
	UW.1368.C.D8	0.085158		0	-0.0250074	-0.03125	0		0.162791	-0.110885	0	-0.0232558		0	-0.00269326	-0.0285714	-0.0571429		0.037037	0.0184518	0	0.037037		0.333333	-0.230059	0.111111	-0.222222
	UW.1368.D.E3	0.081311		0	-0.043356	-0.03125	0		0.209302	-0.12611	0	0.0697674		0	-0.0423471	-0.0285714	-0.0285714		0.037037	0.0323166	0	0		0.111111	0.413479	0	-0.111111
	UW.1368.D.F3	0.078979		0	-0.043356	-0.03125	0		0.209302	-0.12611	0	0.0697674		0	-0.0423471	-0.0285714	-0.0285714		0.037037	0.0323166	0	0		0.111111	0.413479	0	-0.111111
	UW.1368.D.H8	0.085158		-0.03125	-0.0184536	-0.03125	0.03125		0.209302	-0.153928	0.0232558	-0.0465116		0	0.0112314	-0.0285714	-0.0571429		0.037037	0.0184518	0	0.037037		0.111111	-0.168796	0.111111	-0.111111
	UW.1368.E.E1	0.088916		-0.21875	0.036425	-0.0625	0		0.325581	-0.148545	0.0697674	-0.0465116		0	0.00418314	-0.0285714	-0.0571429		0.037037	0.0184518	0	0.037037		0.111111	-0.168796	0.111111	-0.111111
	UW.1368.E.E6	0.086375		0	0.0366233	0	0.03125		0.325581	-0.148059	0.0697674	-0.0465116		0	0.0016618	-0.0285714	-0.0285714		0.037037	0.0524313	0	0.0740741		0.333333	-0.230059	0.111111	-0.222222
	UW.1368.E.F1	0.091352		-0.15625	-0.0342091	-0.09375	-0.03125		0.302326	-0.157422	0.0465116	0.0232558		0	0.00418314	-0.0285714	-0.0571429		0.037037	0.0184518	0	0.037037		0.111111	-0.168796	0.111111	-0.111111
	UW.1368.F.B10	0.091019		0	0.0059929	-0.03125	0		0.325581	-0.123167	0.0465116	-0.0232558		0	0.0016618	-0.0285714	-0.0285714		0.111111	-0.0253744	0	0.0740741		0.111111	-0.168796	0.111111	-0.111111
	UW.1368.F.B9	0.091019		0	0.0059929	-0.03125	0		0.325581	-0.123167	0.0465116	-0.0232558		0	0.0016618	-0.0285714	-0.0285714		0.111111	-0.0253744	0	0.0740741		0.222222	-0.163388	0.111111	0
	UW.1368.F.F2	0.091019		0	0.0059929	-0.03125	0		0.325581	-0.137104	0.0232558	0.0232558		0	0.0016618	-0.0285714	-0.0285714		0.111111	-0.0253744	0	0.0740741		0.222222	-0.163388	0.111111	0
UW.1368.A.E11	UW.1368.F.F6	0.088592		0	0.0059929	-0.03125	0		0.325581	-0.123167	0.0465116	-0.0232558		0	0.0016618	-0.0285714	-0.0285714		0.111111	0.00439544	0	0.037037		0.222222	-0.163388	0.111111	0
UW.1375.A.A6	UW.1375.A.G3	0.014528		0	0	0	0		0	0	0	0		0	0	0	0		0	0.0136905	0	0.0333333		0.2	0.094825	0	0.1
UW.1375.A.G3	UW.1375.A.A6	0.014528		0	0	0	0		0	0	0	0		0	0	0	0		0	-0.0135056	0	-0.0333333		-0.166667	-0.086612	0	-0.0833333
	UW.1386.L.F12	0.053333		0.0714286	0.0205496	0.0357143	-0.0357143		0	0.00401209	0	0.025641		0	-0.0174616	0	0		-0.0645161	0.0842472	-0.0645161	0.0322581		0	-0.0192164	0.0909091	0.181818
	UW.1386.L.F7	0.030303		0	0.0257249	0	0		0	0.0103026	0	0.025641		0	-0.0247424	0	0		0	-0.00105634	0	0		0.0909091	0.179977	0.0909091	0.0909091
	UW.1386.N.F10	0.049697		0.214286	0.0843399	0.0357143	0.0357143		0	-0.0169399	0	0		0	-0.0174616	0	0		0.16129	0.0161718	0.0645161	0.0967742		0	-0.0132269	0.0909091	0
	UW.1386.T.D9	0.053333		0.178571	0.089047	0.0714286	0.0714286		0	0.0142652	-0.025641	0.025641		0	-0.0174616	0	0		-0.0322581	0.144962	0	0.0645161		0.363636	0.308543	0	0.0909091
UW.1386.L.B5	UW.1386.T.G3	0.046061		0.178571	0.0540309	0.0714286	0		0	-0.0169399	0	0		0	-0.0174616	0	0		0	0.0833803	0.0322581	0.0322581		0.0909091	0.292759	0.0909091	0.0909091
	UW.1386.L.B5	0.053333		-0.0666667	-0.0201359	-0.0333333	0.0333333		0	-0.00399605	0	-0.025641		0	0.0177719	0	0		0.0689655	-0.0777011	0.0689655	-0.0344828		0	0.0195929	-0.0909091	-0.181818
	UW.1386.L.F7	0.055758		-0.0666667	0.00507108	-0.0333333	0.0333333		0	0.00626542	0	0		0	-0.0074102	0	0		0.0689655	-0.0786754	0.0689655	-0.0344828		0.0909091	0.203096	0	-0.0909091
	UW.1386.N.F10	0.065375		0.133333	0.0625058	0	0.0666667		0	-0.0208683	0	-0.025641		0	0	0	0		0.241379	-0.0627859	0.137931	0.0689655		0	0.00610687	0	-0.181818
	UW.1386.T.D9	0.077576		0.1	0.0671181	0.0333333	0.1		0	0.0102121	-0.025641	0		0	0	0	0		0.0344828	0.0559976	0.0689655	0.0344828		0.363636	0.334182	-0.0909091	-0.0909091
UW.1386.L.F12	UW.1386.T.G3	0.066667		0.1	0.0328071	0.0333333	0.0333333		0	-0.0208683	0	-0.025641		0	0	0	0		0.0689655	-0.000799565	0.103448	0		0.0909091	0.318087	0	-0.0909091
	UW.1386.L.F12	0.055758		0.0714286	-0.00504549	0.0357143	-0.0357143		0	-0.00622641	0	0		0	0.00746552	0	0		-0.0645161	0.0853938	-0.0645161	0.0322581		-0.0833333	-0.168811	0	0.0833333
	UW.1386.L.B5	0.030303		0	-0.0250798	0	0		0	-0.0101976	0	-0.025641		0	0.0253701	0	0		0	0.00105746	0	0		-0.0833333	-0.152526	-0.0833333	-0.0833333
	UW.1386.N.F10	0.058182		0.214286	0.0571449	0.0357143	0.0357143		0	-0.0269647	0	-0.025641		0	0.00746552	0	0		0.16129	0.0172463	0.0645161	0.0967742		-0.0833333	-0.163735	0	-0.0833333
	UW.1386.T.D9	0.058182		0.178571	0.061734	0.0714286	0.0714286		0	0.00392215	-0.025641	0		0	0.00746552	0	0		-0.0322581	0.146173	0	0.0645161		0.25	0.108957	-0.0833333	0
UW.1386.L.F7	UW.1386.T.G3	0.047273		0.178571	0.0275961	0.0714286	0		0	-0.0269647	0	-0.025641		0	0.00746552	0	0		0	0.0845259	0.0322581	0.0322581		0	0.0955797	0	0
	UW.1393.A.F8	0.088378		0.0344828	-0.0643472	0.0344828	-0.103448		0	0.138295	0	0		0	-0.0559872	0	0.142857		0	0.014805	0	0.0689655		0	0.0330912	0	0
	UW.1393.A.H11	0.009685		0	-0.0865833	0	-0.0344828		0	0	0	0		0	0.0084218	0	0		0	0.00987002	0	0		0	0	0	0
	UW.1393.A.H9	0.016949		0	-0.0661667	0.0344828	0		0	0	0	0		0	0.0084218	0	0		0	0.00987002	0	0		0	0.0457358	-0.1	0.1
	UW.1393.B.E5	0.009685		0	0.0314167	0	0		0	0	0	0		0	0	0	0		0	0.00166817	0	0		0	0	0	0
	UW.1393.B.F12	0.001211		0	0	0	0		0	0	0	0		0	0	0	0		0	0	0	0		0	0	0	0
	UW.1393.C.D10	0.021792		-0.206897	0.0528261	0	-0.0689655		0	-0.013891	0	0		0	0	0	0		0	-0.00980051	0	0		0	0.0330912	0	0
	UW.1393.C.D7	0.021792		-0.206897	0.0528261	0	-0.0689655		0	-0.013891	0	0		0	0	0	0		0	0.00987002	0	0		0	0.0139898	-0.1	0.1
	UW.1393.C.G12	0.023002		-0.172414	0.0374549	0	-0.0344828		0	0.0373674	0	-0.025641		0	0	0	0		0	-0.0246055	-0.0344828	0.0344828		0	0	0	0
	UW.1393.C.G7	0.021792		-0.172414	0.0374549	0	-0.0344828		0	0.0373674	0	-0.025641		0	0	0	0		0	-0.0246055	-0.0344828	0.0344828		0	0	0	0
	UW.1393.D.F2	0.088378		0.0344828	-0.0302722	0	-0.137931		0	0.133631	0	0		0	-0.0559872	0	0.142857		0	0.014805	0	0.0689655		0	0.0330912	0	0
	UW.1393.D.H7	0.122424		0.0689655	0.0100108	0	-0.103448		0	-0.042852	0	0.0512821		0	-0.0677896	0	0.114286		0	-0.0550497	-0.0344828	0.0344828		-0.1	0.0390697	0	0
	UW.1393.E.D8	0.094431		0.0344828	0.00219167	-0.0344828	-0.137931		0	0.133631	0	0		0	-0.0522508	0	0.142857		0	0.0303051	-0.0344828	0.0689655		0	0.0330912	0	0
	UW.1393.E.E6	0.089588		-0.0689655	-0.020534	0	-0.0689655		0	0.133631	0	0		0	-0.0522508	0	0.142857		0	0.0263432	-0.0344828	0.0689655		0	0.0330912	0	0
	UW.1393.E.E7	0.09201		0.0344828	0.00219167	-0.0344828	-0.137931		0	0.133631	0	0		0	-0.0522508	0	0.142857		0	0.0303051	-0.0344828	0.0689655		0	0.0330912	0	0
	UW.1393.F.A7	0.093333		0	-0.09325	0.0344828	-0.103448		0	0.133631	0	0		0	-0.0522508	0	0.142857		0	0.0221033	-0.0344828	0.0689655		0	0.0330912	0	0
	UW.1393.F.B10	0.094431		0.0344828	-0.0331722	0.0344828	-0.137931		0	0.133631	0	0		0	0.00693909	0	0.114286		0	0.0239105	-0.0344828	0.103448		0	0.0330912	0	0
	UW.1393.F.C3	0.083535		0.0344828	0.0397306	0.0344828	-0.137931		0	0.133631	0	0		0	-0.0354665	0	0.142857		0	0.0418433	0	0		0	0.0330912	0	0
UW.1393.A.F12	UW.1393.F.D7	0.092121		0.0344828	-0.0112611	0.0344828	-0.172414		0	0.133631	0	0		0	-0.0354665	0	0.142857		0	0.0239105	-0.0344828	0.103448		0	0.0330912	0	0
	UW.1393.A.F12	0.088378		-0.0333333	0.0687725	-0.0333333	0.1		0	-0.121493	0	0		0	0.0593077	0	-0.142857		0	-0.014589	0	-0.0689655		0	-0.0320313	0	0
	UW.1393.A.H11	0.085956		-0.0333333	-0.0237653	-0.0333333	0.0666667		0	-0.121493	0	0		0	0.0682289	0	-0.142857		0	-0.00486301	0	-0.0689655		0	-0.0320313	0	0
	UW.1393.A.H9	0.090799		-0.0333333	-0.00194457	0	0.1		0	-0.121493	0	0		0	0.0682289	0	-0.142857		0	-0.00486301	0	-0.0689655		0	0.0122396	-0.1	0.1
	UW.1393.B.E5	0.089588		-0.0333333	0.10235	-0.0333333	0.1		0	-0.121493	0	0		0	0.0593077	0	-0.142857		0	-0.0129452	0	-0.0689655		0	-0.0320313	0	0
	UW.1393.B.F12	0.089588		-0.0333333	0.0687725	-0.0333333	0.1		0	-0.121493	0	0		0	0.0593077	0	-0.142857		0	-0.014589	0	-0.0689655		0	-0.0320313	0	0
	UW.1393.C.D10	0.09201		-0.233333	0.125232	-0.0333333	0.0333333		0	-0.133697	0	0		0	0.0593077	0	-0.142857		0	-0.0242466	0	-0.0689655		0	0	0	0
	UW.1393.C.D7	0.09201		-0.233333	0.125232	-0.0333333	0.0333333		0	-0.133697	0	0		0	0.0593077	0	-0.142857		0	-0.00486301	0	-0.0689655		0	-0.0184896	-0.1	0.1
	UW.1393.C.G12	0.089588		-0.2	0.108803	-0.0333333	0.0666667		0	-0.0886657	0	-0.025641		0	0.0593077	0	-0.142857		0	-0.0388356	-0.0344828	-0.0344828		0	-0.0320313	0	0
	UW.1393.C.G7	0.088378		-0.2	0.108803	-0.0333333	0.0666667		0	-0.0886657	0	-0.025641		0	0.0593077	0	-0.142857		0	-0.0388356	-0.0344828	-0.0344828		0	-0.0320313	0	0
	UW.1393.D.F2	0.01937		0	0.0364184	-0.0333333	-0.0333333		0	-0.00409781	0	0		0	0	0	0		0	0	0	0		0	0	0	0
	UW.1393.D.H7	0.10303		0.0333333	0.0794718	-0.0333333	0		0	-0.159139	0	0.0512821		0	-0.0125024	0	-0.0285714		0	-0.0688356	-0.0344828	-0.0344828		-0.1	0.00578704	0	0
	UW.1393.E.D8	0.030266		0	0.0711149	-0.0666667	-0.0333333		0	-0.00409781	0	0		0	0.00395803	0	0		0	0.015274	-0.0344828	0		0	0	0	0
	UW.1393.E.E6	0.029056		-0.1	0.0468264	-0.0333333	0.0333333		0	-0.00409781	0	0		0	0.00395803	0	0		0	0.0113699	-0.0344828	0		0	0	0	0
	UW.1393.E.E7	0.027845		0	0.0711149	-0.0666667	-0.0333333		0	-0.00409781	0	0		0	0.00395803	0	0		0	0.015274	-0.0344828	0		0	0	0	0
	UW.1393.F.A7	0.032727		-0.0333333	-0.0308905	0	0		0	-0.00409781	0	0		0	0.00395803	0	0		0	0.00719178	-0.0344828	0		0	0	0	0
	UW.1393.F.B10	0.03632		0	0.033319	0	-0.0333333		0	-0.00409781	0	0		0	0.0666583	0	-0.0285714		0	0.0089726	-0.0344828	0.0344828		0	0	0	0
	UW.1393.F.C3	0.042373		0	0.111235	0	-0.0333333		0	-0.00409781	0	0		0	0.0217378	0	0		0	0.0266438	0	-0.0689655		0	0	0	0
UW.1393.A.F8	UW.1393.F.D7	0.031515		0	0.056737	0	-0.0666667		0	-0.00409781	0	0		0	0.0217378	0	0		0	0.0089726	-0.0344828	0.0344828		0	0	0	0
	UW.1393.A.F8	0.085956		0.0344828	0.0243439	0.0344828	-0.0689655		0	0.138295	0	0		0	-0.0638711	0	0.142857		0	0.00488678	0	0.0689655		0	0.0330912	0	0
	UW.1393.A.F12	0.009685		0	0.0947906	0	0.0344828		0	0	0	0		0	-0.00835147	0	0		0	-0.00977356	0	0		0	0	0	0
	UW.1393.A.H9	0.015738		0	0.022352	0.0344828	0.0344828		0	0	0	0		0	0	0	0		0	0	0	0		0	0.0457358	-0.1	0.1
	UW.1393.B.E5	0.009685		0	0.129185	0	0.0344828		0	0	0	0		0	-0.00835147	0	0		0	-0.00812169	0	0		0	0	0	0
	UW.1393.B.F12	0.008475		0	0.0947906	0	0.0344828		0	0	0	0		0	-0.00835147	0	0		0	-0.00977356	0	0		0	0	0	0
	UW.1393.C.D10	0.01937		-0.206897	0.152624	0	-0.0344828		0	-0.013891	0	0		0	-0.00835147	0	0		0	-0.0194783	0	0		0	0.0330912	0	0
	UW.1393.C.D7	0.01937		-0.206897	0.152624	0	-0.0344828		0	-0.013891	0	0		0	-0.00835147	0	0		0	0	0	0		0	0.0139898	-0.1	0.1
	UW.1393.C.G12	0.020581		-0.172414	0.135796	0	0		0	0.0373674	0	-0.025641		0	-0.00835147	0	0		0	-0.0341386	-0.0344828	0.0344828		0	0	0	0
	UW.1393.C.G7	0.01937		-0.172414	0.135796	0	0		0	0.0373674	0	-0.025641		0	-0.00835147	0	0		0	-0.0341386	-0.0344828	0.0344828		0	0	0	0
	UW.1393.D.F2	0.085956		0.0344828	0.0616489	0	-0.103448		0	0.133631	0	0		0	-0.0638711	0	0.142857		0	0.00488678	0	0.0689655		0	0.0330912	0	0
	UW.1393.D.H7	0.126061		0.0689655	0.10575	0	-0.0689655		0	-0.042852	0	0.0512821		0	-0.0755749	0	0.114286		0	-0.0642852	-0.0344828	0.0344828		-0.1	0.0390697	0	0
	UW.1393.E.D8	0.09201		0.0344828	0.09719	-0.0344828	-0.103448		0	0.133631	0	0		0	-0.0601659	0	0.142857		0	0.0202354	-0.0344828	0.0689655		0	0.0330912	0	0
	UW.1393.E.E6	0.087167		-0.0689655	0.0723102	0	-0.0344828		0	0.133631	0	0		0	-0.0601659	0	0.142857		0	0.0163122	-0.0344828	0.0689655		0	0.0330912	0	0
	UW.1393.E.E7	0.089588		0.0344828	0.09719	-0.0344828	-0.103448		0	0.133631	0	0		0	-0.0601659	0	0.142857		0	0.0202354	-0.0344828	0.0689655		0	0.0330912	0	0
	UW.1393.F.A7	0.090909		0	-0.0072986	0.0344828	-0.0689655		0	0.133631	0	0		0	-0.0601659	0	0.142857		0	0.0121137	-0.0344828	0.0689655		0	0.0330912	0	0
	UW.1393.F.B10	0.09322		0.0344828	0.058474	0.0344828	-0.103448		0	0.133631	0	0		0	-0.00147033	0	0.114286		0	0.0139032	-0.0344828	0.103448		0	0.0330912	0	0
	UW.1393.F.C3	0.081114		0.0344828	0.138287	0.0344828	-0.103448		0	0.133631	0	0		0	-0.0435217	0	0.142857		0	0.0316608	0	0		0	0.0330912	0	0
UW.1393.A.H11	UW.1393.F.D7	0.090909		0.0344828	0.0824621	0.0344828	-0.137931		0	0.133631	0	0		0	-0.0435217	0	0.142857		0	0.0139032	-0.0344828	0.103448		0	0.0330912	0	0
	UW.1393.A.H11	0.015738		0	-0.0218633	-0.0344828	-0.0344828		0	0	0	0		0	0	0	0		0	0	0	0		0	-0.0437355	0.1	-0.1
	UW.1393.A.F8	0.090799		0.0344828	0.00194836	0	-0.103448		0	0.138295	0	0		0	-0.0638711	0	0.142857		0	0.00488678	0	0.0689655		0	-0.0120916	0.1	-0.1
	UW.1393.A.F12	0.016949		0	0.0708549	-0.0344828	0		0	0	0	0		0	-0.00835147	0	0		0	-0.00977356	0	0		0	-0.0437355	0.1	-0.1
	UW.1393.B.E5	0.01937		0	0.104498	-0.0344828	0		0	0	0	0		0	-0.00835147	0	0		0	-0.00812169	0	0		0	-0.0437355	0.1	-0.1
	UW.1393.B.F12	0.015738		0	0.0708549	-0.0344828	0		0	0	0	0		0	-0.00835147	0	0		0	-0.00977356	0	0		0	-0.0437355	0.1	-0.1
	UW.1393.C.D10	0.025424		-0.206897	0.127424	-0.0344828	-0.0689655		0	-0.013891	0	0		0	-0.00835147	0	0		0	-0.0194783	0	0		0	-0.0120916	0.1	-0.1
	UW.1393.C.D7	0.024213		-0.206897	0.127424	-0.0344828	-0.0689655		0	-0.013891	0	0		0	-0.00835147	0	0		0	0	0	0		0	-0.0303576	0	0
	UW.1393.C.G12	0.031477		-0.172414	0.110964	-0.0344828	-0.0344828		0	0.0373674	0	-0.025641		0	-0.00835147	0	0		0	-0.0341386	-0.0344828	0.0344828		0	-0.0437355	0.1	-0.1
	UW.1393.C.G7	0.030266		-0.172414	0.110964	-0.0344828	-0.0344828		0	0.0373674	0	-0.025641		0	-0.00835147	0	0		0	-0.0341386	-0.0344828	0.0344828		0	-0.0437355	0.1	-0.1
	UW.1393.D.F2	0.089588		0.0344828	0.0384377	-0.0344828	-0.137931		0	0.133631	0	0		0	-0.0638711	0	0.142857		0	0.00488678	0	0.0689655		0	-0.0120916	0.1	-0.1
	UW.1393.D.H7	0.127273		0.0689655	0.081575	-0.0344828	-0.103448		0	-0.042852	0	0.0512821		0	-0.0755749	0	0.114286		0	-0.0642852	-0.0344828	0.0344828		-0.1	-0.00637452	0.1	-0.1
	UW.1393.E.D8	0.096852		0.0344828	0.0732019	-0.0689655	-0.137931		0	0.133631	0	0		0	-0.0601659	0	0.142857		0	0.0202354	-0.0344828	0.0689655		0	-0.0120916	0.1	-0.1
	UW.1393.E.E6	0.09201		-0.0689655	0.048866	-0.0344828	-0.0689655		0	0.133631	0	0		0	-0.0601659	0	0.142857		0	0.0163122	-0.0344828	0.0689655		0	-0.0120916	0.1	-0.1
	UW.1393.E.E7	0.094431		0.0344828	0.0732019	-0.0689655	-0.137931		0	0.133631	0	0		0	-0.0601659	0	0.142857		0	0.0202354	-0.0344828	0.0689655		0	-0.0120916	0.1	-0.1
	UW.1393.F.A7	0.095758		0	-0.0290023	0	-0.103448		0	0.133631	0	0		0	-0.0601659	0	0.142857		0	0.0121137	-0.0344828	0.0689655		0	-0.0120916	0.1	-0.1
	UW.1393.F.B10	0.098063		0.0344828	0.0353323	0	-0.137931		0	0.133631	0	0		0	-0.00147033	0	0.114286		0	0.0139032	-0.0344828	0.103448		0	-0.0120916	0.1	-0.1
	UW.1393.F.C3	0.085956		0.0344828	0.113401	0	-0.137931		0	0.133631	0	0		0	-0.0435217	0	0.142857		0	0.0316608	0	0		0	-0.0120916	0.1	-0.1
UW.1393.A.H9	UW.1393.F.D7	0.095758		0.0344828	0.0587959	0	-0.172414		0	0.133631	0	0		0	-0.0435217	0	0.142857		0	0.0139032	-0.0344828	0.103448		0	-0.0120916	0.1	-0.1
	UW.1406.L.D11	0.023086		0.09375	-0.0403385	0	-0.09375		0	-0.00368003	0	0.0263158		0	0.0127628	0	0.0571429		0	0	0	0		0	0	0	0
	UW.1406.L.D12	0.017011		0	0	0	0		0	-0.0290045	0	-0.0263158		0	0	0	0		0.0344828	0.0742571	0	0		0	0.0267261	0	-0.111111
	UW.1406.N.A10	0.032807		-0.25	0.0348196	0	-0.09375		0.0263158	-0.0203097	0.0263158	0		0	-0.0348473	0	0.0571429		0.0344828	0.060553	0	-0.0344828		0	0.0267261	0	-0.111111
	UW.1406.N.A11	0.032807		0	-0.00409642	0.03125	-0.03125		0.0263158	-0.0203097	0.0263158	0		0	-0.0348473	0	0.0571429		0.0344828	0.0318271	0	0		0	0.0267261	0	-0.111111
	UW.1406.P.G1	0.049818		-0.21875	-0.0281519	0	-0.0625		0.0263158	-0.0203097	0.0263158	0		-0.0285714	0.024324	0	0.0285714		0.0344828	0.0162782	0	-0.0344828		0.222222	0.155295	0	0
	UW.1406.P.G6	0.046173		-0.21875	-0.0281519	0	-0.0625		0.0263158	-0.0301231	0.0263158	-0.0263158		-0.0285714	0.024324	0	0.0285714		0.0344828	-0.0314227	-0.0344828	-0.0689655		0.111111	-0.0495546	0	-0.111111
	UW.1406.S.D8	0.078979		0.125	0.0322987	0.03125	-0.0625		0.0263158	-0.0625357	0	-0.0263158		-0.0285714	-0.0801371	-0.0285714	0.0571429		0.0344828	0.0468489	0.0344828	-0.0344828		0.111111	-0.0154788	0.111111	0
	UW.1406.S.H11	0.071689		0.0625	0.0976932	0.03125	-0.0625		0.0263158	-0.0281416	0	-0.0263158		-0.0285714	0.0607758	0	0.0285714		0.103448	0.0313288	0	-0.0689655		0.111111	0.0540089	0.222222	0.111111
	UW.1406.S.H7	0.070474		0.0625	0.0976932	0.03125	-0.0625		0.0263158	-0.0225743	0	-0.0263158		-0.0285714	0.0885978	0	0		0.0344828	0.167023	0	0		0.111111	0.241759	0	0.222222
	UW.1406.T.A12	0.075334		-0.09375	0.0940602	-0.03125	-0.0625		0.0263158	-0.00516496	0	-0.0263158		-0.0285714	0.0425499	0	0.0285714		0.103448	0.111009	-0.0344828	-0.0689655		0.111111	0.222049	0.111111	0.111111
	UW.1406.T.A9	0.074119		0	0.0850008	0	-0.0625		0.0263158	-0.00516496	0	-0.0263158		-0.0285714	0.0425499	0	0.0285714		0.103448	0.111009	-0.0344828	-0.0689655		0.222222	0.175339	0.222222	0.111111
	UW.1406.T.D8	0.081509		0.0625	0.134246	0.03125	-0.0625		0.0263158	-0.0568741	0	-0.0263158		-0.0285714	-0.0261677	-0.0285714	0.0285714		0.0689655	0.0727587	0	0		0	0.0835189	0.111111	0.111111
	UW.1406.T.E4	0.0743		0	0.0907515	0.03125	-0.125		0.0263158	-0.0568741	0	-0.0263158		0	-0.0528028	-0.0285714	0.0571429		0.0689655	0.0758192	0	0		0	0.0835189	0.111111	0.111111
	UW.1406.V.D11	0.068044		0.0625	0.113189	0.03125	-0.0625		0.0263158	-0.0225743	0	-0.0263158		-0.0285714	0.0425499	0	0.0285714		0.0344828	-0.0113277	0	-0.137931		0.222222	0.00101235	0	0
	UW.1406.V.E10	0.066829		0.0625	0.113189	0.03125	-0.0625		0.0263158	-0.00516496	0	-0.0263158		-0.0285714	0.0607758	0	0.0285714		0.0344828	0.0137087	-0.0344828	-0.103448		0.111111	0.05902	0.222222	0.111111
	UW.1406.V.E4	0.066829		0.0625	0.113189	0.03125	-0.0625		0.0263158	-0.0225743	0	-0.0263158		-0.0285714	0.0425499	0	0.0285714		0.0344828	-0.0113277	0	-0.137931		0.222222	0.00101235	0	0
	UW.1406.V.F10	0.069259		0.0625	0.106739	0.03125	-0.0625		0.0263158	-0.00516496	0	-0.0263158		-0.0285714	0.0516951	0	0.0285714		0	0.0333969	-0.0344828	-0.0344828		0.111111	0.05902	0.222222	0.111111
UW.1406.L.A10	UW.1406.V.F7	0.076549		-0.09375	0.0833682	0	-0.0625		0.0263158	-0.00516496	0	-0.0263158		-0.0285714	0.0425499	0	0.0285714		0.103448	0.0272522	0	-0.103448		0.111111	0.05902	0.222222	0.111111
	UW.1406.L.A10	0.023086		-0.0857143	0.0420341	0	0.0857143		0	0.00369362	0	-0.0263158		0	-0.0126019	0	-0.0571429		0	0	0	0		0	0	0	0
	UW.1406.L.D12	0.034022		-0.0857143	0.0420341	0	0.0857143		0	-0.025418	0	-0.0526316		0	-0.0126019	0	-0.0571429		0.0344828	0.0742571	0	0		0	0.0267261	0	-0.111111
	UW.1406.N.A10	0.041312		-0.314286	0.0783173	0	0		0.0263158	-0.0166911	0.0263158	-0.0263158		0	-0.0470101	0	0		0.0344828	0.060553	0	-0.0344828		0	0.0267261	0	-0.111111
	UW.1406.N.A11	0.038882		-0.0857143	0.0377655	0.0285714	0.0571429		0.0263158	-0.0166911	0.0263158	-0.0263158		0	-0.0470101	0	0		0.0344828	0.0318271	0	0		0	0.0267261	0	-0.111111
	UW.1406.P.G1	0.055893		-0.285714	0.0126989	0	0.0285714		0.0263158	-0.0166911	0.0263158	-0.0263158		-0.0285714	0.0114155	0	-0.0285714		0.0344828	0.0162782	0	-0.0344828		0.222222	0.155295	0	0
	UW.1406.P.G6	0.052248		-0.285714	0.0126989	0	0.0285714		0.0263158	-0.0265408	0.0263158	-0.0526316		-0.0285714	0.0114155	0	-0.0285714		0.0344828	-0.0314227	-0.0344828	-0.0689655		0.111111	-0.0495546	0	-0.111111
	UW.1406.S.D8	0.082625		0.0285714	0.0756905	0.0285714	0.0285714		0.0263158	-0.0590731	0	-0.0526316		-0.0285714	-0.0917292	-0.0285714	0		0.0344828	0.0468489	0.0344828	-0.0344828		0.111111	-0.0154788	0.111111	0
	UW.1406.S.H11	0.075334		-0.0285714	0.143834	0.0285714	0.0285714		0.0263158	-0.0245519	0	-0.0526316		-0.0285714	0.047408	0	-0.0285714		0.103448	0.0313288	0	-0.0689655		0.111111	0.0540089	0.222222	0.111111
	UW.1406.S.H7	0.074119		-0.0285714	0.143834	0.0285714	0.0285714		0.0263158	-0.0189641	0	-0.0526316		-0.0285714	0.0748794	0	-0.0571429		0.0344828	0.167023	0	0		0.111111	0.241759	0	0.222222
	UW.1406.T.A12	0.080194		-0.171429	0.140048	-0.0285714	0.0285714		0.0263158	-0.00149041	0	-0.0526316		-0.0285714	0.0294118	0	-0.0285714		0.103448	0.111009	-0.0344828	-0.0689655		0.111111	0.222049	0.111111	0.111111
	UW.1406.T.A9	0.081409		-0.0857143	0.130608	0	0.0285714		0.0263158	-0.00149041	0	-0.0526316		-0.0285714	0.0294118	0	-0.0285714		0.103448	0.111009	-0.0344828	-0.0689655		0.222222	0.175339	0.222222	0.111111
	UW.1406.T.D8	0.087591		-0.0285714	0.181923	0.0285714	0.0285714		0.0263158	-0.0533906	0	-0.0526316		-0.0285714	-0.0384399	-0.0285714	-0.0285714		0.0689655	0.0727587	0	0		0	0.0835189	0.111111	0.111111
	UW.1406.T.E4	0.084044		-0.0857143	0.1366	0.0285714	-0.0285714		0.0263158	-0.0533906	0	-0.0526316		0	-0.0647393	-0.0285714	0		0.0689655	0.0758192	0	0		0	0.0835189	0.111111	0.111111
	UW.1406.V.D11	0.075334		-0.0285714	0.159981	0.0285714	0.0285714		0.0263158	-0.0189641	0	-0.0526316		-0.0285714	0.0294118	0	-0.0285714		0.0344828	-0.0113277	0	-0.137931		0.222222	0.00101235	0	0
	UW.1406.V.E10	0.072904		-0.0285714	0.159981	0.0285714	0.0285714		0.0263158	-0.00149041	0	-0.0526316		-0.0285714	0.047408	0	-0.0285714		0.0344828	0.0137087	-0.0344828	-0.103448		0.111111	0.05902	0.222222	0.111111
	UW.1406.V.E4	0.074119		-0.0285714	0.159981	0.0285714	0.0285714		0.0263158	-0.0189641	0	-0.0526316		-0.0285714	0.0294118	0	-0.0285714		0.0344828	-0.0113277	0	-0.137931		0.222222	0.00101235	0	0
	UW.1406.V.F10	0.074119		-0.0285714	0.153259	0.0285714	0.0285714		0.0263158	-0.00149041	0	-0.0526316		-0.0285714	0.0384417	0	-0.0285714		0	0.0333969	-0.0344828	-0.0344828		0.111111	0.05902	0.222222	0.111111
UW.1406.L.D11	UW.1406.V.F7	0.081409		-0.171429	0.128907	0	0.0285714		0.0263158	-0.00149041	0	-0.0526316		-0.0285714	0.0294118	0	-0.0285714		0.103448	0.0272522	0	-0.103448		0.111111	0.05902	0.222222	0.111111
	UW.1406.L.D11	0.034022		0.09375	-0.0403385	0	-0.09375		0	0.0260809	0	0.0526316		0	0.0127628	0	0.0571429		-0.0333333	-0.0691241	0	0		0	-0.0260304	0	0.111111
	UW.1406.L.A10	0.017011		0	0	0	0		0	0.0298708	0	0.0263158		0	0	0	0		-0.0333333	-0.0691241	0	0		0	-0.0260304	0	0.111111
	UW.1406.N.A10	0.023086		-0.25	0.0348196	0	-0.09375		0.0263158	0.00895448	0.0263158	0.0263158		0	-0.0348473	0	0.0571429		0	-0.0127568	0	-0.0333333		0	0	0	0
	UW.1406.N.A11	0.025516		0	-0.00409642	0.03125	-0.03125		0.0263158	0.00895448	0.0263158	0.0263158		0	-0.0348473	0	0.0571429		0	-0.0394971	0	0		0	0	0	0
	UW.1406.P.G1	0.047388		-0.21875	-0.0281519	0	-0.0625		0.0263158	0.00895448	0.0263158	0.0263158		-0.0285714	0.024324	0	0.0285714		0	-0.0539712	0	-0.0333333		0.222222	0.125222	0	0.111111
	UW.1406.P.G6	0.044957		-0.21875	-0.0281519	0	-0.0625		0.0263158	-0.00115208	0.0263158	0		-0.0285714	0.024324	0	0.0285714		0	-0.0983747	-0.0333333	-0.0666667		0.111111	-0.074295	0	0
	UW.1406.S.D8	0.077764		0.125	0.0322987	0.03125	-0.0625		0.0263158	-0.0345328	0	0		-0.0285714	-0.0801371	-0.0285714	0.0571429		0	-0.0255136	0.0333333	-0.0333333		0.111111	-0.0411063	0.111111	0.111111
	UW.1406.S.H11	0.072904		0.0625	0.0976932	0.03125	-0.0625		0.0263158	0.000888671	0	0		-0.0285714	0.0607758	0	0.0285714		0.0666667	-0.0399609	0	-0.0666667		0.111111	0.0265727	0.222222	0.222222
	UW.1406.S.H7	0.074119		0.0625	0.0976932	0.03125	-0.0625		0.0263158	0.00662219	0	0		-0.0285714	0.0885978	0	0		0	0.0863539	0	0		0.111111	0.209436	0	0.333333
	UW.1406.T.A12	0.072904		-0.09375	0.0940602	-0.03125	-0.0625		0.0263158	0.0245516	0	0		-0.0285714	0.0425499	0	0.0285714		0.0666667	0.0342111	-0.0333333	-0.0666667		0.111111	0.190239	0.111111	0.222222
	UW.1406.T.A9	0.070474		0	0.0850008	0	-0.0625		0.0263158	0.0245516	0	0		-0.0285714	0.0425499	0	0.0285714		0.0666667	0.0342111	-0.0333333	-0.0666667		0.222222	0.144745	0.222222	0.222222
	UW.1406.T.D8	0.086375		0.0625	0.134246	0.03125	-0.0625		0.0263158	-0.0287021	0	0		-0.0285714	-0.0261677	-0.0285714	0.0285714		0.0333333	-0.00139478	0	0		0	0.0553145	0.111111	0.222222
	UW.1406.T.E4	0.0743		0	0.0907515	0.03125	-0.125		0.0263158	-0.0287021	0	0		0	-0.0528028	-0.0285714	0.0571429		0.0333333	0.00145414	0	0		0	0.0553145	0.111111	0.222222
	UW.1406.V.D11	0.068044		0.0625	0.113189	0.03125	-0.0625		0.0263158	0.00662219	0	0		-0.0285714	0.0425499	0	0.0285714		0	-0.0796688	0	-0.133333		0.222222	-0.0250444	0	0.111111
	UW.1406.V.E10	0.069259		0.0625	0.113189	0.03125	-0.0625		0.0263158	0.0245516	0	0		-0.0285714	0.0607758	0	0.0285714		0	-0.0563631	-0.0333333	-0.1		0.111111	0.0314534	0.222222	0.222222
	UW.1406.V.E4	0.071689		0.0625	0.113189	0.03125	-0.0625		0.0263158	0.00662219	0	0		-0.0285714	0.0425499	0	0.0285714		0	-0.0796688	0	-0.133333		0.222222	-0.0250444	0	0.111111
	UW.1406.V.F10	0.072904		0.0625	0.106739	0.03125	-0.0625		0.0263158	0.0245516	0	0		-0.0285714	0.0516951	0	0.0285714		-0.0333333	-0.0380357	-0.0333333	-0.0333333		0.111111	0.0314534	0.222222	0.222222
UW.1406.L.D12	UW.1406.V.F7	0.077764		-0.09375	0.0833682	0	-0.0625		0.0263158	0.0245516	0	0		-0.0285714	0.0425499	0	0.0285714		0.0666667	-0.0437557	0	-0.1		0.111111	0.0314534	0.222222	0.222222
	UW.1456.P.A6	0.014528		0	0	0	0		0	-0.00202144	0	0		0	0	0	0		0	0	0	0		0	0.265973	0	0.1
	UW.1456.P.C1	0.036364		0.107143	-0.0146275	0.107143	0		0	0.00723956	0	0		0	0.0241079	0	0.0285714		0.0666667	0.000973603	0.0333333	0		-0.1	0.299753	0	0
UW.1456.P.A3	UW.1456.P.F9	0.033939		0	0.00815101	0.0357143	-0.0357143		0	0.00451297	0	-0.0512821		0	0	0	0		0.0666667	0.000973603	0.0333333	0		-0.1	0.299753	0	0
	UW.1456.P.A3	0.014528		0	0	0	0		0	0.00202553	0	0		0	0	0	0		0	0	0	0		0	-0.210094	0	-0.1
	UW.1456.P.C1	0.027879		0.107143	-0.0146275	0.107143	0		0	0.00927976	0	0		0	0.0241079	0	0.0285714		0.0666667	0.000973603	0.0333333	0		-0.1	0.026683	0	-0.1
UW.1456.P.A6	UW.1456.P.F9	0.032727		0	0.00815101	0.0357143	-0.0357143		0	0.00654765	0	-0.0512821		0	0	0	0		0.0666667	0.000973603	0.0333333	0		-0.1	0.026683	0	-0.1
	UW.1456.P.A6	0.027879		-0.0967742	0.0148447	-0.0967742	0		0	-0.00919444	0	0		0	-0.0235404	0	-0.0285714		-0.0625	-0.000972656	-0.03125	0		0.111111	-0.0259896	0	0.111111
	UW.1456.P.A3	0.036364		-0.0967742	0.0148447	-0.0967742	0		0	-0.00718753	0	0		0	-0.0235404	0	-0.0285714		-0.0625	-0.000972656	-0.03125	0		0.111111	-0.230623	0	0
UW.1456.P.C1	UW.1456.P.F9	0.032727		-0.0967742	0.0231167	-0.0645161	-0.0322581		0	-0.00270699	0	-0.0512821		0	-0.0235404	0	-0.0285714		0	0	0	0		0	0	0	0
	UW.1456.P.C1	0.032727		0.107143	-0.0225944	0.0714286	0.0357143		0	0.00271434	0	0.0512821		0	0.0241079	0	0.0285714		0	0	0	0		0	0	0	0
	UW.1456.P.A6	0.032727		0	-0.00808511	-0.0357143	0.0357143		0	-0.00650505	0	0.0512821		0	0	0	0		-0.0625	-0.000972656	-0.03125	0		0.111111	-0.0259896	0	0.111111
UW.1456.P.F9	UW.1456.P.A3	0.033939		0	-0.00808511	-0.0357143	0.0357143		0	-0.0044927	0	0.0512821		0	0	0	0		-0.0625	-0.000972656	-0.03125	0		0.111111	-0.230623	0	0
	UW.1555.M.H11	0.031515		0.0322581	0.058408	-0.0322581	0.0322581		0.0243902	-0.0560819	0.0487805	0.0243902		0	0.0120045	0	0		0	-0.0167166	0	-0.0666667		0	0.0182888	0	0
	UW.1555.P.G5	0.042424		-0.0967742	0.0987321	-0.0645161	0.0645161		0.0243902	-0.0461519	0.0487805	0.0487805		0	-0.000878374	0	0		0.0333333	0.0908919	0	0		-0.0666667	0.166476	0.0666667	0.2
UW.1555.M.D1	UW.1555.V.B9	0.060606		-0.129032	0.0402924	-0.0645161	0.0967742		0.0243902	-0.0478228	0.0487805	0		0	-0.00216666	0	0		0.0333333	0.094397	0.0333333	-0.0333333		-0.0666667	0.000480495	0.0666667	0
	UW.1555.M.D1	0.031515		-0.03125	-0.0551848	0.03125	-0.03125		-0.0238095	0.0594139	-0.047619	-0.0238095		0	-0.0118621	0	0		0	0.0170008	0	0.0666667		0	-0.0179604	0	0
	UW.1555.P.G5	0.038788		-0.125	0.0380988	-0.03125	0.03125		0	0.0105199	0	0.0238095		0	-0.01273	0	0		0.0333333	0.109438	0	0.0666667		-0.0666667	0.145526	0.0666667	0.2
UW.1555.M.H11	UW.1555.V.B9	0.05697		-0.15625	-0.017116	-0.03125	0.0625		0	0.00874975	0	-0.0238095		0	-0.014003	0	0		0.0333333	0.113003	0.0333333	0.0333333		-0.0666667	-0.0174885	0.0666667	0
	UW.1641.S.A9	0.038741		0	0.0125403	0	-0.030303		-0.0487805	0.0112568	0	0.0243902		0	-0.0166981	0	0		0	-0.0193843	0	-0.0322581		-0.0833333	-0.0936328	0.0833333	0
	UW.1641.S.D10	0.035109		0	0	0	0		0	-0.000735943	0	0		0	-0.0166981	0	0		0.0645161	0.0172333	0	-0.0322581		-0.0833333	-0.0627082	0.0833333	0
	UW.1641.S.D11	0.038741		0	-0.0284541	0.030303	0		-0.0487805	0.0112568	0	0.0243902		0	-0.0166981	0	0		0	-0.0309876	0	-0.0645161		0.0833333	-0.209247	0.0833333	0
UW.1641.S.A2	UW.1641.S.G3	0.016949		-0.121212	-0.0252981	0	-0.030303		0	0	0	0		0	0	0	0		0	0	0	0		0	0	0	0
	UW.1641.S.A2	0.038741		0	-0.012385	0	0.030303		0.0512821	-0.0111315	0	-0.025641		0	0.0169817	0	0		0	0.0197675	0	0.0322581		0.0909091	0.103306	-0.0909091	0
	UW.1641.S.D10	0.03753		0	-0.012385	0	0.030303		0.0512821	-0.0118592	0	-0.025641		0	0	0	0		0.0645161	0.0373415	0	0		0	0.0341193	0	0
	UW.1641.S.D11	0.027845		0	-0.0404867	0.030303	0.030303		0	0	0	0		0	0	0	0		0	-0.0118327	0	-0.0322581		0.181818	-0.127558	0	0
UW.1641.S.A9	UW.1641.S.G3	0.047215		-0.121212	-0.0373698	0	0		0.0512821	-0.0111315	0	-0.025641		0	0.0169817	0	0		0	0.0197675	0	0.0322581		0.0909091	0.103306	-0.0909091	0
	UW.1641.S.A9	0.03753		0	0.0125403	0	-0.030303		-0.0487805	0.0120016	0	0.0243902		0	0	0	0		-0.0606061	-0.0359973	0	0		0	-0.0329936	0	0
	UW.1641.S.A2	0.035109		0	0	0	0		0	0.000736485	0	0		0	0.0169817	0	0		-0.0606061	-0.0169413	0	0.030303		0.0909091	0.0669036	-0.0909091	0
	UW.1641.S.D11	0.031477		0	-0.0284541	0.030303	0		-0.0487805	0.0120016	0	0.0243902		0	0	0	0		-0.0606061	-0.047404	0	-0.030303		0.181818	-0.156343	0	0
UW.1641.S.D10	UW.1641.S.G3	0.041162		-0.121212	-0.0252981	0	-0.030303		0	0.000736485	0	0		0	0.0169817	0	0		-0.0606061	-0.0169413	0	0.030303		0.0909091	0.0669036	-0.0909091	0
	UW.1641.S.D10	0.031477		0	0.0292874	-0.030303	0		0.0512821	-0.0118592	0	-0.025641		0	0	0	0		0.0645161	0.049763	0	0.0322581		-0.153846	0.185316	0	0
	UW.1641.S.A9	0.027845		0	0.042195	-0.030303	-0.030303		0	0	0	0		0	0	0	0		0	0.0119744	0	0.0322581		-0.153846	0.146208	0	0
	UW.1641.S.A2	0.038741		0	0.0292874	-0.030303	0		0.0512821	-0.0111315	0	-0.025641		0	0.0169817	0	0		0	0.0319786	0	0.0645161		-0.0769231	0.264618	-0.0769231	0
UW.1641.S.D11	UW.1641.S.G3	0.044794		-0.121212	0.00324838	-0.030303	-0.030303		0.0512821	-0.0111315	0	-0.025641		0	0.0169817	0	0		0	0.0319786	0	0.0645161		-0.0769231	0.264618	-0.0769231	0
	UW.1641.S.D11	0.044794		0.137931	-0.00323786	0.0344828	0.0344828		-0.0487805	0.0112568	0	0.0243902		0	-0.0166981	0	0		0	-0.0309876	0	-0.0645161		0.0833333	-0.209247	0.0833333	0
	UW.1641.S.D10	0.041162		0.137931	0.0259548	0	0.0344828		0	-0.000735943	0	0		0	-0.0166981	0	0		0.0645161	0.0172333	0	-0.0322581		-0.0833333	-0.0627082	0.0833333	0
	UW.1641.S.A9	0.047215		0.137931	0.0388206	0	0		-0.0487805	0.0112568	0	0.0243902		0	-0.0166981	0	0		0	-0.0193843	0	-0.0322581		-0.0833333	-0.0936328	0.0833333	0
UW.1641.S.G3	UW.1641.S.A2	0.016949		0.137931	0.0259548	0	0.0344828		0	0	0	0		0	0	0	0		0	0	0	0		0	0	0	0
	UW.1842.N.A10	0.031477		0	0.0567152	0	0.0344828		0	0	0	0		0	0.0122432	0	0.0285714		-0.147059	-0.011585	0	0		0	0.0318158	0	0
	UW.1842.N.A7	0.030266		0	0.0211165	0	0		0	0.0070793	0	-0.0238095		0	0.0122432	0	0.0285714		-0.147059	-0.011585	0	0		0	-0.118469	0	-0.0833333
	UW.1842.N.A8	0.033898		0	0.0142395	0	0		0	0.0260557	0	-0.0238095		0	0.0122432	0	0.0285714		-0.147059	-0.011585	0	0		0	0.0318158	0	0
	UW.1842.N.C1	0.032688		0	0.0211165	0	0		0	-0.00462121	0	-0.0238095		0	0.0122432	0	0.0285714		-0.147059	-0.011585	0	0		0	-0.129591	0	0.0833333
	UW.1842.N.D9	0.030266		0	0.0701456	0	0.0344828		0	-0.00462121	0	-0.0238095		0	0.0122432	0	0.0285714		-0.147059	-0.011585	0	0		0	0.0318158	0	0
	UW.1842.N.H2	0.033898		0	0.0203883	0	0		0	0.0070793	0	-0.0238095		0	0	0	0		-0.147059	-0.0207625	0	0		0	0.0318158	0	0
	UW.1842.P.E5	0.064165		-0.0689655	0.0567811	0.0344828	0.0344828		-0.0714286	0.0386979	-0.0238095	-0.047619		0	-0.0173642	0	0.0285714		-0.147059	-0.0150172	0	0		0	-0.0312985	0	-0.0833333
	UW.1842.P.F11	0.088378		-0.0689655	0.0753776	0	0.0344828		-0.0714286	0.0324506	-0.0238095	-0.047619		0	0.0176585	0	0.0285714		-0.0588235	0.0159104	0.0294118	-0.0588235		-0.0833333	-0.0916616	0	0
	UW.1842.P.F7	0.064165		0	-0.0682039	0.0344828	0.0344828		-0.0238095	0.0225773	-0.0238095	-0.047619		0	-0.0173642	0	0.0285714		-0.147059	0.00386019	0	-0.0294118		0	-0.0312985	0	-0.0833333
	UW.1842.P.H9	0.067797		-0.0689655	0.0567811	0.0344828	0.0344828		-0.0714286	0.0386979	-0.0238095	-0.047619		0	0.0176585	0	0.0285714		-0.147059	-0.0485936	0	0.0294118		0	-0.0312985	0	-0.0833333
UW.1842.L.E9	UW.1842.S.B5	0.090799		-0.0689655	0.0674697	0	0.0344828		-0.0714286	0.0474336	-0.0238095	-0.047619		0	0.0176585	0	0.0285714		-0.0588235	0.0159104	0.0294118	-0.0588235		-0.0833333	-0.0916616	0	0
[truncated: 1 more columns]

[truncated: 10 more sheets: Fig 4C, Fig 4D, Fig 4E, Fig 5A, Fig 5B, Fig 5C, Fig 5D, Fig 6, Fig 7A,B, Fig 7C,D]
