# Supplementary material for: Accurate predictions of population-level changes in sequence and structural properties of HIV-1 Env using a volatility-controlled diffusion model
Source: PLoS Biol. 2017 Apr 6;15(4):e2001549. doi: 10.1371/journal.pbio.2001549 (PMC5383018; doi:10.1371/journal.pbio.2001549)
Supplement: S3 Data — All Envs are aligned against the HXBc2 isolate. (FAS) [file pbio.2001549.s017.fas]

>Consensus_B
MRVKGIRKNYQH-LWRW-----------GTMLLGMLMI-CSA--AEQLWVTVYYGVPVWKEATTTLFCASDAKAYDTEVHNVWATHACVPTDPNPQEVVLE-NVTENFNMWKNNMVEQMHEDIISLWDQSLKPCVKLTP-LC---VTLNCTDVNNTTTNNT-----------------------NSSSEKMEKGEIKNCSFNIT-TS-IRDKV-QKEYALFYKLDVVPIDN--------------------NN------TSYRLISCNTSVITQACPKVSFEPIPIHYCAPAGFAILKCNDKKFNGTGPCTNVSTVQCTHGIRPVVSTQLLLNGSLAEEEVVIRSENFTDNAKTIIVQLNESVEINCTRPNNN-TRKSIHI---GPG----R-A-----FYATGEIIGDIRQAHCNISRAKWNNTLKQIVKKLRE--QFG----NKTIVFN-QSSGGDPEIVMHSFNCGGEFFYCNTTQLFNSTWNSNG--------------TNNTNNTNDTITLPCRIKQIINMWQEVGKAMYAPPIRGQIRCSSNITGLLLTRDGG--------NNTNTTETFRPGGGDMRDNWRSELYKYKVVKIEPLGVAPTKAKRRVVQREKRA-VG-LGAMFLGFLGAAGSTMGAASMTLTVQARQLLSGIVQQQN-NLLRAIEAQQHLLQLTVWGIKQLQARVLAVERYLKDQQLLGIWGCSGKLICTTAVPWNASWS--NKS-LDEIWNNMTWMEWEREIDNYTGLIYTLIEESQNQQEKNEQELLELDKWASLWNWFDITNWLWYIKIFIMIVGGLIGLRIVFAVLSIVNRVRQGYSPLSFQT-RLPAPRGPDRPEGIEEEGGERDRDRSGRLVDGFLALIWVDLRSLCLFSYHRLRDLLLIVARIVELLGR-------RGWEALKYWWNLLQYWSQELKNSAVSLLNATAIAVAEGTDRIIEVVQRAFRAILHIPRRIRQGLERALL---------------
>HXB2
MRVKE---KYQH-LWRWGW-------RWGTMLLGMLMI-CSA--TEKLWVTVYYGVPVWKEATTTLFCASDAKAYDTEVHNVWATHACVPTDPNPQEVVLV-NVTENFNMWKNDMVEQMHEDIISLWDQSLKPCVKLTP-LC---VSLKCTDLKNDTNTNS-----------------------SSGRMIMEKGEIKNCSFNIS-TS-IRGKV-QKEYAFFYKLDIIPIDN--------------------DT------TSYKLTSCNTSVITQACPKVSFEPIPIHYCAPAGFAILKCNNKTFNGTGPCTNVSTVQCTHGIRPVVSTQLLLNGSLAEEEVVIRSVNFTDNAKTIIVQLNTSVEINCTRPNNN-TRKRIRIQ-RGPG----R-A-----FVTI-GKIGNMRQAHCNISRAKWNNTLKQIASKLRE--QFG---NNKTIIFK-QSSGGDPEIVTHSFNCGGEFFYCNSTQLFNSTWFNSTWS----------TEGSNNTEGSDTITLPCRIKQIINMWQKVGKAMYAPPISGQIRCSSNITGLLLTRDGG--------NSNNESEIFRPGGGDMRDNWRSELYKYKVVKIEPLGVAPTKAKRRVVQREKRA-VG-IGALFLGFLGAAGSTMGAASMTLTVQARQLLSGIVQQQN-NLLRAIEAQQHLLQLTVWGIKQLQARILAVERYLKDQQLLGIWGCSGKLICTTAVPWNASWS--NKS-LEQIWNHTTWMEWDREINNYTSLIHSLIEESQNQQEKNEQELLELDKWASLWNWFNITNWLWYIKLFIMIVGGLVGLRIVFAVLSIVNRVRQGYSPLSFQT-HLPTPRGPDRPEGIEEEGGERDRDRSIRLVNGSLALIWDDLRSLCLFSYHRLRDLLLIVTRIVELLGR-------RGWEALKYWWNLLQYWSQELKNSAVSLLNATAIAVAEGTDRVIEVVQGACRAIRHIPRRIRQGLERILL---------------
>IC.10048.0.C6
MRAKGIRKNCQR-LWKW-----------GTMLLGMLMI-CSA--ADQLWVTVYYGVPVWKEATTTLFCASDAKAYDTEVHNVWATHACVPTDPNPQELPLE-NVTENFNMWKNNMVEQMHEDIISLWDESLKPCVKLTP-LC---VTLNCNNLNVTNTTN------------------------SDSVEGMKEGEIKNCSFNIT-TS-IKNKV-QKEYALFYKLDIVPIDD-------------------ADN------TSYTLINCNTSVITQACPKVSFEPIPIHYCAPAGFAILKCKDKNFNGTGPCKNVSTVQCTHGIRPVVSTQLLLNGSLAEEEVAIRSENFTNNAKTIIVQLNKSVVINCTRPNNN-TRKSINI---GPG----R-A-----FFTTGEIIGDIRQAHCNLSRTEWNNTLRQIVRKLQE--QW-----NKTIVFN-QSSGGDPEIVMHSFNCGGEFFYCNTTPLFNSSWTQMFN------------NTWNETDTRENITLQCRIKQIINRWQEVGKAMYAPPISGQIRCSSNITGLLLTRDGG-------DNTTNETEIFRPGGGDMRDNWRSELYKYKVVKIEPLGVAPTKAKRRVVQREKRA-IG-IGAMFLGFLGAAGSTMGAASITLTVQARLLLSGIVQQQN-NLLRAIEAQQHLLQLTVWGIKQLQARVLAVERYLKDQQLLGIWGCSGKLICPTAVPWNASWS--NKS-LSAIWDNMTWMEWEREIDNYTSLIYTLIEESQYQQEKNEQELLELDKWASLWNWFSITQWLWYIKIFIMIVGGLVGLRIVFAVLSIVNRVRQGYSPLSFQT-RLPATRGPDRPEGIEEEGGERDRDRSGPLVNGFLAIIWVDLRSLCLFSYHRLRDLLLIAARIVELLGR-------RGWEALKYLWNLLQYWIQELKNSAVSLLNATAIAVAEGTDRVIEVVQRIFRAFLHIPRRIRQGLEGALL---------------
>IC.10048.0.C7
MRAKGIRKNCQR-LWKW-----------GTMLLGMLMI-CSA--ADQLWVTVYYGVPVWKEATTTLFCASDAKAYDTEVHNVWATHACVPTDPNPQELPLE-NVTENFNMWKNNMVEQMHEDIISLWDESLKPCVKLTP-LC---VTLNCTNLNAINTTN------------------------SGSVEGMKEGEIKNCSFNIT-TS-IKNKV-QKEYALFYKLDIVPIDG-------------------ADN------TSYTLINCNTSVITQACPKVSFEPIPIHYCAPAGFAILKCKDKNFNGTGPCKNVSTVQCTHGIRPVVSTQLLLNGSLAEEEVVIRSENFTNNAKTIIVQLNKTVIINCTRPNNN-TRKSITI---GPG----R-A-----FFTTGEIIGDIRQAHCNLSRTEWNNTLRQIVNKLRE--QFR----NKTIVFN-QSSGGDPEIVMHSFNCGGEFFYCNTTPLFNSNSTQLLN------------STWNETDIRENITLQCRIKQIINRWQEVGKAMYAPPISGQIRCSSNITGLLLTRDGG-------NNTTNETEIFRPGGGDMRDNWRSELYKYKVVKIEPLGVAPTKAKRRVVQREKRA-IG-IGAMFLGFLGAAGSTMGAASITLTVQARLLLSGIVQQQN-NLLRAIEAQQHLLQLTVWGIKQLQARVLAVERYLKDQQLLGIWGCSGKLICPTAVPWNASWS--NKS-LDAIWDNMTWMEWEREIDNYTSLIYNLLEESQYQQEKNEQELLELDKWASLWNWFSITQWLWYIKIFIMIVGGLVGLRIVFAVLSIVNRVRQGYSPLSFQT-RLPATRGPDRPEGIEEEGGERDRDRSGPLVNGFLAIIWVDLRSLCLFSYHRLRDLLLIAARIVELLGR-------RGWESLKYLWNLLQYWIQELKNSAVSLLNATAIAVAEGTDRVIEVVQRIFRAFLHIPRRIRQGLERAFL---------------
>IC.101.0.A10
MRVKGIRKNCQR-LWRW-----------GTMLLGILMI-CNA--TEKLWVTVYYGVPVWKEATTTLFCASDARAYDTEVHNVWATHACVPTDPNPQEVVLE-NVTEDFNMWKNNMVEQMHEDIVSLWEQSLKPCVKLTP-LC---VTLNCTDYVGNATNTT-----------------------SNSGETMEGGEMKNCSFNIT-TS-IRDKM-KKESALFYKLDIVPIEN--------------------DN------TSYRLISCNTSVITQACPKVTFEPIPIHYCAPAGFAILKCNDKKFNGTGPCTNVSTVQCTHGIRPVVSTQLLLNGSLAEKEVVIRSANFTNNAKTIIVQLETPVVINCTRPNNN-TRRSIHI---GPG----R-A-----FYATGKIVGDIRQAHCKLRRTQWSNTLKQIVGKLRE--QFK----NKTIVFN-QSSGGDPEIVTHSFNCGGEFFYCDSTQLFNSTWNVTARLN--------NTEGNDTITGNDTITLPCRIKQIINMWQKVGKAMYAPPIEGQIRCSSNITGLLLTRDGG------GNDENNTTEIFRPGGGDMRDNWRSELYKYKVVKIEPLGIAPTKAKRRVVQREKRA-VG-IGALFLGFLGAAGSTMGAASMTLTVQARLLLSGIVQQQN-NLLRAIEAQQHLLQLTVWGIKQLQARVLAVERYLKDQQLLGIWGCSGKLICTTNVPWNTSWS--NRS-LDSIWGNMTWMEWEREIDNYTSLIYTLIEESQNQQEKNEQELLALDEWASLWNWFSITKWLWYIKIFIMIVGGLVGLRIVFAVLSIADRVRQGYSPLSFQT-RLPASRGPDRPEGIEEEGGERDRDRSGHLVDGFLTLIWVDLRSLCLFSYHRLRDLLFIVARIVELLGH-------RGWEVLKYWWNLLQYWSQELKNSAISLLNATAIAVAEGTDRVIEVLQRAYRAILHIPRRIRQGLERALL---------------
>IC.101.0.A7
MRVKGIRKNCQR-LWRW-----------GTMLLGILMI-CNA--TEKLWVTVYYGVPVWKEATTTLFCASDARAYDTEVHNVWATHACVPTDPNPQEVVLE-NVTEDFNMWKNNMVEQMHEDIVSLWDQSLKPCVKLTP-LC---VTLNCTDYVGNATNTT-----------------------SDSGGTMGGGEMKNCSFNIT-TS-IRDKM-KKESALFYKLDVVPIEN--------------------DN------TSYRLISCNTSVITQACPKVTFEPIPIHYCAPAGFAILKCNDKKFNGTGPCTNVSTVQCTHGIRPVVSTQLLLNGSLAEEKVVIRSANFTNNAKTIIVQLKEPVVINCTRPNNN-TKRSITI---GPG----R-A-----FYATGKIIGDIRQAHCNLSRTQWNNTLKQIVEKLRE--QFK----NKTIVFN-QSSGGDPEIVTHSFNCGGEFFYCDSTQLFNSTWNVTARLN--------NTEGNDTITGNDTITLPCRIKQIINMWQEVGKAMYAPPIEGQINCSSNITGLLLTRDGG------GNDENNTTEIFRPGGGDMRDNWRSELYKYKVVKIEPLGIAPTKAKRRVVQREKRA-VG-IGALFLGFLGAAGSTMGAASMTLTVQARLLLSGIVQQQN-NLLRAIEAQQHLLQLTVWGIKQLQARVLAVERYLKDQQLLGIWGCSGKLICTTNVPWNTSWS--NRS-LDSIWGNMTWMEWEREIDNYTSLIYTLIEESQNQQEKNEQELLALDEWASLWNWFSITKWLWYIKIFIMIVGGLVGLRIVFAVLSIANRVRQGYSPLSFQT-RLPASRGPDRPEGIEEEGGERDRDRSGHLVDGFLTLIWVDLRSLCLFSYHRLRDLLFIVARIVELLGH-------RGWEVLKYWWNLLQYWSQELKNSAISLLNATAIAVAEGTDRVIEVLQRAYRAILHIPRRIRQGLERALL---------------
>IC.1013.0.E9
MRAKGTRKNYQH-LWRW-----------GIMFLWLLMI-CNA---EDKWVTVYYGVPVWKEATTTLFCASDAKAYDAEVHNVWATHACVPTDPSPQEVELI-NVTEKFNMWKNNMVEQMHEDIISLWDQSLKPCVKLTP-LC---VTLNCTNLRNTTNATNST------------------NTTSSGGKVRETEEMKNCSFNIT-TS-IRDKV-RKEYALLYKYDIVPIDDR----------------NNNNS------TRYRLISCNTSVLTQACPKVSFEPIPIHYCAPAGFAILKCNDKEFNGTGPCKNVSTVQCTHGIRPVVSTQLLLNGSLAEEEVVIRSENFTDNTKTIIVQLNTSVVINCTRPNNN-TRKSITI---GPG----R-A-----FYATGEIIGDIRQAYCNISREQWNNTLEKIVGKLRE--QFE----NKTIKFD-QSSGGDPEIVMHSFNCGGEFFYCNTSQLYNSIWNSNGTW----------TSTGNYTKGSDNITLPCRIRQIINMWQEVGKAMYAPPIKGQIRCSSNITGLLLTRDGG------VKNVTNDTETFRPGGGDMRDNWRSELYKYKVVKIEPLGVAPTKAKRRVVQREKRA-VG-LGALFLGFLGAAGSTMGAASLTLTVQARQLLSGIVQQQN-NLLRAIEAQQHLLQLTVWGIKQLQARVLAVERYLKDQQLLGVWGCSGKHICTTAVPWNASWS--NRS-LDYIWNNMTWMDWDREINNYTGYIYSLIEQSQIQQEKNEQELLELDKWANLWNWFDITNWLWYIKIFIMIVGGLVGLRIVFSVLSIVNRVRQGYSPLSLQT-HLPAQRGPDRPEGIEGEGGERDRDRSGRLVDGFLTLIWVDLRSLCLFIYHRLRDLLLIAARIVELLGR-------GGWEILKYWWNLLQYWIQELKKSAVSLLDTTAIAVAEGTDRVIEVAQRAGRAICNIPRRIRQGLERLLQ---------------
>IC.10196.0.E11
MRVKEIRKNCQR-LWRW-----------GIMLFGMLMI-CSA--ADKLWVTVYYGVPVWKEATTTLFCASDAKAYDTEVHNVWATHACVPTDPSPQEVLLE-NVTENFNMWKNDMVEQMHEDIISLWDQSLKPCVKLTP-LC---VTLNCTNLNTTNTN-------------------------NSNVENMERGEMKNCSFNVT-TS-IGNKM-QKEYALLYKLDIVPIDN--------------------DN------TSYTLINCNTSVITQACLKVSFEPIPIHYCTPAGFAILQCNDKKFNGTGPCKNVSTVQCTHGIRPVVSTQLLLNGSLAEEEVVIRSENFTDNAKTIIVQLNESVVINCTRPNNN-TRKSIHI---GPG----R-A-----WYTTGEIIGNIRQAHCNLSEANWNKALEQIVKKLKE--QFG----NKTIVFN-QSSGGDPEIVMHSFNCGGEFFYCNTTKLFNSTWNNTE-----------------GSGNNGTITLPCRIKQIINRWQEVGKAMYAPPIRGQIRCSSNITGLLLTRDGG--------TNGSEPEVFRPGGGDMRNNWRSELYKYKVVKIEPLGVAPTRAKRRVVQREKRA-VGTIGAMFLGFLGAAGSTMGAASMTLTVQARLLLSGIVQQQN-NLLRAIEAQQHLLQLTVWGIKQLQARVLAVERYLKDQQLLGIWGCSGKLICTTTVPWNASWS--NKS-LDQIWDNMTWMEWEREINNYTSLIYTLIEESQNQQEKNELELLELDKWASLWNWFDITKWLWYIKIFIMIVGGLVGLRIVFAVLSIVNRVRQGYSPLSFQT-RLPAPRGPDRPEGIEEEGGERDRDRSGRLVTGFLALIWDDLRSLCLFSYHRLRDLLLIVARIVEILGR-------RGWEVLKYWWSLLQYWSQELKNSAISLLNTIAIAVAEGTDRAIEVVQRTCRAILHIPRRIRQGLERLLL---------------
>IC.10196.0.E2
MRVKEIRKNCQR-LWRW-----------GIMLFGMLMI-CSA--EDKLWVTVYYGVPVWKEATTTLFCASDAKAYDTEVHNVWATHACVPTDPSPQEVLLE-NVTENFNMWKNDMVEQMHEDIISLWDQSLKPCVKLTP-LC---VTLNCTNLNTTNTN---------------------------NSSEEMRGEMKNCSFNVT-TS-IGNKM-QKEYALLYKLDIVPIDN--------------------DN------TSYTLINCNTSVITQACPKVSFEPIPIHYCTPAGFAILQCNDKKFNGTGPCKNVSTVQCTHGIRPVVSTQLLLNGSLAEEEVVIRSENFTDNAKTIIVQLNESVVINCTRPNNN-TRKSIHI---GPG----R-A-----WYTTGEIIGDIRQAHCNLSEANWNKALEQIVKKLKE--QFG----NKTIVFN-QSSGGDPEIVMHSFNCGGEFFYCNTTKLFNSTWNNTE-----------------GSGNNGTITLPCRIKQIINRWQEVGKAMYAPPIRGQIRCSSNITGLLLTRDGG-------GTNGSEPEVFRPGGGDMRNNWRSELYKYKVVKIEPLGVAPTRAKRRVVQREKRA-VGTIGAMFLGFLGAAGSTMGAASMTLTVQARLLLSGIVQQQN-NLLRAIEAQQHLLQLTVWGIKQLQARVLAVERYLKDQQLLGIWGCSGKLICTTTVPWNASWS--NKS-LDQIWDNMTWMEWEREINNYTSLIYTLIEESQNQQEKNELDLLGLDKWASLWNWFDITKWLWYIKIFIMIVGGLVGLRIVFAVLSIVNRVRQGYSPLSLQT-RLPAPRGPDRPEGIEEEGGERDRDRSGRLVTGFLALIWDDLRSLCLFSYHRLRDLLLIVARIVEILGR-------RGWEVLKYWWSLLQYWSQELKNSAISLLNTIAIAVAEGTDRVIEAVQRTCRAILHIPRRIRQGLERLLL---------------
>IC.10196.0.E9
MRVKEIRKNCQR-LWRW-----------GIMLFGMLMI-CSA--ADKLWVTVYYGVPVWKEATTTLFCASDAKAYDTEVHNVWATHACVPTDPSPQEVLLE-NVTENFNMWKNDMVEQMHEDIISLWDQSLKPCVKLTP-LC---VTLNCTNLNTTNTN-------------------------NSSEKKEMRGEMKNCSFNVT-TS-IGNKM-QKEYALLYKLDIVPIDN--------------------DN------TSYTLINCNTSVITQACPKVSFEPIPIHYCTPAGFAILQCNDKKFNGTGPCKNVSTVQCTHGIRPVVSTQLLLNGSLAEEEVVIRSENFTDNAKTIIVQLNESVVINCTRPNNN-TRKSIHI---GPG----R-A-----WYTTGEIIGDIRQAHCNLSEANWNKALEQIVKKLKE--QFG----NKTIVFN-QSSGGDPEIVMHSFNCGGEFFYCNTTKLFNSTWNNTE-----------------GSGNNGTITLPCRIKQIINRWQEVGKAMYAPPIRGQIRCSSNITGLLLIRDGG--------TNGSEPEVFRPGGGDMRNNWRSELYKYKVVKIEPLGVAPTRAKRIVVQREKRA-VGTLGAMFLGFLGAAGSTMGAASMTLTVQARLLLSGIVQQQN-NLLRAIEAQQHLLQLTVWGIKQLQARVLAVERYLKDQQLLGIWGCSGKLICTTTVPWNASWS--NKS-LDQIWDNMTWMEWEREINNYTSLIYTLIEESQNQQEKNELELLELDKWASLWNWFDITKWLWYIKIFIMIVGGLVGLRIVFAVLSIVNRVRQGYSPLSLQT-RLPVPRGHDRPEGIEEEGGERDRDRSGRLVTGFLALIWDDLRSLCLFSYHRLRDLLLIVARIVEILGR-------RGWEVLKYWWSLLQYWSQELKNSAISLLNTIAIAVAEGTDRVIEVAQRTCRAILHIPRRIRQGLERLLL---------------
>IC.102.0.B5
MRVKEIRKNCQR-LWRW-----------GTMLLGMWMI-CSA--AGELWVTVYYGVPVWKEATTTLFCASDAKAYDTEVHNVWATHACVPTDPNPQEVLME-NVTEPFNMWKNGMVEQMHEDIISLWDQSLKPCVKLTP-LC---VTLNCTDLKNVTNT-------------------------NSSQEGMDGGEMKNCSFNIT-TS-IRNKV-QKEYALFYKLDVVPIDN--------------------DT------TSYMLINCDTSVITQACPKISFEPIPIHYCAPAGFAILKCNDKKFNGTGPCTNVSTVQCTHGIRPVVSTQLLLNGSLAEEEVVIRSENFANNAKTIIVQLNESVIINCTRPNNN-TRKRVTM---GPG----R-V-----YYTTGEIIGDIRRAHCNLSGTAWNDTLKQIVAKLKE--QFG---GNKTISFK-QSSGGDPEIVMHSFNCGGEFFYCNTTQLFNSTWNGT----------------WTGTNNTGNITLPCRIKQIINRWQEVGKAMYAPPISGQIRCSSNITGLLLTRDGG--------NENNETEIFRPGGGNMKDNWRSELYKYKVVQIEPLGIAPTTAKRRVVQREKRA-VGVIGAMFLGFLGTAGSTMGAASLTLTVQARQLLSGIVQQQN-NLLRAIEAQQHLLQLTVWGIKQLQARVLAVERYLKDQQLLGIWGCSGKLICTTAVPWNASWS--NRS-VTEIWNNMTWMEWEREIDNYTSLIYNLIEESQNQQEKNEQELLALDKWANLWTWFDISNWLWYIKIFIMIVGGLIGLRIIFTVLSIMNSVRKGYSPLSFQT-RLPAQRGPDRPEGIEEEGGERDSDRSSPLVHGFLAIIWVDLRSLCLFSYHRLRDLLLIVARIVELLGR-------RGWEALKYWWNLLQYWGQELKNSAVSLLNATAIAVAEGTDRVIEVVQRICRAIFHIPRRIRQGFERALL---------------
>IC.102.0.B6
MRVKGIRKNCQR-LWRW-----------GIMLLGMWMI-CSA--AGELWVTVYYGVPVWKEATTTLFCASDAKAYDTEVHNVWATHACVPTDPNPQEVVME-NVTEPFNMWKNGMVEQMHEDIISLWDQSLKPCVKLTP-LC---VTLNCTDLKNVTNT-------------------------NSNQEGMDGGEMKNCSFNIT-TS-IKNKV-QKEYALFYKLDVVPIDN--------------------DT------TSYMLINCNTSVITQACPKISFEPIPIHYCAPAGFAILKCNDKKFNGTGPCTKVSTVQCTHGIRPVVSTQLLLNGSLAEEEVVIRSENFMNNAKTIIVQLNESVIINCTRPNNN-TRKRVTM---GPG----R-V-----YYTTGEIIGDIRRAHCNLSGIAWNNTLKQIVAKLKE--QFG---GNKTISFK-QSSGGDPEIVMHSFNCGGEFFYCNTTQLFNSTWNGT----------------WTGTNNTGNITLPCRIKQIINRWQEVGKAIYAPPIGGQIRCSSNITGLLLTRDGG--------NENNETEIFRPGGGNMKDNWRSELYKYKVVQIEPLGIAPTTAKRRVVQREKRA-VGVIGAMFLGFLGTAGSTMGAASLTLTVQARQLLSGIVQQQN-NLLRAIEAQQHLLQLTVWGIKQLQARVLAVERYLKDQQLLGIWGCSGKLICTTAVPWNTSWS--NRS-VTEIWNNMTWMEWEREIDNYTTLIYNLIEESQNQQEKNEQELLALDKWATLWTWFDISNWLWYIKIFIMIVGGLIGLRIIFTVLSIVNSVRKGYSPLSFQT-RLPAQRGPDRPEGIEEEGGERDRDRSSPLVHGFLAIIWVDLRSLCLFSYHRLRDLLLIVARVVELLGR-------RGWEALKYWWNLLQYWGQELKNSAISLLNATAIAVAEGTDRVIEVVQRICRAILHIPRRIRQGFERALL---------------
>IC.10204.0.G11
MRAKEIRKNCQR-LWRW-----------GTLLLGMVMI-CSA--EEKLWVTVYYGVPVWKEATTTLFCASDAKAYDTEVHNVWATHACVPTDPNPQEVALE-NVTENFNMWKNNMVEQMQEDIISLWDQSLKPCVKLTP-LC---VTLNCTNLKNATKTN------------------------SSSGEEMERGEMKNCSFNIT-TR-IKNKV-REEYALFYKLDVVPIDN----------------------------TSYTLKNCNTSVITQACPKVSFDPIPIHYCTPAGFAILKCRDKKFNGTGPCTNVSTVQCTHGIKPVVSTQLLLNGSLAEEEVVIRSENFTDNVKTIIVQLKESVEINCTRPNNN-TRKSINI---GPG----R-A-----FYATGEIIGDIRQAHCNLSRGKWENTLQQIVTKLKE--QFG----NKTIVFN-QSSGGDPEIVMHSFNCGGEFFYCNSTQLFNSTWPFN----------------STWNGTEESITLPCRIKQIINRWQEVGKAMYAPPIRGQIRCSSNITGLLLTRDGG--------NNNNETEIFRPGGGDMRDNWRSELYKYKVVKIEPLGVAPTKAKRRVVQREKRA-VGTIGAMFLGFLGAAGSTMGAASMTLTVQARLLLSGIVQQQN-NLLRAIEAQQHLLQLTVWGIKQLQARVLAVERYLKDQQLLGIWGCSGKLICTTTVPWNTSWS--NKS-LDKIWNNMTWMEWEREINNYTSLIYTLIEESQNQQEKNEQELLELDKWASLWNWFDITKWLWYIKIFIMVVGGLVGLRIVFVVLSIVNRARQGYSPLSLQT-RLPAPRGPDRPEGIEEEGGERDRDRSGQLVTGFLALIWDDLRSLCLFSYHRLRDLLLIAARIVELLGR-------RGWEALKYWWNLLQYWSQELNNSAVSLLNATAIAVAEGTDRIIEIVQIVCRAIIHIPTRIRQGLERILL---------------
>IC.10204.0.G5
MRAKEIRKNCQR-LWRW-----------GTLLLGMLMI-CSA--EEKLWVTVYYGVPVWKEATTTLFCASDAKAYDTEVHNVWATHACVPTDPNPQEVALE-NVTENFNMWKNNMVEQMQEDIISLWDQSLKPCVKLTP-LC---VTLNCTNLKNATNTN------------------------SSSGEEMERGEMKNCSFNIT-TG-IKNKV-REEYALFYKLDVVPIDN----------------------------TSYTLINCNTSVITQACPKVSFDPIPIHYCTPAGFAILKCRDKKFNGTGPCTNVSTVQCTHGIRPVVSTQLLLNGSLAEEEVVIRSENFTDNAKTIIVQLKEPVEINCTRPNNN-TRKSINI---GPG----R-A-----FYATGKIIGDIRQAHCNLSREKWEDTLQQIVTKLKE--QFG----NKTIVFN-QSSGGDPEIVMHSFNCGGEFFYCNSTQLFNSTWNGT----------------TGSNNTEGNITLPCRIKQIINRWQEVGKAMYAPPIRGQIRCSSNITGLLLTRDGG--------NNNNETEIFRPGGGDMRDNWRSELYKYKVVKIEPLGVAPTKAKRRVVQREKRA-VGTIGAMFLGFLGAAGSTMGAASMTLTVQARLLLSGIVQQQN-NLLRAIEAQQHLLQLTVWGIKQLQARVLAVERYLKDQQLLGIWGCSGKLICTTTVPWNTSWS--NKS-LDKIWNNMTWMEWEREINNYTSLIYTLIEESQNQQEKNEQELLELDKWASLWNWFDITKWLWYIKIFIMVVGGLVGLRIVFVVLSIVNRARQGYSPVSLQT-RLPAPRGPDRPEGIEEEGGERDRDRSGQLVTGFLALIWDDLRSLCLFSYHRLRDLLLIAARIVELLGR-------RGWEALKYWWNLLQYWSQELNNSAVSLLNATAIAVAEGTDRIIEIGQRICRAIIHIPTRIRQGLERLLL---------------
>IC.10204.0.H1
MRAKEIRKNCQR-LWRW-----------GTLLLGMVMI-CSA--EEKLWVTVYYGVPVWKEATTTLFCASDAKAYDTEVHNVWATHACVPTDPNPQEVALE-NVTENFNMWKNNMVEQMQEDIISLWDQSLKPCVKLTP-LC---VTLNCTNLKNATNTN------------------------SSSGEEMERGEMKNCSFNIT-TR-IKNKV-REEYALFYKLDVVPIDN----------------------------TSYTLKNCNTSVITQACPKVSFDPIPIHYCTPAGFAILKCRDKKFNGTGPCTNVSTVQCTHGIKPVVSTQLLLNGSLAEEEVVIRSENFTDNVKTIIVQLKESVEINCTRPNNN-TRKSINI---GPG----R-A-----FYATGEIIGDIRQAHCNLSRGKWENTLQQIVTKLKE--QFG----NKTIVFN-QSSGGDPEIVMHSFNCGGEFFYCNSTQLFNSTWPFN----------------STWNGTEESITLPCRIKQIINRWQEVGKAMYAPPIRGQIRCSSNITGLLLTRDGG--------NNNNETEIFRPGGGDMRDNWRSELYKYKVVKIEPLGVAPTKAKRRVVQREKRA-VGTIGAMFLGFLGAAGSTMGAASMTLTVQARLLLSGIVQQQN-NLLRAIEAQQHLLQLTVWGIKQLQARVLAVERYLKDQQLLGIWGCSGKLICTTTVPWNTSWS--NKS-LDKIWNNMTWMEWEREINNYTSLIYTLIEESQNQQEKNEQELLELDKWASLWNWFDITKWLWYIKIFIMVVGGLVGLRIVFVVLSIVNRARQGYSPLSLQT-RLPAPRGPDRPEGIEEEGGERDRDRSGQLVTGFLALIWDDLRSLCLFSYHRLRDLLLIAARIVELLGR-------RGWEALKYWWNLLQYWSQELNNSAVSLLNATAIAVAEGTDRIIEIVQIVCRAIIHIPTRIRQGLERILL---------------
>IC.10213.0.E1
MRAKGIRKNCQH-LWRW-----------GTMLLVMLMI-CSA--AEQLWVTVYYGVPVWKEATTTLFCASDAKAYDTEVHNVWATHACVPTDPNPQEVVLE-NVTENFNMWKNNMVEQMHEDIISLWDQSLKPCVKLTP-LC---VTLNCTNLNTNNTNS------------------------NSSWEKMEEGEIKNCSFNVT-TN-IGSKM-QKEYALFYKLDVVPIDN--------------------DT------TSYTLINCNTSVITQACPKVSFEPIPIHYCAPAGFAILKCNDKKFNGTGPCTNVSTVQCTHGIRPVVSTQLLLNGSLAEGEVVIRSENFTDNAKTIIVQLNESIAINCTRPNNN-TRKSIHL---GWG----R-S-----FYTTGEIIGDIRQAHCNLSKAQWEKTLKQIVTKLKE--QVG----NKTITFN-QSSGGDPEIITHSFICGGEFFYCNSTQLFNSTWNGTN---------------EPNITTGDPIILPCRIKQIINRWQEVGKAMYAPPIKGQIRCSSNITGLLLTRDGG--------NNKNGTETFRPGGGEMRDNWRSELYKYKVVKIEPLGVAPTKAKRRVVQREKRA-VGTIGAMFLGFLGAAGSTMGAASMTLTVQARLLLSGIVQQQN-NLLRAIEAQQHLLQLTVWGIKQLQARVLAVERYLRDQQLLGIWGCSGKLICTTTVPWNASWS--NKS-LEKIWDNMTWMEWEREINNYTSLIYTLIEESQNQQEKNEQELLELDKWASLWNWFDITKWLWYIKIFIMIVGGLIGLRIVFAVLSIVNRVRQGYSPLSFQI-RPPTSRGPDRPEGIEEEGGERDRDRSSPLVHGFLALIWDDLRSLCLFSYHRLRDLLLIVARIVELLGR-------RGWEALKYWWNLLQYWSQELKNSAISLLNATAIAVAEGTDRVIEIVQRTCRAIRHVPRRIRQGLERALL---------------
>IC.10213.0.E11
MKAKGIRKNCQH-LWRW-----------GTMLLGMLMI-CSA--AEQLWVTVYYGVPVWKEATTTLFCASDAKAYDTEVHNVWATHACVPTDPNPQEVVLE-NVTENFNMWKNNMVEQMHEDIISLWDQSLKPCVKLTP-LC---VTLNCTNLNTNNTNS------------------------NSSWEKMEEGEIKNCSFNVT-TN-IGSKM-QKEYALFYKLDVVPIDN--------------------DT------TSYTLINCNTSVITQACPKVSFEPIPIHYCAPAGFAILKCNDKKFNGTGPCTNVSTVQCTHGIRPVVSTQLLLNGSLAEGEVVIRSENFTDNAKTIIVQLNESIAINCTRPNNN-TRKSIHL---GWG----R-S-----FYTTGEIIGDIRQAHCNLSKAQWEKTLKQIVTKLKE--QVG----NKTITFN-QSSGGDPEIVTHSFICGGEFFYCNSTQLFNSTWNGT----------------TEPNITNETIILPCRIKQIINRWQEVGKAMYAPPIKGQIRCSSNITGLLLTRDGG--------NNKNGTETFRPGGGEMRDNWRSELYKYKVVKIEPLGVAPTKAKRRVVQREKRA-VGTIGAMFLGFLGAAGSTMGAASMTLTVQARLLLSGIVQQQN-NLLRAIEAQQHLLQLTVWGIKQLQARVLAVERYLRDQQLLGIWGCSGKLICTTTVPWNASWS--NKS-LEKIWDNMTWMEWEREINNYTSLIYTLIEESQNQQEKNEQELLELDKWASLWNWFDITKWLWYIKIFIMIVGGLIGLRIVFAVLSIVNRVRQGYSPLSFQI-RPPTSRGPDRPEGIEEEGGERDRDRSSPLVHGFLALIWDDLRSLCLFSYHRLRDLLLIVARIVELLGR-------RGWEALKYWWNLLQYWSQELKNSAISLLNATAIAVAEGTDRVIEIVQRTCRAIRHVPRRIRQGLERALL---------------
>IC.10213.0.E3
MRAKGIRKNCQH-LWRW-----------GTMLLGMLMI-CSA--AEQLWVTVYYGVPVWKEATTTLFCASDAKAYDTEVHNVWATHACVPTDPNPQEVVLE-NVTENFNMWKNNMVEQMHEDIISLWDQSLKPCVKLTP-LC---VTLNCTNLNTNNTNS------------------------NSSWEKMEEGEIKNCSFNVT-TN-IGSKM-QKEYALFYKLDVVPIDN--------------------DT------TSYTLINCNTSVITQACPKVSFEPIPIHYCAPAGFAILKCNDKKFNGTGPCTNVSTVQCTHGIRPVVSTQLLLNGSLAEGEVVIRSENFTDNAKTIIVQLNESIGINCTRPNNN-TRKSIHL---GWG----R-S-----FYTTGEIIGDIRQAHCNLSKAQWEKTLKQIVAKLKE--QVG----NKTITFN-QSSGGDPEIVTHSFICGGEFFYCNSTQLFNSTWNGTT---------------EPNNDTNETIILPCRIKQIINRWQEVGKAMYAPPIKGQIRCSSNITGLLLTRDGG--------NNTNGTETFRPGGGEMRDNWRSELYKYKVVKIEPLGVAPTKAKRRVVQREKRA-VGTIGAMFLGFLGAAGSTMGAASMTLTVQARLLLSGIVQQQN-NLLRAIEAQQHLLQLTVWGIKQLQARVLAVERYLRDQQLLGIWGCSGKLICTTTVPWNASWS--NKS-LDKIWDNMTWMEWEREINNYTSLIYTLIEESQNQQEKNEQELLELDKWASLWNWFDITKWLWYIKIFIMIVGGLIGLRIVFAVLSIVNRVRQGYSPLSFQI-RPPTSRGPDRPEGIEEEGGERDRDRSSPLVHGFLALIWDDLRSLCLFSYHRLRDLLLIVARIVELLGR-------RGWEALKYWWNLLQYWSQELKNSAISLLNATAIAVAEGTDRVIEIVQRTCRAIRHVPRRIRQGLERALL---------------
>IC.10259.0.G12
MKVKEIRKNYQH-LWRW-----------GTMLLGILMI-CSA--AENLWVTVYYGVPVWKEATTTLFCASDAKAYDTEVHNVWATHACVPTDPNPQEVLLE-NVTENFNMWKNNMVEQMHEDIISLWDQSLKPCVKLTP-LC---VTLNCTDWNATNTN-------------------------SSSGETMEGGEIKNCSFNVT-SS-IRDKA-QKEYALFYKLDVVPIIND-----------------NSSN------SSYRLISCNTSVITQACPKVSFEPIPIHYCAPAGFAILKCRDKKFNGTGPCTNVSTVQCTHGIRPVVSTQLLLNGSLAEEEVVIRSENFTNNAKIIIVQLNESVEINCTRPNNN-TRKSINI---GPG----R-A-----FYTTGEIIGDIRQAHCNISKTQWNNTLQQIVAKLRE--QFR----NKTIVFN-QSSGGDQEIVTHSFNCGGEFFYCNTTQLFNSTWNSTWKV-----------NVTKGSNNTEPITLPCRIKQIINMWQEVGKAMYAPPIRGQIRCSSNITGLLLTRDGG-------HGNNGTTETFRPGGGNMRDNWRSELYKYKVVKIEPLGVAPTRAKRRVVQREKRA-VG-IGALFLGFLGAAGSTMGAASITLTVQARQLLSGIVQQQN-NLLKAIEAQQHLLQLTVWGIKQLQARVLAVERYLKDQQLLGIWGCSGKLICTTAVPWNASWS--NKS-MNEIWNNMTWMEWEKEINNYTSLIYTLIEESQNQQEKNEQELLELDKWANLWNWFDITNWLWYIKIFIMIVGGLVGLRIVFTVLSIVNRVRQGYSPLSFQT-RLPAQRGPDRPEGIEEEGGERDRDRSGRLVNGFLALIWDDLRSLCLFSYHRLRDLLLIVTRIVELLGR-------RGWEVLKYWWSLLQYWSQELKNSAISLLNATAIAVAEGTDRIIEVLQRAYRAILHIPTRIRQGLERALL---------------
>IC.10259.0.G2
MKVKEIRKNYQH-LWKW-----------GTMLLGILMI-CSA--AENLWVTVYYGVPVWKEATTTLFCASDAKAYDTEVHNVWATHACVPTDPNPQEVLLE-NVTENFNMWKNNMVEQMHEDIISLWDQSLKPCVKLTP-LC---VTLNCTDWNATNTN-------------------------SSSGETMERGEIKNCSFNVT-SS-MRDKA-QKEYALFYKLDVVPIGN------------------GNDN------SSYRLISCNTSVITQACPKVSFEPIPIHYCAPAGFAILKCKDKKFNGTGPCTNVSTVQCTHGIRPVVSTQLLLNGSLAEEEVVIRSENFTNNAKIIIVQLNESVEINCTRPNNN-TRKSINI---GPG----R-A-----FYTTGEIIGDIRQAHCNISKTQWNNTLQQIVAKLRE--QFR----NKTIVFN-QSSGGDQEIVTHSFNCGGEFFYCNTTQLFNSTWNSTWKV-----------NVTKGSNNTEPITLPCRIKQIINMWQEVGKAMYAPPIRGQIRCSSNITGLLLTRDGG-------HGNNGTTETFRPGGGNMRDNWRSELYKYKVVKIEPLGVAPTRAKRRVVQREKRA-VG-IGALFLGFLGAAGSTMGAASITLTVQARQLLSGIVQQQN-NLLKAIEAQQHLLQLTVWGIKQLQARVLAVERYLKDQQLLGIWGCSGKLICTTAVPWNASWS--NKS-MNEIWNNMTWMEWEKEINNYTSLIYTLIEESQNQQEKNEQELLELDKWASLWNWFDITNWLWYIKIFIMIVGGLVGLRIVFTVLSIVNRVRQGYSPLSFQT-RLPAQRGPDRPEGIEEEGGERDRDRSGRLVNGFLALIWDDLRSLCLFSYHRLRDLLLIVTRIVELLGR-------RGWEVLKYWWSLLQYWSQELKNSAISLLNATAIAVAEGTDRIIEVLQRAYRAILHIPTRIRQGLERALL---------------
>IC.10259.0.G8
MKVKEIRKNYQH-LWRW-----------GTMLLGILMI-CSA--AENLWVTVYYGVPVWKEATTTLFCASDAKAYDTEVHNVWATHACVPTDPNPQEVLLE-NVTENFNMWKNNMVEQMHEDIISLWDQSLKPCVKLTP-LC---VTLNCTDWNATNTN-------------------------SSSGETMERGEIKNCSFNVT-SS-IRDKA-QKEYALFYKLDVVPIIND-----------------NSSN------SSYRLISCNTSVITQACPKVSFEPIPIHYCAPAGFAILKCRDKKFNGTGPCTNVSTVQCTHGIRPVVSTQLLLNGSLAEEEVVIRSENFTNNAKIIIVQLNESVEINCTRPNNN-TRKSINI---GPG----R-A-----FYTTGEIIGDIRQAHCNISKTQWNNTLQQIVAKLRE--QFR----NKTIVFN-QSSGGDQEIVTHSFNCGGEFFYCNTTQLFNSTWNSTWKV-----------NVTKGSNNTEPITLPCRIKQIINMWQEVGKAMYAPPIRGQIRCSSNITGLLLTRDGG-------HGNNGTTETFRPGGGNMRDNWRSELYKYKVVKIEPLGVAPTRAKRRVVQREKRA-VG-IGALFLGFLGAAGSTMGAASITLTVQARQLLSGIVQQQN-NLLKAIEAQQHLLQLTVWGIKQLQARVLAVERYLKDQQLLGIWGCSGKLICTTAVPWNASWS--NKS-MNEIWNNMTWMEWEKEINNYTSLIYTLIEESQNQQEKNEQELLELDKWANLWNWFDITNWLWYIKIFIMIVGGLVGLRIVFTVLSIVNRVRQGYSPLSFQT-RLPAQRGPDRPEGIEEEGGERDRDRSGRLVNGFLALIWDDLRSLCLFSYHRLRDLLLIVTRIVELLGR-------RGWEVLKYWWSLLQYWSQELKNSAISLLNATAIAVAEGTDRIIEVLQRAYRAILHIPTRIRQGLERALL---------------
>IC.1036.0.E4
MKVMGIKKNCQH-WWKG-----------GILLLGILMI-CSA--AGNLWVTVYYGVPVWKEANTTLFCASDAKAYETEVHNVWATHACVPTDPNPQEIPLE-NVTENFNMWKNDMVRQMHEDIISLWDQSLKPCVKLTP-LC---VTLHCTNNIAINKGNL-----------------------TTTPSPTSGGEIKNCSFNIT-TD-IKDKV-TQEYALFYALDIVPIEN---------------------N------TRHRLISCNTSTLTQACPKVSFEPIPIHYCAPAGFAILKCNDKKFNGTGPCRNVSTVQCTHGIKPVVSTQLLLNGSLAEEEVVIRSENITDHFKNIIVQLNETVEINCTRPNNN-TRRSIHM---GPG----R-A-----IFTTGGIIGKIRQAHCNISEAKWNNTLKRVVNKLRE--QFG----NKTIVFN-HSSGGDPEIVMHSFNCRGEFFYCNTAPLFNSTWNVNG--------------TEESKSTERNITLQCRIKQIINLWQEIGKAMYAPPISGIISCSSNITGLLLTRDGG-----NDSNNNNSETTFRPGGGDMRDNWRSELYKYKVVKIEPLGLAPTKARRRVVQKEKRA-VG-LGALFLGFLGAAGSTMGAASITLTVQARQLLSGIVQQQN-NLLRAIEAQQHMLQLTVWGIKQLQARVLALERYLRDQQLLGIWGCSGKLICTTNVPWNTSWS--NKS-LDYIWGNMTWMQWEKEIDSYTDTIYTLLETSQNQQEKNEQELLALDKWASLWNWFDITNWLWYIRIFIMIVGGLVGLRIVFAVLSIVNRVRQGYSPLSFQT-RLPARRGPDRPEEIEEGGGERDKDTSGRLVSGLLPLIWDDLRSLCLFSYHRLRDLLLIVTRIVELLGR-------RGWEILKYCWNLLQYWSQELKNSAVNLLDATAIAVAEGTDRVIEVVQRVFRAVIHIPRRIRQGLERALL---------------
>IC.1036.0.E5
MKVMGIKKNCQH-WWKG-----------GILLLGILMI-CST--AGNLWVTVYYGVPVWKEAKATLFCASDAKAYETEVHNVWATHACVPTDPNPQEIPLE-NVTENFNMWENDMVRQMHEDIISLWDQSLKPCVKLTP-LC---VTLNCTDLTIKSNNLTTNSSTTA---------PTPTTSANSTGGTVGGGEMKNCSFNIT-KD-IRDTV-AKEYALFYTLDIVPIEN---------------------S------TMHRLISCNTSTLTQACPKVSFEPIPIHYCAPAGFAILKCNDKKFNGTGPCRNVSTVQCTHGIKPVVSTQLLLNGSLAEEEVVIRSENITDHFKNIIVQLNETVEINCTRPNNN-TRRGIHI---GPG----R-A-----FFTTGEVIGRIRQAHCNISEAKWNNTLKRVVNKLRE--QFG----SKTIVFN-HSSGGDPEIVMHSFNCRGEFFYCNTAPLFNSTWNVNG--------------TEESKSTERNITLQCRIKQIINLWQEVGKAMYAPPISGIIRCSSNITGLLLTRDGD------GGDNQSTSETFRPGGGDMRDNWRSELYKYKVVKIEPLGLAPTKARRRVVQKEKRA-VG-LGALFLGFLGAAGSTMGAASITLTVQARQLLSGIVQQQN-NLLRAIEAQQHMLQLTVWGIKQLQARVLALERYLRDQQLLGIWGCSGKLICTTNVPWNTSWS--NKS-LDYIWGNMTWMQWEKEIDSYTDTIYTLLETSQNQQEKNEQELLALDKWASLWNWFDITNWLWYIRIFIMIVGGLIGLRIVFAVLSIVNRVRQGYSPLSFQT-RLPARRGPDRPEEIEEGGGERDKDTSGRLVSGLLPLIWDDLRSLCLFSYHRLRDLLLIVTRIVELLGR-------RGWEILKYCWNLLQYWSQELKNSAVSLLDATAITVAEGTDRVIEVVQRVFRAVIHIPRRIRQGLERALL---------------
>IC.1036.0.E7
MKVMGIKKNCQH-WWKG-----------GILLLGILMI-CST--AGNLWVTVYYGVPVWKEANTTLFCASDAKAYDTEVHNVWATHACVPTDPNPQEIPLE-NVTENFNMWKNDMVRQMHEDIISLWDQSLKPCVKLTP-LC---VTLHCTNNIAINKGNL-----------------------TTTPSPTSGGEIKNCSFNIT-TN-IKDKV-TQEYALFYALDIVPIEN---------------------N------TRHRLISCNTSTLTQACPKVSFEPIPIHYCAPAGFAILKCNDKKFNGTGPCRNVSTVQCTHGIKPVVSTQLLLNGSLAEEEVVIRSENITDHFKNIIVQLNETVEINCTRPNNN-TRRSIHM---GPG----R-A-----IFTTGGIIGKIRQAHCNISEAKWNNTLKRVVNKLRE--QFG----NKTIVFN-HSSGGDPEIVMHSFNCRGEFFYCNTAPLFNSTWNVNG--------------TEESKSTERNITLQCRIKQIINLWQEIGKAMYAPPISGIISCSSNITGLLLTRDGG-----NDSSNNNSETTFRPGGGDMRDNWRSELYKYKVVKIEPLGLAPTKARRRVVQKEKRA-VG-LGALFLGFLGAAGSTMGAASITLTVQARQLLSGIVQQQN-NLLRAIEAQQHMLQLTVWGIKQLQARVLALERYLRDQQLLGIWGCSGKLICTTNVPWNTSWS--NKS-LDYIWGNMTWMQWEKEIDSYTDTIYTLLETSQNQQKKNEQELLALDKWASLWNWFDITNWLWYIRIFIMIVGGLVGLRIVFAVLSIVNRVRQGYSPLSFQT-RLPARRGPDRPEEIEEGGGERDKDTSGRLVSGLLPLIWDDLRSLCLFSYHRLRDLLLIVTRIVELLGR-------RGWEILKYCWNLLQYWSQELKNSAVSLLDTTAIAVAEGTDRVIEVVQRVFRAVIHIPRRIRQGLERALL---------------
>IC.1036.0.E9
MKVMGIKKNCQH-WWKG-----------GILLLGILMI-CSA--AGNLWVTVYYGVPVWKEANTTLFCASDAKAYETEVHNVWATHACVPTDPNPQEIPLE-NVTENFNMWKNDMVRQMHEDIISLWDQSLKPCVKLTP-LC---VTLHCTNNIAINKGNL-----------------------TTTPSPTSGGEIKNCSFNIT-TD-IKDKV-TQEYALFYALDIVPIEN---------------------N------TRHRLISCNTSTLTQACPKVSFEPIPIHYCAPAGFAILKCNDKKFNGTGPCRNVSTVQCTHGIKPVVSTQLLLNGSLAEEEVVIRSENITDHFKNIIVQLNETVEINCTRPNNN-TRRGIHM---GPG----R-A-----IFTTGGIIGKIRQAHCNISEAKWNNTLKRVVNKLRE--QFG----NKTIVFN-HSSGGDPEIVMHSFNCRGEFFYCNTAPLFNSTWNVNG--------------TEESKSTERNITLQCRIKQIINLWQEIGKAMYAPPISGIISCSSNITGLLLTRDGG-----NDSNNNNSETTFRPGGGDMRDNWRSELYKYKVVKIEPLGLAPTKARRRVVQKEKRA-VG-LGALFLGFLGAAGSTMGAASITLTVQARQLLSGIVQQQN-NLLRAIEAQQHMLQLTVWGIKQLQARVLALERYLRDQQLLGIWGCSGKLICTTNVPWNTSWS--NKS-LDYIWGNMTWMQWEKEIDSYTDTIYTLLETSQNQQEKNEQELLALDKWASLWNWFDITNWLWYIRIFIMIVGGLVGLRIVFAVLSIVNRVRQGYSPLSFQT-RLPARRGPDRPEEIEEGGGERDKDTSGRLVSGLLPLIWDDLRSLCLFSYHRLRDLLLIVTRIVELLGR-------RGWEILKYCWNLLQYWSQELKNSAVNLLDATAIAVAEGTDRVIEVVQRVFRAVIHIPRRIRQGLERALL---------------
>IC.10419.0.C9
MRAKEIKK---H-LWRW-----------GTLLLGMLMI-CSA--AENLWVTVYYGVPVWKEATTTLFCASDARAYSTEVHNVWATHACVPTDPNPQEVVLE-NVTENFNMWKNNMVEQMQEDIISLWDQSLKPCVKLTP-LC---VTLDCTDLKNATNTT------------------------NSNWNTMEKGEIKNCSFNIT-TN-IRDKV-QRNYALFYKLDIVPIDN------------------EGAN------TSYRLLSCNTSVITQACPKISFEPIPIHYCAPAGFAILKCKDKKFNGTGPCTNVSTVQCTHGIKPVVSTQLLLNGSLAEEEVVIRSANFSDNAKIIIVQLKESVEINCTRPNNN-TRKGIHI---GPG----R-A-----FYATGEIIGDIRQAHCNISRAKWNNTLEKIVQKLRE--QFV----NKTIVFN-QSSGGDPEIVMHSFNCGGEFFYCNTTQLFNSTWTWNGT------------EGSNNTEGNSTITLPCRIKQIINMWQEVGKAMYAPPIAGQIRCSSNITGLLLTRDGG-------SNQSNDTEIFRPGGGDMRDNWRSELYKYKVVKIEPLGVAPTKAKRRVVQREKRA-VG-IGAVFLGFLGAAGSTMGAASMTLTVQARLLLSGIVQQQN-NLLRAIEAQQHLLQLTVWGIKQLQARVLAVERYLKDQQLLGIWGCSGKLICTTTVPWNTSWS--NKS-LNEIWDNMTWMEWEREINNYTGLIYNLIEESQNQQEKNEQELLELDKWASLWSWFDITNWLWYIRIFIIIVGGLVGLRIIFAVLSIMNRVRQGYSPLSFQT-RLPTPRGPDRPEGIEEEGGERDSDRSGPLVNGFLELIWIDLRSLSLFSYHRLRDLILIAARIVELLGR-------RGWEALKYWWNLLQYWSQELKNSAVSLLNTTAIAVAEGTDRVLEAVQRLCRAIRNIPRRIRQGLERALL---------------
>IC.10419.0.H3
MRAKEIKK---H-LWRW-----------GTLLLGMLMI-CSA--AENLWVTVYYGVPVWKEATTTLFCASDARAYSTEVHNVWATHACVPTDPNPQEVVLE-NVTENFNMWKNNMVEQMQEDIISLWDQSLKPCVKLTP-LC---VTLNCTDLRNATNTT------------------------NSNWKTMEKGEIKNCSFNIT-TN-IRDKV-QRNYALFYKLDIVPIDN------------------EGAN------TSYRLLSCNTSVITQACPKISFEPIPIHYCAPAGFAILKCKDKKFNGTGPCTNVSTVQCTHGIKPVVSTQLLLNGSLAEEEVVIRSANFSDNAKIIIVQLKDSVEINCTRPNNN-TRKGIHI---GPG----R-A-----FYATGEIIGDIRQAHCNISRAKWNNTLGQIVTKLRE--QFV----NKTIVFN-QSSGGDPEIVMHSFNCGGEFFYCNTTQLFNSTWTWNGT------------EGSNNTEGNSTITLPCRIKQIINMWQEVGKAMYAPPIAGQIRCSSNITGLLLTRDGG-------SNQSKDPEIFRPGGGDMRDNWRSELYKYKVVKIEPLGVAPTKAKRRVVQREKRA-VG-IGAVFLGFLGAAGSTMGAASMTLTVQARLLLSGIVQQQN-NLLRAIEAQQHLLQLTVWGIKQLQARVLAVERYLKDQQLLGIWGCSGKLICTTTVPWNTSWS--NKS-LNEIWDNMTWMEWEREINNYTGLIYNLIEESQNQQEKNEQELLELDKWASLWSWFDITNWLWYIRIFIIIVGGLVGLRIIFAVLSIVNRVRQGYSPLSFQT-RLPTPRGPDRPEGIEEEGGERDSDRSGPLVNGFLELIWIDLRSLSLFSYRRLRDLLLIAARIVELLGR-------RGWEVLKYWWNLLQYWSQELKNSAVSLLNTTAIAVAEGTDRVLEVVQRLCRAIRNIPRRIRQGLERALL---------------
>IC.10425.0.H5
MRVKETKKNCQH-LWRW-----------GIMLLGILMI-CSA--AEKLWVTVYYGVPVWKEATTTLFCASDAKAYDTEVHNVWATHACVPTDPNPQEVVLK-NVTENFNMWKNNMVEQMHEDIISVWDQSLKPCVKLTP-LC---VTLNCTDLRNATNAT------------------------SSNGGTMEKGEMKNCSFNIT-TN-IRDKM-QKEYALFYKLDVVPIDS--------------------DN------TSYRLISCNTSIITQACPKVTFEPIPIHYCTPAGYAILKCNDKKFNGKEACTNVSTVQCTHGIRPVVSTQLLLNGSLAEEEVVIRSDNFSDNAKTIIVQLKEAVEINCTRPNNN-TRKSIHI---GPG----R-A-----FYATGEIIGDIRQAHCNISRAKWNNTLKQVVEKLRE--QFM----NRTIVFN-QSSGGDPEIVMHSFNCGGEFFYCNSTQLFNSTWFNSTWN-----------GTEVSNNTEGNITLPCRIKQIINMWQEVGKAMYAPPIRGQIRCSSNITGLLLTRDGG--------SSTNETEIFRPGGGDMRDNWRSELYKYKVVKIEPLGVAPTKAKRRVVQREKRA-LG-MGAVFLGFLGAAGSTMGAASMTLTVQARLLLSGIVQQQN-NLLRAIEAQQHLLQLTVWGIKQLQARVLAVERYLKDQQLLGIWGCSGKLICTTTVPWNTTWS--NKS-LDKIWDNMTWMEWEREIDNYTSTIYTLIEESQNQQEKNEQELLELDKWASLWNWFDITNWLWYIKIFIMIVGGLVGLRIVFTVLSIVNRVRQGYSPLSFQT-RLPAPRGPDRPEGIEEEGGERDRDRSGRLVDGLLAIIWVDLRSLCLFSYHRLRDLLLIVTRIVELLGR-------RGWEALKYWWNLLQYWSQELKNSAVSLFNAAATAVAEGTDRVIEVLQRVYRAILHIPRRIRQGFERALL---------------
>IC.10473.0.G1
MRAKEIKKNCQH-LWRW-----------GIMLLGMLMI-CSA--TEKLWVTVYYGVPVWKEATTTLFCASDAKAYGTEVHNVWATHACVPTDPKPQEVVLG-NVTESFNMWKNNMVEQMHEDIISLWDQSLKPCVKLTP-LC---VTLNCSDWGNDTAWNN-------------------------TDWKNGRGEIKNCSFNIT-TN-IRDKV-QKEYALFYKLDVVPIKDNNN------------SSDNSSY------SSYRLINCNTSVITQACPKVSFEPIPIHYCAPAGFAILKCNDKKFNGTGPCTNVSTVQCTHGIRPVVSTQLLLNGSLAEGEVVIRSENFTNNAKIIIVQLNESVVINCTRPNNN-TRKGIHI---GPG----R-A-----FYATGEIVGDIRQAHCNLSRAQWNDTLQKIVKKLRE--QFG---NNKTITFN-SSSGGDPEIVMHSFNCGGEFFYCNTAQLFNSTWGNST---------------WEGSNNTENITLPCRIKQVINMWQEVGKAMYAPPIRGQIRCSSNITGLLLTRDGG--------NTTNETEIFRPGGGDMRDNWRSELYKYKIVQIEPLGVAPTKAKRRVVQREKRA-VGTLGAMFLGFLGAAGSTMGAASMTLTVQARLLLSGIVQQQN-NLLRAIEAQQHLLQLTVWGIKQLQARVLAVERYLKDQQLLGIWGCSGKLICTTAVPWNASWS--NKS-LNDIWDNMTWMEWEREIDNYTSLIYTLIEESQNQQEKNELELLELDKWASLWNWFDITKWLWYIKIFIMIVGGLIGLRIVCAVLSIVNRVRQGYSPLSFQT-RLPAPRGPDRPEEIEEDGGERDKDRSTRLVRGFLPLIWDDLRSLCLFSYHRLRDLLLIVARIVELLGR-------RGWEALKYWWNLLQYWSQELKNSAVSLLNATAIAVAEGTDRIIEAARRFLGGVLHIPRRIRQGLERALL---------------
>IC.10473.0.G4
MRAKEIKKNCQH-LWRW-----------GIMLLGMLMI-CSA--TEKLWVTVYYGVPVWKEATTTLFCASDAKAYGTEVHNVWATHACVPTDPSPQEVVLG-NVTENFNMWKNNMVEQMHEDIISLWDQSLKPCVKLTP-LC---VTLNCSDWGNDTAWNN-------------------------TDWKNGRGEIKNCSFNIT-TN-IRDKV-QKEYALFYKLDVVPIEDNNN------------SSDNSSY------SRYRLINCNTSVITQACPKVSFEPIPIHYCAPAGFAILKCNDKKFNGTGPCTNVSTVQCTHGIRPVVSTQLLLNGSLAEREVVIRSENFTNNAKIIIVQLNESVVINCTRPNNN-TRKGIHI---GPG----R-A-----FYATGEIVGDIRQAHCNLSRAQWNDTLQKIVKKLRE--QFG---NDKTITFN-SSSGGDPEIVMHSFNCGGEFFYCNTTQLFNSTWVFNSTWD---------NSTWEGSNNTENITLPCRIKQIINMWQEVGKAMYAPPIRGQIRCSSNITGLLLTRDGG--------NTTNGTEIFRPGGGDMRDNWRSELYKYKIVQIEPLGVAPTKAKRRVVQREKRA-VGTLGAMFLGFLGAAGSTMGAASMTLTVQARLLLSGIVQQQN-NLLRAIEAQQHLLQLTVWGIKQLQARVLAVERYLKDQQLLGIWGCSGKLICTTAVPWNASWS--NKS-LNDIWDNMTWMEWEREIDNYTSLIYTLIEESQNQQEKNELELLELDKWASLWNWFDITKWLWYIKIFIMIVGGLIGLRIVCAVLSIVNRVRQGYSPLSFQT-RLPAPRGPDRPEEIEEDGGERDKDRSTRLVRGFLPLIWDDLRSLCLFSYHRLRDLLLIVARIVELLGR-------RGWEALKYWWNLLQYWSQELKNSAVSLLNATAIAVAEGTDRIIEAVRRFLRGVLHIPRRVRQGLERALL---------------
>IC.10473.0.G5
MRAKEIKKNCQH-LWRW-----------GIMLLGMLMI-CSA--TEKLWVTVYYGVPVWKEATTTLFCASDAKAYGTEVHNVWATHACVPTDPSPQEVVLG-NVTENFNMWKNNMVEQMHEDIISLWDQSLKPCVKLTP-LC---VTLNCSDWGNDTAWNN-------------------------TDWKNGRGEIKNCSFNIT-TN-IRDKV-QKEYALFYKLDVVPIEDNNN------------SSDNSSY------SSYRLINCNTSVITQACPKVSFEPIPIHYCAPAGFAILKCNDKKFNGTGPCTNVSTVQCTHGIRPVVSTQLLLNGSLAEGEVVIRSENFTNNAKIIIVQLNESVVINCTRPNNN-TRKGIHI---GPG----R-A-----FYAT-DIIGDIRQAHCNISGTKWNNTLQRIVKKLKE--QFG---NNTTITFN-SSSGGDPEIVMHSFNCGGEFFYCNTTQLFNSTWGNST---------------WEGSNNTGNITLPCRIKQIINMWQEVGKAMYAPPISGQIRCSSNITGLLLTRDGG--------NTTNETEIFRPGGGDMRDNWRSELYKYKIVQIEPLGVAPTKAKRRVVQREKRA-VGTLGAMFLGFLGAAGSTMGAASMTLTVQARLLLSGIVQQQN-NLLRAIEAQQHLLQLTVWGIKQLQARVLAVERYLKDQQLLGIWGCSGKLICTTAVPWNASWS--NKS-LNDIWDNMTWMEWEREIDNYTSLIYTLIEESQNQQEKNELELLELDKWASLWNWFDITKWLWYIKIFIMIVGGLIGLRIVCAVLSIVNRVRQGYSPLSFQT-RLPAPRGPDRPEEIEEDGGERDKDRSTRLVRGFLPLIWDDLRSLCLFSYHRLRDLLLIVARIVELLGR-------RGWEALKYWWNLLQYWSQELKNSAVSLLNATAIAVAEGTDRIIEAVRRLLRGVLHIPRRVRQGLERALL---------------
>IC.11100.0.G1
MKVKGIMKNYQH-LWKW-----------GTMLLGILMI-CSA--AENLWVTVYYGVPVWKEATTTLFCASDAKAYDTEVHNVWATHACVPTDPNPQEVVLK-NVTENFNMWKNNMVEQMHEDIISLWDQSLKPCVKLTP-LC---VTLNCIDLKNATTNATSKN----------------ATTNATSSSESERGEMKNCSFNIT-TS-IRDKV-QKEYALFYKLDIVPIDND----------------NSSSN------TSYRIISCNTSVITQACPKISFEPIPIHYCAPAGFAILKCKDKRFNGTGPCTSVSTVQCTHGIRPVVSTQLLLNGSLAEEEVVIRSSNFSDNTKTIIVQLKESVEINCTRPNNN-TRRSIHI---GPG----R-A-----FYATGGIIGDIRQAHCNVSEAKWNNTLKQIVEKLRN--QFG----NKTIAFN-RSSGGDPEIVMHSFNCGGEFFYCESTKLFNSTWTGNS--------------TEGLNNTEGIITLPCRIKQIVNMWQEVGKAMYAPPIRGQIRCSSNITGLLLTRDGG--------NSTNETEVFRPGGGDMRDNWRSELYKYKVVKIEPLGVAPTRAKRRVVQREKRA-VG-IGALFLGFLGAAGSTMGAASMTLTVQARLLLSGIVQQQN-NLLRAIEAQQHLLQLTVWGIKQLQARVLAVERYLRDQQLMGIWGCSGKLICTTTVPWNTSWS--NKS-LNEIWDNMTWMEWEREIDNYTSIIYTLLEESQNQQEKNEQELLELDKWASLWNWFNITNWLWYIKIFIMIIGGLIGLRIVFTVLSIVNRVRQGYSPLSFQT-HLPAARGPDRPEGIEGEGGERDRDTSGLLVKGFLAIFWVDLRNLCLFIYHRLRDLLLIVTRIVELLGR-------RGWEILKYWWNLLQYWSQELKNSAVSLLNAIAIAVAEGTDRVIEGIQRAGRAILHIPRRIRQGLERALL---------------
>IC.11100.0.G11
MKVKGIMKNYQH-LWKW-----------GTMLLGILMI-CSA--AENLWVTVYYGVPVWKEATTTLFCASDAKAYDTEVHNVWATHACVPTDPNPQEVVLK-NVTENFNMWKNNMVEQMHEDIISLWDQSLKPCVKLTP-LC---VTLNCIDLKNATTNATSKN----------------ATTNATSSSESERGEMKNCSFNIT-TS-IRDKV-QKEYALFYKLDIVPIDND----------------NSSSN------TSYRIISCNTSVITQACPKISFEPIPIHYCAPAGFAILKCKDKRFNGTGPCTSVSTVQCTHGIRPVVSTQLLLNGSLAEEEVVIRSSNFSDNTKTIIVQLNKSVEINCTRPNNN-TRRSIHI---GPG----R-A-----FYATGGIIGNIRQAHCNVSKAKWFNTLKQIVEKLKE--QFG----NKTIAFN-RSSGGDPEIVMHSFNCGGEFFYCDSTKLFNSTWTGNS--------------TEGLNNTEENITLPCRIKQIVNMWQEVGKAMYAPPIRGQIRCSSNITGLLLTRDGG--------NGTNGTEVFRPGGGDMRDNWRSELYKYKVVKIEPLGVAPTRAKRRVVQREKRA-VG-IGALFLGFLGAAGSTMGAASMTLTVQARLLLSGIVQQQN-NLLRAIEAQQHMLQLTVWGIKQLQARVLAVERYLRDQQLMGIWGCSGKLICTTTVPWNTSWS--NKS-LNEIWDNMTWMEWEREIDNYTSIIYTLLEESQNQQEKNEQELLELDKWASLWNWFNITNWLWYIKIFIMIIGGLVGLRIVFTVLSIVNRVRQGYSPLSFQT-HLPAARGPDRPGGIEEEGGERDRDKSGLLVKGFLAIFWVDLRNLCLFIYHRLRDLLLIVTRIVELLGR-------RGWEILKYWWSLLQYWSQELKNSAVSLLNAIAIAVAEGTDRVIEGIQRAGRAILHIPRRIRQGLERALL---------------
>IC.11100.0.G12
MKVKGIMKNYQH-LWKW-----------GTMLLGILMI-CSA--AENLWVTVYYGVPVWKEATTTLFCASDAKAYDTEVHNVWATHACVPTDPNPQEVVLK-NVTENFNMWKNNMVEQMHEDIISLWDQSLKPCVKLTP-LC---VTLNCIDLKNATTNATSKN----------------ATTNATSSSESERGEMKNCSFNIT-TS-IRDKV-QKEYALFYKLDIVPIDND----------------NSSSN------TSYRIISCNTSVITQACPKISFEPIPIHYCAPAGFAILKCKDKRFNGTGPCTSVSTVQCTHGIRPVVSTQLLLNGSLAEEEVVIRSSNFSDNTKTIIVQLNKSVEINCTRPNNN-TRRSIHI---GPG----R-A-----FYATGGIIGNIRQAHCNVSKAKWFNTLKQIVEKLKE--QFG----NKTIAFN-RSSGGDPEIVMHSFNCGGEFFYCDSTKLFNSTWTGNS--------------TEGLNNTEENITLPCRIKQIVNMWQEVGKAMYAPPIRGQIRCSSNITGLLLTRDGG--------NGTNGTEVFRPGGGDMRDNWRSELYKYKVVKIEPLGVAPTRAKRRVVQREKRA-VG-IGALFLGFLGAAGSTMGAASMTLTVQARLLLSGIVQQQN-NLLRAIEAQQHMLQLTVWGIKQLQARVLAVERYLRDQQLMGIWGCSGKLICTTTVPWNTSWS--NKS-LNEIWDNMTWMEWEREIDNYTSIIYTLLEESQNQQEKNEQELLELDKWASLWNWFNITNWLWYIKIFIMIIGGLVGLRIVFTVLSIVNRVRQGYSPLSFQT-HLPAARGPDRPEGIEEEGGERDRDKSGLLVKGFLAIFWVDLRNLCLFIYHRLRDLLLIVTRIVELLGR-------RGWEILKYWWSLLQYWSQELKNSAVSLLNAIAIAVAEGTDRVIEGIQRAGRAILHIPRRIRQGLERALL---------------
>IC.11100.0.G7
MKVKGIRKNCQH-LWKW-----------GTMLLGILMI-CSA--AENLWVTVYYGVPVWKEATTTLFCASDAKAYDTEVHNVWATHACVPTDPNPQEVVLE-NVTENFNMWKNNMVEQMHEDIISLWDQSLKPCVKLTP-LC---VTLNCIDLKNATTNATSKN----------------ATTNATSSSESERGEMKNCSFNIT-TS-IRDKV-QKEYALFYKLDIVPIDND----------------NSSSN------TSYRIISCNTSVITQACPKISFEPIPIHYCAPAGFAILKCKDKRFNGTGPCTNVSTVQCTHGIRPVVSTQLLLNGSLAEEEVVIRSSNFSDNTKTIIVQLKESVEINCTRPNNN-TRRSISI---GPG----R-A-----FYATGGIIGDIRQAHCNVSKAKWENTLKQIVNKLRD--QFG----NKTIAFN-RSSGGDPEIVMHSFNCGGEFFYCNSTELFNSTWTWNGT------------EGSNNTEGNTTITLPCRIKQIVNMWQEVGKAMYAPPIRGQIRCSSNITGLLLTRDGG--------NGTNENEVFRPGGGDMRDNWRSELYKYKVVKIEPLGVAPTRAKRRVVQREKRA-VG-IGALFLGFLGAAGSTMGAASMTLTVQARLLLSGIVQQQN-NLLRAIEAQQHLLQLTVWGIKQLQARVLAVERYLRDQQLMGIWGCSGKLICTTTVPWNTSWS--NKS-LNEIWDNMTWMEWEREIDNYTSIIYTLLEESQNQQEKNEQELLELDKWASLWNWFNITNWLWYIKIFIMIIGGLIGLRIVFTVLSIVNRVRQGYSPLSFQT-HLPAARGPDRPGGIEEEGGERDRDTSGLLVKGFLAIFWVDLRNLCLFIYHRLRDLLLIVTRIVELLGR-------RGWEILKYWWNLLQYWSQELKNSAVSLLNAIAIAVAEGTDRVIEGIQRAGRAILHIPRRIRQGLERALL---------------
>IC.1115.0.A4
MKVKGIRKKYQH-LWNWGV------WKWGIMLLGMLMI-CSA--AEQLWVTVYYGVPVWKEATTTLFCASNAKGYDTEVHNVWATHACVPTDPNPQEVKLE-NVTEDFDMWKNNMVDQMHEDIISLWDQSLKPCVKLTP-LC---VTLHCTNLNKTNSKNDTN-------------------TNNSSREKMEGGEMKNCSFNIT-TN-IKDKT-QREYALFYKLDVVPIGG--------------------DN------TSYRLLSCNTSVITQACPKVSFEPIPIHYCAPAGFAILKCNNKTFDGKGQCTNVSTVQCTHGIRPVVSTQLLLNGSLAEEEVVIRSANFSNNAKTIIVHLNESVVINCTRPNNN-TRKSIPM---GPG----K-------FYATGDIIGDIRQAHCNLSRAQWNNTLKQIVKKLRK--ELRE--HNKTIAFN-QSSGGDPEIVMHSFNCGGEFFYCNSTSLFNSTWYGNE--------------SIIGTEGNDTIILPCKIKQIINLWQGVGKAMYAPPIRGQIRCSSNITGLLLTRDGG--------NTTNGAETFRPGGGDMRDNWRSELYKYKVVRIEPLGVAPTKAKRRVVQREKRD-LG-MGALFLGFLGAAGSTMGAASLTLTVQARQLLSGIVQQQN-NLLRAIEAQQHLLQLTVWGIKQLQARVLAVERYLRDQQLLGIWGCSGKLICTTAVPWNSSWS--NKS-LNQIWDNMTWMQWEKEIDNYTGLIYTLIEESQNQQEKNEKELLELDQWANLWNWFDISNWLWYIRIFIMIVGGLVGLRIVFTVLSIVNRVRKGYSPLSFQT-HLPTPRGPDRLGGTEEEGGERDSDRSGGLVIGFLQLIWIDLRSLCLFSYHHSRDLLLIVVRTVELLGR-------RGWELLKYWWNLLQYWSQELKNSAVSLLNATAIAVAEGTDRVIEAIQRACRAVLNIPRRIRQGLERALL---------------
>IC.11200.0.H3
MKVKGIRKNYRS-LWRW-----------GTMLLGILMI-CSV--AGNLWVTVYYGVPVWKEATTTLFCASDAKAYDTEVHNVWATHACVPTDPNPQEVVLE-NVTENFNMWKNNMVEQMHEDIISLWDQSLKPCVKLTP-LC---VTLNCTDLKNATNAT------------------------SSSGETIEGGEMKNCSFNIT-TS-VRDKM-QKEYALFYKLDVVPIDN---------------------S------TSYRLISCNTSVITQACPKVSFEPIPIHYCTPAGFALLKCKDKKFNGKGSCTNVSTVQCTHGIRPVVSTQLLLNGSLAEKEVVIRSDNFTNNAKTIIVQLKEAVKINCIRPNNN-TRKSIHI---GPG----R-A-----FYTTGEIIGDIRQAHCNISRAKWNNTLKQIVNKLRE--QFV----NKTIVFN-HSSGGDPEIAMHSFNCGGEFFYCNSTQLFNSSWNWNDT------------ISWNDTEGNDTIILPCKIKQIINMWQEVGKAMYAPPIRGQISCSSNITGLLLTRDGG-------NNRNNTTEIFRPGGGDMRDNWRSELYKYKVVKIEPLGVAPTKAKRRVVQREKRA-VG-IGAVFLGFLGAAGSTMGAASMTLTVQARLLLSGIVQQQN-NLLRAIEAQQHLLQLTVWGIKQLQARVLAVERYLKDQQLLGIWGCSGKLICTTAVPWNASWS--NKS-LTEIWDNMTWMEWEKEISNYTSLIYTLIEESQNQQEKNEQELLALDKWASLWNWFGITNWLWYIRIFIMIVGGLVGLRIVFAVLSIVNRVRQGYSPISLQT-HLPAPRGPDRPEGIEGEGGERDRDRSGRLVDGFLTLIWDDLWSLCSFSYRRLRDLLLIVTRIVELLGR-------RGWELLKYWWNLLQYWSQELKNSAVSLLNATAIAVAEGTDRVIEVLQRTLRALLHIPTRIRQGLERALL---------------
>IC.1125.0.D12
MRVKEIRKNYPL-LWIW-----------GTMLLGMLMI-CST--TEQLWVTVYYGVPVWKEAKTTLFCASDAKAYETEAHNIWATHACVPTDPNPQEVELK-NVTEQFNMWKNDMVEQMHEDIISLWDQSLKPCVKLTP-LC---VTLNCTDAKENGTNT--------------------------NTSVIDKGEVKNCSFNVT-TE-LRDKM-KNEYALFYRLDVEPIDA------------------TNNN------NSYRLRSCNTSAITQACPKISFEPIPIHYCAPAGFAILKCNDKDYNGTGTCTNVSTVQCTHGIRPVVSTQLLLNGSLAEKGIVLRSENFTNNAKTILVQLKEAVNMTCVRPNNN-TRKSIHI---APG----R-A-----FYATGGIIGDIRQAHCNISRGQWNNTLKQIAEKLQQ--QFG----HNKTVFN-QSSGGDPEIVMFNFNCGGEFFYCNSTQLFNSTWIGNSTE-----------ESNSTANITANITLPCRIKQFVNLWQEVGRAMYAPPIRGLIKCSSNITGLLLTRDGG-----QSDNTTNGTETFRPGGGNMKDNWRSELYKYKVVQIEPLGIAPTKAKRRVVQREKRA-VG-LGALFLGFLGAAGSTMGAASVTLTVQARQLLSGIVQQQN-NLLRAIEAQQHMLQLTVWGIKQLQARVLAVERYLKDQQLLGIWGCSGKLICTTAVPWNTSWS--NKS-LDKIWNNMTWMQWEREIDNYTNLIYSLIEDSQNQQEKNEKDLLELDNWASLWNWFEITNWLWYIKIFIMIVGGLIGLRIVFTVLSIIKRVRQGYSPLSFQT-HLPTQRGPGRPEGTEEEGGERGRDGSKILVDGFLAIIWVDLRSLSLFLYHRLRDSLLIVWRIVELLGR-------RGWELLKYWWNLLQYWSQELKNSAVSLLNATAIAVAEGTDRIIEG--------------IRQGLERAWLQ--------------
>IC.1125.0.D4
MRVKEIRKNCPL-LWIW-----------GTMLFGMLMI-YST--TEQLWVTVYYGVPVWKEAKTTLFCASDAKAYETEAHNIWATHACVPTDPNPQEVELK-NVTEQFDMWKNNMVEQMHEDIISLWDQSLKPCVKLTP-LC---VTLNCTDAKNNGTNT--------------------------TASGMDTGEVKNCSFNVT-TE-LRDKM-KNEYALFYRLDVEPIDK-------------------SNN------NSYKLRSCNTSAITQACPKISFEPIPIHYCAPAGFAILKCNDKDYNGTGTCTNVSTVQCTHGIRPVVSTQLLLNGSLAEKGIVLRSENFTNNAKTIIVQLKEAVNITCVRPNNN-TRKSIHI---APG----S-A-----FYATGDIIGNIRQAHCNISREQWNNTLQQIAEKLQQ--QFG----HNRTVFN-QSSGGDPEIVMFNFNCGGEFFYCNSTQLFNSTWIGNS---------------TEESNGTENITLPCRIKQFVNLWQEVGRAMYAPPIRGLIKCSSNITGLLLTRDGG-----QSDNTTNGTETFRPGGGNMKDNWRSELYKYKVVQIEPLGIAPTKAKRRVVQREKRA-VG-LGALFLGFLGAAGSTMGAASVTLTVQARQLLSGIVQQQN-NLLRAIEAQQHMLQLTVWGIKQLQARVLAVERYLKDQQLLGIWGCSGKLICTTAVPWNTSWS--NKS-LDKIWNNMTWMQWEREIDNYTNLIYSLIEDSQNQQEKNEKDLLELDNWASLWNWFEITNWLWYIKIFIMIVGGLIGLRIVFTVLSIIKRVRQGYSPLSFQT-HLPTQRGPGRPEGTEEEGGERGRDGSEILVDGFLAIIWVDLRSLSLFLYHRLRDSLLIVWRIVEFLGR-------RGWELLKYWWNLLQYWSQELKNSAVSLLNATAIAVAEGTDRIIEGLQRTARAICNIPRRIRQGWERAWLR--------------
>IC.1125.0.D9
MRVKEIRKNCPL-LWIW-----------GTMLLGMLMI-CST--TEQLWVTVYYGVPVWKEAKTTLFCASDAKAYETEAHNIWATHACVPTDPNPQEVELK-NVTEQFNMWKNNMVEQMHEDIISLWDQSLKPCVKLTP-LC---VTLNCTDAKKNDTNT--------------------------NASVIDTGEVKNCSFNVT-TE-LRDKM-KNEYALFYRLDVEPIED------------------NNNN------NSYKLRSCNTSAITQACPKISFEPIPIHYCAPAGFAILKCNDKDYNGTGTCTNVSTVQCTHGIRPVVSTQLLLNGSLAEEGVVLRSENFTNNAKTILVQLKEAVNITCVRPNNN-TRKSIHI---APG----R-A-----FYATGDIVGNIRQAHCNISGVQWNNTLRQIAEKLQQ--QFG----HNKTVFN-QSSGGDPEIVMFNFNCGGEFFYCNSTQLFNSTWIGNS---------------TEESNGTENITLPCRIKQFVNLWQEVGRAMYAPPIRGLIKCSSNITGLLLTRDGG-----QSDNTTNGTETFRPGGGNMKDNWRSELYKYKVVQIEPLGIAPTKAKRRVVQREKRA-VG-LGALFLGFLGAAGSTMGAASVTLTVQARQLLSGIVQQQN-NLLRAIEAQQHMLQLTVWGIKQLQARVLAVERYLKDQQLLGIWGCSGKLICTTAVPWNTSWS--NKS-LDKIWNNMTWMQWEREIDNYTGLIYSLIEDSQNQQEKNEKDLLELDNWASLWNWFEITNWLWYIKIFIMIVGGLIGLRIVFTVLSIIKRVRQGYSPLSFQT-HLPEQRGPGRPEGTEEEGGERGRDGSKILVDGFLAIIWVDLRSLSLFLYHRLRDSLLIVWRIVELLGR-------RGWELLKYWWNLLQYWSQELKNSAVSLLNATAIAVAEGTDRIIGGLQRTARAIRHIPRRIRQGLERALL---------------
>IC.1125.0.E12
MRVKEIRKNYPL-LWIW-----------GTMLLGMLMI-CST--TEQLWVTVYYGVPVWKEAKTTLFCASDAKAYETEAHNIWATHACVPTDPNPQEVELK-NVTEQFDMWKNNMVEQMHEDIISLWDQSLKPCVKLTP-LC---VTLNCTDAKENATNT--------------------------NASVIDKGEVKNCSFNVT-TE-LRDKM-KNEYALFYRLDVEPIDK-------------------SNN------NSYKLRSCNTSAITQACPKISFEPIPIHYCAPAGFAILKCNDKDYNGTGTCTNVSTVQCTHGIRPVVSTQLLLNGSLAEEGVVLRSENFTNNAKTILVQLKEAVNITCVRPNNN-TRKSIHI---APG----R-A-----FYATGDIIGNIRQAHCNISRAQWNNTLQQIAEKLQR--QFG----HNKTVFN-QSSGGDPEIVMFNFNCGGEFFYCNSTQLFNSTWIGNS---------------TEESNNTTNITLPCRIKQFVNLWQEVGRAMYAPPIRGLIKCSSNITGLLLTRDGG-----QSDNTTNGTETFRPGGGNMKDNWRSELYKYKVVQIEPLGIAPTKAKRRVVQREKRA-VG-LGALFLGFLGAAGSTMGAASVTLTVQARQLLSGIVQQQN-NLLRAIEAQQHMLQLTVWGIKQLQARVLAVERYLKDQQLLGIWGCSGKLICTTAVPWNTSWS--NKS-LDKIWNNMTWMQWEREIDNYTDLIYSLIEESQNQQEKNEKDLLELDNWASLWNWFTITNWLWYIKIFIMIVGGLIGLRIVFTVLSIIKRVRQGYSPLSFQT-HLPTQRGPGRPEGIEEEGGERGRDGSKILVDGFLAIIWVDLRSLSLFLYHRLRDSLLIVWRIVELLGR-------RGWELLKYWWNLLQYWSQELKNSAVSLLNATAIAVAEGTDRIIEGLQRTARAIRHIPRRIRQGLERALL---------------
>IC.1125.0.E9
MKVREIRKNCPL-LWIW-----------GTMLLGMLMI-CST--TEQLWVTVYYGVPVWKEAKTTLFCASDAKAYETEAHNIWATHACVPTDPNPQEVELK-NVTEQFNMWKNDMVEQMHEDIISLWDQSLKPCVKLTP-LC---VTLNCTDAKKNATNT--------------------------NASVVNTGEVKNCSFNVT-TE-LRDKM-KNEYALFYRLDVEPIDA------------------DNNS------NSYRLRSCNTSAITQACPKISFEPIPIHYCAPAGFAILKCNDKDYNGTGTCTNVSTVQCTHGIRPVVSTQLLLNGSLAEEGVVLRSENFTNNAKTILVQLKEAVNITCVRPNNN-TRKSIHI---APG----R-A-----FYATGDIIGNIRQAHCNISRGQWNNTLKQIAGKLQK--QFG----HNKTVFN-QSSGGDPEIVMFNFNCGGEFFYCNSTQLFNSTWVGNSTE-----------ESNSAANITENITLPCRIKQFVNLWQEVGRAMYAPPIKGLIKCSSNITGLLLTRDGG-----QSDNTTNGTETFRPGGGNMKDNWRSELYKYKVVQIEPLGIAPTKAKRRVVQREKRA-VG-LGALFLGFLGAAGSTMGAASVTLTVQARQLLSGIVQQQN-NLLRAIEAQQHMLQLTVWGIKQLQARVLAVERYLKDQQLLGIWGCSGKLICTTAVPWNTSWS--NKS-LDKIWNNMTWMQWEREIDNYTNLIYSLIEDSQNQQEKNEKDLLELDNWASLWNWFEITNWLWYIKIFIMIVGGLIGLRIVFTVLSIIKRVRQGYSPLSFQT-HLPTQRGPGRPEGTEEEGGERGRDGSKILVDGFLAIIWVDLRSLSLFLYHRLRDSLLIVWRIVELLGR-------RGWELLKYWWNLLQYWSQELKNSAVSLLNATAIAVAEGTDRIIEG--------------IRQGLERAWLQ--------------
>IC.1170.0.D10
MRVMGIRKNCQN-LWIG-----------GTLLLGMLTI-CSA--AENLWVTVYYGVPVWKEATTTLFCASDAKAYETEVHNVWATHACVPTDPNPQEVTLV-NVTENFNMWKNDMVEQMHEDIISLWDQSLKPCVKLTP-LC---VTLNCTDLKNTTEGSNS--------------------SSVREIAPEEQGNIQNCSFNVT-TN-IQDKR-QTEYALFYKIDIVPINNDNQNITNS--THNQNSTNNQNI------TSYRLINCNTSIITQACPKVSFEPIPIHYCAPAGFAILKCNDKEFNGTGPCKNVSTVQCTHGIRPVVSTQLLLNGSLAEEEVVIRSENFTNNAKTIIVQLKEPVEINCTRPGNN-TRKSIHI---GPG----R-A-----FYATGDIIGDIRKAHCNISGANWNKTLKQIAIKLRK--QF-----NKTIIFN-QSSGGDAEVVMHSFNCGGEFFYCDTSGLFNSTWSKNDTE-----------GSNDTGGNSTPTTLQCKIRQIVNMWQEVGKAMYAPPIKGQIRCSSNITGLLLTRDGG-------GNETRENETFRPGGGDMRDNWRSELYKYKVIQIEPLGIAPTKAKRRVVQREKRAALGGLGVMFLGFLGAAGSTMGAASMALTVQARQLLSGIVQQQN-NLLRAIEAQQHLLQLTVWGIKQLQARVLAVERYLKDQQLLGIWGCSGKLICTTTVPWNTSWS--NRS-LDSIWDNMTWMEWEKEISNYTSLIYTLIEQSQNQQEKNEQELLALDKWASLWNWFDISNWLWYIRIFIIIVGGLIGLRIIFAVLSIVNRVRQGYSPLSLQT-HFPAPRGPDRPEGTEEEGGERSRSRSTRLVDGFLALIWDDLRSLFLFSYHRLRDLVLIVTRIVELLGR-------RGWEALKYLWNLLQYWGQELKNSAVSLFNAIAIAVAEGTDRIIEVVQRFLRGVLHIPRRVRQGLERALL---------------
>IC.1170.0.D2
MRVMGIRKNCQN-LWIG-----------GTLLLGMLTI-CSA--AENLWVTVYYGVPVWKEATTTLFCASDAKAYETEVHNVWATHACVPTDPNPQEVTLV-NVTENFNMWKNDMVEQMHEDIISLWDQSLKPCVKLTP-LC---VTLNCTDLKNTTEGSNS--------------------SSVREIAPEEQGNIQNCSFNVT-TN-IQDKR-QTEYALFYKIDIVPIHNDNQNI--------TNSTHNQNI------TSYRLINCNTSIITQACPKVSFEPIPIHYCAPAGFAILKCNDKEFNGTGPCKNVSTVQCTHGIRPVVSTQLLLNGSLAEEEVVIRSENFTNNAKTIIVQLKEPVEINCTRPGNN-TRKSIHI---GPG----R-A-----FYATGDIIGDIRKAHCNISEANWNKTLKQIAIKLRE--QFK----NKTIIFN-QSSGGDAEVVMHSFNCGGEFFYCDTSDCLIVLRSKNDTE-----------GSNDTGVNSTPITLQCKIRQIVNMWQEVGKAMYAPPIKGQIRCSSNITGLLLTRDGG-------GNETRENETFRPGGGDMRDNWRSELYKYKVIQIEPLGTAPTKAKRRVVQREKRAALGGLGVMFLGFLGAAGSTMGAASMALTVQARQLLSGIVQQQN-NLLRAIEAQQHLLQLTVWGIKQLQARVLAVERYLKDQQLLGIWGCSGKLICTTTVPWNTSWS--NRS-LDSIWDNMTWMEWEREISNYTSLIYTLIEQSQNQQEKNEQELLALDKWASLWNWFDISNWLWYIRIFIIIVGGLIGLRIIFAVLSIVNRVRQGYSPLSLQT-HFPAPRGPDRPEGTEEEGGERSRSRSTRLVDGFLALIWDDLRSLFLFSYHRLRDLVLIVTRIVELLGR-------RGWEALKYLWNLLQYWGQELKNSAVSLFDAIAIAVAEGTDRIIEVVQRFLRGVLHIPRRVRQGLERALL---------------
>IC.1170.0.D5
MRVMGIRKNCQN-LWIG-----------GTLLLGMLTI-CSA--AENLWVTVYYGVPVWKEATTTLFCASDAKAYETEVHNVWATHACVPTDPNPQEVTLV-NVTENFNMWKNDMVEQMHEDIISLWDQSLKPCVKLTP-LC---VTLNCTDLKNITENNSTENN---------------NSSGVRRIAPEEQGNIQNCSFYVT-TN-IQDKR-QKEYALFYKIDIVPIDNDNQNSTNS--THSQHSTNNQNI------TSYRLINCNTSIITQACPKVSFEPIPIHYCAPAGFAILKCNDKEFNGTGPCKNVSTVQCTHGIRPVVSTQLLLNGSLAEEEVVIRSENFTNNAKTIIVQLKEPVEINCTRPGNN-TRKSIHI---GPG----R-A-----FYATGDIIGDIRKAHCNISGANWNKTLKQIAIKLRK--QF-----NKTIIFN-QSSGGDAEVVMHSFNCGGEFFYCGTSGLFNSTWSEKDTE-----------GSNDTGVNGTTITLQCKIRQIVNMWQEVGKAMYAPPIKGQIRCSSNITGLLLTRDGG-------GNETRENETFRPGGGDMRDNWGSELYKYKVIQIEPLGIAPTRAKRRVVQREKRAALGGLGVMFLGFLGAAGSTMGAASMALTVQARQLLSGIVQQQN-NLLRAIEAQQHLLQLTVWGIKQLQARVLAVERYLKDQQLLGIWGCSGKLICTTTVPWNTSWS--NRS-LDSIWDNMTWMEWEREISNYTSLIYTLIEQSQNQQEKNEQELLALDKWASLWNWFDISNWLWYIRIFIIIVGGLIGLRIIFAVLSIVNRVRQGYSPLSLQT-HFPAPRGPDRPEGTEEEGGERSRSRSTRLVDGFLALIWDDLRSLFLFSYHRLRDLVLIVTRIVELLGR-------RGWEALKYLWNLLQYWGQELKNSAVSLFDAIAIAVAEGTDRIIEVVQRFLRGVLHIPRRVRQGLERALL---------------
>IC.1170.0.D8
MRVMGIRKNCQN-LWIG-----------GTLLLGMLTI-CSA--AENLWVTVYYGVPVWKEATTTLFCASDAKAYETEVHNVWATHACVPTDPNPQEVTLV-NVTENFNMWKNDMVEQMHEDIISLWDQSLKPCVKLTP-LC---VTLNCTDLKNITENNSTENN---------------NSSGVRRIAPEEQGNIQNCSFYVT-TN-IQDKR-QTEYALFYKIDIVPIDNDNQNSTNS--THSQHSTNNQNI------TSYRLINCNTSIITQACPKVSFEPIPIHYCAPAGFAILKCNDKEFNGTGPCKNVSTVQCTHGIRPVVSTQLLLNGSLAEEEVVIRSENFTNNAKTIIVQLKEPVEINCTRPGNN-TRKSIHI---GPG----R-A-----FYATGDIIGDIRKAHCNISGEDWNKTLKQIAIKLRE--QFK----NKTIIFN-QSSGGDAEVVMHSFNCGGEFFYCDTSGLFNSTWRANA---------------NDTGVNSITITLQCKIRQIVNMWQEVGKAMYAPPIKGQIRCSSNITGLLLTRDGG-------GNETRGNETFRPGGGDMRDNWRSELYKYKVIQIEPLGIAPTKAKRRVVQREKRAALGGLGVMFLGFLGAAGSTMGAASMALTVQARQLLSGIVQQQN-NLLRAIEAQQHLLQLTVWGIKQLQARVLAVERYLKDQQLLGIWGCSGKLICTTTVPWNTSWS--NRS-LDSIWDNMTWMEWEKEISNYTSLIYTLIEQSQTQQEKNEQELLALDKWASLWNWFDISNWLWYIRIFIIIVGGLIGLRIIFAVLSIVNRVRQGYSPLSLQT-HFPAPRGPDRPEGTEEEGGERSRSRSTRLVDGFLALIWDDLRSLFLFSYHRLRDLVLIVTRIVELLGR-------RGWEALKYLWNLLQYWGQELKNSAVSLFNAIAIAVAEGTDRIIEVVQRFLRGVLHIPRRVRQGLERALL---------------
>IC.1211.0.C2
MRVKGIRKNYQH-LWRW-----------GMMLLGMLMI-CSA--TEELWVTVYYGVPVWKEATTTLFCASDAKAYKPEVHNVWATHACVPTDPNPQEVVLK-NVTEDFNMGKNDMVEQMHEDIISLWDQSLKPCVKLTP-LC---VTLNCTNINN------------------------------SSGRPIEVEEIKNCSFNIT-TS-MRDKV-QKNYALFYSLDVVPMDNDNDNTNGNNTASCNNTSCNTSY------ASYRLRSCNTSIITQACPKVTFEPIPIHYCAPAGFAILKCKDKKFNGTGSCRNVSTVQCTHGIRPVVSTQLLLNGSLAEEEVEIRSVNFTDNAKTIIVQLNTSVEINCTRPSNN-TRRSIHI---GPG----R-T-----FYATGEIIGDIRNAHCTLNGTQWNNTLKLVAEKLSK--QFE----DKTIIFN-QSSGGDPEIVMHSFNCAGEFFYCNTTKLFNSTWHKNGRG-----------TIDNSTIVNDTIILPCRIKQIINMWQEVGKAMYAPPIRGNITCRSNITGLLLTRDGG-----IMNNTVNGTETFRPGGGDMRDNWRSELYKYKVVRIEPLGLAPTKAKRRVVQREKRA--A-FGAVFLGFLGAAGSTMGAASVALTVQARQLLSGIVQQQN-NLLRAIEAQQHMLQLTVWGIKQLQARVLALERYLVDQQLLGLWGCSGKIICTTAVPWNATWS-NNKTNLSIIWDNMTWMQWEKEISNNTDYIYSLLELAQNQQEKNEQDLLELDKWASLWNWFDITNWLWYIKIFIMIVGGLIGLRIVFAVLSIVKRVRQGYSPLSFQT-HLPIPRGLDRPEGTEEEGGERDRDRSIRLVHGFSALIWDDLRSLCLFSYHRLRDLLLIVTRIVELLGR-------RGWEALKYWWNLLQYWSQELKSSAISLFNATAITVAEGTDRVIEIVRRAFRAVLHIPRRIRQGFERALQ---------------
>IC.1211.0.C6
MRVKGIRKNYQH-LWRW-----------GMMLLGMLMI-CSA--TEELWVTVYYGVPVWKEATTTLFCASDAKAYKTEVHNVWATHACVPTDPNPQEVVLK-NVTEDFNMGKNDMVEQMHEDIISLWDQSLKPCVKLTP-LC---VTLNCTNATITNTTV---------------------------------EEIKNCSFNIT-TS-MRDKV-QKNYALFYSLDVVPMDNDNDNTNG-----NNTASCNTSY------ASYRLRSCNTSIITQACPKVTFEPIPIHYCAPAGFAILKCKDKKFNGTGSCRNVSTVQCTHGIRPVVSTQLLLNGSLAEEEVEIRSVNFTDNAKTIIVQLNTSVEINCTRPGNN-TRRSIHI---GPG----R-T-----FYATGEIIGDIRKAHCTLNGTQWNNTLKLVAEKLSK--QFE----NKTIIFN-QSSGGDPEIVMHSFNCAGEFFYCNTTKLFNSTWHKNGSG-----------TIDNSTIVNDTIILPCRIKQIINMWQEVGKAMYAPPIRGNITCRSNITGLLLTRDGG-------IMNNTTNETFRPGGGDMRDNWRSELYKYKVVRIEPLGLAPTKAKRRVVQREKRA--A-FGAVFLGFLGAAGSTMGAASVALTVQARQLLSGIVQQQN-NLLRAIEAQQHMLQLTVWGIKQLQARVLALERFLVDQQLLGMWGCSGKIICTTAVPWNATWS-NNKTNLSIIWDNMTWMQWEKEISNNTDYIYSLLELAQNQQEKNEQDLLELDKWASLWNWFDITNWLWYIKIFIMIVGGLIGLRIVFAVLSIVKRVRQGYSPLSFQT-HLPIPRGLDRPEGTEEEGGERDRDRSIRLVHGFSALIWDDLRSLCLFSYHRLRDLLLIVTRIVELLGR-------RGWEALKYWWNLLQYWSQELKSSAISLFNATAITVAEGTDRVIEIVRRAFRAVLHIPRRIRQGFERALQ---------------
>IC.1211.0.F1
MRVKGIRKNYQH-LWRW-----------GMMLLGMLMI-CSA--TEELWVTVYYGVPVWKEATTTLFCASDAKAYKTEVHNVWATHACVPTDPNPQEVVLE-NVTEDFNMGKNDMVEQMHEDIISLWDQSLKPCVKLTP-LC---VTLNCTNATITNTTV---------------------------------EEIKNCSFNIT-TS-MRDKV-QKNYALFYSLDVVPMDNDNDNTNGNNTASCNNTSCNTSY------ASYRLRSCNTSIITQACPKVTFEPIPIHYCAPAGFAILKCKDKKFNGTGSCRNVSTVQCTHGIRPVVSTQLLLNGSLAEEEVEIRSVNFTDNAKTIIVQLNTSVEINCTRPGNN-TRRSIHI---GPG----R-T-----FYATGEIIGDIRKAHCTLNGTQWNNTLKLVAEKLSK--QFE----NKTIIFN-QSSGGDPEIVMHSFNCAGEFFYCNTTKLFNSTWHKNGNG-----------TIDNSTIVNDTIILPCRIKQIINMWQEVGKAMYAPPIRGNITCRSNITGLLLTRDGG------IMNNTVNDETFRPGGGDMRDNWRSELYKYKVVRIEPLGLAPTKAKRRVVQREKRA--A-FGAVFLGFLGAAGSTMGAASVALTVQARQLLSGIVQQQN-NLLRAIEAQQHMLQLTVWGIKQLQARVLALERYLGDQQLLGMWGCSGKIICTTAVPWNATWS-NNKTNLSIIWDNMTWMQWEKEISNNTDYIYSLLELAQNQQEKNEQDLLELDKWASLWNWFDITNWLWYIKIFIMIVGGLIGLRIVFAVLSIVKRVRQGYSPLSFQT-HLPIPRGLDRPEGTEEEGGERDRDRSIRLVHGFSALIWDDLRSLCLFSYHRLRDLLLIVTRIVELLGR-------RGWEALKYWWNLLQYWSQELKSSAISLFNATAITVAEGTDRVIEIVRRAFRAVLHIPRRIRQGFERALQ---------------
>IC.1211.0.F10
MRVKGIRKNYQH-LWRW-----------GMMLLGMLMI-CSA--TEELWVTVYYGVPVWKEATTTLFCASDAKAYKTEVHNVWATHACVPTDPNPQEVVLK-NVTEDFNMGKNDMVEQMHEDIISLWDQSLKPCVKLTP-LC---VTLNCTNATITNTTNI-----------------------NNSSGRIEVEEIKNCSFNIT-TS-MRDKV-QKNYALFYSLDVVPMDNDNDNTNGNNTASCNNTSCNTSY------ASYRLRSCNTSIITQACPKVTFEPIPIHYCAPAGFAILKCKDKKFNGTGSCRNVSTVQCTHGIRPVVSTQLLLNGSLAEEEVEIRSVNFTDNAKTIIVQLNTSVEINCTRPGNN-TRRSIHI---GPG----R-T-----FYATGEIIGDIRKAHCTLNGTQWNNTLKLVAEKLSK--QFE----NKTIIFN-QSSGGDPEIVMHSFNCAGEFFYCNTTKLFNSTWHKNGSG-----------TIDNSTIVNDTIILPCRIKQIINMWQEVGKAMYAPPIRGNITCRSNITGLLLTRDGG-------IMNNTVNETFRPGGGDMRDNWRSELYKYKVVRIEPLGLAPTKAKRRVVQREKRA--A-FGAVFLGFLGAAGSTMGAASVALTVQARQLLSGIVQQQN-NLLRAIEAQQHMLQLTVWGIKQLQARVLALERFLVDQQLLGMWGCSGKIICTTAVPWNATWS-NNKTNLSIIWDNMTWMQWEKEISNNTDYIYSLLELAQNQQEKNEQDLLELDKWASLWNWFDITNWLWYIKIFIMIVGGLIGLRIVFAVLSIVKRVRQGYSPLSFQT-HLPIPRGLDRPEGTEEEGGERDRDRSIRLVHGFSALIWDDLRSLCLFSYHRLRDLLLIVTRIVELLGR-------RGWEALKYWWNLLQYWSQELKSSAISLFNATAITVAEGTDRVIEIVRRAFRAVLHIPRRIRQGLERAFL---------------
>IC.1211.0.F12
MRVKGIRKNYQH-LWRW-----------GMMLLGMLMI-CSA--TEELWVTVYYGVPVWKEATTTLFCASDAKAYKTEVHNVWATHACVPTDPNPQEVVLK-NVTEDFNMGKNNMVEQMHEDIISLWDQSLKPCVKLTP-LC---VTLNCTNATITNTTV---------------------------------EEIKNCSFNIT-TS-MRDKV-QKNYALFYSLDVVPMDNDNDNTNG-----NNTASCNTSY------ASYRLRSCNTSIITQACPKVTFEPIPIHYCAPAGFAILKCKDKKFNGTGSCRNVSTVQCTHGIRPVVSTQLLLNGSLAEEEVEIRSVNFTDNAKTIIVQLNTSVEINCTRPGNN-TRRSIHI---GPG----R-T-----FYATGEIIGDIRKAHCTLNGTQWNNTLKLVAEKLSK--QFE----NKTIIFN-QSSGGDPEIVMHSFNCAGEFFYCNTTKLFNSTWHKNGSG-----------TIDNSTIVNDTIILPCRIKQIINMWQEVGKAMYAPPIRGNITCRSNITGLLLTRDGG-------IMNNTVNETFRPGGGDMRDNWRSELYKYKVVRIEPLGLAPTKAKRRVVQREKRA--A-FGAVFLGFLGAAGSTMGAASVALTVQARQLLSGIVQQQN-NLLRAIEAQQHMLQLTVWGIKQLQARVLALERYLVDQQLLGMWGCSGKIICTTAVPWNATWS-NNKTNLSIIWDNMTWMQWEKEISNNTDYIYSLLELAQNQQEKNEQDLLELDKWASLWNWFDITNWLWYIKIFIMIVGGLIGLRIVFAVLSIVKRVRQGYSPLSFQT-HLPIPRGLDRPEGTEEEGGERDRDRSIRLVHGFSALIWDDLRSLCLFSYHRLRDLLLIVTRIVELLGR-------RGWEALKYWWNLLQYWSQELKSSAISLFNATAITVAEGTDRVIEIVRRAFRAVLHIPRRIRQGFERALQ---------------
>IC.1211.0.F2
MRVMGIRKNYQH-LWRW-----------GMMLLGMLMI-CSA--TEELWVTVYYGVPVWKEATTTLFCASDAKAYKTEVHNVWATHACVPTDPNPQEVVLK-NVTEDFNMGKNDMVEQMHEDIISLWDQSLKPCVKLTP-LC---VTLNCTNATITNTTNI-----------------------NNSSGRIEVEEIKNCSFNIT-TS-MRDKV-QKNYALFYSLDVVPMDNDNDNTNGNNTASCNNTSCNTSY------ASYRLRSCNTSIITQACPKVTFEPIPIHYCAPAGFAILKCKDKKFNGTGSCRNVSTVQCTHGIRPVVSTQLLLNGSLAEEEVEIRSVNFTDNAKTIIVQLNTSVEINCTRPGNN-TRRSIHI---GPG----R-T-----FYATGEIIGDIRKAHCTLNGTQWNNTLKLVAEKLSK--QFE----NKTIIFN-QSSGGDPEIVMHSFNCAGEFFYCNTTKLFNSTWHKNGSG-----------TIDNSTIVNDTIILPCRIKQIINMWQEVGKAMYAPPIRGNITCRSNITGLLLTRDGG-------IMNNTVNETFRPGGGDMRDNWRSELYKYKVVRIEPLGLAPTKAKRRVVQREKRA--A-FGAVFLGFLGAAGSTMGAASVALTVQARQLLSGIVQQQN-NLLRAIEAQQHMLQLTVWGIKQLQARVLALERYLVDQQLLGLWGCSGKIICTTAVPWNATWS-NNKTNLSIIWDNMTWMQWEKEISNNTDYIYSLLELAQNQQEKNEQDLLELDKWASLWNWFDITNWLWYIKIFIMIVGGLIGLRIVFAVLSIVKRVRQGYSPLSFQT-HLPIPRGLDRPEGTEEEGGERDRDRSIRLVHGFSALIWDDLRSLCLFSYHRLRDLLLIVTRIVELLGR-------RGWEALKYWWNLLQYWSQELKSSAISLFNATAITVAEGTDRVIEIVRRAFRAVLHIPRRIRQGFERALQ---------------
>IC.1211.0.F7
MRVKGIRKNYQH-LWRW-----------GMTLLGMLMI-CSA--TEELWVTVYYGVPVWKEATTTLFCASDAKAYKTEVHNVWATHACVPTDPNPQEVVLK-NVTEDFNMGKNNMVEQMHEDIISLWDQSLKPCVKLTP-LC---VTLNCTNATITNTTV---------------------------------EEIKNCSFNIT-TS-MRDKV-QKNYALFYSLDVVPMDNDNDNTNG-----NNTASCNTSY------ASYRLRSCNTSIITQACPKVTFEPIPIHYCAPAGFAILKCKDKKFNGTGSCRNVSTVQCTHGIRPVVSTQLLLNGSLAEEEVEIRSVNFTDNAKTIIVQLNTSVEINCTRPGNN-TRRSIHI---GPG----R-T-----FYATGEIIGDIRKAHCTLNGTQWNNTLKLVAEKLSK--QFE----NKTIIFN-QSSGGDPEIVMHSFNCAGEFFYCNTTKLFNSTWHKNGSG-----------TIDNSTIVNDTIILPCRIKQIINMWQEVGKAMYAPPIRGNITCRSNITGLLLTRDGG-------IMNNTVNETFRPGGGDMRDNWRSELYKYKVVRIEPLGLAPTKAKRRVVQREKRA--A-FGAVFLGFLGAAGSTMGAASVALTVQARQLLSGIVQQQN-NLLRAIEAQQHMLQLTVWGIKQLQARVLALERYLVDQQLLGMWGCSGKIICTTAVPWNATWS-NNKTNLSIIWDNMTWMQWEKEISNNTDYIYSLLELAQNQQEKNEQDLLELDKWASLWNWFDITNWLWYIKIFIMIAGGLIGLRIVFAVLSIVKRVRQGYSPLSFQT-HLPIPRGLDRPEGTEEEGGERDRDRSIRLVHGFSALIWDDLRSLCLFSYHRLRDLLLIVTRIVELLGR-------RGWEALKYWWNLLQYWSQELKSSAISLFNATAITVAEGTDRVIEIVRRAFRAVLHIPRRIRQGFERALQ---------------
>IC.1211.0.F8
MRVKGIRKNYQH-LWRW-----------GMMLLGMLMI-CSA--TEELWVTVYYGVPVWKEATTTLFCASDAKAYKTEVHNVWATHACVPTDPNPQEVVLK-NVTEDFNMGKNDMVEQMHEDIISLWDQSLKPCVKLTP-LC---VTLNCTNATITNTTNI-----------------------NNSSGRIEVEEIKNCSFNIT-TS-MRDKV-QKNYALFYSLDVVPMDNDNDNTNGNNTASCNNTSCNTSY------ASYRLRSCNTSIITQACPKVTFEPIPIHYCAPAGFAILKCKDKKFNGTGSCRNVSTVQCTHGIRPVVSTQLLLNGSLAEEEVEIRSVNFTDNAKTIIVQLNTSVEINCTRPGNN-TRRSIHI---GPG----R-T-----FYATGEIIGDIRKAHCTLNGTQWNNTLKLVAEKLSK--QFE----TKTIIFN-QSSGGDPEIVMHSFNCAGEFFYCNTTKLFNSTWHKNGSG-----------TIDNSTIVNDTIILPCRIKQIINMWQEVGKAMYAPPIRGNITCRSNITGLLLTRDGG-------IMNNTVNETFRPGGGDMRDNWRSELYKYKVVRIEPLGLAPTKAKRRVVQREKRA--A-FGAVFLGFLGAAGSTMGAASVALTVQARQLLSGIVQQQN-NLLRAIEAQQHMLQLTVWGIKQLQARVLALERFLVDQQLLGMWGCSGKIICTTAVPWNATWS-NNKTNLSIIWDNMTWMQWEKEISNNTDYIYSLLELAQNQQEKNEQDLLELDKWASLWNWFDITNWLWYIKIFIMIVGGLIGLRIVFAVLSIVKRVRQGYSPLSFQT-HLPIPRGLDRPEGTEEEGGERDRDRSIRLVHGFSALIWDDLRSLCLFSYHRLRDLLLIVTRIVELLGR-------RGWEALKYWWNLLQYWSQELKSSAISLFNATAITVAEGTDRVIEIVRRAFRAVLHIPRRIRQGFERALQ---------------
>IC.122.0.C5
MRVKGIRKNCQR-LWRW-----------GIMLLGMWMI-CSA--AEQLWVTVYYGVPVWKEATTTLFCASDAKAYDTEVHNVWATHACVPTDPNPQEVVMA-NVTENFNMWKNNMVEQMQEDIISLWDQSLKPCVKLTP-LC---VTLNCTDLRNATNTT------------------------NGSKGMMEEGEMKNCSFNIT-TS-IKDKM-QKEYALFYKLDVVPIDND-------------------VN------TSYRLISCNTSIITQACPKVSFEPIPIHYCTPAGFAILKCNEKKFNGKGPCRNVSTVQCTHGIRPVVSTQLLLNGSLAEEEVVVRSDNFTDNIKNIIVQLNVPVEINCTRPNNN-TRKSINI---GPG----R-A-----FYTTGEIIGDIRQAHCNLSRTEWNNTLKQIVIKLRE--KIG----NKTIIFN-QSSGGDPEIVMHNFNCGGEFFYCNSTQLFNSTWYNDTDV----------TEGSNTTAGNDTLTLPCRIKQIINMWQEVGKAMYAPPIRGQIRCISNITGMILTRDKG----------DNDTVTFRPGGGDMRDNWRSELYKYKVVKIEPLGVAPTKAKRRVVQREKRA-VT-LGAMFLGFLGAAGSTMGAASMTLTVQARQLLSGIVQQQN-NLLRAIEAQQHLLQLTVWGIKQLQARVLAVERYLKDQQLLGIWGCSGKLICTTAVPWNASWS--NKN-LSQIWDNMTWMQWEREIDNYTSLIYELIEQSQNQQEKNEQELLELDKWASLWNWFDITQWLWYIKIFIMIVGGLIGLRIVFTVLSIVNRVRKGYSPLSFQT-HLPAQRGPDRPGGIEEDGGERDRDRSGPLVDGFLAIIWVDLRSLFLFSYHRLRDLLLIAARIVELLGR-------RGWEALKYWWNLLQYWIQELKNSAVSLLNITAIAVAEGTDRVIEVVQRAGRAILHIPRRIRQGLERTLI---------------
>IC.123.0.B4
MTARGTRKNYQH-LWRW-----------GTMLLGMLMI-CSA--AEQLWVTVYYGVPVWKEATTTLFCASDAKAYDKEVHNVWATHACVPTDPNPQEVVLE-NVTENFNMWKNNMVEQMHEDIISLWDQSLKPCVKLTP-LC---VTLNCTDLENATDTT------------------------NSSWGSMEKGEMKNCSFNIT-T---RDKR-QKEYAYFYNLDIVPIKK--------------------DN------KSYRLISCNTSVITQACPKISFEPIPIHYCTPAGFALLKCNNKTFNGKGPCTNVSTVQCTHGIRPVVSTQLLLNGSLAEEEVVIRSDNFTNNARTIIVQLNKSVVINCTRPNNN-TRKSISI---GPG----R-A-----FYTTGDIIGDIRQAHCNISRAAWNDTLRQVVTKLRE--QFG---KNKTIVFK-QSSGGDPEIVLHSFNCGGEFFYCNLTQLFNSTWSANS---------------TWNVTEDKNITLPCKIKQIVNMWQEVGKAMYAPPIRGQISCSSNITGLLLTRDGG------NNSTENETEIFRPGGGDMRDNWRSELYKYKVVKIEPLGLAPTRAKRRVVQREKRA-VGTIGAMFLGFLGAAGSTMGAASMTLTVQARLLLSGIVQQQN-NLLRAIEAQQHLLQLTVWGIKQLQARVLAVERYLKDQQLLGIWGCSGKLICTTAVPWNASWS--NKS-LNQIWDNMTWMQWEREIDNYTSLIYTLIEESQNQQEKNEQELLELDKWASLWNWFSITNWLWYIKIFIMIIGGLVGLRIVFAVFSIVNRVRQGYSPLSFQT-HLPARRGPDRPEGIEEEGGERDRDTSGRLVNGFLALIWDDLRSLCLFSYHRLRDLLLIVVRIVELLGR-------RGWEALKYWWNLLQYWSQELKKSAVSLLNATAIAVAEGTDRVIEVAQRFLRALIHIPRRIRQGLERALQ---------------
>IC.1240.0.F1
MKVTGIKKNYQH-LWKW-----------GITLLGLLMMNYSI--AEQLWVTVYYGVPVWKDATTTLFCASDAKAYDTEAHNVWATHACVPTDPNPQEVILE-NVTEMFNAWKNDMVEQMHKDIIELWDQSLKPCVELTP-LC---VTLNCTDYVGNCSSNASNTNSS----------NCWRNGNDTGWEKMEKGDIKNCSFNIT-TF-ARDKW-QKDYALFYKLDVVPIDN---------------------S------TSYRLISCNTSVIKQACPKVSFEPIPIHYCTPAGFALLKCNNESFSGKGECNNVSTVLCTHGIKPVVSTQLLLNGSLAKEGVVIRSENITDNMKNIIVQLKDPVEIKCTRPNNN-TRKGIHM---GPG----G-S-----IYTTGAIIGDIRQAHCNISSVKWNNTLRHVVKKLRE--QLG----NKTMIFT-NSSGGDPEIVMHTFNCGGEFFYCDTTPLFNSTWDNNDTW----------NETKVPSHNSTNITLTCRIKQVINMWQKVGKAMYAPPIRGQIRCSSNITGLLLTRDGG--------NGSGSSETFRPGGGDMRDNWRSELYKYKVVKVEPLGVAPNRAKRRVVQREKRA-VT-LGALFLGFLGAAGSTMGAASMTLTVQARLLLTGIVQQQN-NLLRAIEAQQHLLQLTVWGIKQLQARVLAVERYLRDQQLLGIWGCSGKLICTTTVPWNTSWS--NKS-LHDIWDNMTWMQWDREIDNYTQEIYKLLEKAQNQQEQNEQDLLGLDKWASLWNWFDISNWLWYIKIFIMIVGGLIGLRIVFTVLSIVNRVRQGYSPLSFQI-RPPAPRGPDRPEGIEEGGGEGDRDRSGRLVDGFLTLIWVDLRSLCLFSYHRLRDLLLIVTRIVELLGR-------RGWEILKYCWNLLQYWIQELKNSAISLLNTIAIVVAEGTDRVIEVGQRVFRAILHIPRRIRQGLERLLL---------------
>IC.1240.0.F2
MKVTGIKKNYQH-LWKW-----------GIMLLGLLMMSYSI--ADQLWVTVYYGVPVWKDATTTLFCASDAKAYDTEAHNVWATHACVPTDPNPQEVILE-NVTEMFNAWKNDMVEQMHKDIIELWDQSLKPCVELTP-LC---VTLNCTDYVGNCSSNANNTNSS----------NCWRNGNDTGWEKMEKGDIKNCSFNIT-TF-AKDKW-QKDYALFYKLDVVPIDN--------------------ST------NSYRLISCNTSVIKQACPKVSFEPIPIHYCTPAGFALLKCNNESFSGKGECNNVSTVLCTHGIKPVVSTQLLLNGSLAKEGVVIRSENITDNMKNIIVQLKDPVEIKCTRPNNN-TRKGIHM---GPG----G-S-----IYTTGAIIGDIRQAHCNISREKWNNTLGHVVKKLRE--QLG----NKTMIFT-NSSGGDPEIVMHTFNCGGEFFYCDTTPLFNSTWPGNDTW----------NETKVSSHNSTNITLTCRIKQVINMWQKVGKAMYAPPIRGQIRCSSNITGLILTRDGG--------NGSGSSETFRPGGGNMRDNWRSELYKYKVVKVEPLGVAPNKAKRRVVQREKRA-VT-LGALFLGFLGAAGSTMGAASITLTVQARLLLTGIVQQQN-NLLRAIEAQQHLLQLTVWGIKQLQARVLAVERYLRDQQLLGIWGCSGKLICTTTVPWNTSWS--NKS-LHDIWDNMTWMQWDREIDNYTQEIYNLLEKAQNQQEQNEQELLALDKWASLWNWFDISNWLWYIKIFIMIVGGLIGLRIVFTVLSIVNRVRQGYSPLSFQI-RPPAPRGPDRPEGIEEGGGEGDRDRSGRSVDGFLTLIWVDLRSLCLFSYHRLRDLLLIVTRIVELLGR-------RGWEILKYCWNLLQYWIQELKNSAISLLNTTAIVVAEGTDRVIEVVQRIFRAILHIPRRIRQGLERLLL---------------
>IC.1240.0.F5
MKVTGIKKNYQH-LWKW-----------GITLLGLLMMSYSI--AEQLWVTVYYGVPVWKDATTTLFCASDAKAYDTEAHNVWATHACVPTDPNPQEIILE-NVTEMFNAWKNDMVEQMHKDIIELWDQSLKPCVKLTP-LC---VTLNCTDYVGNCLSNDSSNC--------------WRTANDTGWEKMEKGDIKNCSFKVT-TF-ARDKW-QKDYALFYKLDVVPIDNST---------------NNDNY------KSYRLISCNTSVIKQACPKVSFEPIPIHYCTPAGFALLKCNNESFSGKGECNNVSTVLCTHGIKPVVSTQLLLNGSLAKEGVVIRSENITDNMKNIIVQLKNPVEINCIRPNNN-TRKGIHM---GPG----G-S-----IYTTGAIIGDIRQAHCNISSEKWNNTLRHVVKKLRE--QLG----NKTMNFK-NSSGGDPEIVMHTFNCGGEFFYCDTTPLFNSTWRNDTWN-----------ETEVSSHNSTNITLTCRIRQVINMWQKVGKAMYAPPIRGQIRCSSNITGLLLTRDGG--------NSSSSDETFRPGGGDMRDNWRSELYKYKVVKVEPLGVAPNKAKRRVVQREKRA-VT-LGALFLGFLGAAGSTMGAASMTLTVQARLLLTGIVQQQN-NLLRAIEAQQHLLQLTVWGIKQLQARVLAVERYLRDQQLLGIWGCSGKLICTTTVPWNTSWS--NKS-LHDIWDNMTWMQWDREIDNYTQEIYNLLEKAQNQQEQNEQELLGLDKWASLWNWFSITNWLWYIKIFIMIVGGLIGLRIVFTVLSIVNRVRQGYSPLSFQI-RPPAPRGPDRPEGIEEGGGEEDRDRSGRLVDGFLTLIWVDLRSLCLFSYHRLRDLLLIVTRIVELLGR-------RGWKILKYCWNLLQYWIQELKNSAISLLNTTAIVVAEGTDRVIEVVQRIFRAILHVPRRIRQGLERLLL---------------
>IC.1260.0.G1
MRVKGIRNNY---LRRW-----------GIMLLGMLMI-CSA--TEKLWVTVYYGVPVWKEANTTLFCASDAKAYDTEAHNVWATHACVPTDPNPQEVYLE-NVTENFNMWKNDMVEQMHQDIISLWDQSLKPCVKLTP-FC---VTLNCSNVNRTEANAT----------------------MTNSSSMEEGGEIKNCTFNIT-TG-VTNKV-QKEYALLYKLDVMPIDN----------------------------TSYTLINCNTSVITQACPKVSFEPIPIHFCTPAGFAILKCNDEGFNGTGPCRNVSTVQCTHGIRPVVSTQLLLNGSLAKGEIVIRSENFTDNTKTIIVQLNETVEINCTRPNNN-TRKSIHI---GPG----R-A-----WFATGDIIGNIRQAHCNLTGLKWNKTVQQIRAKLEE--KY-----NKTIRFD-RSSGGDPEIEMLTFNCGGEFFYCNTTQLFNNTWINN----------------SSEINNITNITLPCRIKQIINRWQEVGKAMYAPPIQGQISCSSNITGLLLTRDGG------GGNGTNDTETFRPGGGDMRNNWRSELYKYKVVRIEPLGVAPTKAKRRVVQREKRA-VGTIGAMFLGFLGAAGSTMGAASMMLTVQARQLLSGIVQQQN-NLLRAIEAQQHMLQLTVWGIKQLQARVLAVERYLKDQQLLGIWGCSGKLICTTTVPWNASWS--NKS-LDKIWNNMTWMEWDREINNYSHLIYSLIEESQNQQEKNEQELLELDKWDSLWNWFSITKWLWYIKIFIMIVGGLIGLRIVFTVLSIVNRVRQGYSPLSFQT-HLPTPRGPDRPGGTEEEGGERDRDRSEPLVTGFLAIIWVDLRNLCLFSYHRLRDLLLIVARTVELLGR-------RGWEALKYWWSLLQYWGQEIKNSAVSLLNATAIAVAEGTDRIIEVAQRVGRAVIHIPTRIRQGLERALQ---------------
>IC.1260.0.G9
MRVKGIRNNY---LRRW-----------GIMLLGMLMI-CSA--TEKLWVTVYYGVPVWKEANTTLFCASDAKAYDTEAHNVWATHACVPTDPNPQEVYLE-NVTENFNMWKNDMVEQMHQDIISLWDQSLKPCVKLTP-FC---VSLNCSNVNRTEVNANM---------------------TNSSSSMEEEGEIKNCTFNIT-TG-VNNKV-QKEYALLYKLDVMPIDN----------------------------TSYTLINCNTSVITQACPKVSFEPIPIHFCTPAGFAILKCNDEGFNGTGPCRNVSTVQCTHGIRPVVSTQLLLNGSLAKGEIVIRSENFTDNTKTIIVQLNETVEINCTRPNNN-TRKSIHI---GPG----R-A-----WFATGDIIGNIRQAHCNLTGLKWRKTIQQIRAKLGE--KY-----NKTIRFN-RSSGGDPEIVMLTFNCGGEFFYCNTTQLFNNTWINS--------------------NETNNITLPCRIKQIINRWQEVGKAMYAPPIQGQISCSSNITGLLLTRDGG------GGNGTNNTETFRPGGGDMRNNWRSELYKYKVVRIEPLGVAPTKAKRRVVQREKRA-VGTIGAMFLGFLGAAGSTMGAASMMLTVQARQLLSGIVQQQN-NLLRAIEAQQHMLQLTVWGIKQLQARVLAVERYLKDQQLLGIWGCSGKLICTTTVPWNASWS--NKS-LDKIWNNMTWMEWDREINNYSHLIYSLIEESQNQQEKNEQELLELDKWDSLWNWFNITKWLWYIKIFIMIVGGLIGLRIVFTVLSIVNRVRQGYSPLSFQT-HLPTPRGPDRPGGTEEEGGERDRDRSEPLVTGFLAIIWVDLRNLCLFSYHRLRDLLLIVARIVELLGR-------RGWEALKYWWSLLQYWGQEIKNSAVSLLNATAIAVAEGTDRIIEVAQRVGRAVIHIPTRIRQGLERALQ---------------
>IC.1329.0.D2
MRVKGIRKNYQH-SWTW-----------GMMLLGMFMI-CSA--TKDLWVTVYYGVPVWKEANTTLFCASDAKAYKAEAHNVWATHACVPTDPNPQEVVLE-NVTEEFNMGKNDMVEQMHEDIISLWDQSLKPCVKLTP-LC---VTLNCTNNVTVN--------------------------------KTVIEEIKNCSFNTT-TG-MRDKV-QKNYALFYSLDVIPIDN-----------------NTSSY------ARYILRSCNTSIITQACPKVTFEPIPIHYCAPAGFAILKCNDKKFNGTGSCKNVSTVQCTHGIKPVVSTQLLLNGSLAEEEVVIRSVNFSNNAKTIIVQLNTSVEINCTRPSNN-TRKSIPI---GPG----R-T-----FYATGKIIGDIRNAHCTLNRTQWNNTLKQIAKKLRE--QIG----NKTIVFN-QSSGGDPEIVMHSFNCAGEFFYCNTTQLFNSTWFSNGT------------GKTYNSTGNDTITLPCRIKQIINMWQEVGKAMYAPPIRGSITCKSNITGLLLTRDGG-------NRNDTEPEIFRPGGGDMRDNWRSELYKYKVVKIEPLGLAPTKAKRRVVQREKRA--A-LGAVFLGFLGAAGSTMGAASLTLTVQARQLLSGIVQQQN-NLLRAIEAQQHMLQLTVWGIKQLQARVLALERYLMDQQLLGMWGCSGKIICTTAVPWNATWNKNDTN-LNSIWDNMTWMQWEREISNNTDYIYKLLEIAQNQQEKNEQDLLELDKWASLWNWFDISNWLWYIKIFIMIVGGLIGLRIVFAVLSVVNRVRQGYSPLSFQT-HLPIPRGPDRPEGIEEEGGERDRDRSIRLVSGFSALIWDDLRSLCLFSYHRLRDLLLIATRIVELLGR-------RGWEVLKYWWNLLQYWSQELKSSAISLFNATAITVAEGTDRVIEIVQRAFRAVFHIPRRIRQGFERALL---------------
>IC.1329.0.H3
MRVKGIRKNYQH-SWTW-----------GMMLLGMFMI-CSA--TKDLWVTVYYGVPVWKEANTTLFCASDAKAYKAEVHNVWATHACVPTDPNPQEVVLK-NVTEEFNMGKNDMVEQMHEDIISLWDQSLKPCVKLTP-LC---VTLNCTNATVNATVA------------------------NGNSTTKSIEEIKNCSFNTT-TG-MRDKV-QKNYALFYSLDVIPIDND-----------------ASSH------ASYILRSCNTSIITQACPKVTFEPIPIHYCAPAGFAILKCNDKKFNGTGSCKNVSTVQCTHGIKPVVSTQLLLNGSLAEEEVVIRSVNFSNNAKTIIVQLNTSVEINCTRPGNN-TRKSIHI---GPG----R-T-----FYATGDIIGDIRNAHCNLTRTLWNNTLKQIAKKLRE--QFG----NKTIVFN-QSSGGDPEIVMHSFNCAGEFFYCNTTQLFNSTWFSNDT------------EKTYNPTGNDTITLPCRIKQIINMWQEVGKAMYAPPIRGNINCKSNITGLLLTRDGG-------NGNDNETEIFRPGGGDMRDNWRSELYKYKVVKIEPLGLAPTKAKRRVVQREKRA--A-LGAVFLGFLGAAGSTMGAASLTLTVQARQLLSGIVQQQN-NLLRAIEAQQHMLQLTVWGIKQLQARVLALERYLVDQQLLGIWGCSGKIICTTAVPWNATWNKNDTN-LSSIWDDMTWMQWEREISNNTDYIYKLLEIAQNQQEKNEQDLLELDKWASLWNWFDISNWLWYIKIFIMIVGGLIGLRIVFAVLSVVNRVRQGYSPLSFQT-HLPIPRGTDRPEGIEEEGGERDRDRSIRLVNGFSALIWDDLRSLCLFSYHRLRDLLLVVARIVELLGH-------RGWEVLKYWWNLLQYWSQELKSSAISLFNATAITVAEGTDRVIELVQRAFRAVLHIPRRIRQGFERALL---------------
>IC.1329.0.H9
MRVKGIRKNYQH-SWTW-----------GMMLLGMFMI-CSA--TKDLWVTVYYGVPVWKEANTTLFCASDAKAYKAEVHNVWATHACVPTDPNPQEVVLG-NVTEDFNMGKNNMVEQMHEDIISLWDQSLRPCVKLTP-LC---VTLNCTNAVTNATIA----------------------------NGTMIEEMKNCSFNTT-TG-MRDKV-QKNYALFYSLDVIPIDN--------------------DT------SSYILRSCNTSIITQACPKVTFEPIPIHYCAPAGFAILKCNDKKFNGTGSCKNVSTVQCTHGIKPVVSTQLLLNGSLAEEEVVIRSVNFSNNAKTIIVQLNTSVEINCTRPGNN-TRKSIHI---GPG----R-T-----FYATGDIIGDIRNAHCNLTRTLWNNTLKQIAKKLRE--QFG----NKTIVFN-QSSGGDPEIVMHSFNCAGEFFYCNTTQLFNSTWFSNDT------------GKTYNSPGNDTITLPCRIKQIINMWQEVGKAMYAPPIRGNINCKSNITGLLLTRDGG-------NGNDNETEIFRPGGGDMRDNWRSELYKYKVVKIEPLGLAPTRAKRRVVQREKRA--A-LGAVFLGFLGAAGSTMGAASLTLTVQARQLLSGIVQQQN-NLLRAIEAQQHMLQLTVWGIKQLQARVLALERYLVDQQLLGIWGCSGKIICTTAVPWNATWNKNDTN-LSSIWDDMTWMQWEREISNNTDYIYKLLEIAQNQQEKNEQDLLELDKWASLWNWFDISNWLWYIKIFIMIVGGLIGLRIVFAVLSVVNRVRQGYSPLSFQT-HLPIPRGTDRPEGIEEEGGERDRDRSIRLVNGFSALIWDDLRSLCLFSYHRLRDLLLIATRIVELLGR-------RGWEVLKYWWNLLQYWSQELKSSAISLFNATAITVAEGTDRVIEVVQRAFRAVLHIPRRIRQGFERALL---------------
>IC.1331.0.E11
MKVKEIRKNC---WWKW-----------GMMLLGMLMI-CSA--TEQLWVTVYYGVPVWKEATTTLFCASDAKGYDTEAHNVWATHACVPTDPNPQEVVLE-NVTENFNMWKNNMVEQMQEDIISLWDQSLKPCVELTP-LC---VTLNCTDLRKNATNTT-----------------------NSREGIRDEGGMKNCSFNIT-TN-MGDKR-QKEYALFYKSDVVQIND-------------------NND------TSYRLISCNTSVITQACPKISFEPLPIHYCAPAGFAILKCNDKKFNGSGPCTNVSTVQCTHGIMPVVSTQLLLNGSLAEEEVVIRSENFTNNAKTIIIQLNTSVEINCTRPNNN-TRKDIHM---GPG----R-A-----IYTTGEIIGDIRQAHCNISKTKWNNTLSLIVKKLGE--QF-----NKTIIFN-KHSGGDLEIVTHSFNCGGEFFYCSTTQLFNSSWHKNGTR-----------KDATGNNTDDTITLPCRIKQIINMWQKVGKAMYAPPIRGQIKCSSNITGILLTRDGG-------NNESRNNETFRPGGGDMRDNWRSELYKYKVVKIEPLGVAPTKAKRRVVQREKRA-VG-IGALFLGFLGAAGSTMGAASVTLTVQARLLLSGIVQQQN-NLLRAIEAQQHLLQLTVWGIKQLQARVLAVERYLKDQQLLGIWGCSGKLICTTAVPWNTSWS--NKS-LDKIWNNMTWMQWEREIDNYTSLIYTLIEESQNQQEKNEQELLELDKWASLWTWFDISNWLWYIRIFIMIVGGLIGLRIVFAVLSIVNRVRQGYSPLSFQT-RLPTQRGPDRPEETEEEGGERDRSRSRQLADGLLTLIWVDLRSLCLFSYHRLRDLLLILTRIVELLGR-------RGWEILKYWWNLLQYWSQELKNSAVSLLNTIAIAVAEGTDRIIEILQRIGRAILNIPTRIRQGLERALL---------------
>IC.1331.0.E3
MKVKEIRKNY---WWKW-----------GMMLLGMLMI-CSA--TEQLWVTVYYGVPVWKEATTTLFCASDAKGYDTEAHNVWATHACVPTDPNPQEVVLG-NVTENFNMWKNNMVEQMQEDIISLWDQSLKPCVELTP-LC---VTLNCTDLKNATNTNN-------------------------NSGIRDEGGMKNCSFNIT-TN-MGDKR-QREYALFYKSDVVQIND-------------------NND------TSYRLISCNTSVITQACPKISFEPLPIHYCAPAGFAILKCNDKKFNGSGPCTNVSTVQCTHGIMPVVSTQLLLNGSLAEEEVIIRSENFTNNAKTIIVQLNTSVEINCTRPNNN-TRKGINI---GPG----R-A-----FYTTGEIIGDIRQAHCNISRTKWNNTLGLIVEKLRK--QF-----NKTIVFT-HHSGGDLEIVMHSFNCGGEFFYCDTSQLFNSSWNGTQE-------------DATGEGSNDTITLPCRIKQIINMWQKVGKAMYAPPIRGQIKCSSNITGLLLTRDGG--------LNSSNNETFRPGGGDMRDNWRSELYKYKVVKIEPLGVAPTKAKRRVVQREKRA-VG-IGALFLGFLGAAGSTMGAASVTLTVQARLLLSGIVQQQN-NLLRAIEAQQHLLQLTVWGIKQLQARVLAVERYLKDQQLLGIWGCSGKLICTTAVPWNTSWS--NKS-LDKIWNNMTWMQWEREIDNYTSLIYTLIEESQNQQEKNEQELLELDKWASLWTWFDISNWLWYIRIFIMIVGGLIGLRIVFAVLSIVNRVRQGYSPLSFQT-RLPTQRGPDRPEETEEEGGERDRSRSRQLADGLLTLIWVDLRSLCLFSYHRLRDLLLILTRIVELLGR-------RGWETLKYWWNLLQYWSQELKNSAVSLLNAIAIAVAGGTDRIIEILQRIGRAILNIPTRIRQGLERALL---------------
>IC.1331.0.E4
MKVKEIRKNC---WWKW-----------GMMLLGMLMI-CSA--TEKLWVTVYYGVPVWKEATTTLFCASDAKGYDTEAHNVWATHACVPTDPNPQEVVLE-NVTENFNMWKNNMVEQMQEDIISLWDQSLKPCVELTP-LC---VTLNCTDLRNATNTT------------------------NNSNGIRDEGGMKNCSFNIT-TN-MGDKR-QREYALFYKSDVVQIND-------------------NND------TSYRLISCNTSVITQACPKISFEPLPIHYCAPAGFAILKCNDKKFNGSGPCTNVSTVQCTHGIMPVVSTQLLLNGSLAEEEVVIRSENFTNNAKTIIVQLNTSVEINCTRPNNN-TRKGINM---GPG----R-A-----IYTTGEIIGDIRQAHCNISKTKWNNTLGLIVKKLRK--QF-----NKTIVFT-HHSGGDLEIVMHSFNCGGEFFYCDTSQLFNSSWNGTQE-------------DATGEGSNDTITLPCRIKQIINMWQKVGKAMYAPPIRGQIKCSSNITGLLLTRDGG--------LNSSNNETFRPGGGDMRDNWRSELYKYKVVKIEPLGVAPTKAKRRVVQREKRA-VG-IGALFLGFLGAAGSTMGAASVTLTVQARLLLSGIVQQQN-NLLRAIEAQQHLLQLTVWGIKQLQARVLAVERYLKDQQLLGIWGCSGKLICTTAVPWNTSWS--NKS-LDKIWNNMTWMQWEREIDNYTSLIYTLIEESQNQQEKNEQELLELDKWASLWTWFDISNWLWYIRIFIMIVGGLIGLRIVFAVLSIVNRVRQGYSPLSFQT-RLPTQRGPDRPEETEEEGGERDRSRSRQLADGLLTLIWVDLRSLCLFSYHRLRDLLLILTRIVELLGR-------RGWETLKYWWNLLQYWSQELKNSAVSLLNAIAIAVAEGTDRIIEILQRIGRAILNIPTRIRQGLERALL---------------
>IC.1331.0.E6
MKVKEIRKNC---WWKW-----------GMMLLGMLMI-CSA--TEKLWVTVYYGVPVWKEATTTLFCASDAKGYDTEAHNVWATHACVPTDPNPQEVVLG-NVTENFNMWKNNMVEQMQEDIISLWDQSLKPCVELTP-LC---VTLNCTDLKNATNTI------------------------NSSNGIRDEGGMKNCSFNIT-TN-MGDKR-QREYALFYKSDVVQIND-------------------NND------TSYRLISCNTSVITQACPKISFEPLPIHYCAPAGFAILKCNDKKFNGSGPCTNVSTVQCTHGIMPVVSTQLLLNGSLAEEEVVIRSENFTNNAKTIIVQLNTSVEINCTRPNNN-TRKGINM---GPG----R-A-----IYTTGEIIGDIRQAHCNISKTKWNNTLGLIVEKLRK--QF-----NKTIVFT-HHSGGDLEIVMHSFNCGGEFFYCDTSQLFNSSWNGTQE-------------DATGEGSNDTITLPCRIKQIINMWQKVGKAMYAPPIRGQIKCSSNITGLLLTRDGG--------LNSSNNETFRPGGGDMRDNWRSELYKYKVVKIEPLGVAPTKAKRRVVQREKRA-VG-IGALFLGFLGAAGSTMGAASVTLTVQARLLLSGIVQQQN-NLLRAIEAQQHLLQLTVWGIKQLQARVLAVERYLKDQQLLGIWGCSGKLICTTAVPWNTSWS--NKS-LDKIWNNMTWMQWEREIDNYTSLIYTLIEESQNQQEKNEQELLELDKWASLWTWFDISNWLWYIRIFIMIVGGLIGLRIVFAVLSIVNRVRQGYSPLSFQT-RLPTQRGPDRPEETEEEGGERDRSRSRQLADGLLTLIWVDLRSLCLFSYHRLRDLLLILTRIVELLGR-------RGWETLKYWWNLLQYWSQELKNSAVSLLNAIAIAVAEGTDRIIEILQRIGRAILNIPTRIRQGLERALL---------------
>IC.1336.0.C11
MRAKGTRKNYQQ-LWMW-----------GIRFIWLLMI-CSA--TGPLWVTVYYGVPVWKEATTTLFCASDAKAYDTEVHNVWATHACVPTDPSPQEVVLE-NVTENFNMGKNNMVDQMHEDIISLWDQSLKPCVKLTP-LC---VTLTCTNVTLNCTNATLANN--------------NATLANNSIDNSGAEEIKNCSFNVT-TS-LRDKM-QTEYALLYKTDIVSIGG--------------------NN------SSYRLISCNTSVITQACPKVSFEPIPIHYCAPAGFAILKCNDKKFNGTGPCKNVSTVQCTHGIRPVVSTQLLLNGSLAEEEIVIRSENFTNNAKTIIVQLNKTVIINCTRPNNN-TRKSITI---GPG----R-A-----FYATGSIIGDIRKAYCTISRKDWKNTLKGIVEKLKE--QFN----KTEIDFKQPVKGGDPEIVMHSFNCGGEFFYCNTTELFNSTWTFNGTW----------QSNGPWNSSDTNITLPCRIKQIINLWQEVGKAMYAPPIKGLINCSSNITGLLLIRDGG-------GNESRTNETFRPGGGDMRDNWRSELYKYKVVKIEPLGVAPTKAKRRVVQREKRA-IG-LGAMFLGFLGAAGSTMGAASITLTVQARQLLSGIVQQQN-NLLRAIEAQQHMLQLTVWGIKQLQARVLAVERYLKDQQLLGIWGCSGKLICTTAVPWNASWS--NRS-LDYIWDNMTWMEWEKEIDNYTGLIYTLLEQSQTQQEKNEQELLELDKWASLWNWFDISNWLWYIKLFIMIVGGLVGLRIVFTVLSIVSRARQGYSPLSLQT-HLPAPRGPDRPGGIEEEGGERDRGGSGPLVNGFLTLIWVDLRSLCLFSYHHLRDLLLIAARIVELLGR-------RGWEALKYWWNLLQYWIQELKKSAVSLFNTTAIAVAEGTDRVIEVVQRACRAIRHIPRRIRQGLERCLL---------------
>IC.1378.0.E1
MRVKGIRKNWQH-WWRW-----------GTMLLGMLMI-CSA--ADQLWVTVYYGVPVWKEATTTLFCASDAKSYDTEVHNVWATHACVPTDPNPQEMELK-NVTEDFNMWKNNMVEQMHEDVISLWDQSLKPCVKLTP-LC---VTLNCTDWTNSTKTSNTSASNGT---------TASTPTTNGINATLEGGEVKNCSFYTD-TP-IRDKI-QKVYALFYKLDVVPIDNTTRCD--------NDTNNEVNC------TQYRLIHCNTSVITQACPKVSFEPIPIHYCAPAGFAILKCNEKNFTGKGPCKNVSTVQCTHGIRPVVSTQLLLNGSLAEEEILIKSENISDNSKNIIVQLNQSITITCTRPSNN-TRRRITM---GPG----R-V-----LYTTGQIIGDIRKAYCEINGTHWTSTLKQIAQILRE--KVN----RTKIVFN-ESSGGDPEIVRHSFNCGGEFFYCDTTKLFNGTWNGSTW------------SDTNTNETTETIILPCRIKQIINLWQEVGKAMYAPPIKGVIKCTSNITGLILTKDGD--------INNTESETFRPGGGDMRDNWRSELYKYKVVKLEPLGIAPNKAKRRVVQRERRA-VG-LGALFLGFLGTAGSTMGAASVLLTVQARQLLSGIVQQQN-NLLRAIEAQQHLLQLTVWGIKQLQARVLAVERYLKDQQLLGIWGCSGKLICTTDVPWNTSWS--NKS-MKDIWGTMTWMQWEKEIDNYTDLIYSLLTNSQYQQEKNEQDLLALDKWDSLWNWFNITNWLWYIKIFIMIVGGLIGLRIFFTVLSIVNRVRKGYSPLSLQT-HLPTPRGPDRLEGIEEEGGERDRDTSGRLVNGFLAIVWVDLRSLFLFLYHRLRDLLLIAARIVELLGR-------RGWEILKYWWSLLQYWSQELKNSAVSLLNATAIAVGEGTDRIIEVLQRIFRAILHIPTRIRQGLERLLL---------------
>IC.1378.0.E5
MRVKGIRKNWQH-WWRW-----------GTMLLGMLMI-CSA--ADQLWVTVYYGVPVWKEATTTLFCASDAKSYDTEVHNVWATHACVPTDPNPQEMELK-NVTEDFNMWKNNMVEQMHEDVISLWDQSLKPCVKLTP-LC---VTLNCTDWTNGTKTVNTSAINST---------NAPITTTSSINKTLEGGEVKNCSFYTD-TP-IRDKI-QKEYALFYKLDVVQIDNKTS-------------CNTSNSSPKATCTQYRLINCNTSVITQACPKVSFEPIPIHYCAPAGFAILKCNEKNFTGKGPCKNVSTVQCTHGIRPVVSTQLLLNGSLAEEEILIKSKNISDNSKNIIVQLNESIPITCTRPSNN-TRRSIPM---GPG----K-V-----LYATEQIIGDIRKAYCEINGTKWESTLKQIAQILKE--KVN----RTKIVFN-ESSGGDPEIVKHSFNCGGEFFYCDTTKLFTSTWNGSTW------------NDTNTNETNKKIILPCRIKQIINLWQEVGKAMYAPPIKGVIKCISNITGLILTRDG--------NRSNTESETFRPGGGDMRDNWRSELYKYKVVKIEPLGIAPNRAKRRVVQRERRA-VG-LGALFLGFLGTAGSTMGAASVLLTVQARQLLSGIVQQQN-NLLRAIEAQQHLLQLTVWGIKQLQARVLAVERYLKDQQLLGIWGCSGKLICTTAVPWNTSWS--NKS-MEQIWNGSTWMQWEKEIDNYTDLIYTLLTNSQYQQEKNEQELLALDKWDSLWNWFSITNWLWYIKIFIMIVGGLIGLRIFFTVLSIVNRVRKGYSPLSLQT-HLPTPRGPDRPEGIEEEGGERDRDTSGRLVNGFLAIVWVDLRSLFLFLYHRLRDLLLIAARIVELLGR-------RGWEILKYWWSLLQYWSQELKNSAVSLLNATAIAVGEGTDRIIEILQRIFRAILHIPTRIRQGLERLLL---------------
>IC.1378.0.F7
MRVKGIRKNWQH-WWRW-----------GTMLLGMLMI-CSA--ADQLWVTVYYGVPVWKEATTTLFCASDAKSYDTEVHNVWATHACVPTDPNPQEMELK-NVTEDFNMWKNNMVEQMHEDVISLWDQSLKPCVKLTP-LC---VTLNCTDWTNSTKTSNTSASNGT---------AASTPTTNGINATLEGGEVKNCSFYTD-TP-IRDKI-QKVYALFYKLDVVPIDNTTRCD--------NNTNNEVNC------TQYRLIHCNTSVITQACPKVSFEPIPIHYCAPAGFAILKCNEKNFTGKGPCKNVSTVQCTHGIRPVVSTQLLLNGSLAEEEILIKSENISDNSKNIIVQLNQSITITCTRPSNN-TRRRITM---GPG----R-V-----LYTTGQIIGDIRKAYCEINGTQWTSTLKQIAQILRE--KVN----RTKIVFN-ESSGGDPEIVRHSFNCGGEFFYCDTTKLFNGTWNGSTW------------SDTNTNETTGTIILPCRIKQIINLWQEVGKAMYAPPIKGVIKCTSNITGLILTKDGD--------INNTESETFRPGGGDMRDNWRSELYKYKVVKLEPLGIAPNKAKRRVVQRERRA-VG-LGALFLGFLGTAGSTMGAASVLLTVQARQLLSGIVQQQN-NLLRAIEAQQHLLQLTVWGIKQLQARVLAVERYLKDQQLLGIWGCSGKLICTTDVPWNTSWS--NKS-MGDIWGTMTWMQWEKEIDNYTDLIYSLLTNSQYQQEKNEQDLLALDKWESLWNWFSITNWLWYIKIFIMIVGGLIGLRIFFTVLSIVNRVRKGYSPLSLQT-HLPTPRGPDRPEGIEEEGGERDRDTSGRLVNGFLAIVWVDLRSLFLFLYHRLRDLLLIAARIVELLGR-------RGWEILKYWWSLLQYWSQELKNSAVSLLNATAIAVGEGTDRIIEVLQRIFRAILHIPTRIRQGLERLLL---------------
>IC.1386.0.F11
MRVKGIRKNYQH-WWRW-----------GMMLLGMLMI-CSA--AE-KWVTVYYGVPVWKEATTTLFCASDAKSYDTEVHNVWATHACVPTDPNPQEVILE-NVTENFNMWKNNMVDQMHEDIISLWDQSLKPCVKLTP-LC---VTLNCTDYKKNATNTT-----------------------TTPLTTASTGEIKNCSFNIT-TS-IRDRV-QKEYALFYTYDIVPIEDDTKK----------NESASNNT------LEYRLINCNTSMITQACPKVSFEPIPIHYCAPAGFAILKCNNKTFNGTGPCTNVSTVQCTHGIRPVVSTQLLLNGSLAEEDIVIRSENLTNNAKIIIVQLNKTVVINCTRPNNN-TRKSIHI---GPG----R-A-----FYATGAVIGDIRQAYCNISRKDWNATLGQVAKKLGE--QF-----NKTIVFA-PSSGGDPEITMHSFNCRGEFFYCNTTRLFNSTWLNGVQNA---------TNDTNESNGTDIITLPCRIKQIINMWQEVGRAMYAPPISGTLRCDSNITGLLLTRDGG------NTNSTSSNETFRPAGGNMRDNWRSELYKYKVVQIEPIGIAPTKARRRVVQREKRA-VG-IGALFIGFLGAAGSTMGAASMTLTVQARQLLSGIVQQQN-NLLRAIEAQQHLLQLTVWGIKQLRARVLAVERYLKDQQLLGIWGCSGKLICTTAVPWNSSWS--NKT-IEDIWENMTWRQWEREIDNYTDLIYSLLEESQNQQEKNEQELLELDKWANLWNWFNISNWLWYIKIFIMIVGGLIGLRIIFAVLSVVNRVRQGYSPLSFQT-RRPAQRGPDRPEGIEEEGGERDRDTSIRLVDGFLAIIWDDLRSLCLFSYHRLRDLLLIVTRIVELLGR-------RGWEALKYWWNLLQYWSQELQNSAISLLNATAIAVAEGTDRVIEILQRTGRAIRHIPTRIRQGLERALL---------------
>IC.1386.0.F9
MRVKGIRKNYQH-WWRW-----------GMMLLGMLMI-CSA--AE-KWVTVYYGVPVWKEATTTLFCASDAKSYDTEVHNVWATHACVPTDPNPQEVILE-NVTENFNMWKNNMVDQMHEDIISLWDQSLKPCVKLTP-LC---VTLNCTDYNNNATNTT------------------------TNPTPTSIGEIKNCSFNIT-TS-IRDRV-QKEYALFYTYDIVPIENDNM-------------GSASDN------TSYRLIHCNTSMITQACPKVSFEPIPIHYCAPAGFAILKCNNKTFNGTGPCTNVSTVQCTHGIRPVVSTQLLLNGSLAEEDIVIRSENLTNNAKIIIVQLNKTVLINCTRPNNN-TRKSIHI---GPG----R-A-----FYATGEVIGDIRQAYCNISRKDWNATLGQVAKKLGE--QF-----NKTIVFA-PSSGGDPEITMHSFNCKGEFFYCNTSKLFNSTWLNGVQNA---------TNDTNESNGTDIITLPCRIKQIINMWQEVGRAMYAPPIRGVIRCDTNITGLLLTRDGGN----TNITSSNENETFRPAGGNMRDNWRSELYKYKVVQIEPIGIAPTKARRRVVQREKRA-VG-LGALFIGFLGAAGSTMGAASMTLTVQARQLLSGIVQQQN-NLLRAIEAQQHLLQLTVWGIKQLRARVLAVERYLKDQQLLGIWGCSGKLICTTAVPWNSSWS--NKT-VEDIWGSMTWRQWEREIDNYTDLIYSLLEESQNQQERNEQELLELDKWANLWNWFNISNWLWYIKIFIMIVGGLIGLRIIFAVLSVVNRVRQGYSPLSFQT-RRPAQRGPDRPEGIEEEGGERDRDTSIRLVDGFLAIIWDDLRSLCLFSYHRLRDLLLIVTRIVELLGR-------RGWEALKYWWNLLQYWSQELQNSAISLLNATAIAVAEGTDRVIEVLQRIGRAIRHIPTRIRQGLERALL---------------
>IC.18.0.B1
MRVKEIRMNWQ------------------FLLLGLLMI-CST--AEDLWVTVYYGVPVWKEATTTLFCASDAKAYDTEVHNVWATHACVPTDPDPQEVVLE-NVTENFNVWKNDMVGQMHEDIISLWDQSLKPCVKLTP-LC---VTLNCTDDLTNNTNINVTN-----------------STNATSWGKMEKGEIKNCSFNIT-TN-IKDKM-QRQYALFYKLDVVPIENE----------------KDSSN------SSYRLISCNTSVITQACPKVSFEPIPIHYCAPAGFAILKCNDKKFNGSGPCTNVSTVQCTHGIRPVVSTQLLLNGSLAEEEVVIRSENFTNNAKTIIVQLNETVKIQCTRPNNN-TRKSIPM---APG----K-A-----FYATGDIIGDIRQAHCNISREKWNNTLKQIVTKLQE--QFG----NKTIVFR-PSSGGDPEIVTHSFNCGGEFFFCNTTQLFNSTWNSTG---------------SNGTEGNDTITLPCRIKQIINMWQSVGKAMYAPPIRGRINCTSDITGLLLTRDGG-----NNNNETRGNETFRPGGGDMRDNWRSELYKYKVVRIEPLGVAPTKAKRRVVQREKRA-VGTLGAMFLGFLGAAGSTMGAASVTLTVQARQLLSGIVQQQN-NLLRAIEAQQHMLQLTVWGIKQLQARLLAVERYLKDQQLLGIWGCSGKLICTTAVPWNASWS--NKT-LKQIWDNMTWMEWDREINNYTSLIHTLIEESQNQQEKNELELLELDKWANLWNWFDISNWLWYIKIFIMIVAGLVGLRIVFAVLSIVNRVRQGYSPLSLQT-RLPTPRGPDRPEGIEEEGGDRDRDRSGRLVTGFSELIWDDLRSLCLFSYHRLRDLLLIVARIVELLGR-------RGWEALKYLWNLLQYWSQELKNSAISLFDATAIAVAEGTDRIIEVVRRTFRAILHIPRRIRQGLERALL---------------
>IC.18.0.B6
MRVKEIRMNWQ------------------FLLLGMLMI-CST--AEDLWVTVYYGVPVWKEATTTLFCASDAKAYDTEVHNVWATHACVPTDPDPQEVVLE-NVTENFNVWKNDMVGQMHEDIISLWDQSLKPCVKLTP-LC---VTLNCTDDLTNNTNTNVT------------------STNATSWGKMDKGEIKNCSFNIT-TN-IQDKM-QKQYALFYKLDVVPIEN--------------------SN------SSYRLISCNTSVITQACPKVSFEPIPIHYCAPAGFAILKCNDKKFNGSGPCTNVSTVQCTHGIRPVVSTQLLLNGSLAEEEVVIRSENFTNNAKTIIVQLNETVEIECIRPNNN-TRKSIPM---APG----K-A-----FYATGDIIGDIRQAHCNISRGKWNNTLKQIVTKLQK--QFG----NKTIIFR-PSSGGDPEIVTHSFNCGGEFFFCNTTQLFNSTWNSTG---------------SNGTEGNDTITLPCRIKQIINMWQSVGKAMYAPPIRGRINCTSNITGLLLTRDGG-----NNNNETRGNETFRPGGGDMRDNWRSELYKYKVVRIEPLGVAPTKAKRRVVQREKRA-VGTLGAMFLGFLGAAGSTMGAASVTLTVQARQLLSGIVQQQN-NLLRAIEAQQHMLQLTVWGIKQLQARLLAVERYLKDQQLLGIWGCSGKLICTTAVPWNASWS--NKT-LDQIWNNMTWMEWDREINNYTSLIHTLIEESQNQQEKNELELLELDKWANLWNWFDISNWLWYIKIFIMIVAGLVGLRIVFAVLSIVNRVRQGYSPLSLQT-RLPTPRGPDRPEGIEEEGGDRDRDRSSRLVTGFSELIWDDLRSLCLFSYHRLRDLLLIVARIVELLGR-------RGWEALKYLWNLLQYWSQELKNSAISLFDATAIAVAEGTDRIIEVVRRTFRAFLHIPRRIRQGLERALL---------------
>IC.18.0.B8
MRVKEIRMNWQ------------------FLLLGMLMI-CST--AEDLWVTVYYGVPVWKEASTTLFCASDAKAYDTEVHNVWATHACVPTDPDPQEVVLE-NVTENFNVWKNDMVGQMHEDIISLWDQSLKPCVKLTP-LC---VTLNCTDELTNNTNTNVT------------------NATKSSWGKMDKGEIKNCSFNIT-TN-IQDKM-QRQYALFYKLDVVPIESE----------------KNSSN------SSYRLISCNTSVITQACPKVSFEPIPIHYCAPAGFAILKCNDKKFNGSGPCTNVSTVQCTHGIRPVVSTQLLLNGSLAEEEVVIRSENFTNNAKTIIVQLNETVKIECTRPNNN-TRKSIPM---APG----K-A-----FYATGDIIGDIRQAHCNISREKWNNTLKQIVTKLQE--QFG----NKTIVFR-PSSGGDPEIVTHSFNCGGEFFFCNTTQLFNSTWNSTG---------------SNGTEGNDTITLPCRIKQIINMWQSVGKAMYAPPIRGRINCTSNITGLLLTRDGG-----NNNNETKENETFRPGGGDMRDNWRSELYKYKVVRIEPLGVAPTKAKRRVVQREKRA-VGTLGAMFLGFLGAAGSTMGAASVTLTVQARQLLSGIVQQQN-NLLRAIEAQQHMLQLTVWGIKQLQARLLAVERYLKDQQLLGIWGCSGKLICTTAVPWNASWS--NKT-LKQIWDNMTWMEWDREINNYTELIYTLIEESQNQQEKNELELLELDKWANLWNWFDISNWLWYIKIFIMIVAGLVGLRIVFAVLSIVNRVRQGYSPLSLQT-RLPTPRGPDRPGGIEEEGGDRDRDRSGRLVTGFLGLIWDDLRSLCLFSYHRLRDLLLIAARIVELLGR-------RGWEALKYLWNLLQYWSQELKNSAISLLDATAIAVAEGTDRIIEVVRRTFRAFLHIPRRIRQGLERALL---------------
>IC.193.0.A8
MRVKGIRKNYAH-LWRGGTWKWGTMWKWGTMLLGMLMI-CST--AEDLWVTVYYGVPVWKEATTTLFCASDAKAYDTEVHNVWATHACVPTDPNPQEIVLG-NVTENFNMWKNNMVEQMHEDIISLWDQSLKPCVKLTP-LC---VTLNCTDSCINSNCSEQWRNN-------------TDVNNTMNWEKMEKGEIKNCSFNIT-TS-MRDKV-QKESALFYKSDIVLTDDNNN------------NSSNGNS------SFYRLISCNTSVIKQACPKVSFQPIPIHYCTPAGFAILKCNDKKFNGTGPCKNVSTVQCTHGIRPVVSTQLLLNGSLAEEEIVIRSENLTDNAKTIIVHLKEAVEINCTRLNNN-TRKGIHI---GPG----S-A-----FFAAGAIIGNIRQAHCNISRVKWNNTLQQVAKKLRE--QFP----NKTIVFK-PSSGGDPEVVAHSFNCGGEFFYCNTTPLFSSSWNTTQLN-----------STWDSIDTRENITIMCKIKQIINMWQSVGKAMYAPPIQGLIKCSSNITGLLLTRDGG-------NNSSSTNETFRPGGGDMRDNWRSELYKYKVVRIEPLGVAPTKAKRRVVQREKRA-VGTIGAMFLGFLGAAGSTMGAASVTLTVQARQLLSGIVQQQH-NLLRAIEAQQHLLQLTVWGIKQLQARVLAVERYLGDQQLLGIWGCSGKLICTTTVPWNTSWS--NKT-LKQIWENMTWMEWDKEINNYTQLIYTLIEESQEQQEKNEQDLLALDKWANLWNWFNITNWLWYIKIFIMIVGGLVGLRIVFAVLSIVSRVRQGYSPLSFQT-RLPTPRGPDRPEGIEEEGGERDRDRSGPLVNGFLELIWDDLRSLCLFSYHRLRDLLLIVVRIVELLGR-------RGWEALKYWWNLLQYWSQELKSSAISLLNATAITVAEGTDRIIEIVQRIVRAFLNIPTRIRQGLERALL---------------
>IC.193.0.B4
MRVKGIRKNYAH-LWRGGTWKWGTMWKWGTMLLGMLMI-CSA--AEDLWVTVYYGVPVWKEATTTLFCASDAKAYDTEVHNVWATHACVPTDPNPQEIVLG-NVTENFNMWKNNMVEQMHEDIISLWDQSLKPCVKLTP-LC---VTLNCTDSCINSNCSEQWRNN-------------TDVNNTMNWEKMEKGEIKNCSFNIT-TN-MRDKV-QKESALFYKSDIVLTDDNNN------------NSSNGNS------SFYRLISCNTSVIKQACPKVSFQPIPIHYCAPAGFAILKCNNKTFNGTGPCKNVSTVQCTHGIRPVVSTQLLLNGSLAEEKIVIRSENLTDNAKTIIVHLKEAVEINCTRLNNN-TRKGIHI---GPG----S-A-----FFAAGAIIGNIRQAHCNISRVKWNNTLQQVAKKLRE--QFP----NKTIVFK-PSSGGDPEVVAHSFNCGGEFFYCNTTPLFSSSWNTTQLN-----------STWDSIDTRENITIMCKIKQIINMWQSVGKAMYAPPIQGLIKCSSNITGLLLTRDGG-------NNSSSTNETFRPGGGDMRDNWRSELYKYKVVRIEPLGVAPTKAKRRVVQREKRA-VGTIGAMFLGFLGAAGSTMGAASVTLTVQARQLLSGIVQQQH-NLLRAIEAQQHLLQLTVWGIKQLQARVLAVERYLGDQQLLGIWGCSGKLICTTTVPWNTSWS--NKS-LSQIWDNMTWMEWDKEINNYTHLIYSLIEESQEQQEKNEQDLLALDKWANLWNWFNITNWLWYIKIFIMIVGGLVGLRIIFAVLSIVNRVRQGYSPLSFQT-RLPTPRGPDRPEGIEEEGGERDRDRSGPLVNGFLELIWDDLRSLCLFSYHRLRDLLLIVVRIVELLGR-------RGWEALKYWWNLLQYWSQELKSSAISLLNATAITVAEGTDRIIEIVQRIVRAFLNIPTRIRQGLERALL---------------
>IC.193.0.MX
MRVKGIRKNYAH-LWRGGTWKWGTMWKWGTMLLGMLMI-CSA--AEDLWVTVYYGVPVWKEATTTLFCASDAKAYDTEVHNVWATHACVPTDPNPQEIVLG-NVTENFNMWKNNMVEQMHEDIISLWDQSLKPCVKLTP-LC---VTLNCTDHCINSNCSEQWRNN-------------TDVNNTLNWEKMEKGEIKNCSFNIT-TN-MRDKV-QKESALFYKADIVLIDENNN------------NSSNDNS------SFYRLISCNTSVIKQACPKVSFQPIPIHYCAPAGFAILKCNNKTFNGTGPCKNVSTVQCTHGIRPVVSTQLLLNGSLAEEEIVIRSENLTDNAKTIIVHLKEAVEINCTRLNNN-TRKGIHI---GPG----S-A-----FFAAGAIIGNIRQAHCNISRVKWNNTLQQVAKKLRE--QFP----NKTIVFK-PSSGGDPEVVAHSFNCGGEFFYCNTTPLFSSSWNTTQLN-----------STWDSIDTRENITIMCKIKQIINMWQSVGKAMYAPPIQGLIKCSSNITGLLLTRDGG-------NNSSSTNETFRPGGGDMRDNWRSELYKYKVVRIEPLGVAPTKAKRRVVQREKRA-VGTIGAMFLGFLGAAGSTMGAASVTLTVQARQLLSGIVQQQH-NLLRAIEAQQHLLQLTVWGIKQLQARVLAVERYLGDQQLLGIWGCSGKLICTTTVPWNTSWS--NKT-LKEIWDNMTWMEWDKEINNYTHLIYSLIEESQEQQEKNEQDLLALDKWASLWNWFNITNWLWYIKIFIMIVGGLVGLRIVFAVLSIVSRVRQGYSPLSFQT-RLPTPRGPDRPEGIEKEGGERDRDRSGPLVNGFLELIWDDLRSLCLFSYHRLRDLLLIVVRIVELLGR-------RGWEALKYWWNLLQYWSQELKSSAISLLNATAITVAEGTDRIIEIVQRIVRAFLNIPTRIRQGLERALL---------------
>IC.2.0.A7
MRVMGIRKKYQH-LWRG-----------GTLLLGMLMI-CRA--AEEAWVTVYYGVPVWKEATTTLFCASDAKAYDTEVHNVWATHACVPTDPSPQEIKLE-NVTENFNMWKNNMVEQMHEDIISLWDQSLKPCVKLTP-LC---VTLNCTDVSNNATNIT-----------------------SGSKETMEKGEIKNCSFNIT-TN-IRDKV-QKTYALFYKLDVVPIDSKNTSKND-----NASCKNNTCY------RLNRLISCNTSVITQACPKVSFEPIPIHYCAPAGFAILKCNNKTFNGTGPCTNVSTVQCTHGIRPVVSTQLLLNGSLAEEEIVIRSENITDNTKTIIVQLKEPVEINCTRPNNN-TRKGIHI---GPG----R-A-----FYAT-DIIGNIRQAHCNISREKWNNTLKQIVGKLRE--HFR----NKTIAFN-PSSGGDPEIVMHSFNCGGEFFYCNTTRLFNSTWQDNS--------------TEGSNNTEKIITLPCKIKQIINMWQEVGKAMYAPPIKGQISCSSNITGLLLTRDGG------KNNDTNETEIFRPGGGDMRDNWRSELYKYKVVRIEPLGIAPTKAKRRVVQREKRA-VG-IGALFLGFLGAAGSTMGAASLTLTVQARLLLSGIVQQQN-NLLRAIEAQHQLLQLTVWGIKQLQARVLAVERYLKDQQLLGIWGCSGKLICTTAVPWNTSWS--NRT-VDEIWNNMTWMQWEKEIDNYTSLIYTLIGESQIQQEKNEQDLLKLDEWASLWNWFDISKWLWYIKIFIMIVGGLIGLRIVFTVLSIVNRVRQGYSPISFQT-RSPAPRGPDRPEGIEEEGGGRDRDRSGRLVDGFLAIIWVDLRSLFLFSYHRLRDLLLIVTRIVELLGR-------RGWEALKYWWNLLQYWSQELKNSAVSLLNATAIAVAEGTDRIIEILQRAYRAILHIPTRIRQGLERALL---------------
>IC.2.0.C1
MRVMGIRKNYQH-LWKG-----------GTLLLGMLMI-CRA--AEEAWVTVYYGVPVWKEATTTLFCASDAKAYDTEVHNVWATHACVPTDPSPQEIKLE-NVTENFNMWKNNMVEQMHEDIISLWDQSLKPCVKLTP-LC---VTLNCTDVQKNATKIT-----------------------SSSEETMEKGEIKNCSFNIT-TN-IRDKV-QKTYALFYKLDVVPIVNDS--------------NSHNDN------TSYRLISCNTSVITQACPKVSFEPIPIHYCAPAGFAILKCNNKTFNGTGPCTNVSTVQCTHGIRPVVSTQLLLNGSLAEEEIVIRSENITDNTKTIIVQLKKPVEINCTRPNNN-TRKSIHI---GPG----R-A-----FYAT-DIIGNIRQAHCNISREEWNNTLIQVVTKLRE--HFR----NKTIAFN-PSSGGDPEIVMHSFNCGGEFFYCNTTRLFNSTWQDNS--------------TEGSNNTEKIITLPCKIKQIINMWQEVGKAMYAPPIRGQISCSSNITGLLLTRDGG------KDNDKNETEIFRPGGGDMRDNWRSELYKYKVVRIEPLGIAPTKAKRRVVQREKRA-VG-IGALFLGFLGAAGSTMGAASLTLTVQARLLLSGIVQQQN-NLLRAIEAQHQLLQLTVWGIKQLQARVLAVERYLKDQQLLGIWGCSGKLICTTAVPWNTSWS--NRT-VDEIWNNMTWMQWEKEIDNYTSLIYTLIGESQIQQEKNEQDLLKLDQWASLWSWFDITKWLWYIKIFIMIVGGLIGLRIVFTVLSIVNRVRQGYSPISFQT-RSPAPRGPDRPEGIEEEGGERDRDRSGRLVDGFLAIIWVDLRSLFLFSYHRLRDLLLIVTRIVELLGR-------RGWEALKYWWNLLQYWSQELKNSAVSLLNATAIAVAEGTDRIIEILQRAYRAILHIPTRIRQGLERALL---------------
>IC.2.0.C6
MRVMGIRKNYQH-LWKG-----------GTLLLGMLMI-CRA--AEEAWVTVYYGVPVWKEATTTLFCASDAKAYDTEVHNVWATHACVPTDPSPQEIKLE-NVTENFNMWKNNMVEQMHEDIISLWDQSLKPCVKLTP-LC---VTLNCTDVQKNATKIT-----------------------SSSEETMEKGEIKNCSFNIT-TN-IRDKV-QKTYALFYKLDVVPIVNDS--------------GSHNDN------TSYRLISCNTSVITQACPKVSFEPIPIHYCAPAGFAILKCNNKTFNGTGPCTNVSTVQCTHGIRPVVSTQLLLNGSLAEEEIVIRSENITDNTKTIIVQLKEPVEINCTRPNNN-TRKSIHI---GPG----R-A-----FYAT-DIIGNIRQAHCNISREKWNNTLIQVVTKLRE--HFR----NKTIAFN-HSSGGDPEIVMHSFNCGGEFFYCNTTHLFNSTWQVNGTL----------NDTEGSNNTGGIITLPCKIKQIINMWQEVGKAMYAPPIRGQINCSSKITGLLLTRDGG------IDNKTNGTETFRPGGGDMRDNWRSELYKYKVVRIEPLGIAPTKARRRVVQREKRA-VG-IGALFLGFLGAAGSTMGAASLTLTVQARLLLSGIVQQQN-NLLRAIEAQHQLLQLTVWGIKQLQARVLAVERYLKDQQLLGIWGCSGKLICTTAVPWNTSWS--NRT-VDEIWSNMTWMQWEKEIDNYTSLIYTLIGESQIQQEKNEQDLLKLDQWASLWSWFDITKWLWYIKIFIMIVGGLIGLRIVFTVLSIVNRVRQGYSPISFQT-RSPAPRGPDRPEGIEEEGGGRDRDRSGRLVDGFLAIIWVDLRSLFLFSYHRLRDLLLIVTRIVELLGR-------RGWEALKYWWNLLQYWSQELKNSAVSLLNATAIAVAEGTDRVIEILQRIYRAILNIPTRIRQGLERALL---------------
>IC.20439.0.H5
MRVKGIRKNWRR-LWTW-----------GTMLFGWWMI-CSA--AENLWVTVYYGVPVWKEATTTLFCASDAKAYDTEVHNVWATHACVPTDPNPQEVVLV-NVTENFNMWKNNMVEQMHEDIKSLWDQSLKPCVKLTP-LC---VTLNCTDLKNTTNTHN---------------------------ISGEGVEMKNCSFNVT-TG-IGNKV-KEEYALFYKSDVIQIDN--------------------DN------TSYMLKNCNTTVITQACPKVSWEPIPIHYCTPAGFAILKCKDKKFNGTGPCTNVSTVQCTHGIRPVVSTQLLLNGSLAEEEVVVRSENFTNNAKIIIVHLNESVEINCTRPNNN-TRKGIHI---GPG----R-A-----FYATGSIIGDIRQAHCNLSRVKWNDTLRHIVTKLRE--QVEV--GNRTIVFN-QSSGGDPEIVRHSFNCGGEFFYCNTAQLFNSTWLSNSTW-----------NGANGSTNNETITLPCRIKQIINRWQEVGKAMYAPPIQGQIRCSSNITGLLLTRDGG-------NNTNETTETFRPGGGDMRDNWRSELYKYKVVKIEPLGVAPTKAKRRVVQREKRA-VGTLGAMFLGFLGAAGSTMGAASMTLTVQARQLLSGIVQQQN-NLLKAIEAQQHLLQLTVWGIKQLQARVLAVERYLKDQQLLGIWGCSGKLICTTAVPWNTSWS--NKS-HSEIWNNMTWMEWEKEIDNYTSLIYTLIEESQNQQEKNEQELLALNEWASLWNWFDITNWLWYVRIFIMVVGGLVGLRIIFSVLSIVNRVRQGYSPLSFQT-RLPAPRGPDRPEGIEEEGGERDRGRSSQLVHGSLALIWDDLRSLCLFSYHSLRDLLLIVARVVELLGR-------RGWEALKYWWNLLQYWSQELKNSAVNLINTIAIAVAEGTDRVIEVVQRTCRAIRHIPRRIRQGLERALL---------------
>IC.20476.0.C2
MKVKETRKNYQH-LWRW-----------GTMLLGMLMI-CSA--AGQLWVTVYYGVPVWKEATTTLFCASDAKAYDTEVHNVWATHACVPTDPNPQEVVLK-NVTENFNMWKNNMVEQMHEDIISLWDQSLKPCAKLTP-LC---VTLNCTDAVKDTTNTTSST-----------------NTTSGNWEMMEGGEIKNCSFNIT-TS-IKDKV-QKEYALFYKLDVVSIDK--------------------DN------NSYRLINCNTSVITQACPKVSFEPIPIHYCAPAGFAILKCNDKKFNGKGPCTNVSTVQCTHGIRPVVSTQLLLNGSLAEEEVVIRSENFTDNARTIIVQLKEAVEINCTRPNNN-TRRSINI---GPG----S-A-----FYATGEIIGDIRQAHCNLSRAQWNNTLRQIVIKLRE--QFE----NKTIVFT-QSSGGDPEIVMHSLNCGGEFFYCNSTQLFNSTWNDTG--------------ELNNTEGNDTIILPCRIKQIINMWQGVGKAMYAPPIRGQIRCSSNITGLLLTRDGG--------NTANKTEIFRPGGGDMRDNWRSELYKYKVVKIEPLGVAPTKAKRRVVQREKRA-VT-LGAMFLGFLGAAGSTMGAASMALTVQARQLLSGIVQQQN-NLLRAIEAQQHLLQLTVWGIKQLQARVLAVERYLRDQQLLGIWGCSGKLICTTAVPWNASWS--NKS-LDMIWNNMTWMQWEREIDNYTGLIYTLLEESQNQQEKNEQELLELDEWASLWNWFDISKWLWYIKIFIIIVGGLVGLRIVFAVFSIVNRVRQGYSPLSFQT-RLPTPRGPDRPGGIEEEGGERDRDRSIGLVDGFLALFWDDLRSLCLFSYHRLRDLLLIAARIVELLGR-------RGWEILKYWWNLLQYWSQELKNSAVSLLNATAIAVAEGTDRVIEIVQRAYRAFIHIPTRIRQGLERALL---------------
>IC.20476.0.G12
MKVKETRKNYQH-LWRW-----------GTMLLGVLMI-CSA--AGQLWVTVYYGVPVWKEATTTLFCASDAKAYDTEVHNVWATHACVPTDPNPQEVVLK-NVTENFNMWKNNMVEQMHEDIISLWDQSLKPCVKLTP-LC---VTLNCTDAVKNTTNTT-----------------------SDNWKFMEGGEIKNCSFNIT-TS-IKDKV-QKEYALFYKLDVVSIDN---------------------N------NSYRLINCNTSVITQACPKVSFEPIPIHYCAPAGFAILKCNDKKFNGKGPCTNVSTVQCTHGIRPVVSTQLLLNGSLAEEEVVIRSENFTDNARTIIVQLKEAVEINCTRPNNN-TMKSIHI---GPG----R-A-----FYTTGEIIGDIRQAHCNLSRAQWNNTLRQIVIKLRE--QFE----NKTIVFT-QSSGGDPEIVMHSLNCGGEFFYCNSTQLFNSTWNDTR--------------ELNNTERNNTIILPCRIKQIINMWQGVGKAMYAPPIRGQIRCSSNITGLLLTRDGG--------DTRNDTEIFRPGGGDMRDNWRSELYKYKVVKIEPLGVAPTKAKRRVVQREKRA-VT-LGAMFLGFLGAAGSTMGAASMALTVQARQLLSGIVQQQN-NLLRAIEAQQHLLQLTVWGIKQLQARVLAVERYLRDQQLLGIWGCTGKLICTTTVPWNASWS--NKS-LDMIWNNMTWMQWEREINNYTGLIYTLLEESQNQQEKNEQELLELDEWASLWNWFDISKWLWYIKIFIMIVGGLVGLRIVFAVFSIVNRVRQGYSPLSFQT-RLPTPRGPDRPGGIEEEGGERDRDRSIGLVNGFLALFWDDLRSLCLFSYHRLRDLLLIAARIVELLGR-------RGWEILKYWWNLLQYWSQELKNSAVSLLNATAIAVAEGTDRVIEIVQRAYRAFIHIPTRIRQGLERALL---------------
>IC.206.0.E9
MKVREIRKNCQH-WWKW-----------GTMLLGILMI-CSA--AEQLWVTVYYGVPVWKEADTTLFCASDAKAYATEVHNVWATHACVPTDPNPQEVVLE-NVTENFNMWKNNMVEQMQEDIISLWDQSLKPCVKLTP-LC---VTLNCTDKLNLNDTNSNGT-----------------TSNNSSGGIMEEGEMKNCSFNVT-TS-LRDKM-QKEYALFYKLDVVPIDDDN---------------KTKNF------TNYRLISCNTSVITQACPKVSFEPIPIHYCAPAGFAILKCNNKTFSGEGPCTNVSTVQCTHGIRPVVSTQLLLNGSLAEKEVVIRSENFTDNAKTIIVQLNKSVEINCTRPNNN-TRRGIHI---GPG----R-A-----FYTT-GIIGDIRQAHCNLSGTAWNEALEQISKKLGE--QFK----TNKTVFK-QPSGGDPEIVMHSFNCGGEFFYCNTTKLFNSTWERYNDST---------WKSNDTERLNDTITLQCRIKQIINMWQAVGKAMYAPPISGPIRCVSNITGLLLTRDGG------EDSNGTRTEIFRPEGGNMKDNWRSELYKYKVVKIEPLGIAPTKAKRRVVQREKRA-VG-IGAVFLGFLGAAGSTMGAASVTLTVQARLLLSGIVQQQN-NLLRAIEAQQHLLQLTVWGIKQLQARVLAVERYLKDQQLLGIWGCSGKLICTTAVPWNASWS--NKS-LDKIWNNMTWMEWEREIDNYTSLIYTLIEESQNQQEKNEQELLELDKWASLWNWFDITKWLWYIKIFIMIVGGLVGLRIVFTVFSLVNRIRQGYSPLSFQT-RPPAPRGPDRPEGIEEEGGERDRDRSGRLVDGLLALIWVDLRSLCLFSYHHLRDLLLIATRIVELLGR-------RGWEALKYWWNLLQYWGQELKNSAVSLLNATAIAVAEGTDRIIEVLQRVCRAILHIPTRVRQGLERALL---------------
>IC.206.0.F8
MKVREIRKNCQH-WWKW-----------GTMLLGILMI-CSA--AEQLWVTVYYGVPVWKEADTTLFCASDAKAYATEVHNVWATHACVPTDPNPQEVVLE-NVTENFNMWKNNMVEQMQEDIISLWDQSLKPCVKLTP-LC---VTLNCTDELNLNDTNSNGT-----------------TSNNSSGGMMERGEMKNCSFNIT-TS-LRDKM-QKVYALFYKLDVVPIDDNDN-------------NTTQNF------TNYRLISCNTSVITQACPKVSFEPIPIHYCAPAGFAILKCNNKTFSGRGPCTNVSTVQCTHGIRPVVSTQLLLNGSLAEKEVVIRSENFTDNAKTIIVQLNKSVEINCTRPNNN-IRKGIHIGHVGPG----R-A-----IFTT-KITGNIRQAHCNLSRTAWNRTLGQIAAKLGE--QFK----KNKTIFN-HSSGGDPEIVMHSFNCGGEFFYCNTTKLFNSTWERYNDST---------WNSNDTDRSNDTITLQCRIKQFINMWQTVGKAMYAPPIEGPIRCVSNITGLLLTRDGG------SGSDENGTETFRPGGGNMKDNWRSELYKYKVVKIEPLGIAPTKAKRRVVQREKRA-VGIIGAMFLGFLGAAGSTMGAASVTLTVQARRLLSGIVQQQN-NLLRAIEAQQHLLQLTVWGIKQLQARVLAVERYLKDQQLLGIWGCSGKLICTTAVPWNASWS--NKS-LDKIWNNMTWMEWEREIDNYTSLIYTLIEESQNQQEKNEQELLELDKWASLWNWFDITKWLWYIKIFIMIVGGLVGLRIVFTVFSLVNRIRQGYSPLSFQT-RPPAPRGPDRPEGIEEEGGERDRDRSGRLVDGLLALIWVDLRSLCLFSYHHLRDLLLIATRIVELLGR-------RGWEALKYWWNLLQYWGQELKNSAVSLLNATAIAVAEGTDRIIEVLQRACRAILHIPVRIRQGLERALL---------------
>IC.23.0.A8
MRVKGIRKNYQH-WWRW-----------GTMLLGMLMI-CSA--ADQLWVTVYYGVPVWKEATTLLFCASDAKAYDPEVHNVWATHACVPTDPNPQEVLLG-NVTENFNMWKNNMVEQMHEDIISLWDQSLKPCVKLTP-LC---VTLNCNDLGNANNAT------------------------SSSGGRMERGEIKNCSFNIT-KS-IRDKM-QKEYALFYKLDVVPIDN--------------------NS------TKYRLLSCNTSVITQACPKVSFEPIPIHFCAPAGFAILKCNNKQFNGTGPCTNVSTVQCTHGIRPVVSTQLLLNGSLAEEEVVIRSENFTNNAKIIIVQLNETVEINCTRPNNN-TRKGIHI---GPG----R-A-----FFTTGEIIGDIRQAHCNISRAKWNNTLEQIVKKLRK--QFG----NKTIVFN-QSSGGDPEIVMHSFNCGGEFFYCNTSKLFNSTWNGTQF-------------TEGSNNTEETITLPCRIKQVINMWQEVGKAMYAPPISGQIRCTSNITGLLLTRDGG-----NEKNKTNDTEIFRPGGGNMRDNWRSELYKYKVVKIEPLGVAPTKAKRRVVQREKRA-VG-IGALFLGFLGAAGSTMGAASMTLTVQARQLLSGIVQQQN-NLLRAIEAQQHLLQLTVWGIKQLQARVLAVERYLKDQQLLGIWGCSGKLICTTAVPWNASWS--NKS-LNQIWENMTWMEWEKEIDNYTGLIYNLLETSQNQQEKNEQELLELDKWASLWNWFDITNWLWYIKIFIMIVGGLIGLRIVFAVLSIVNRVRQGYSPLSFQT-HIPAPRGPDRPEGIEEEGGERDRDRSGPLVDGFLAIIWVDLRSLCLFSYHRLRDLLLIVTRIVELLGR-------RGWEVLKYCWNLLLYWRQELRNSAVSLLNTTAIVVAEGTDRVIEILQRAFRAIIHIPRRIRQGLERALL---------------
>IC.231.0.B5
MRVKGIRKNYQH-LWRW-----------GIMLLGILMI-CSA--ADKLWVTVYYGVPVWKEATTTLFCASDAKAYDTEVHNVWATHACVPTDPNPQEVLLK-NVTENFNMWKNDMVEQMHEDIISLWDQSLKPCVKLTP-LC---VTLNCTDYGNTTNT-------------------------NSSERIMEKGEIKNCSFNIT-TS-IRDKM-QKEYALFYKPDIVSIDN--------------------DN------TSYRLISCNTSVITQACPKVSFEPIPIHYCAPAGFAILKCKDKKFNGTGPCKNVSTVQCTHGIRPVVSTQLLLNGSLAEEEVVIRSGNFSDNAKTIIVQLNESVEINCTRPNNN-TRRSISI---GPG----R-A-----FYATGAIVGNIRQAHCNISRAKWNDTLEKIVEKLKE--QFV----NKTIVFN-QSSGGDPEIVMHTFNCGGEFFYCNSTPLFNSTWYWNGT-------------NEGLNDTNDNITLPCRIKQIINMWQEVGKAMYAPPIRGQIRCSSNITGLLLVRDGG--------NNSRDTEIFRPGGGNMRDNWRSELYKYKVVKIEPLGVAPTRAKRRVVQREKRA-VG-LGALFLGFLGAAGSTMGAASLTLTVQARQLLSGIVQQQN-NLLRAIEAQQHLLQLTVWGIKQLQARVLAVERYLRDQQLLGIWGCSGKLICTTTVPWNASWS--NKS-LDKIWDNMTWMQWDREINNYTSLIYNLIEESQNQQEKNEQELLELDKWASLWNWFDITKWLWYIKIFIMIVGGLIGLRIVFTVLSIVNRVRQGYSPLSFQT-RLPAQRGPDRPEGIEGEDGEQDRDKSGRLVDGFLAIIWVDLRSLCLFSYHRLRDLLLIVARIVELLGR-------RGWELLKYWWNLLQYWSQELKNSAVSLLNATAVAVAEGTDRIIEVLQRAFRAILNIPTRIRQGLERALL---------------
>IC.239.0.B11
MRVKGTRMNYQH-LWRW-----------GTMLLGMLMI-CSA--AEQLWVTVYYGVPVWKEATTTLFCASDAKAYDTEVHNVWATHACVPTDPNPQEVVLG-NVTENFNMWKNNMVEQMHEDIINLWDQSLKPCVELTP-IC---VTLNCTDLKNDTNTNTTGNV---------------TGVNNSSKILIEEGEIKNCSFNIS-TN-IRDKM-QKEYALFYKLDVVPIDD--------------------SN------TSYTLISCNTSVIKQACPKVSFEPIPIHFCAPAGFAILKCNNKTFNGKGPCTNVSTVQCTHGIKPVVSTQLLLNGSLAEKEIVIRSDNFSDNAKTIIVQLNKSVEILCTRPNNN-TRKGIHI---GPG----R-A-----FYATGSITGDIRQAHCNISKANWTATLNQIVKKLRE--QFG----NKTIVFN-QSSGGDPEIVTHSFNCGGEFFYCNSTPLFNSTWKINDT-------------WNNTANKNETITLQCRIKQFINMWQKVGKAMYTPPISGIIRCSSNITGLLLTRDGG-------NSSENNTETFRPGGGDMRDNWRSELYKYKVVKIEPLGVAPTKAKRRVVQREKRA-VT-LGAMFLGFLGAAGSTMGAASLTLTVQARQLLSGIVQQQN-NLLRAIEAQQHLLQLTVWGIKQLQARVLAVERYLRDQQLLGIWGCSGKLICTTTVPWNASWS--NKS-LEEIWDNMTWMQWEKEIDNYTNTIYTLIEKSQNQQEKNEQELLELDKWANLWNWFDISNWLWYIKIFIMIVGGLIGLRIVFAVLSIVNRVRQGYSPLSFQT-HLPTPRGPDRPEGIEEEGGERDRGRSGPLVDGFLTLIWVDLRSLCLFSYHRLRDLLLIVTRIVELLGR-------RGWEILKYWWNLLQYWTQELKNSAISLLNATAIVVAEGTDRIIQGLQRLGRAILHIPTRIRQGLERALL---------------
>IC.239.0.B8
MRVKETRMNYQH-LWRW-----------GTMLLGMLMI-CSA--AEQLWVTVYYGVPVWKEATTTLFCASDAKAYDTEVHNVWATHACVPTDPNPQEVVLG-NVTENFNMWKNNMVEQMHEDIINLWDQSLKPCVELTP-IC---VTLNCTDLKNTNNTGNDT------------------SANNSSKILIETGEIKNCSFNIS-TN-IRDKM-QKEYALFYKLDVVPIDD--------------------NN------TTYTLISCNTSVIKQACPKVSFEPIPIHFCAPAGYAILKCNNKTFNGKGPCTNVSTVQCTHGIKPVVSTQLLLNGSLAEEEIVIRSDNFSDNAKTIIVQLNKSVEILCTRPNNN-TRKGIHI---GPG----R-A-----FYATGGIIGDIRQAHCNISKANWTATLNQIVKKLRE--QFG----NKTIVFN-QSSGGDPEIVTHSFNCGGEFFYCNSTPLFNSTWTWNN---------------TEESNKNETITLQCRIKQFINMWQKVGKAMYTPPISGIIRCSSNITGLLLTRDGG-------NSSENNTETFRPGGGDMRDNWRSELYKYKVVKIEPLGVAPTKAKRRVVQREKRG-VG-LGAMFLGFLGAAGSTMGAASITLTVQARQLLSGIVRNSRTILLRAIEAQQHLLQLTVWGIKQLQARVLAVERYLKDQQLLGIWGCSGKLICTTTVPWNASWS--NKS-LEKIWDNMTWMEWEKEIENYTDIIYSLIEKSQNQQEKNEQELLELDKWASLWNWFDISNWLWYIKIFIMIVGGLIGLRIIFAVLSIVNRVRQGYSPLSFQT-HLPTPRGPDRPEGIEEEGGERDRGRSGPLVDGFLTLIWVDLRSLCLFSYHRLRDLLLIVTRIVELLGR-------RGWEILKYWWNLLQYWTQELKNSAISLLNATAIVVAEGTDRIIAGLQRLGRAILHIPTRIRQGLERALL---------------
>IC.239.0.D4
MRVKETRMNYQH-LWRW-----------GTMLLGMLMI-CSA--AEQLWVTVYYGVPVWKEATTTLFCASDAKAYDTEVHNVWATHACVPTDPNPQEVVLG-NVTENFNMWKNNMVEQMHEDIINLWDQSLKPCVELTP-IC---VTLNCTDLKNDTNTNTTGNV---------------TGINNSSKILIEEGEIKNCSFNIS-TN-IRDKM-QKEYALFYKLDVVPIDD--------------------NN------TSYTLISCNTSVIKQACPKVSFEPIPIHFCAPAGFAILKCNNKTFNGKGPCTNVSTVQCTHGIRPVVSTQLLLNGSLAEEEVVIRSDNFSDNTKTIIVQLNKSVEILCTRPNNN-TRKGIHI---GPG----R-A-----FYATGGIIGDIRQAHCNISKANWTATLNQIVKKLRE--QFG----NKRIVFN-QSSGGDPEIVTHSFNCGGEFFYCNSTPLFNSTWNINDT-------------NTEESNKNGTITLQCRIKQFINMWQKVGKAMYTPPISGIIRCSSNITGLLLTRDGG-------NSSENNTETFRPGGGDMRDNWRSELYKYKVVKIEPLGVAPTKAKRRVVQREKRA-AG-LGAMFLGFLGAAGSTMGAASITLTVQARQLLSGIVQQQN-NLLRAIEAQQHLLQLTVWGIKQLQARVLAVERYLRDQQLLGIWGCSGKLICTTTVPWNASWS--NKS-LEKIWDNMTWMQWENEIDNYTSIIYSLIEKSQNQQEKNEQELLELDKWASLWNWFDITNWLWYIKIFIMIVGGLIGLRIIFAVLSIVNRVRQGYSPLSFQT-HLPTPRGPDRPEGIEEEGGERDRGRSGPLVDGFLTLIWVDLRSLCLFSYHHLRDLLLIVTRIVELLGH-------RGWEILKYWWNLLQYWTQELKNSAISLLNATAIVVAEGTDRIIEGLQRLGRAILHIPTRIRQGLERALL---------------
>IC.241.0.C1
MRVMGIRKNYQD-LWRG-----------GTLLLGMLMI-CSA--AEDLWVTVYYGVPVWKEATTTLFCASDAKAYDTEVHNVWATHACVPTDPNPQEVVLG-NVTENFNMWKNNMVEQMHEDIISLWDQSLKPCVKLTP-LC---VTLNCTDWKNATNTN------------------------NSSEGIIEIGEIKNCSFKIT-TN-IRDKI-KKEYALFYKLDVVPIDK--------------------SS------TSYRLISCNTSVITQTCPKVSFEPIPIHYCAPAGFAILKCNDKKFNGTGPCTNVSTVQCTHGIRPVVSTQLLLNGSLAEEEVVIRSENFTNNAKIIIVQLNESVEINCTRPNNN-TRKSIHI---GPG----R-A-----FYATGDIIGDIRQAHCNISRKNWNNTLKQIVMKLGE--QFK----NKTIVFN-QSSGGDPEIVTHSFNCGGEFFYCNSAQLFNSTWNAKGN------------VTEGSNSAAEIITLPCRIKQIVNMWQEVGKAMYAPPIRGQIRCSSNITGLLLTRDGG-------DNKNKTTEIFRPGGGDMRDNWRSELYKYKVVKIEPLGVAPTKAKRRVVQREKRA-VG-MGALFLGFLGAAGSTMGAASVMLTVQARQLLSGIVQQQN-NLLRAIEAQQHLLQLTVWGIKQLQARVLAVERYLKDQQLLGIWGCSGKLICTTTVPWNTSWS--NKS-LDSIWNNMTWMEWEREINNYTSLIYTLIEQSQNQQEKNEQELLELDKWDSLWNWFSITKWLWYIKIFIMIVGGLVGLRIVFAVLSIVNRVRQGYSPLSLQT-RFPAPKGPDRPEGTEEEGGERDRGGSTQLVDGFLALIWVDLRSLCLFSYHRLRDLLLIVTRIVELLGR-------RGWEALKYCWNLLQYWSQELKNSAVSLLNATAIAVAEGTDRIIEVVQRACRAILHIPRRIRQGLERALL---------------
>IC.241.0.C3
MTVMGIRKNYQD-LWKG-----------GTLLLGMLMI-CSA--AEDLWVTVYYGVPVWKEATTTLFCASDAKAYDTEVHNVWATHACVPTDPNPQEVVLG-NVTENFNMWKNNMVEQMHEDIISLWDQSLKPCVKLTP-LC---VTLNCTDWKNATNTN------------------------NSSGEIMEKGEIKNCSFKIT-TR-IRDKI-QKEYALFYKLDVVPIDN------------------DKNS------TKYRLLSCNTSVITQACPKVSFEPIPIHYCAPAGFAILKCNDKKFNGTGPCTNVSTVQCTHGIRPVVSTQLLLNGSLAEEEVVIRSENFTNNAKIIIVQLNESVEINCTRPNNN-TRKSIHI---GPG----R-A-----FYATGDIIGDIRQAHCNISRKNWNNTLKQIVMKLGE--QFK----NKTIVFN-QSSGGDPEIVTHSFNCGGEFFYCNSAQLFNSTWNAKGN------------VTEGSNSAAEIITLPCRIKQIVNMWQEVGKAMYAPPIRGQIRCSSNITGLLLTRDGG-------DNKNKTTEIFRPGGGDMRDNWRSELYKYKVVKIEPLGVAPTKAKRRVVQREKRA-VG-MGALFLGFLGAAGSTMGAASVMLTVQARQLLSGIVQQQN-NLLRAIEAQQHLLQLTVWGIKQLQARVLAVERYLKDQQLLGIWGCSGKLICTTTVPWNTSWS--NKS-LDSIWNNMTWMEWEREINNYTSLIYTLIEQSQNQQEKNEQELLELDKWDSLWNWFSITKWLWYIKIFIMIVGGLVGLRIVFAVLSIVNRVRQGYSPLSLQT-RFPAPKGPDRPEGTEEEGGERDRGGSTQLVDGFLALIWVDLRSLCLFSYHRLRDLLLIVTRIVELLGR-------RGWEALKYCWNLLQYWSQELKNSAVSLLNATAIAVAEGTDRVIKVVQRACRAILHIPRRIRQGLERALL---------------
>IC.246.0.B1
MRVKEIRKNSQH-LWRW-----------GIMLLGMLMI-CSA--ADKLWVTVYYGVPVWKEATTTLFCASDAKAYDKEVHNVWATHACVPTDPNPQEVVLGKNVTEYFNVWKNDMVEQMHEDIISLWDQSLKPCVKLTP-LC---VTLNCTDVRNSTKNDTKT-------------------NTYRHIEKEMEGKIKNCSFNVS-TS-IRDKM-QKEYALFYTLDVVPIDSD----------------KSSNY------SRYRLINCNTSVITQACPKVSFEPIPIHYCTPAGFAILKCNDKQFNGKGQCKNVSTVQCTHGLRPVVSTQLLLNGSLAEDGIVIRSDNFTDNAKTIIVQLNETVKINCTRPGNN-TRKSINI---GPG----R-A-----FYTTGEIIGDIRQAHCNLSRAEWNKTLIQVAAKLEE--QYK----NKTIVFK-PSSGGDPEIVMHSFNCGGEFFYCNTTQLFNGTWNANGT-------------WNNTEELNGTITLPCRIRQIINMWQEVGKAMYAPPIRGHINCSSNITGLLLVRDGG------NTTENNQTEIFRPEGGNMRDNWRSELYKYKVVQIEPIGVAPTKAKRRVVQREKRA-VGTMGAMFLGFLGAAGSTMGAASMALTVQARQLLSGIVQQQN-NLLKAIEAQQHLLQLTVWGIKQLQARVLAVERYLKDQQLLGIWGCSGKLICTTAVPWNASWS--NKT-LTEIWDNMTWMQWEKEINNYTDLIYTLIEESQNQQEKNEQDLLALDKWDSLWSWFSITNWLWYIKIFIMIVGGLIGLRIIFAVFSIVNRVRQGYSPLSFQT-RLPTPRGPDRPEGIEEEGGDRDRDKSIRLVDGFLALFWDDLRSLCLFSYHRLRDLLLIAARTVELLGR-------RGWEILKYWWNLLQYWSQELKNSAVSLFNATAIAVAEGTDRIIEIAQRIFRAFIHIPRRIRQCFERALL---------------
>IC.246.0.C11
MRVKAIRKNSQH-LWRW-----------GIMLLGMLMI-CSA--ADKLWVTVYYGVPVWKEATTTLFCASDAKAYDTEVHNVWATHACVPTDPNPQEVVLGKNVTEYFNVWKNDMVEQMHEDIISLWDQSLKPCVKLTP-LC---VTLNCTDVRNSTKNDT-----------------------SRTMWQEMTGAIKNCSFNVS-TS-IRDKM-QKEYALFYTLDVVLIDRDK---------------GSSNY------SRYRLINCNTSVITQACPKVSFEPIPIHYCTPAGFAILKCNDKQFNGKGQCKNVSTVQCTHGIRPVVSTQLLLNGSLAEEGIVIRSDNFTDNAKTIIVQLNETVKINCTRPGNN-TRKSINI---GPG----R-A-----FYTTGEIIGDIRQAHCNLSRAEWNKTLIQVAAKLEE--QYK----NKTIVFK-PSSGGDPEIVMHSFNCGGEFFYCNTTQLFNGTWNANGT-------------WNNTEELNGTITLPCRIRQIINMWQEVGKAMYAPPIRGHINCSSNITGLLLVRDGG------NTTENNQTEIFRPEGGNMRDNWRSELYKYKVVQIEPIGVAPTKAKRRVVQREKRA-VGTIGAMFLGFLGAAGSTMGAASMALTVQARQLLSGIVQQQN-NLLRAIEAQQHLLQLTVWGIKQLQARVLAVERYLKDQQLLGIWGCSGKLICTTAVPWNASWS--NKT-LTEIWDNMTWMQWEKEINNYTDLIYTLIEESQNQQEKNEQDLLALDKWDSLWSWFSITNWLWYIKIFIMIVGGLIGLRIIFAVFSIVNRVRQGYSLLSFQT-RLPTPRGPDRPEGIEEEGGDRDRDKSIRLVDGFLALFWDDLRRLCLFSYHRLRDLLLIAARTVELLGR-------RGWEILKYWWNLLQYWSRELKNSAVSLFNATAIAVAEGTDRIIEIAQRIFRAFIHIPRRIRQCFERALL---------------
>IC.246.0.C8
MRVKAIRKNSQH-LWRW-----------GMMLLGMLMI-CSA--ADKLWVTVYYGVPVWKEATTTLFCASDAKAYDTEVHNVWATHACVPTDPNPQEVLLGKNVTEYFNVWKNDMVEQMHEDIISLWDQSLKPCVKLTP-LC---VTLNCTDVRNSSKTDTN---------------------TSRTIWQEMTGVIKNCSFNVS-TS-IRDKM-QKEYALFYTIDVVPIDSNK---------------ISSNY------SRYRLISCNTSVITQACPKISFEPIPIHYCTPAGFAILKCNDKKFNGKGQCKNVSTVQCTHGIRPVVSTQLLLNGSLAEDEIVIRSDNFTDNAKTIIVQLNETVKINCTRPGNN-TRKSIHI---GPG----R-A-----FYTTGEIIGDIRQAHCNLSRADWNKTLTLVKAKLEE--QFK----NKTIVFN-HSSGGDPEIVMHSFNCGGEFFYCNTTQLFDSNWNYTR------------------DKKNETITLPCRIKQIINMWQEVGKAMYAPPIRGNISCSSNITGLLLLRDGG------NTTENNNTEIFRPGGGNMRDNWRSELYKYKVVQIEPLGVAPTKAKRRVVQREKRA-VGTIGAMFLGFLGAAGSTMGAASMALTVQARQLLSGIVQQQN-NLLRAIEAQQHLLQLTVWGIKQLQARVLAVERYLKDQQLLGIWGCSGKLICTTAVPWNASWS--NKS-LEDIWDNMTWMQWEREINNYTDLIYTLIEESQNQQEKNEQDLLALDKWDSLWSWFNITNWLWYIKIFIMIVGGLIGLRIIFAVLSIVNRVRQGYSPLSFQT-RLPTQRGPDRPEGIEEEGGERDRDRSIRLVDGFLALFWDDLRSLCLFSYHRLRDLLLIAARIVELLGR-------RGWEILKYLWNLLQYWSQELKNSAVSLFNATAIAVAEGTDRIIEIAQRIYRAFIHIPRRIRQGFERALL---------------
>IC.247.0.A5
MRVREIRKNYQH-LWIW-----------GTMLLGILMI-CST--AQDLWVTVYYGVPVWKEATTTLFCASDAKAYDTEVHNVWATHACVPTDPDPQEIELK-NVTEDFNMWKNNMVDQMHEDIISLWDQSLKPCVKLTP-LC---VTLKCTDELKITNTNSTN-------------------TTSSGWRLMEKGEVKNCSFNVT-TT-IRDKV-KKEYALLYKLDIVQIDNDTRY----------DSTRGYNY------TSYRLINCNTSVITQTCPKVTFEPIPIHYCAPAGFAILKCKDKRFNGKGKCTHVSTVQCTHGIRPVVSTQLLLNGSLAEEGVVLRSDNFTNNAKTIIVQLNESVVINCTRPNNN-TRKSIHI---GPG----R-A-----FDARRDIIGDIRQAHCNISRAKWNNTLEQVVKQLRE--QFK----NKTIAFK-PSSGGDLEIVMHSFNCGGEFFFCNTTQLFNSTWTWNDTTGT-------WGNTWHDNNTGENITLPCRIKQIINMWQEVGKAMYAPPISGLIRCSSNITGLLLTRDGG--------RGDNTTETFRPGGGDMRDNWRSELYKYKVVKIEPLGIAPTRAKRRVVQREKRA-VG-IGVMFLGFLGAAGSTMGAASMALTVQARQLLTGIVRQQN-NLLRAIEAQQHLLQLTVWGIKQLQARVLAVERYLKDQQLLGIWGCSGKLICTTTVPWNASWS--NKT-LNQIWDNMTWMQWEREIDNYTKEIYTLIEESQIQQEKNEQDLLALDHWASLWNWFSISNWLWYIKVFIMIVGGLIGLRIVFAVLSIINRVRQGYSPLSFQT-LLPTPRGPDRPEGIEEEGGERDRGRSGQLVDGFLALIWVDLRSLCLFSYHRLRDLLLIVTRIVELLGH-------RGWEVLKYWWNLLQYWGQELKNSAVSLLNATAIAVAEGTDRVIEVFQRAYRAILHIPRRIRQGFERALI---------------
>IC.247.0.B7
MRVREIRKNYQH-LWIW-----------GTMLLGILMI-CSA--TQDLWVTVYYGVPVWKEATTTLFCASDAKAYDTEVHNVWATHACVPTDPDPQEIELK-NVTEDFNMWKNNMVDQMHEDIISLWDQSLKPCVKLTP-LC---VTLKCTDELKITTNTNST------------------NTTSSGWKLMEKGEVKNCSFNVT-TT-IRDKV-KKEYALLYKLDIVQIDNDTRY----------DSTSGYNY------TSYRLINCNTSVITQTCPKVTFEPIPIHYCAPAGFAILKCKDKRFNGKGKCTHVSTVQCTHGIRPVVSTQLLLNGSLAEEGVVLRSDNFTNNAKTIIVQLNESVVINCTRPNNN-TRKSIHI---GPG----R-A-----FDARRDIIGDIRQAHCNISRAKWNETLEQIVKQLRE--QFG----NKTIIFN-SSSGGDLEIVMHSFNCGGEFFFCNTTQLFNSTWTWNGT-------------WEGLNNTEENITLPCRIKQIINMWQEVGKAMYAPPISGLIRCSSNITGLLLTRDGG--------RGDNTTETFRPGGGDMRDNWRSELYKYKVVKIEPLGIAPTRAKRRVVQREKRA-VG-IGVMFLGFLGAAGSTMGAASMALTVQARQLLTGIVRQQN-NLLRAIEAQQHLLQLTVWGIKQLQARVLAVERYLKDQQLLGIWGCSGKLICTTTVPWNASWS--NKT-LNQIWDNMTWMQWEREIDNYTKEIYTLIEESQIQQEKNEQDLLALDHWASLWNWFSISNWLWYIKIFIMIVGGLIGLRIVFAVLSVINRVRQGYSPLSFQT-LLPVPRGPDRPDGIEEEGGERDRGRSGQLVDGFLALIWVDLRSLCLFSYHRLRDLLLIVTRIVELLGH-------RGWEVLKYWWNLLQYWGQELKNSAVSLLNATAIAVAEGTDRVIEAFQRAYRAILHIPRRIRQGFERALI---------------
>IC.247.0.F12
MRVREIRKNYQH-LWIW-----------GTMLLGILMI-CSA--TQDLWVTVYYGVPVWKEATTTLFCASDAKAYDTEVHNVWATHACVPTDPDPQEIELK-NVTEDFNMWKNNMVDQMHEDIISLWDQSLKPCVKLTP-LC---VTLKCTDELKITNTNSTN-------------------TTSSGWRLMEKGEVKNCSFNVT-TT-IRDKV-KKEYALLYKLDIVQIDNDTRY----------DSTSGYNY------TSYRLINCNTSVITQTCPKVTFEPIPIHYCAPAGFAILKCKDKRFNGKGKCTHVSTVQCTHGIRPVVSTQLLLNGSLAEEGVVIRSDNFTNNAKTIIVQLNESVVINCTRPNNN-TRKSIHI---GPG----R-A-----FDARRDIIGDIRQAHCNISRAKWNNTLEQVVKQLRE--QFK----NKTIAFK-PSSGGDLEIVMHSFNCGGEFFFCNTTQLFNSTWHWNGT-------------WEGLNNTGENITLPCRIKQIINMWQEVGKAMYAPPISGLIRCSSNITGLLLTRDGG--------KGDNTTETFRPGGGDMRDNWRSELYKYKVVKIEPLGIAPTRAKRRVVQREKRA-VG-IGVMFLGFLGAAGSTMGAASMALTVQARQLLSGIVRQQN-NLLRAIEAQQHLLQLTVWGIKQLQARVLAVERYLKDQQLLGIWGCSGKLICTTTVPWNASWS--NKT-LNQIWDNMTWMQWEREIDNYTKEIYTLIEESQIQQEKNEQDLLALDHWASLWNWFSISNWLWYIKIFIMIVGGLIGLRIVFAVLSVINRVRQGYSPLSFQT-LLPTPRGPDRPEGIEEEGGERDRGRSGQLVDGFLALIWVDLRSLCLFSYHRLRDLLLIVTRIVELLGH-------RGWEVLKYWWSLLQYWGQELKNSAVSLLNATAIAVAEGTDRIIEAFQRAYRAILHIPRRIRQGFERALI---------------
>IC.25.S.A1
MRAKEIKKNCQR-LWRW-----------GTMLLGMLMI-CKA--AEESWVTVYYGVPVWKEATTTLFCASDAKAYATEAHNVWATHACVPTDPNPREIVLE-NVTENYNMWKNNMVEQMHEDIISLWDQSLKPCVKLTP-LC---VTLNCTDVKNNTNANNTTGNK------------TNTNDIRLDGKPMPLGEIKTCSFNTT-TE-IRDKV-KKEYALFYRLDVVSIDNGINN-----------GNTSKNN------TSYRLINCNTSEITQACPKVSFEPIPIHYCAPAGFAILKCNDKKFNGTGPCKNVSTVQCTHGIKPVVSTQLLLNGSLAEEEVVLRSANFSDNTKTIIVQLKEPVIINCTRPNNN-TRKGVHI---GPG----R-A-----FYATGEIIGDIRQAYCNISREQWNRTLEKIVEKLRE--QFE----NKTIDFT-RSSGGDLEIEMHSFNCGGEFFYCNTTQLFNSSWLINSTW-----------NNTGESNSSALFQLPCRIKQIINKWQEVGKAMYAPPIRGLIRCSSNITGLLLTRDGG------NNNVSNTTEVFRPGGGDMRDNWRSELYKYKVVRIEPLGVAPTKAKRRVVQREKRA-VGTLGAMFLGFLGAAGSTMGAASLTLTVQARQLLSGIVQQQN-NLLRAIEAQQHLLQLTVWGIKQLQARVLAVERYLQDQQLLGIWGCSGKLICTTTVPWNTSWS--NKS-LGYIWNNMTWMEWEREIDNYTGLIYTLIEESQNQQEKNEQELLELDKWASLWNWFSITNWLWYIKIFIMIVAGLVGLRIVFAVISIVNRVRQGYSPLSFQI-HHPASRGPDRPEGIEEEGGGRDRDRSSPLVNGFLGLIWEDLWSLCLFSYHRLRDLLLIVARIVELLGR-------RGWEILRYWWNLLQYWIQELKNSAVSLLNTIAIAVAEGTDRVIEVAQRIFWGILHIPRRIRQGFERALL---------------
>IC.25.S.A2
MRAKEIKKNCQR-LWRW-----------GTMLLGMLMI-CRA--AEESWVTVYYGVPVWKEATTTLFCASDAKAYATEAHNVWATHACVPTDPNPREIVLE-NVTENYNMWKNNMVEQMHEDIISLWDQSLKPCVKLTP-LC---VTLNCTDVKNNTDANTTTVNGNN---------TNNSRLDRLDGKPMPLGEIKNCSFNTT-TE-IRDKV-KREYALFYRLDVVSINNGINN-----------GNTSQDN------TSYRLINCNTSEITQACPKVTFEPIPIHYCAPAGFAILKCNDKKFNGTGPCKNVSTVQCTHGIKPVVSTQLLLNGSLAEEEVILRSANFSDNTKTIIVQLKEPVIINCTRPNNN-TRKGVHI---GPG----K-A-----FYATGEIIGDIRQAYCNISREQWNRTLEKIVEKLRE--QFD----NKTINFT-RSSGGDLEIEMHSFNCGGEFFYCNTTELFNSSWLINSTW-----------NNTGESNSSALIQLPCRIKQIINKWQEVGKAMYAPPIRGLIRCSSNITGLLLTRDGG------NNNVSNTTEVFRPGGGDMRDNWRSELYKYKVVRIEPLGVAPTKAKRRVVQREKRA-VGTLGAMFLGFLGAAGSTMGAASLTLTVQARQLLSGIVQQQN-NLLRAIEAQQHLLQLTVWGIKQLQARVLAVERYLQDQQLLGIWGCSGKLICTTTVPWNTSWS--NKS-LGYIWNNMTWMEWEREIDNYTGLIYTLIEESQNQQEKNEQELLELDKWASLWNWFSITNWLWYIKIFIMIVAGLVGLRIVFAVISIVNRVRQGYSPLSFQI-HRPASRGPDRPEGIEEEGGGRDRDRSSPLVNGFLGLIWEDLWSLCLFSYHRLRDLLLIVARIVELLGR-------RGWEILRYWWNLLQYWIQELKNSAVSLLNTIAIAVAEGTDRVIEVAQRIFWGILHIPRRIRQGFERALL---------------
>IC.25.S.H11
MRAKEIKKNCQR-LWRW-----------GTMLLGMLMI-CKA--AEESWVTVYYGVPVWKEATTTLFCASDAKAYATEAHNVWATHACVPTDPNPREIVLE-NVTESYNMWKNNMVEQMHEDIISLWDQSLKPCVKLTP-LC---VTLNCTDVKNNTNANNTTGNK------------TNTNDIRLDGKPMPLGEIKNCSFNTT-TE-IRDKV-KKEYALFYRLDVVSIDNGINN-----------GNTSKNN------TSYRLINCNTSEITQACPKVSFEPIPIHYCAPAGFAILKCNDKKFNGTGPCKNVSTVQCTHGIKPVVSTQLLLNGSLAEEEVVLRSANFSDNTKTIIVQLKEPVIINCTRPNNN-TRKGVHI---GPG----R-A-----FYATGEIIGDIRQAYCNISREQWNRTLEKIVEKLRE--QFE----NKTIDFT-RSSGGDLEIEMHSFNCGGEFFYCNTTELFNSSWLINSTW-----------NNTGESNSSALIQLPCRIKQIINKWQEVGKAMYAPPIRGLIRCSSNITGLLLTRDGG------NNNMSNTTEVLRPGGGDMRDNWRSELYKYKVVRIEPLGVAPTKAKRRVVQKEKRA-VGTLGAMFLGFLGAAGSTMGAASLTLTVQARQLLSGIVQQQN-NLLRAIEAQQHLLQLTVWGIKQLQARVLAVERYLQDQQLLGIWGCSGKLICTTTVPWNTSWS--NKS-LGYIWNNMTWMEWEREIDNYTGLIYTLIEESQNQQEKNEQELLELDKWASLWNWFSITNWLWYIKIFIMIVAGLVGLRIVFAVISIVNRVRQGYSPLSFQI-HRPASRGPYRPEGIEEEGGGRDRDRSSPLVNGFLGLIWEDLWSLCLFSYHRLRDLLLIVARIVELLGR-------RGWEILRYWWNLLQYWIQELKNSAVSLLNTIAIAVAEGTDRVIEVAQRIFWGILHIPRRIRQGFERALL---------------
>IC.253.0.B1
MRVKGMRKNYQH-LWRW-----------GTMLLGMLMI-CSA--AGQLWVTIYYGVPVWKEATTTLFCASDAKAYATEVHNVWATHACVPTDPNPQEMVLE-NVTENFNMWKNNMVEQMHEDIISLWDQSLKPCVKLTP-LC---VTLNCTDWGNTTNTNSSGG----------------TTNTNSGGGMMDKGEIKNCSFKTT-AG-IKDKV-QKNYALFYRLDVVPIDN--------------------DN------TSYRLISCNTSIITQACPKVTFNPIPIHYCAPAGFAILKCNDKEFNGTGPCTNVSTVQCTHGIRPVVSTQLLLNGSLAEEEVIIRSENFTNNAKTIMVQLNESVEINCTRPSNN-TRKGIHI---GPG----R-A-----FYTTGSIIGDIRQAHCNLTRAKWKNTLKRIVEKLGE--QFK----NKTIVFN-HSSGGDPEIVMHSFNCGGEFFYCNTSQLFNSTWNSTTE-------------LNNTNSTAGIITLPCRIKQIINMWQEVGKAMYAPPISGQIKCSSNITGLLLTRDGG---------NNKSTETFRPGGGDMRDNWRSELYKYKVVKIEPLGIAPTRARRRVVQREKRA--A-LGAMFLGFLGAAGSTMGAASMALTVQARQLLSGIVQQQN-NLLRAIEAQQHMLQLTVWGIKQLQARVLAVERYLKDQQLLGIWGCSGKLICTTNVPWNTSWS--NKS-LSKIWDNMTWMEWEREINNYTDLIYNLLEESQNQQEKNEQELLELDKWASLWNWFDISNWLWYIRIFIMIVGGLIGLRIVFTVLSVVNRVRQGYSPLSFQT-HLPVPRGPDRPEGTEEEGGERDRGTSTRLVHGFLALVWDDLRSLCLFSYHRLRDLLLIVTRIVELLGR-------RGWEVLKYLWNLLQYWSQELKNSAVSLLNATAIAVAEGTDRIIEVAQRAFRAVLHIPRRIRQGFERALL---------------
>IC.253.0.B2
MRVKGMRKNYQH-LWRW-----------GTMLLGMLMI-CSA--AGQLWVTIYYGVPVWKEATTTLFCASDAKAYATEVHNVWATHACVPTDPNPQEMVLG-NVTENFNMWKNNMVEQMHEDIISLWDQSLKPCVKLTP-LC---VTLNCTDWGNTTNTNSSGG----------------TTNTNSGGGMMDKGEIKNCSFKIT-AG-IKDKV-QKNYALFYRLDVVPIEN------------------DKDN------TSYRLISCNTSIITQACPKVTFEPIPIYYCAPAGFAILKCNDKKFNGTGPCTNVSTVQCTHGIRPVVSTQLLLNGSLAEEEVIIRSENFTNNAKTIMIQLNESVQITCIRPGNN-TRKSIHI---GPG----R-A-----FYASGGIIGDIRQAHCNLTGSKWNDTLKRIVEKLRE--QFE----NKTIVFN-HSSGGDPEIVMHSFNCGGEFFYCNTSQLFNSTWNSTKG-------------LDNTNSTAENITLPCRIKQIINMWQEVGKAMYAPPISGQIKCVSNITGLLLTRDGG--------NDTNNTEIFRPGGGDMRDNWRSELYKYKVVKIEPLGIAPTKARRRVVQREKRA--A-LGAMFLGFLGAAGSTMGAASMALTVQARQLLSGIVQQQN-NLLRAIEAQQHMLQLTVWGIKQLQARVLAVERYLRDQQLLGIWGCSGKLICTTNVPWNTSWS--NKS-LSKIWDNMTWMEWEREIDNYTDLIYNLLEESQNQQEKNEQELLELDKWASLWNWFDISNWLWYIRIFIMIVGGLIGLRIVFTVLSVVNRVRQGYSPLSFQT-HLPVPRGPDRPEGTEEEGGERDRGTSTRLVHGFLALVWDDLRSLCLFSYHRLRDLLLIVTRIVELLGR-------RGWEVLKYLWNLLQYWSQELKNSAVSLLNATAIAVAEGTDRIIEVAQRIFRGVLHIPRRIRQGFERALL---------------
>IC.254.0.A9
MRAKETRKNYQN-LWRG-----------GTLLLGILMT-FSA--AENLWVTVYYGVPVWKEANTTLFCASDAKAYDTEVHNVWATHACVPTDPNPQEVPLK-NVTENFNMWKNNMVEQMHEDIISLWDQSLKPCVKLTP-LC---VTLNCTDDLRNDTI---------------------------SNATIEKGEIKNCSFNIT-TS-MRDKV-QKEYALFYKLDVVAMED------------------DNTS------SKYRLISCNTSVITQACPKVSFEPIPIHYCAPAGFAILKCNDKKFNGTGPCANVSTVQCTHGIKPVVSTQLLLNGSLAEEEIVIRSENFSDNAKTIIVHLNETVEINCTRPNNN-TRKSIHM---GPG----R-A-----FYATGEIIGDIRQAHCNISRAKWNKTLTQVAKKLRE--QFG----NKTIVFN-QSSGGDPEIVMHSFNCGGEFFYCNSTQLFNSTWNETD--------------LVRSNDTGENITLPCRIKQIINMWQEVGKAMYAPPIRGQIKCSSNITGLLLIRDGG------TTNDTNRTETFRPGGGNMKDNWRSELYKYKVVKVEPLGIAPTKAKRRTVQREKRA-IG-IGAVFLGFLGAAGSTMGAASMTLTVQARQLLSGIVQQQN-NLLRAIEAQQHILQLTVWGIKQLQARVLAVERYLRDQQLLGIWGCSGKLICTTSVPWNVSWS--NKS-HDEIWHNMTWMEWEKEIDKYTGSIYNLLEESQNQQEKNEQDLLELDKWANLWNWFDITHWLWYIKIFIMIVGGLIGLRIVFTVLSIVNRVRQGYSPLSFQT-LLPAQRGPDRPEGTEEEGGERDRDRSGRSVDGFLALIWVDLRSLFLFSYHRLRDLLLIVTRIVELLGR-------RGWELLKYWWNLLQYWSQELKNSAVSLLNATAIAVAAGTDRVIEVVQRICRAILHIPRRIRQGLERALI---------------
>IC.254.0.B9
MRAKETRKNYQN-LWRG-----------GTLLLGILMT-CSA--TENLWVTVYYGVPVWKEANTTLFCASDAKAYDTEVHNVWATHACVPTDPNPQEVPLE-NVTENFNMWKNNMVEQMHEDIISLWDQSLKPCVKLTP-LC---VTLNCTDDLRNDTI---------------------------SNATIEKGEIKNCSFNIT-TS-MRDKV-QKEYALFYKLDVVAMED------------------DNTS------SKYRLISCNTSVITQACPKVSFEPIPIHYCAPAGFAILKCNDKKFNGTGPCANVSTVQCTHGIKPVVSTQLLLNGSLAEEEIVIRSENFSDNAKTIIVHLNETVEINCTRPNNN-TRKSINI---GPG----R-A-----FYTTGDIIGDIRQAHCNISRAKWNKTLAQVAKKLRE--QFG----NKTIVFN-QSSGGDPEIVMHSFNCGGEFFYCNSTRLFNSTWNETDL-------------VVGSNDTGENITLQCRIKQIINMWQEVGKAMYAPPIRGQIKCSSNITGLLLIRDGGI---NNNANNTTDTETFRPGGGNMKDNWRSELYKYKVVKVEPLGIAPTRAKRRTVQREKRA-IG-IGAVFLGFLGAAGSTMGAASMTLTVQARQLLSGIVQQQN-NLLKAIEAQQHLLQLTVWGIKQLQARVLAVERYLRDQQLLGIWGCSGKLICTTSVPWNVSWS--NKS-HDEIWHNMTWMEWEKEIDKYTGSIYNLLEESQNQQEKNEQDLLELDKWANLWNWFDITHWLWYIKIFIMIVGGLIGLRIVFTVLSIVNRVRQGYSPLSFQT-LLPAQRGPDRPEGTEEEGGERDRDRSGRSVDGFLALIWVDLRSLFLFSYHRLRDLLLIVTRIVELLGR-------RGWELLKYWWNLLQYWSQELKNSAVSLLNATAIAVAAGTDRVIEVVQRICRAILHIPRRIRQGLERALI---------------
>IC.27.0.MX
MKVKEIRKSYPHSLWRW-----------GTMLLGMLMI-CSA-AEEKTWVTVYYGVPVWKEATTTLFCASDAKAYDTEAHNVWATHACVPTDPNPREILLE-NVTENFNMWKNNMVEQMHEDIISLWDQSLKPCVKLTP-LC---VTLNCTNNWHNATNTK-----------------------NSSWDKMDIGEIKNCSFNVT-TG-IGKKI-RKEYALFYSLDIIPIDG--------------------DN------TSYTLINCNTSVITQACPKISFEPIPIHYCSPAGFALLKCNDKNFKGKGPCTSVSTVQCTHGIRPVVSTQLLLNGSLAEEEVVIRSENFTNNAKTIIVQLKEPVEINCTRPNNN-TRKSITM---GPG----K-V-----YYTTGEVIGDVRKAHCNLSRQNWENTLNQIVKKLRE--QFG----NKTIVFN-KSSGGDPEIVMHSFNCGGEFFYCDSTKLFNSTWNDT----------------RNNITSTETIILPCRIKQIINRWQEVGKAMYAPPIQGQIRCSSNITGVLLTRDGG--------NTTSETEIFRPGGGDMRENWRSELYKYKVVRIEPLGVAPTKAKRRVVQREKRA-VGMLGAMFLGFLGAAGSTMGAASITLTVQARQLLSGIVQQQN-NLLKAIEAQQHLLQLTVWGIKQLQARVLAVERYLKDQQLLGIWGCSGKLICTTTVPWNNSWS--NKS-LDKIWNNMTWMEWEREIDNYTGLIYTLIEESQNQQEKNEKELLELDKWASLWNWFDISNWLWYIKIFIMIVGGLIGLRIIFAVLSIVNRVRQGYSPLSFQT-RFPAPRGPDRPEGIGEEGGERDRDRSSPLVHGFLEIIWVDLRSLCLFSYHRLRDLLLIVARIVELLGR-------RGWEALKYWWNLLQYWSQELKNSAVNLLNATAIAVAEGTDRVIEVAQRIGRAFLNIPRRIRQGLERALL---------------
>IC.277.0.C9
MRVKEIRKNCQR-LWRG-----------GTMLLGLLMI-CNA---EQLWVTVYYGVPVWKEATTTLFCASDAKAYDTEVHNVWATHACVPTDPNPQEVLLV-NVTEKFNMWKNNMVEQMHEDVISLWDQSLKPCVKLTP-IC---VTLNCTNLNVTTNSTN-----------------------NNSSGKMMEGEMKNCSFNVT-TS-IRNKL-QKEYALFYKLDIVPIEG--------------------DN------TSYTLINCNTSVITQACPKVTFEPIPIHYCTPAGFAILKCNDEKFNGSGLCKNVSTVQCTHGIRPVVSTQLLLNGSLAKEEVVIRSENFTDNAKTLIVQLNETVEINCTRPNNN-TRKSIPI---GPG----R-A-----FYATGDIIGDIRQAHCNLSEAKWNKTLKQVVTKLRE--RFG----NKTIIFN-SSSGGDPEIVMHTFNCGGEFFYCNTTPLFNSTWHANNT-------------WNDTTGSNDTIILTCRIKQIINRWQEVGKAMYAPPISGKISCSSNITGLLLTRDGG-----INGTNETTTETFRPGGGDMRDNWRSELYKYKVVKIEPLGIAPTRAKRRVVQREKRA-VGAIGAMFLGFLGAAGSTMGAAAVTLTVQARQLLSGIVQQQN-NLLRAIEAQQHLLQLTVWGIKQLQARVLAVERYLRDQQLLGIWGCSGKLICTTAVPWNTSWS--NKS-LNSIWDNMTWMEWEREIDNYTDLIYSLIEESQNQQEKNEKDLLELDKWANLWNWFDISNWLWYIRIFIMIVGGLVGLRIVFAVLSIVNRIRQGYSPLSFQT-RLPTQRGPDRPEGIEEEGGERDRDRSGPLVTGFLALIWDDLRSLCLFSYHLLRDFRLILTRSVTILGR-------WGWEALKYWWNLLQYWIQELKNSAISLFDAIAIAVAEGTDRIIEVVQRTCRAILHIPRRIRQGLERGLL---------------
>IC.277.0.D10
MRVKEIRKNCQR-LWRG-----------GTLLLGMLMI-CNA---EQLWVTVYYGVPVWKEATTTLFCASNAKAYDTEVHNVWATHACVPTDPNPQEVLLV-NVTEKFNMWKNNMVEQMHEDVISLWDQSLKPCVKLTP-IC---VTLNCTNLNVTSNSTN-----------------------KNSSGKMVEGEMKNCSFNVT-TS-IRNKL-QKEYALFYKLDIVPIEG--------------------DN------TSYTLINCNTSVITQACPKVTFEPIPIHYCTPAGFAILKCNDEKFNGSGLCKNVSTVQCTHGIRPVVSTQLLLNGSLAKEEVVIRSENFTDNAKTLIVQLNETVEINCTRPNNN-TRKSIPI---GPG----R-A-----FYATGDIIGDIRQAHCNLSEAKWNKTLKQVVTKLRE--RFG----NKTIIFN-SSSGGDPEIVMHTFNCGGEFFYCNTTPLFNSTWHANNT-------------WNGTTGSNDTIILTCRIKQIINRWQEVGKAMYAPPISGKISCSSNITGLLLTRDGG-----INGTNETTTETFRPGGGDMRDNWRSELYKYKVVKIEPLGIAPTRAKRRVVQREKRA-VGTIGAVFLGFLGAAGSTMGAAAVTLTVQARQLLSGIVQQQN-NLLRAIEAQQHLLQLTVWGIKQLQARVLAVERYLRDQQLLGIWGCSGKLICTTAVPWNTSWS--NKS-LNSIWDNMTWMEWEREIDNYTDLIYSLIEESQNQQEKNEKDLLELDKWANLWNWFDISNWLWYIRIFIMIVGGLVGLRIVFAVLSIVNRIRQGYSPLSFQT-RLPTQRGPDRPEGIEEEGGERDRDRSGPLVTGFLALIWDDLRSLCLFSYHLLRDFLLILTRSVTILGR-------WGWEALKYWWNLLQYWIQELKNSAISLFDAIAIAVAEGTDRIIEVVQRTCRAILHIPRRIRQGLERGLL---------------
>IC.277.0.D4
MRVKEIRKNCQC-LWRW-----------GTMLLGLLMI-SSA--AEQLWVTVYYGVPVWKEATTTLFCASDAKAYDTEVHNVWATHACVPTDPNPQEVLLV-NVTEKFNMWKNNMVEQMHEDIISLWDQSLKPCVKLTP-IC---VTLNCTNLNVTNNLNVTSN-----------------STNNNSSGKMMEGEMKNCSFNVT-TS-IRNKL-QKEYALFYKLDIVPIEG--------------------DN------TSYTLINCNTSVITQACPKVTFEPIPIHYCTPAGFAILKCNDEKFNGSGLCKNVSTVQCTHGIRPVVSTQLLLNGSLAKEEVVIRSENFTDNAKTIIVQLNKSIEINCTRPNNN-TRKSIHI---GPG----R-A-----FYATGDIIGDIRQAHCNLSSAKWNNTLKQVVIKLRE--QFR----NKTIIFN-SSSGGDPEIVMHTFNCGGEFFYCNTTKLFNSTWYANST-------------WNDTTGPDDNITLPCRIKQIINRWQEVGKAMYAPPISGKISCSSNITGLLLTRDGG------NETTKNTTETFRPGGGDMRDNWRSELYKYKVVKIEPLGIAPTRAKRRVVQREKRA-VGTIGAMFLGFLGAAGSTMGAAAVTLTVQARQLLSGIVQQQN-NLLRAIEAQQHMLQLTVWGIKQLQARVLAVERYLRDQQLLGIWGCSGKLICTTAVPWNASWS--NKS-LDRIWDNMTWMEWEREIDNYTNLIYTLLEDSQNQQEKNEKDLLELDQWANLWNWFDISNWLWYIRIFIMIVGGLIGLRIVFAVLSIVNRIRQGYSPLSFQT-RLPTPRGPDRPEGIEEEGGERDRDRSGPLVTGFLALVWDDLRSLCLFSYHLLRDFLLILTRSVTILGR-------RGWEALKYWWNLLQYWIQELKNSAISLFNAIAIAVAEGTDRIIEVVQRTCRAILHIPRRIRQGLERLLL---------------
>IC.277.0.D6
MRVKEIRKNCQR-LWTW-----------GTMLLGLLMI-CNA---EQLWVTVYYGVPVWKEATTTLFCASDAKAYDTEVHNVWATHACVPTDPNPQEVLLK-NVTENFNMWKNNMVEQMHEDVISLWDQSLKPCVKLTP-IC---VTLNCTNLNVTSNSTN-----------------------KNSSGKMIEGEMKNCSFNVT-TS-IRNKL-QKEYALFYKLDIVPIEG--------------------DN------TSYTLINCNTSVITQACPKVTFEPIPIHYCTPAGFAILKCNDEKFNGSGLCKNVSTVQCTHGIRPVVSTQLLLNGSLAKEEVVIRSENFTDNAKTLIVQLNETVEINCTRPNNN-TRKSIPI---GPG----R-A-----FYATGDIIGDIRQAHCNLSEAKWNKTLKQVVTKLRE--RFG----NKTIIFN-SSSGGDPEIVMHTFNCGGEFFYCNTTPLFNSTWHANNT-------------WNGTTGSNDTIILTCRIKQIINRWQEVGKAMYAPPISGKISCSSNITGLLLTRDGG-----INGTNETTTETFRPGGGDMRDNWRSELYKYKVVKIEPLGIAPTKAKRRVVQREKRA-VGTIGAMFLGFLGAAGSTMGAAAVTLTVQARQLLSGIVQQQN-NLLRAIEAQQHLLQLTVWGIKQLQARVLAVERYLRDQQLLGIWGCSGKLICTTAVPWNTSWS--NKS-LNSIWDNMTWMEWEREIDNYTDLIYSLIEESQNQQEKNEKDLLELDKWANLWNWFDISNWLWYIRIFIMIVGGLVGLRIIFAVLSIVNRIRQGYSPLSFQT-RLPTPRGLDRPEGIEEEGGERDRDRSGPLVTGFLALIWDDLRSLCLFSYHLLRDFLLILTRSVTILGR-------WGWEAPKYWWNLLQYWIQELKNSAISLFDAIAIAVAEGTDRIIEIVQRTCRAILHIPRRIRQGLERGLL---------------
>IC.277.0.D9
MRVKEIRKNCQR-LWRG-----------GTLLLGMLMI-CNA---EQLWVTVYYGVPVWKEATTTLFCASNAKAYDTEVHNVWATHACVPTDPNPQEVLLV-NVTEKFNMWKNNMVEQMHEDVISLWDQSLKPCVKLTP-IC---VTLNCTNLNVTSNSTN-----------------------KNSSGKMIEGEMKNCSFNVT-TS-IRNKL-QKEYALFYKLDIVPIEG--------------------DN------TSYTLINCNTSVITQACPKVTFEPIPIHYCTPAGFAILKCNDEKFNGSGLCKNVSTVQCTHGIRPVVSTQLLLNGSLAKEEVVIRSENFTNNVKTIIVQLNESVEINCTRPNNN-TRKSITI---GPG----R-A-----FYATGDIIGDIRQAHCNLSEAKWNNTLNQVVTKLRE--RFG---ENKTIIFN-SSSGGDPEIVMHTFNCGGEFFYCNTTPLFNSTWHANGT-------------WNGTTGSNDTIILPCRIKQIINRWQEVGKAMYAPPISGKISCSSNITGLLLTRDGG------NETNENTTETFRPGGGDMRDNWRSELYKYKVVKIEPLGIAPTRAKRRVVQREKRA-VGTIGAMFLGFLGAAGSTMGAAAVTLTVQARQLLSGIVQQQN-NLLRAIEAQQHLLQLTVWGIKQLQARVLAVERYLRDQQLLGIWGCSGKLICTTAVPWNASWS--NKS-LNSIWDNMTWMEWEREIDNYTDLIYSLIEESQNQQEKNEKDLLELDQWANLWNWFDISNWLWYIRIFIMIVGGLIGLRIVFAVLSIVNRIRQGYSPLSFQT-RLPTPREPDRPEGIEEEGGERDRDRSGPLVTGFLALIWDDLRSLCLFSYHLLRDFLLILTRSVTILGR-------WGWEALKYWWNLLQYWIQELKNSAISLFDAIAIAVAEGTDRIIEVVQRTCRAILHIPRRIRQGLERGLL---------------
>IC.295.0.D11
MRAKEIRKNLQR-LWRW-----------GIMLLGMLMI-CSA--AEQLWVTVYYGVPVWKEATTTLFCASDAKAFDTEAHNVWATHACVPTDPNPQEVVLE-NVTENFNMWKNDMVEQMHEDIISLWDQSLKPCVKLTP-LC---VTLNCTDLSVNSTNTT-----------------------NTNNSSWEREEMKNCSFNVT-TS-IRDKK--KEFALFYRLDVVPIDNG---------------------------TSYTLINCNTSVITQACPKVSFEPIPIHYCTPAGFALLKCNDKKFNGTGPCKNVSTVQCTHGIRPVVSTQLLLNGSLAEEEVVIRSENFTDNAKIIIVHLNESIEINCTRPNNN-TRKSIHI---GPG----R-A-----FYATGDIIGNIRQAHCNLSSTKWNNTLKQIVTKLRE--QFG---ENKTITFN-HSSGGDPEIVMHSFNCGGEFFYCNTTQLFNSIWDNTEGLN---------NTGGTINNTEKNITLPCRIKQIINRWQEVGKATYAPPISGQIRCSSNITGLLLTRDGG--------SDNSENETFRPGGGDMRDNWRSELYKYKVVKIEPLGVAPTKAKRRVVQREKRA-VGTLGAMFLGFLGAAGSTMGAASVTLTVQARLLLSGIVQQQN-NLLRAIEAQQHLLQLTVWGIKQLQARVLAVERYLKDQQLLGIWGCSGKLICTTTVPWNTSWS--NKS-LNKIWDNMTWMEWEREIGNYTDLIYTLIEESQNQQEKNEQELLELDNWASLWNWFDISKWLWYIKIFIMIVGGLVGLRIVFTVLSIINRVRQGYSPLSFQI-RPPAPRGPDRPEGTEEEGGERDRDRSGRLVTGFLALIWDDLRSLCLFSYHRLRDLLLIAARIVELLGR-------RGWEALKYWWNLLQYWSQELKNSAISLFNATAIAVAEGTDRIIEVVQTIWRGILHIPRRLRQGLERALL---------------
>IC.295.0.D6
MRAKEIKKSLQR-LWRW-----------GIMLLGMLMI-CSA--AEQLWVTVYYGVPVWKEATTTLFCASDAKAFDTEAHNVWATHACVPTDPNPQEVVLE-NVTENFNMWKNDMVEQMHEDIISLWDQSLKPCVKLTP-LC---VTLNCTDLSVNSTNTT-----------------------NTNNSSWEREEMKNCSFNVT-TS-IRDKM-KKEFALFYRLDVVPIDND---------------------------TSYTLINCNTSVITQACPKVSFEPIPIHYCTPAGFALLKCNDKKFNGTGPCRNVSTVQCTHGIRPVVSTQLLLNGSLAEEEVVIRSENFTDNAKIIIVHLNESIEINCTRPHNN-TRKSIHI---GPG----G-A-----FYATGEIIGDIRQAHCNLSSTKWNNTLKQIVTKLKR--QFG---ENKTIAFN-HSSGGDPEIVMHSFNCGGEFFYCNTTQLFNSIWNNAE--------------GLNNTGGTINITLPCRIKQIINRWQEVGKATYAPPISGQIRCSSNITGLLLTRDGG--------SDNSENETFRPGGGDMRDNWRSELYKYKVVKIEPLGVAPTKAKRRVVQREKRA-VGTLGAMFLGFLGAAGSTMGAASMTLTVQARLLLSGIVQQQN-NLLRAIEAQQHLLQLTVWGIKQLQARVLAVERYLKDQQLLGIWGCSGKLICTTAVPWNTSWS--NKS-LNKIWDNMTWMEWEREIGNYTDLIYTLIEESQNQQEKNEQELLELDNWASLWNWFDISKWLWYIKIFIMVVGGLVGLRIVFTVLSIINRVRQGYSPLSFQI-RPPAPRGPDRPEGTEEEGGERDRDRSGRLVTGFLALIWDDLRSLCLFSYHRLRDLLLIAARIVELLGR-------RGWEALKYWWNLLQYWSQELKNSAISLFNATAIAVAEGTDRIIEVVQTIWRGILHIPRRLRQGLERALL---------------
>IC.30048.0.D12
MRAREIRKNWQV-SWRW-----------GIMLLGMLMI-CSA--AENLWVTVYYGVPVWKEATTTLFCASDAKAYDTEVHNVWATHACVPTDPNPQEVGLE-NVTENFNMWKNNMVEQMHEDIISLWDQSLKPCVKLTP-LC---VTLNCTDTVRNDTSAT------------------------NSSLGTEKGEIKNCSFNIT-TN-IRDKV-QKEYALFYKLDVVPIENDK---------------NNSNN------SNYRLIHCNTSVITQACPKVSFQPIPIHYCTPAGFAILKCKDKKFNGTGPCKNVSTVQCTHGIRPVVSTQLLLNGSLAEEEVVIRSQNFTDNIKTIIVQLNESVEINCTRPNNN-TRKSITI---GPG----R-A-----FYATGDIIGDIRQAHCNISREKWNNTLKQIVTKLRE--QFR----NKTIVFQ-PSSGGDPEIVTHSFNCGGEFFFCNTTQLFNSTWGNSTE-------------GSNNTKGNDTIILPCRIKQVINMWQSVGKAMYAPPIRGQIKCSSNITGLLLTRDGG--------NNNNTNETFRPGGGDMRDNWRSELYKYKVVKIEPLGVAPTKAKRRVVQREKRA-VGTIGAMFLGFLGAAGSTMGAASMTLTVQARLLLSGIVQQQN-NLLRAIEAQQHLLQLTVWGIKQLQARVLAVERFLRDQQLLGIWGCSGKLICTTAVPWNASWS--NKT-LSQIWDNMTWMEWDREIDNYTNLIYTLIEESQNQQEKNEQELLALDKWANLWNWFDITNWLWYIKIFIMIVGGLIGLRIVFAVLSIVYRVRQGYSPLSLQT-RLPTPRGPDRPEGIEEEGGERDRDRSGRLVTGFLELIWEDLRSLCLFSYHRLRDLLLIVARIVELLGR-------RGWEALKYWWNLLQYWSQELKNSAISLLNATAIAVAEGTDRIIEVVLRIFRAFLHIPRRIRQGFERILL---------------
>IC.30048.0.D8
MRAREIKKNWQV-SWRW-----------GIMLLGMLMI-CSA--AENLWVTVYYGVPVWKEATTTLFCASDAKAYDTEVHNVWATHACVPTDPNPREVALE-NVTENFNMWKNNMVEQMHEDIISLWDQSLKPCVKLTP-LC---VTLNCIDTVRNDTNAT------------------------NISLGTEKGEIKNCSFNIT-TN-IRDKV-QKEYALFYKLDVVPIENNS---------------NNSNN------SSYRLIHCNTSVITQACPKVSFQPIPIHYCTPAGFAILKCKDKKFNGTGPCTNVSTVQCTHGIRPVVSTQLLLNGSLAEEEVVIRSQNFTDNTKTIIVQLKESVEINCTRPNNN-TRKSIPI---GPG----R-A-----FYATGDIIGDIRQAHCNISREKWNNTLKQIVTKLEE--QFR----NKTIVFQ-PSSGGDPEIVTHSFNCGGEFFFCDTTQLFNSTWNSTE--------------GSNNTKGNDTIILPCRIKQIINMWQSVGKAMYAPPIRGQIKCSSNITGLLLTRDGG--------NNNNTNETFRPGGGDMRDNWRSELYKYKVVKIEPLGVAPTKAKRRVVQREKRA-VGTIGAMFLGFLGAAGSTMGAASMTLTVQARLLLSGIVQQQN-NLLRAIEAQQHLLQLTVWGIKQLQARVLAVERFLRDQQLLGIWGCSGKLICTTNVPWNASWS--NKT-LSQIWNNMTWMEWDREINNYTNLIYNLIEESQNQQEKNEQELLALDKWAGLWNWFDITKWLWYIKIFIMIVGGLVGLRIVFAVLSIVYRVRQGYSPLSFQT-RLPVPRGPDRPEGIEEEGGERDRDRSGRLVTGFLELIWEDLRSLCLFSYHRLRDLLLIVARIVELLGR-------RGWEALKYWWNLLQYWSQELKNSAISLLNATAIAVAEGTDRIIEVVLRIFRAFLHIPRRIRQGFERILL---------------
>IC.30048.0.E10
MRVKETKRNYQR-LWRW-----------GIMLLGMLMI-CSA--TDKLWVTVYYGVPVWKEATTTLFCASDAKAYDTEVHNVWATHACVPTDPSPQEVALE-NVTENFNMWKNNMVEQMHEDIISLWDQSLKPCVKLTP-LC---VTLNCTDTVRNDTSAT------------------------NSSLGTEKGEIKNCSFNIT-TN-IRDKV-QKEYALFYKLDVVPIENNN---------------NNSNN------SSYRLIHCNTSVITQACPKVSFQPIPIHYCTPAGFAILKCKDKKFNGTGPCTNVSTVQCTHGIRPVVSTQLLLNGSLAEEEVVIRSQNFTDNTKTIIVQLKESVEINCTRPNNN-TRKSIPI---GPG----R-A-----FYATGDIIGDIRQAHCNISREKWNNTLKQIVTKLEE--QFR----NKTIVFQ-PSSGGDPEIVTHSFNCGGEFFFCNTTQLFNSTWNSTG--------------GSNNTKGNDTIILPCRIKQVINMWQSVGKAMYAPPIRGQIKCSSNITGLLLTRDGG--------NNNNTNETFRPGGGDMRDNWRSELYKYKVVKIEPLGVAPTKAKRRVVQREKRA-VGTIGAMFLGFLGAAGSTMGAASMTLTVQARLLLSGIVQQQN-NLLRAIEAQQHLLQLTVWGIKQLQARVLAVERFLRDQQLLGIWGCSGKLICTTNVPWNASWS--NKT-LSQIWDNMTWMEWDREINNYTNLIYNLIEESQNQQEKNEQELLALDKWASLWNWFDITNWLWYIKIFIMIVGGLIGLRIVFAVLSIANRVRQGYSPLSLQT-RLPTPRGPDRPEGIEEEGGERDRDRSGRLVTGFLELIWEDLRSLCLFSYHRLRDLLLIVARIVELLGR-------RGWEALKYWWNLLQYWSQELKNSAISLLNATAIAVAEGTDRIIEVVLRIFRAFLHIPRRIRQGFERILL---------------
>IC.30048.0.E8
MRAKETRRNYQR-LWRW-----------GTMLLGMLMI-CSA--TDKLWVTVYYGVPVWKEATTTLFCASDAKAYDTEVHNVWATHACVPTDPNPQEVGLE-NVTENFNMWKNNMVEQMHEDIISLWDQSLKPCVKLTP-LC---VTLNCTDTVRNDTSAT------------------------NSSLGTEKGEIKNCSFNIT-TN-IRDKV-QKEYALFYKLDVVPIENNN---------------NNSNN------SSYRLIHCNTSVITQACPKVSFQPIPIHYCTPAGFAILKCKDKKFNGTGPCKNVSTVQCTHGIRPVVSTQLLLNGSLAEEEVVIRSQNFTDNTKTIIVQLKESVEINCTRPNNN-TRKSIHI---GPG----R-A-----FYATGDIIGDIRQAHCNISREKWNNTLKQIVTKLRE--QFK----NKTIVFQ-PSSGGDPEIVTHSFNCGGEFFFCDTTQLFNSTWNSTWN-------------STGGSNNTDPIILPCRIKQIINTWQSVGKAMYAPPIRGQIKCSSNITGLLLTRDGG--------NNNNTNETFRPGGGDMRDNWRSELYKYKVVKIEPLGVAPTKAKRRVVQREKRA-VGTIGAMFLGFLGAAGSTMGAASMTLTVQARLLLSGIVQQQN-NLLRAIEAQQHLLQLTVWGIKQLQARVLAVERFLRDQQLLGIWGCSGKLICTTTVPWNTSWS--NKT-LSQIWDNMTWMEWDREIDNYTNLIYTLIEESQNQQEKNEQELLALDKWASLWNWFDITKWLWYIKIFIMIVGGLIGLRIVFAVLSIANRVRQGYSPLSLQT-RLPTPRGPDRPEGIEEEGGERDRGRSGRLVTGFLELIWEDLRSLCLFSYHRLRDLLLIVARIVELLGR-------RGWEALKYWWNLLQYWSQELKNSAISLLNATAIAVAEGTDRIIEVVLRIFRAFLHIPRRIRQGFERICYKMGGKWSKRKESGWL
>IC.30281.0.D3
MRVKETKRNYQR-LWRW-----------GTMLLGMLMI-CSA--AENLWVTVYYGVPVWKEATTTLFCASDAKAYETEVHNVWATHACVPTDPNPQEVALE-NVTENFNMWKNNMVEQMHEDIISLWDQSLKPCVKLTP-LC---VTLNCTDKERNDTSTT------------------------NSSLEIEKGEIKNCSFNIT-TN-IRDKV-QKEYALFYKLDVVPIENNN---------------NNSNN------SSYRLIHCNTSVITQACPKVSFQPIPIHYCTPAGFAILKCKDKKFNGTGPCTNVSTVQCTHGIRPVVSTQLLLNGSLAEEEVVIRSQNFTDNTKTIIVQLNESVEINCTRPNNN-TRKSINI---GPG----R-A-----FYATGDIIGDIRQAHCNISRAKWNNTLGQIVTKLRE--QFG----NKTIVFQ-PSSGGDPEIVTHSFNCGGEFFFCNTTQLFNSTWLNSTE-------------RSNNTEGNDTIILPCRIKQIINMWQSVGKAMYAPPIRGQIKCSSNITGLLLTRDGG--------NNTNTNETFRPGGGDMKDNWRSELYKYKVVKIEPLGVAPTKAKRRVVQREKRA-VGTIGAMFLGFLGAAGSTMGAASMTLTVQARLLLSGIVQQQN-NLLRAIEAQQHLLQLTVWGIKQLQARVLAVERYLRDQQLLGIWGCSGKLICTTTVPWNASWS--NKN-LSQIWDNMTWMEWDREINNYTNLIYNLLEESQNQQEKNEQELLALDKWASLWNWFDITNWLWYIKIFIMIVGGLIGLRIVFAVLSLVSRVRQGYSPLSFQT-RLPVPRGPDRPEGIEEEGGERDRDRSGRLVTGFLELIWEDLRSLCLFSYHRLRDLLLIVARIVELLGR-------RGWEALKYLWNLLQYWIQELKNSAISLLNATAIAVAEGTDRIIEVVLRIFRAFLHIPRRIRQGLERILL---------------
>IC.30281.0.H2
MRVKETKRNYQR-LWRW-----------GTMLLGMLMI-CSA--AENLWVTVYYGVPVWKEATTTLFCASDAKAYETEVHNVWATHACVPTDPNPQEVALE-NVTENFNMWKNNMVEQMHEDIISLWDQSLKPCVKLTP-LC---VTLNCTDKERNDTSTT------------------------NSSLEIEKGEIKNCSFNIT-TN-IRDKV-QKEYALFYKLDVVPIENNN---------------NNSNN------SSYRLIHCNTSVITQACPKVSFQPIPIHYCTPAGFAILKCKDKKFNGTGPCTNVSTVQCTHGIRPVVSTQLLLNGSLAEEEVVIRSQNFTDNIKTIIVQLNESVEINCTRPNNN-TRKSINI---GPG----R-A-----FYATGDIIGDIRQAHCNISRAKWNKTLEQIVTKLKG--QFR----NKTIVFQ-PSSGGDPEIVTHSFNCGGEFFFCNTTQLFNSTWGNSTE-------------GSNNTEGNDTIILPCRIKQIINMWQSVGKAMYAPPIRGQIKCSSNITGLLLTRDGG---------NNNTNETFRPGGGDMKDNWRSELYKYKVVKIEPLGVAPTKAKRRVVQREKRA-VGTIGAMFLGFLGAAGSTMGAASMTLTVQARLLLSGIVQQQN-NLLRAIEAQQHLLQLTVWGIKQLQARVLAVERYLRDQQLLGIWGCSGKLICTTTVPWNASWS--NKN-LSQIWDNMTWMEWDREIYNYTNLIYNLLEESQNQQEKNEQELLALDKWASLWNWFDITNWLWYIKIFIMIVGGLIGLRIVFAVLSLVSRVRQGYSPLSFQT-RLPVPRGPDRPEGIEEEGGERDRDRSGRLVTGFLELIWEDLRSLCLFSYHRLRDLLLIVARIVELLGR-------RGWEALKYCWNLLQYWIQELKNSAISLLNATAIAVAEGTDRIIEVVLRIFRAFLHIPRRIRQGLERILL---------------
>IC.30281.0.H6
MRVKETKRNYQR-LWRW-----------GTMLLGMLMI-CSA--AENLWVTVYYGVPVWKEATTTLFCASDAKAYDTEVHNVWATHACVPTDPNPQEVALE-NVTENFNMWKNNMVEQMHEDIISLWDQSLKPCVKLTP-LC---VTLNCTDKERNDTSTT------------------------NSSLEIEKGEIKNCSFNIT-TN-IRDKV-QKEYALFYKLDVVPIENNN---------------NKSNT------SSYRLIHCNTSVITQACPKVSFQPIPIHYCTPAGFAILKCKDKKFNGTGPCTNVSTVQCTHGIRPVVSTQLLLNGSLAEEEVVIRSQNFTDNIKTIIVQLNESVEINCTRPNNN-TRKSINI---GPG----R-A-----FYATGDIIGDIRQAHCNISRAKWNNTLGQIVTKLKR--QFG----NKTIIFQ-PSSGGDPEIVTHSFNCGGEFFFCNTTQLFNSTWGNSTE-------------GSNNTEGNDTIILPCRIKQIINMWQSVGKAMYAPPIRGQIKCSSNITGLLLTRDGG--------NNTNTNETFRPGGGDMKDNWRSELYKYKVVKIEPLGVAPTKAKRRVVQREKRA-VGTIGAVFLGFLGAAGSTMGAASMTLTVQARLLLSGIVQQQN-NLLRAIEAQQHLLQLTVWGIKQLQARVLAVERYLRDQQLLGIWGCSGKLICTTTVPWNASWS--NKN-LSQIWDNMTWMEWDREINNYTNLIYNLLEESQNQQEKNEQELLALDKWASLWNWFDITNWLWYIKIFIMIVGGLIGLRIVFAVLSLVSRVRQGYSPLSFQT-RLPVPRGPDRPEGIEEEGGERDRDRSGRLVTGFLELIWEDLRSLCLFSYHHLRDLLLIVTRIVELLGR-------RGWEALKYCWNLLQYWIQELKNSAISLLNATAIAVAEGTDRIIEVVLRIFRAFLHIPRRIRQGLERILL---------------
>IC.35.0.A11
MRVKGIKKNYQH-LWRWDNM-----WIWGTMLLGMWMI-CSA--TEKLWVTVYYGVPVWKDANTTLFCASDAKAYSTEVHNVWATHACVPTDPNPHEEVLG-NVTENFNAWENNMVEQMQEDIISLWDESLKPCVKLTP-LC---VTLNCTNWTNTTNTT------------------------YTTSNETIKGQIKNCSFNIY-TN-LQDKK-QKNYALFYALDVVPIDDDNT------------DNDNTSY------RDYRLISCNTSVITQACPKISFEPIPIHYCAPAGFAILKCNNKTFNGKGPCTNVSTVQCTHGIRPVVSTQLLLNGSLAEKEVVIRSKNFSDNAQTIIVQLNKTVKIDCTRPSNN-TRKGIHM---GLG----K-A-----FYTTGEIIGDIRQAHCNISKKDWDDALEQVAEKLSA--QFG----NRNITFD-KSSGGDPEIVMHNFNCGGEFFYCNSTQLFNSAWILNGTK-----------MVSNNTRENGTITLSCRIKQIINMWQEVGKAMYAPPISGRINCSSNITGLLLTRDGG-----GNRSNSNRTETFRPIGGDMRDNWRSELYKYKVVKIEPLGVAPTKAKRRVVQREKRE-VT-LGALFIGFLGAAGSTMGAASVTLTVQARLLLSGIVQQQN-NLLRAIEVQQHLLQLTVWGIKQLQARVLAVERYLRDQQLLGIWGCSGKIICTTAVPWNASWS--NKS-LNQIWDNMTWMEWEREIDNYTNEIYKLIEKSQIQQEQNEQELLELDKWTSLWSWFDISNWLWYIKIFIMIVGGLIGLRIVFTVLSIVNRVRQGYSPLSFQT-RPPAPRGPDRPEGIEEEGGERDRDRSGPLVDGFLAIFWVDLRSLFLFSYHRLRDLLSIVTRIVELLGR-------RGWEILKYWWNLLQYWSQELKNSAVSLFNTIAIAVAEGTDRVIEVLQRIGRAFLHIPRRIRQGFERALL---------------
>IC.35.0.A3
MRVKGIKKNYQH-LWRWDNM-----WIWGTMLLGMWMI-CSA--TEKLWVTVYYGVPVWKDANTTLFCASEAKAYSTEVHNVWATHACVPTDPNPHEEVLG-NVTENFNVWENNMVEQMQEDIISLWDESLKPCVKLTP-LC---VTLNCTNWTNTTNTT------------------------YTTSNETIVGQIKNCSFNIR-TS-IQDKK-QKEYALFYALDVVPIDDNTN-------------TTGTNY------TTYRLISCNTSVITQACPKISFEPIPIHYCAPAGFAILKCNNKTFNGKGPCTNVSTVQCTHGIRPVVSTQLLLNGSLAEEGVIIRSKNFSDNAQTIIVQLEEAVEINCTRPSNN-TRKGIHM---GLG----R-A-----FYTTGEIIGDIRQAHCNISKKDWYNTLQQVSKKLSA--QFG----NHNITFD-KSSGGDPEVVMHSFNCGGEFFYCNTTQLF---WNVTE--------------RLNNTEGNGTITLPCRIKQIINMWQGVGRAMYAPPISGQISCSSKITGLLLTRDGG-------NDNNKGIETFRPIGGDMRDNWRSELYKYKVVKIEPLGVAPTKAKRRVVQREKRE-VT-LGALFIGFLGAAGSTMGAASVTLTVQARLLLSGIVQQQN-NLLRAIEVQQHLLQLTVWGIKQLQARVLAVERYLRDQQLLGIWGCSGKIICTTAVPWNASWS--NKS-LNQIWDNMTWMEWEREIDNYTNEIYKLIEKSQIQQEQNEQELLELDKWTSLWSWFDISNWLWYIKIFIMIVGGLIGLRIVFTVLSIVNRVRQGYSPLSFQT-RPPAPRGPDRPEGIEEEGGERDRDRSGPLVDGFLAIFWVDLRSLFLFSYHRLRDLLSIVTRIVELLGR-------RGWEILKYWWNLLQYWSQELKNSAVSLYNTIAIAVAEGTDRVIEVLQRIGRAFLHIPRRIRQGFERALL---------------
>IC.35.0.A8
MRVKGIKKNYQH-LWRWDNM-----WIWGTMLLGMWMI-CSA--TEKLWVTVYYGVPVWKDANTTLFCASDAKAYSTEVHNVWATHACVPTDPNPHEEVLG-NVTENFNAWENNMVEQMQEDIISLWDESLKPCVKLTP-LC---VTLNCTDWTNTTNTT------------------------YTTSNETIKGQIKNCSFNIY-TN-LQDKK-QKNYALFYALDVVPIDDNNT------------DNDNTSY------RDYRLISCNTSVITQACPKVSFEPIPIHYCAPAGFAILKCNNKTFNGKGPCTNVSTVQCTHGIRPVVSTQLLLNGSLAEEDVVIRSKNFSDNAQTIIVQLNKTVQIDCTRPSNN-TRKGIHM---GLG----R-A-----FYTTGEIIGDIRQAHCNISKEGWYNTLQQVSKKLSA--QFG----NHNVTFD-KSSGGDPEIVMHSFNCGGEFFYCNTTQLF---WNVTEK------------LNNTGLNITGTITLPCRIKQIINMWQGVGRAMYAPPISGRINCSSNITGLLLTRDGG---------NTNGTETFRPIGGDMRDNWRSELYKYKVVKIEPLGVAPTKAKRRVVQREKRE-VT-LGALFIGFLGAAGSTMGAASVTLTVQARLLLSGIVQQQN-NLLRAIEVQQHLLQLTVWGIKQLQARVLAVERYLRDQQLLGIWGCSGKIICTTAVPWNTSWS--NKS-LNQIWDNMTWMEWEREIDNYTNEIYKLIEKSQIQQEQNEQELLELDKWTSLWSWFDISNWLWYIKIFIMIVGGLIGLRIVFTVLSIVNRVRQGYSPLSFQT-RPPAPRGPDRPEGIEEEGGERDRDRSGPLVDGFLAIFWVDLRSLFLFSYHRLRDLLSIVTRIVELLGR-------RGWEILKYWWNLLQYWSQELKNSAVSLFNTIAIAVAEGTDRVIEVLQRIGRAFLHIPRRIRQGFERALL---------------
>IC.357.0.C11
MRVKGIRKNYQH-LWRW-----------GTMLLGMLMI-CSA--TENLWVTVYYGVPVWKEATTTLFCASDAKAYESEAHNVWATHACVPTDPSPQEILLE-NVTENFNAWKNNMVEQMHEDIISLWDQSLKPCVKLTP-LC---VTLNCTDEVKNVTDINNST-----------------NTTNSTIRRIERGEIKNCSFNIT-TD-IRDKV-KKEYALLYKFDVVPINDDNT------------NNTNTSY------NSYKLISCNTSVITQACPKISFEPIPIHYCAPAGFAILKCNEKGFNGSGPCTNVSTVQCTHGIRPVVSTQLLLNGSLAEDEVVIRSENFTNNAKTIIVQLKDPVNITCTRPNNN-TRRSINI---GPG----R-A-----VYATGRIIGDIRQAHCNISEKAWNKTLKQIVKKLRE--QFD----NKTIVFN-SSSGGDPEIVMHSFNCGGEFFYCDTTKLFNSSWNSTDSN-----------GNDTIGSNDTVITLPCRIKQFINMWQGVGKAMYAPPISGPIRCSSNITGLLLTRDGG------NNNETTGNETFRPEGGDMRDNWRSELYKYKVVKIEPLGVAPTKAKRRVVQREKRA-VG-IGAMLLGFLGAAGSTMGAASVTLTVQARLLLSGIVQQQN-NLLRAIEAQQHMLQLTVWGIKQLQARILAVERYLKDQQLLGIWGCSGKLICTTTVPWNASWS--NKS-LEQIWDNMTWMEWEKEINNYTDLIYTLIEESQRQQEKNEQELLELDKWASLWNWFDITNWLWYIKIFIMIVGGLIGLRIVFTVLSIVNRVRQGYSPLSFQT-HHPAPGGPDRPEEIEEGGGERDRDRSTRLVNGFLPLIWDDLRSLCLFSYHRLRDLLLIVTRIVELLGR-------RGWEVLKYWWNLLQYWGQELKNSAISLLNATAITVAEGTDRVLELLQRAYRAILHIPTRIRQGLERALL---------------
>IC.38.0.B7
MRVRGIRKNYQH-LWRW-----------GTMLLGMLMI-CSA--TKDLWVTVYYGVPVWKEATTTLFCASDAKAYDTEVHNVWATHACVPTDPNPQEVKLE-NVTENFNMWKNDMVEQMHEDIISLWDQSLKPCVKLTP-LC---VTLNCTDQNVTNTN-------------------------NSSVGNMEKGEIKNCSFNIT-TN-IRDKM-QKVYALFYKLDVVPIDN------------------DSDN------TTYRLISCNTSVITQACPKVSFEPIPIHYCAPAGFAILKCNDDKFEGKGPCNNVSTVQCTHGIRPVVSTQLLLNGSLAKEEVVIRSENFTNNAKTIIVQLKEPVEINCTRPNNN-TRKSIHI---GPG----R-A-----FYATGEIVGDIRQAHCNISRAKWNNTLQQITRKLRE--QFE----NKTIVFN-HSSGGDPEIVMHSFNCGGEFFYCNTTQLFNSTWLFNNTL-----------NETEGLNDTEPITLPCRIKQIINMWQEVGKAMYAPPIRGLIRCSSNITGLILTRDGG------NVNSSNGTEVFRPGGGDMRDNWRSELYKYKVVKIEPLGVAPTEAKRRVVQREKRA-VT-IGAMFLGFLGAAGSTMGAASITLTVQARQLLSGIVQQQS-NLLRAIEAQQHLLQLTVWGIKQLQARVLAVERYLKDQQLLGIWGCSGKLICTTAVPWNASWS--NKS-LDQIWNNMTWMEWEREINNYTGIIYNLIEQSQNQQEKNEQELLELDKWASLWSWFEITNWLWYIKIFIMIVGGLIGLRIVFTVLSIVNRVRQGYSPLSFQT-RLPAPRGPDRPEGIEEEGGERDRDRSRQLVDGFLALFWVDLRSLFLFSYHRLRDLLLIVTRIVELLGR-------RGWEALKYWWNLLQYWSQELKKSAVSLLNAIAIVVAEGTDRVIEILQRAYRAFLHIPRRIRQGFERALL---------------
>IC.38.0.D12
MRVRGIRKNYQH-LWRW-----------GTMLLGMLMI-CSA--TKDLWVTVYYGVPVWKEATTTLFCASDAKAYDTEVHNVWATHACVPTDPNPQEVKLE-NVTENFNMWKNDMVEQMHEDIISLWDQSLKPCVKLTP-LC---VTLNCTDQNVTNTN-------------------------NSSVGNMEKGEIKNCSFNIT-TN-IRDKM-QKVYALFYKLDVVPIDN------------------DSDN------TTYRLISCNTSVITQACPKVSFEPIPIHYCAPAGFAILKCNDDKFEGKGPCNNVSTVQCTHGIRPVVSTQLLLNGSLAKEEVVIRSENFTNNAKTIIVQLKEPVEINCTRPNNN-TRKSIHI---GPG----R-A-----FYATGEIVGDIRQAHCNISRAKWNNTLQQITRKLRE--QFE----NKTIVFN-HSSGGDPEIVMHSFNCGGEFFYCNTTQLFNSTWLFNNTL-----------NETEGLNDTEPITLPCRIKQIINMWQEVGKAMYAPPIRGLIRCSSNITGLILTRDGG------NVNSSNGTEVFRPGGGDMRDNWRSELYKYKVVKIEPLGVAPTEAKRRVVQREKRA-VT-IGAMFLGFLGAAGSTMGAASITLTVQARQLLSGIVQQQS-NLLRAIEAQQHLLQLTVWGIKQLQARVLAVERYLKDQQLLGIWGCSGKLICTTTVPWNASWS--NKS-LDQIWNNMTWMEWEREINNYTGIIYNLIEQSQNQQEKNEQELLELDKWASLWSWFEITNWLWYIKIFIMIVGGLIGLRIVFTVLSIVNRVRQGYSPLSFQT-RLPAPRGPDRPEGIEEEGGERDRDRSRQLVDGFLALFWVDLRSLFLFSYHRLRDLLLIVTRIVELLGR-------RGWEALKYWWNLLQYWSQELKKSAVSLLNAIAIVVAEGTDRVIEILQRAYRAFLHIPRRIRQGFERALL---------------
>IC.387.0.C10
MRVKGIKRNYQH-LWRW-----------GTMLLGMLMI-CSA--AEQLWVTVYYGVPVWKDATTTLFCASDAKAYDTEVHNVWATHACVPTDPNPQEVTLE-NVTENFNAWKNNMVDQMHEDIISLWDQSLKPCVKLTP-LC---VTLNCIDIDANNATNSTH-------------------ATSSGWEKMEKGELKNCSFNIT-TR-VRDKV-KKDHALFYSLDVVPIRDNND-------------NTSYNN------TSYRLISCNTSVITQACPKVSFEPIPIHYCAPAGFAILKCNNKTFNGKGQCTNVSTVQCTHGIRPVVSTQLLLNGSLAEEKVVIRSENFTDNAKTIIVQLNEPVEINCTRPNNN-TRKSINI---GPG----R-A-----FYATGQIIGDIRQAHCNISTEKWNKTLQQIARKLRE--KFG----NKTIVFN-QSSGGDPEIVTHSFNCGGEFFYCDSTQLFNSTWNENN--------------TNITTEGNGTITLLCRIKQIINMWQEVGKAMYAPPISGPIKCSSNITGLLLTRDGG-----YGNGTGNGTEVFRPGGGDMRDKWRSELYQYKVVKIEPLGVAPTKAKRRVVQREKRA-VG-IGAMFLGFLGAAGSTMGAASVTLTVQARQLLSGIVQQQN-NLLRAIEAQQHLLQLTVWGIKQLQARVLAVERYLKDQQLLGIWGCSGKLICTTAVPWNTSWS--NKS-LNDIWNNMTWMEWEREINNYTGLIYTLIEESQNQQEKNEQELLELDKWASLWNWFDITNWLWYIKIFIMIVGGLVGLRIVLAVLSIVNRVRQGYSPLSLQT-LLPAPRGPDRPEGIEEEGGEKDRDRSGRLVNGLLVIFWDDLRSLCLFSYHRLRDLLLIVTRIVELLGR-------RGWEALKYWWNLLKYWSQELRNSAISLFNATAIAVAEGTDRVIEVVQRVFRAILHIPRRIRQGLERALL---------------
>IC.387.0.C11
MRVKGIKRNYQH-LWRW-----------GTMLLGMLMI-CSA--AEQLWVTVYYGVPVWKDATTTLFCASDAKAYDTEVHNVWATHACVPTDPNPQEVTLE-NVTENFNAWKNNMVDQMHEDIISLWDQSLKPCVKLTP-LC---VTLNCIDIDANNATNSTH-------------------ATSSGWEKMEKGELKNCSFNIT-TR-VRDKV-KKDHALFYSLDVVPIRDNND-------------NTSYNN------TSYRLISCNTSVITQACPKVSFEPIPIHYCAPAGFAILKCNNKTFNGKGQCTNVSTVQCTHGIRPVVSTQLLLNGSLAEEKVVIRSENFTDNAKTIIVQLNEPVEINCTRPNNN-TRKSINI---GPG----R-A-----FYATGQIIGDIRQAHCNISTEKWNKTLQQIARKLRE--KFG----NKTIVFN-QSSGGDPEIVTHSFNCGGEFFYCDSTQLFNSTWNENN--------------TNITTEGNGTITLLCRIKQIINMWQEVGKAMYAPPISGPIKCSSNITGLLLTRDGG-----YGNGTGNGTEVFRPGGGDMRDKWRSELYQYKVVKIEPLGVAPTKAKRRVVQREKRA-VG-IGAMFLGFLGAAGSTMGAASVTLTVQARQLLSGIVQQQN-NLLRAIEAQQHLLQLTVWGIKQLQARVLAVERYLKDQQLLGIWGCSGKLICTTAVPWNTSWS--NKS-LNDIWNNMTWMEWEREINNYTGLIYTLIEESQNQQEKNEQELLELDKWASLWNWFDITNWLWYIKIFIMIVGGLVGLRIVLAVLSIVNRVRQGYSPLSLQT-LLPAPRGPDRPEGIEEEGGEKDRDRSGRLVNGFLVIFWDDLRSLCLFSYHRLRDLLLIVTRIVELLGR-------RGWEALKYWWNLLKYWSQELRNSAISLFNATAIAVAEGTDRVIEVVQRVFRAILHIPRRIRQGLERALL---------------
>IC.387.0.C7
MRVKGIKRNYQH-LWRW-----------GTMLLGMLMI-CSA--AEQLWVTVYYGVPVWKDATTTLFCASDAKAYDTEVHNVWATHACVPTDPNPQEVTLE-NVTENFNAWKNNMVDQMHEDIISLWDQSLKPCVKLTP-LC---VTLNCIDIDANNATNSTH-------------------ATSSGWEKMEKGELKNCSFNIT-TR-VRDKV-KKDHALFYSLDIVPIRDNND-------------NTSYNN------TSYRLISCNTSVITQACPKVSFEPIPIHYCAPAGFAILKCNNKTFNGKGQCTNVSTVQCTHGIRPVVSTQLLLNGSLAEEKVVIRSENFTDNAKTIIVQLNEPVEINCTRPNNN-TRKSINI---GPG----R-A-----FYATGQIIGDIRQAHCNISTEKWNKTLQQIARKLRE--KFG----NKTIVFN-QSSGGDPEIVTHSFNCGGEFFYCDSTQLFNSTWNENN--------------TNITTEGNGTITLLCRIKQIINMWQEVGKAMYAPPISGPIKCSSNITGLLLTRDGG-----YGNGTGNGTEVFRPGGGDMRDKWRSELYQYKVVKIEPLGVAPTKAKRRVVQREKRA-VG-IGAMFLGFLGAAGSTMGAASVTLTVQARQLLSGIVQQQN-NLLRAIEAQQHLLQLTVWGIKQLQARVLAVERYLKDQQLLGIWGCSGKLICTTAVPWNTSWS--NKS-LNDIWNNMTWMEWEREINNYTGLIYTLIEESQNQQEKNEQELLELDKWASLWNWFDITNWLWYIKIFIMIVGGLVGLRIVLAVLSIVNRVRQGYSPLSLQT-LLPAPRGPDRPEGIEEEGGEKDRDRSGRLVNGFLVIFWDDLRSLCLFSYHRLRDLLLIVTRIVELLGR-------RGWEALKYWWNLLKYWSQELRNSAISLFNATAIAVAEGTDRVIEVVQRVFRAILHIPRRIRQGLERALL---------------
>IC.389.0.B3
MRVKEIRKKYQH-WWRG-----------GILLLGILMI-CSA--AEQTWVTVYYGVPVWKETTTTLFCASDAKSYDTEAHNVWATHACVPTDPNPQEVVLK-NVTENFNMWKNNMVEQMHEDVISLWDQSLKPCVKLTP-LC---VTLNCTDYVRNAT-------------------------------NLEKGEIKECSFNVT-TI-LQDKM-QRENALFNKLDVVPIDSNI---------------GNNTY------NNYRLTSCNTSKITQACPKISFNPIPIHFCAPAGFAILKCNNKTFSGKGPCTNVSTVQCTHGIKPVVSTQLLLNGSLAEEGIIIRSDNFTDNAKTIIVQLKEAVQINCTRPNNN-TRKSITT---GPG----K-V-----YYTTGQIIGDIRKAHCNISSKQWNKTLKQIAIKLRE--QFE----NKTIVFN-QSSGGDPEIILHSFNCGGEFFYCNTTQLFNSTWNSTNE------------NATEVSDSDRNITLPCRIKQIVNMWQQVGKAMYAPPIQGQIRCSSNITGLLLTRDGG------NKNNESKPEIFRPGGGDMRDNWRSELYKYKVVKIEPLGVAPTRAKRRVVQREKR--VA-AGALFLGFLGAAGSTMGAASMALTVQARQLLSGIVQQQN-NLLRAIEAQQHLLQLTVWGIKQLQARILAVERYLRDQQLLGIWGCSGKIICTTTVPWNASWS--NKS-LDYIWNNLTWMQWDREVSNYTNMIYNLIEESQNQQEKNEKELLELDKWANLWNWFDISNWLWYIKIFIMIVGGLIGIRIVFTVLSIVNRVRQGYSPLSFQT-HLPTQREPGRPEGIEEDGGERDRDRSGRLVDGFLTLIWVDLRSLFLFIYHRLRDLLLIVTRIVELLGR-------RGWEILKYWWNLLQYWSQELKNSAINLLNNTAIAVAEGTDRVIEVVQRACRAVLHIPRRVRQGLERALL---------------
>IC.389.0.B4
MRVKGIRKNYQH-WWRG-----------GILLLGILMI-CSA--AEQAWVTVYYGVPVWKETTTTLFCASDAKSYDTEAHNVWATHACVPTDPNPQEVVLK-NVTENFNMWKNNMVEQMHEDVISLWDQSLKPCVKLTP-LC---VTLNCTDYVRNAT-------------------------------NLEKGEIKECSFNVT-TI-LQDKM-QKENALFNKLDVVPIDSNI---------------GNNTY------NNYRLTSCNTSKITQACPKISFNPIPIHFCAPAGFAILKCNNKTFSGKGPCTNVSTVQCTHGIKPVVSTQLLLNGSLAEEGVIIRSDDFTDNAKTIIVQLKEAVQINCTRPNNN-TRKSITT---GPG----K-V-----YYTTGQIIGDIRKAHCNISSKQWNKTLKQIAIKLRE--QFV----NKTIVFN-QSSGGDPEIILHSFNCGGEFFYCNTTQLFNSTWNSTNE------------NATEVSDSDRNITLPCRIKQIVNMWQQVGKAMYAPPIQGQIRCSSNITGLLLTRDGG------NKNNESKPETFRPGGGDMRDNWRSELYKYKVVKIEPLGIAPTKAKRRVVQREKR--VA-AGALFLGFLGAAGSTMGAASMALTVQARQLLSGIVQQQN-NLLRAIEAQQHLLQLTVWGIKQLQARILAVERYLGDQQLLGIWGCSGKIICTTTVPWNVSWS--NKS-LDYIWNNMTWMQWDREVSNYTNMIYNLIEESQNQQEKNEKELLELDKWANLWNWFDITNWLWYIKIFIMIVGGLIGLRIVFTVLSIVNRVRQGYSPLSFQT-HLPTQREPGRPEGIEEDGGERDRDRSGRLVDGFLTLIWVDLRSLFLFIYHRLRDLLLIVTRIVELLGR-------RGWEILKYWWNLLQYWSQELKNRAINLLNATAIAVAEGTDRIIEVVQRACRAVLHIPRRVRQGLERALL---------------
>IC.389.0.B5
MRVKGIRKNYQH-WWKG-----------GILLLGILMI-CSA--AEQTWVTVYYGVPVWKETTTTLFCASDAKAYDTEAHNVWATHACVPTDPNPQEVVLK-NVTENFNMWKNNMVEQMHEDVISLWDQSLKPCVKLTP-LC---VTLNCTDYVRNAT-------------------------------NLEKGEIKECSFNVT-TI-LQDKM-QKENALFNKLDVVPIDSNI---------------GNNTY------NNYRLTSCNTSKITQACPKISFNPIPIHFCAPAGFAILKCNNKTFSGKGPCTNVSTVQCTHGIKPVVSTQLLLNGSLAEEGVIIRSDNFTDNAKTIIVQLKEAVQINCTRPNNN-TRKSITT---GPG----K-V-----YYTTGQIIGDIRKAHCNVSSAQWNNTLRQIAIKLRQ--QFV----NKTIIFN-QSSGGDPEIILHSFNCAGEFFYCNTTQLFNSTWNSTG--------------NENATTIDRNITLPCRIKQIVNMWQQVGKAMYAPPIQGQIRCSSNITGLLLTRDGG--------NNKSRSEIFRPGGGDMRDNWRSELYKYKVVKIEPLGVAPTRAKRRVVQREKR--VA-AGALFLGFLGAAGSTMGAASMALTVQARQLLSGIVQQQN-NLLRAIEAQQHLLQLTVWGIKQLQARILAVERYLRDQQLLGIWGCSGKIICTTTVPWNASWS--NKS-LDYIWNNLTWMQWDREVSNYSNIIYNLIEESQNQQEKNEKELLELDKWANLWNWFDISNWLWYIKIFIMIVGGLIGLRIVFTVLSIVNRVRQGYSPLSFQT-HLPTQREPGRPEGIEEDGGERDRDRSGRLVDGFLTLIWVDLRSLFLFIYHRLRDLLLIVTRIVELLGR-------RGWEILKYWWNLLQYWSQELKNRAINLLNATAIAVAEGTDRVIEVVQRACRAVLHIPRRVRQGLERALL---------------
>IC.404.0.A7
MRVKGIRRNY---LWRW-----------GTLLLGMLMI-CSA--AEKLWVTVYYGVPVWKEATTTLFCASDAKAYDTEVHNVWATHACVPTDPNPQEVALV-NVTENFNMWKNNMVEQMHEDIISLWDQSLKPCVKLTP-LC---VTLNCTDVKINCTERNNATSTN----------NSSCTTNSSWGVKMEEGEIKNCSFNIT-TR-MRDKL-QREYALFYKLDVVSMGK--------------------DN------TSYRLISCNTSIITQACPKVSFEPIPIHYCAPAGFAILKCRDKKFNGTGPCTNVSTVQCTHGIRPVVSTQLLLNGSLAEEEVVIRSENFTNNAKIIIVQLKEPVEINCTRPNNN-TRKSIPM---GPG----K-A-----FYATGDIIGDIRQAHCNISRAKWNNTLKQIVGKLRE--QF-----NKTIVFN-HSSGGDPEIVMHSFNCGGEFFYCNTTKLFNSTWINDTE------------GSINNEGNSTEITLPCRIKQIINMWQEVGKAMYAPPIRGQINCSSKITGLLLTRDGG-------INVTNETETFRPGGGDMRDNWRSELYKYKVVKIEPLGVAPTRAKRRVVQREKRA-AG-IGVMFLGFLGAAGSTMGAASMALTVQARQLLSGIVQQQN-NLLRAIEAQQHLLQLTVWGIKQLQARVLAVERYLKDQQLLGIWGCSGKLICTTAVPWNASWS--NKS-LDKIWNNMTWMEWEKEIDNYTSLIYTLIEQSQNQQEKNEQELLELDKWASLWNWFDISNWLWYIKIFIMIVGGLIGLRIAFIVLSVVNRIRQGYSPLSFQT-HLPASRGPDRPEGIEEEGGEKDRDRSGRLVDGFLALFWVDLRSLCLFSYHRLRDLLLIVTRIVELLGR-------RGWEILKYWWNLLQYWIQELKNSAVSLLNTTAIAVAEGTDRVIEALQRVCRAIRHIPRRIRQGLERALL---------------
>IC.404.0.D10
MRVKGIRRNY---LWRW-----------GTLLLGMLMI-CSA---EKLWVTVYYGVPVWKEATTTLFCASDAKAYDTEVHNVWATHACVPTDPNPQEVELK-NVTENFNMWKNNMVEQMHEDIISLWDQSLKPCVKLTP-LC---VTLNCTDVKINCTERNNNNATST--------NNSSCTTNSSWGAMMEEGEIKNCSFNIT-TR-MRDKL-QREYALFYKLDVVPIDK-----------------NNKNN------TSYRLISCNTSVITQACPKVSFEPIPIHYCAPAGFAILKCRDKKFNGTGPCTNVSTVQCTHGIRPVVSTQLLLNGSLAEEEVVIRSENFTNNAKIIIVQLKEPVEINCTRPNNN-TRKSIPM---GPG----K-A-----FYATGDIIGDIRQAHCNISRAKWNNTLKQIVGKLRE--QF-----NKTIVFN-HSSGGDPEIVMHSFNCGGEFFYCNTTKLFNSTWINDTE------------GSINNEGNSTEITLPCRIKQIINMWQEVGKAMYAPPIRGQINCSSKITGLLLTRDGG-------VNVTNETETFRPGGGDMRDNWRSELYKYKVVKIEPLGVAPTRAKRRVVQREKRA-AG-IGVMFLGFLGAAGSTMGAASMALTVQARQLLSGIVQQQN-NLLRAIEAQQHLLQLTVWGIKQLQARVLAVERYLKDQQLLGIWGCSGKLICTTAVPWNASWS--NKS-LDKIWNNMTWMEWEREIDNYTSLIYTLIEQSQNQQEKNEQELLELDKWASLWNWFDISNWLWYIKIFIMIVGGLIGLRIAFIVLSVVNRIRQGYSPLSFQT-HLPASRGPDRPEGIEEEGGEKDRDRSGRLVDGFLALFWVDLRSLCLFSYHRLRDLLLIVTRIVELLGR-------RGWEILKYWWNLLQYWIQELRNSAVSLLNTTAIAVAEGTDRVIEALQRVCRAIRHIPRRIRQGLERALL---------------
>IC.404.0.D6
MRVKGIRRNY---LWRW-----------GTLLLGMLMI-CSA--AKKLWVTVYYGVPVWKEATTTLFCASDAKAYDTEVHNVWATHACVPTDPNPQEVALV-NVTENFNMWKNNMVEQMHEDIISLWDQSLKPCVKLTP-LC---VTLNCTDVKINCTERNNATSTN----------NSSCTTNSSWGVRMEEGEIKNCSFNIT-TR-MRDKL-QREYALFYKLDVVSMGK--------------------DN------TSYRLISCNTSIITQACPKVSFEPIPIHYCAPAGFAILKCRDKKFNGTGPCTNVSTVQCTHGIRPVVSTQLLLNGSLAEEEVVIRSENFTNNAKIIIVQLKEPVEINCTRPNNN-TRKSIPM---GPG----K-A-----FYATGDIIGDIRQAHCNISRAKWNNTLKQIVGKLRE--QF-----NKTIVFN-HSSGGDPEIVMHSFNCGGEFFYCNTTKLFNSTWINDTE------------GSINNEGNSTEITLPCRIKQIINMWQEVGKAMYAPPIRGQINCSSKITGLLLTRDGG-------VNVTNETETFRPGGGDMRDNWRSELYKYKVVKIEPLGVAPTRAKRRVVQREKRA-AG-IGVMFLGFLGAAGSTMGAASMALTVQARQLLSGIVQQQN-NLLRAIEAQQHLLQLTVWGIKQLQARVLAVERYLKDQQLLGIWGCSGKLICTTAVPWNASWS--NKS-LDKIWNNMTWMEWEKEIDNYTSLIYTLIEQSQNQQEKNEQELLELDKWASLWNWFDISNWLWYIKIFIMIVGGLIGLRIAFIVLSVVNRIRQGYSPLSFQT-HLPASRGPDRPEGIEEEGGEKDRDRSGRLVDGFLALFWVDLRSLCLFSYHRLRDLLLIVTRIVELLGR-------RGWEILKYWWNLLQYWIQELKNSAVSLLNTTAIAVAEGTDRVIEALQRVCRAIRHIPRRIRQGLERALL---------------
>IC.434.0.B1
MRVRGIMRNYQH-LWRW-----------GTLLLGILMI-CSA--AEQLWVTVYYGVPVWKEANTTLFCASDAKAYDTEVHNVWATHACVPTDPNPQEVLLE-NVTENFNMWKNNMVEQMHEDVISLWDQSLKPCVKLTP-LC---VTLNCTDWKRKDNNTTSNS----------------TTNTPNITSDSMREEIKNCSFNAT-TN-MRDKV-QKTYALFYKLDVEQLDK-------------------SDN------TSYRLISCNTSVITQACPKVTFEPIPIHYCAPAGFAILKCNNKTFNGTGPCNNVSTVQCTHGIKPVVSTQLLLNGSLAEEEVVIRSENISNNAKTIIVQLKEPVQINCTRPGNN-TRRGIHI---GPG----K-A-----FYATGDIIGDIRQAHCNLSSIKWNSTLNQVVKKLRA--QFD----NKTIIFN-QSSGGDPEIVMHSFNCGGEFFYCNLSQLFNSTWNSTGEV----------NDTERSNTNETTITVPCRIKQFINMWQQVGKAMYAPPIRGEIRCSSNITGLLLTRDGG------ITNSSNTSETFRPAGGDMKDNWRSELYKYKVVRVEPLGVAPTKAKRRVVQREKRE-LT-LGALFLGFLGAAGSTMGAASVTLTVQARQLLSGIVQQQN-NLLRAIEAQQHMLQLTVWGIKQLQARVLAVERYLKDQQLLGIWGCSGKLICTTTVPWNASWS--NRS-VDYIWGNMTWMQWEKEIDNYTDLIYGLLEKSQNQQEMNEKELLELDKWANLWNWFDISNWLWYIKIFIMIVGGLVGLRIVFTVLSLVNRVRQGYSPLSFQT-RLPAQRGPDRPEGIEEEGGERDRDRSGQLVDGFLAIIWVDLRSLCLFSYHRLRDLLLIVTRIVELLGH-------RGWEILKYWWNLLLYWSQELKNSAVSLLNATAIAVAGGTDRVIEILQRVYRAIIHIPTRIRQGLERALL---------------
>IC.434.0.C8
MRVRGIMRNYQH-LWRW-----------GILLLGILMI-CSA--AEQLWVTVYYGVPVWKDANATLFCASDAKAYDTEVHNVWATHACVPTDPNPQEVLLV-NVTENFNMWKNNMVEQMHEDVISLWDQSLKPCVKLTP-LC---VTLNCTDWKGKDNNATSNS----------------TTNTPNITSDSMRGEIKNCSFNAS-TN-MRDKM-QKTYALFYKLDVEQLNE-------------------NDN------TSYRLISCNTSVITQACPKVTFEPIPIHYCAPAGFAILKCNDKKFNGTGPCNNVSTVQCTHGIKPVVSTQLLLNGSLAEEEVVIRSENISNNAKTIIVQLKEPVQINCTRPGNN-TRRSIHI---GPG----K-A-----FYATGDIIGDIRQAHCNLSSIKWNSTLNQVVKKLRA--QFD----NKTIIIFNQSSGGDPEIVMHSFNCGGEFFYCNLSQLFNSTWNSTGEV----------NDTERSNTNETTITVPCRIKQFINMWQQVGKAMYAPPIRGEIRCSSNITGLLLTRDGG-------ITNSNSSETFRPAGGDMKDNWRSELYKYKVVRVEPLGVAPTKAKRRVVQREKRE-LT-LGALFLGFLGAAGSTMGAASVTLTVQARQLLSGIVQQQN-NLLRAIEAQQHMLQLTVWGIKQLQARVLAVERYLKDQQLLGIWGCSGKLICTTTVPWNASWS--NRS-VDYIWGNMTWMQWEKEIDNYTDLIYGLLEKSQNQQEMNEKELLELDKWANLWNWFDISNWLWYIRIFIMIVGGLVGLRIVFTVLSLVNRVRQGYSPLSFQT-RLPAQRGPDRPEGIEEEGGERDRDRSGQLVDGFLAIIWVDLRSLYLFSYHRLRDLLLIVTRIVELLGH-------RGWEILKYWWNLLLYWSQELKNSAVSLLNATAIAVAGGTDRVIEILQRVYRAIIHIPTRIRQGLERALL---------------
>IC.434.0.C9
MRVRGIMRNYQH-LWRW-----------GTLLLGILMI-CSA--AEQLWVTVYYGVPVWKDANTTLFCASDAKAYDTEVHNVWATHACVPTDPNPQEVLLG-NVTENFNMWKNNMVEQMHEDVISLWDQSLKPCVKLTP-LC---VTLNCTDWKGKDNNATSNS----------------TTNTPNITSDSMRGEIKNCSFNAT-TN-MRDKV-QKTYALFYKLDVEQLDK-------------------SDN------TSYRLISCNTSVITQACPKVTFEPIPIHYCAPAGFAILKCNDEMFNGTGPCNNVSTVQCTHGIKPVVSTQLLLNGSLAEKEVVIRSENISNNAKTIIVQLKEPVQINCTRPGNN-TRRGIHI---GPG----K-A-----FYATGDIIGDIRQAHCNLSSIKWNSTLNQVVKKLRA--QFD----TKTIIFN-QSSGGDPEIVMHSFNCGGEFFYCNLSQLFNSTWNSTGEV----------SDTERSNTNETTITVPCRIKQFINMWQQVGKAMYAPPIRGEIRCSSNITGLLLTRDGG-------ITNSNNSETFRPAGGDMKDNWRSELYKYKVVRVEPLGVAPTKAKRRVVQREKRE-LT-LGALFLGFLGAAGSTMGAASVTLTVQARQLLSGIVQQQN-NLLRAIEAQQHMLQLTVWGIKQLQARVLAVERYLKDQQLLGIWGCSGKLICTTTVPWNASWS--NRS-VDYIWGNMTWMQWEKEIDNYTDLIYGLLEKSQNQQEMNEKELLELDKWANLWNWFDISNWLWYIRIFIMIVGGLIGLRIVFAVLSIVNRVRQGYSPLSFQT-RLPAQRGPDRPEGIEEEGGERDRDRSGQLVDGFLAIIWVDLRSLCLFSYHRLRDLLLIVTRIVELLGH-------RGWEILKYWWNLLLYWSQELKNSAVSLLNATAIAVAGGTDRVIEILQRVYRAIIHIPTRIRQGLERALL---------------
>IC.446.0.D3
MKVKEIRKNCRH-SWRWG--------TMLTMLLGMLMI-CSA--TEELWVTVYYGVPVWKEATTTLFCASDAKAYDTEAHNVWATHACVPTDPNPQEVLLE-NVTENFNMWKNDMVEQMHEDIISLWDQSLKPCVKLTP-LC---VTLNCTNVNVTTNSTES--------------------STNSPGGKMEEGEIKNCSFNVT-TG-IGNKL-QTEYSLFYKLDVVPIDN------------------AENN------TKYILISCNTSVITQACPKVSFEPIPIHYCAPAGFAILKCNDKKFNGTGPCTNVSTVQCTHGIRPVVSTQLLINGSLAEEEIVVRSANFSDNAKTIIVQLNESITINCTRPNNN-TRKIVRM---GPGIGSGS-V-----FYATGKIIGNIKRAYCELNGTQWNNTLKQIAAKLKE--QF-----KKNITFR-PSSGGDLEIAMYTFNCGGEFFYCNTTQLFNRSWTD----------------IEGPNNGTGNITLPCRIKQIINRWQEVGKAMYAPPIGGLINCLSNITGILLIRDGGN---TTNGSNTIEEEIFRPTGGNMKDNWRSELYKYKVIQIEPLGVAPTKAKRRVVQREKRA-VGLIGAVLLGFLGAAGSTMGAASLTLTVQARQLLSGIVQQQN-NLLKAIEAQQHLLQLTVWGIKQLQARVLAVERYLKDQQLLGIWGCSGKLICTTAVPWNASWS--NKS-LTEIWDNMTWMEWEREIDNYTGLIYTLLEESQNQQEKNEQDLLALDTWASLWNWFSISNWLWYIRIFIMIVGGLIGLRIVFTVLSIVNRVRKGYSPLSFQT-HLPTPRGPDRPEGIEGEGGERDRDRSSQLASGFLILIWDDLRSLCLFSYHHLRDLLLIVARIVELLGR-------RGWEILKYWWNLLQYWSQELKNSAVSLLNATAIAVAEGTDRVIEVVQRIGRAILHIPRRIRQGFERALL---------------
>IC.449.S.B7
MTVMGTRKNYQH-LWRG-----------GILLLGMWMI-CSA--AENLWVTVYYGVPVWKEATTTLFCASDAKAYDTEVHNVWATHACVPTDPNPQEIPLE-NVTEYFNMWKNGMVEQMHEDIISLWDQSLKPCVKLTP-LC---VTLNCTDYVGNTTNNATNT-----------------TTNTTTNITRNDWEMKNCSFNVT-SS-IKDKV-KKEYALLYKLDVTQIGD------------------NNDN------TSYRLISCNTSVITQACPKVSFEPIPIHYCTPAGFAILKCRDKKFNGTGPCKNVSTVQCTHGIRPVVSTQLLLNGSLAEEEVVIRSENFTDNAKTIIVQLNETVQINCTRPNNN-TRKSISI---GPG----R-A-----FYATGEIIGNIRQAYCNLSRASWNNTLKQIVSKLQE--QFG----NKTIKFN-QSSGGDPEIVMHSFNCGGEFFYCNTSQLFNSTWNNSNT------------EVSNGTQGKDTITLPCRIKQIINMWQEVGKAMYAPPISGQINCSSNITGLLITRDGG--------QINSTEEVFRPGGGDMKNNWRSELYKYKVVQIEPLGVAPTKAKRRVVQREKRA-VGTLGVMFLGFLGTAGSTMGAAAVTLTAQARQLLSGIVQQQN-NLLRAIEAQQHLLQLTVWGIKQLQARVLAVERYLKDQQLLGIWGCSGKLICTTAVPWNTSWS--NKT-MNEIWDNMTWMEWEREINNYTGLIYTLIEQSQNQQEKNEQELLELDKWANLWNWFAISNWLWYIKIFIMIIGGLIGLRIVFAVGSIVNRVRQGYSPLSLQT-HLPAPRGHDRPEETEGEGGERDRDTSRRLVHGFLPLVWDDLRSLCLFSYHRLRDLLLIAARIVELLGR-------RGWEILKYWWNLLHYWSQELKNSAVSLFNATAIAVAEGTDRVIEALQRLGRAILHIPTRIRQGFERALL---------------
>IC.449.S.B8
MTVMGTRKNYQH-LWRG-----------GILLLGMWMI-CSA--AENLWVTVYYGVPVWKEATTTLFCASDAKAYDTEVHNVWATHACVPTDPNPREIPLE-NVTEYFNMWKNGMVEQMHEDIISLWDQSLKPCVKLTP-LC---VTLNCTDYVGNTTNNATNT-----------------ITNITTNATSNDWEMKNCSFNVT-SS-IKDKV-KKEYALLYKLDVTQIGD------------------NNDN------TSYRLISCNTSVITQACPKVSFEPIPIHYCTPAGFAILKCRDKKFNGTGPCKNVSTVQCTHGIRPVVSTQLLLNGSLAEEEVVIRSENFTDNAKTIIVQLNETVQINCTRPNNN-TRKSISI---GPG----R-A-----FYATGEIIGNIRQAYCNLSRASWNNTLKQIVSKLQE--QFG----NKTIKFN-QSSGGDPEIVMHSFNCGGEFFYCNTSQLFNSTWNNSNT------------EVSNGTQGKDTITLPCRIKQIINMWQEVGKAMYAPPISGQINCSSNITGLLLTRDGG--------QINSTEEVFRPGGGDMKNNWRSELYKYKVVQIEPLGVAPTKAKRRVVQREKRA-VGTLGVMFLGFLGAAGSTMGAAAVTLTAQARQLLSGIVQQQN-NLLRAIEAQQHLLQLTVWGIKQLQARVLAVERYLKDQQLLGIWGCSGKLICTTAVPWNTSWS--NKT-MNEIWDNMTWMEWEREINNYTSLIYTLIEQSQNQQEKNEQELLELDKWANLWNWFDISNWLWYIRIFIMIVGGLIGLRIVFAVGSIVNRVRQGYSPLSLQT-HLPAPRGHDRPEGTEGEGGERDRDTSRRLVHGFLALVWDDLRSLCLFSYHRLTDLLLIAARIVELLGR-------RGWELLKYWWNLLQYWSQELKNSAVSLFNATAIAVAEGTDRFIEALQGVVRAILHIPRRIRQGFERALL---------------
>IC.449.S.C5
MTVMGTRKNYQH-LWRG-----------GILLLGMWMI-CSA--AENLWVTVYYGVPVWKEATTTLFCASDAKAYDTEVHNVWATHACVPTDPNPQEIPLE-NVTEYFNMWKNGMVEQMHEDIISLWDQSLKPCVKLTP-LC---VTLNCTDYVGNITNKTTNT-----------------TTNTTTNATSNDWEMKNCSFNVT-SS-IKDKV-KKEYALLYKLDVTQIGD------------------DNDN------TSYRLISCNTSVITQACPKVSFEPIPIHYCTPAGFAILKCRDKKFNGTGPCKNVSTVQCTHGIRPVVSTQLLLNGSLAEEEVVIRSENFTDNAKTIIVQLNETVQINCTRPNNN-TRKSISI---GPG----R-A-----FYATGEIIGNIRQAYCNLSRASWNNTLKQIVSKLQE--QFG----NKTIKFN-QSSGGDPEIVMHSFNCGGEFFYCNTSQLFNSTWNNSNT------------EVSNGTQGKDTITLPCRIKQIINMWQEVGKAMYAPPISGQINCSSNITGLLLTRDGG--------QINSTEEVFRPGGGDMKNNWRSELYKYKVVQIEPLGVAPTKAKRRVVQREKRA-VGTLGVMFLGFLGTAGSTMGAAAVTLTAQARQLLSGIVQQQN-NLLRAIEAQQHLLQLTVWGIKQLQARVLAVERYLRDQQLLGIWGCSGKLICTTAVPWNTSWS--NKT-MNEIWDNMTWMEWEREINNYTKIIYSLIEQSQNQQEKNEQELLELDKWANLWNWFDISNWLWYIKIFIMIVGGLIGLRIVFAVGSIVNRVRQGYSPLSLQT-HLPAPRGHDRPEGTEGEGGERDRDTSRRLVHGFLALVWDDLRSLCLFSYHRLTDLLLIAARIVELLGR-------RGWEILKYWWNLLQYWSQELKNSAVSLFNATAIAVAEGTDRAIEALQGVVRAIFHIPRRIRQGFERALL---------------
>IC.449.S.C7
MTVMGTRKNYQH-LWRG-----------GILFLGMWMI-CSA--AENLWVTVYYGVPVWKEATTTLFCASDAKAYDTEVHNVWATHACVPTDPNPQEIPLE-NVTEYFNMWKNGMVEQMHEDIISLWDQSLKPCVKLTP-LC---VTLNCTDYVGNTTNNATNT-----------------TTNITTNATSNDWEMKNCSFNVT-SS-IKDKV-KKEYALLYKLDVTQIGD------------------NNDN------TSYRLISCNTSVITQACPKVSFEPIPIHYCTPAGFAILKCRDKKFNGTGPCKNVSTVQCTHGIRPVVSTQLLLNGSLAEEEVVIRSENFTDNAKTIIVQLNETVQINCTRPNNN-TRKSISI---GPG----R-A-----FYATGAIIGDIRQAHCNLSRASWNNTLKQIVSKLQE--QFG----NKTIKFN-QSSGGDPEIVMHSFNCGGEFFYCNTSQLFNSTWNNSNT------------EVSNGTQGKDTITLPCRIKQIINMWQEVGKAMYAPPISGQINCSSNITGLLLTRDGG--------QINSTEEVFRPGGGDMKNNWRSELYKYKVVQIEPLGVAPTKAKRRVVQREKRA-VGTLGVMFLGFLGAAGSTMGAAAVTLTAQARQLLSGIVQQQN-NLLRAIEAQQHLLQLTVWGIKQLQARVLAVERYLRDQQLLGIWGCSGKLICTTAVPWNTSWS--NKT-MNEIWDNMTWMEWEREINNYTSLIYNLIEQSQNQQEKNEQELLELDKWANLWTWFDITNWLWYIRIFIMIVGGLIGLRIVFAVGSIVNRVRQGYSPLSLQT-HLPAPRGHDRPEGTEGEGGERDRDTSRRLVHGFLALVWDDLRSLCLFSYHRLTDLLLIAARIVKLLGH-------RGWEILKYWWNLLQYWSQELKNSAVSLFNATAIAVAEGTDRFIEALQGVVRAILHIPRRIRQGFERALL---------------
>IC.449.S.D11
MTVMGTRKNYQH-LWRG-----------GILLLGMWMI-CSA--AENLWVTVYYGVPVWKEATTTLFCASDAKAYDTEVHNVWATHACVPTDPNPQEIPLE-NVTEYFNMWKNGMVEQMHEDIISLWDQSLKPCVKLTP-LC---VTLNCTDYVGNITNNATNT-----------------TTNTTTNITRNDWEMKNCSFNVT-SS-IKDKV-KKEYALLYKLDVTQIGD------------------NNDN------TSYRLISCNTSVITQACPKVSFEPIPIHYCTPAGFAILMCRDKRFNGTGPCKNVSTVQCTHGIRPVVSTQLLLNGSLAEEEVVIRSENFTDNAKTIIVQLNETVQINCTRPNNN-TRKSISI---GPG----R-A-----FYATGEIIGNIRQAYCNLSRASWNNTLKQIVSKLQE--QFG----NKTIKFN-QSSGGDPEIVMHSFNCGGEFFYCNTSQLFNSTWNNSNT------------EVSNGTQGKDTITLPCRIKQIINMWQEVGKAMYAPPISGQINCSSNITGLLITRDGG--------QINSTEEVFRPGGGDMKNNWRSELYKYKVVQIEPLGVAPTKAKRRVVQREKRA-VGTLGVMFLGFLGTAGSTMGAAAVTLTAQARQLLSGIVQQQN-NLLRAIEAQQHLLQLTVWGIRQLQARVLAVERYLRDQQLLGIWGCSGKLICTTAVPWNTSWS--NKT-MNEIWDNMTWMEWEREINNYTSLIYNLIEQSQNQQEKNEQELLELDKWANLWNWFTISNWLWYIKIFIMIIGGLIGLRIVFAVGSIVNRVRQGYSPLSLQT-HLPAPRGHDRPEGTEGEGGERDRDTSRRLVHGFLALVWDDLRSLCLFSYHRLRDLLLIAARIVELLGR-------RGWELLKYWWNLLQYWSQELKNSAVSLFNATAIAVAEGTDRAIEALQGVVRAILHIPRRIRQGFERALL---------------
>IC.449.S.F12
MTVMGTRKNYQH-LWRG-----------GILLLGMWMI-CSA--AENLWVTVYYGVPVWKEATTTLFCASDAKAYDTEVHNVWATHACVPTDPNPQEIPLE-NVTEYFNMWKNGMVEQMHEDIISLWDQSLKPCVKLTP-LC---VTLNCTDYVGNITNNTTNT-----------------TTNITTNATSNEWEMKNCSFNVT-SS-IKDKV-KKEYALLYKLDVTQIGD------------------NNDN------TSYRLISCNTSVITQACPKVSFEPIPIHYCAPAGFAIFKCRDKKFNGTGPCKNVSTVQCTHGIRPVVSTQLLLNGSLAEEEVVIRSENFTDNAKTIIVQLNETVQINCTRPNNN-TRKSISI---GPG----R-A-----FYATGAIIGDIRQAHCNLSRASWNNTLKQIVSKLQE--QFG----NKTIKFN-QSSGGDPEIVMHSFNCGGEFFYCNTSQLFNSTWNNSNT------------EVSNGTQGNDTITLPCRIKQIINMWQEVGKAMYAPPISGQINCSSNITGLLITRDGG--------QINSTEEVFRPGGGDMKNNWRSELYKYKVVQIEPLGVAPTKAKRRVVQREKRA-VGTLGVMFLGFLGAAGSTMGAAAVTLTVQARQLLSGIVQQQN-NLLRAIEAQQHLLQLTVWGIKQLQARVLAVERYLRDQQLLGIWGCSGKLICTTAVPWNTSWS--NKT-MNEIWDNMTWMEWEREINNYTSLIYTLIEQSQNQQEKNEQELLELDKWANLWNWFTISNWLWYIKIFIMIIGGLIGLRIVFAVGSIVNRVRQGYSPLSLQT-HLPAPRGHDRPEGTEGEGGERDRDTSRRLVHGFLALVWDDLRSLCLFSYHRLRDLLLIAARIVELLGR-------RGWELLKYWWNLLQYWSQELKNSAVSLFNATAVAVAEGTDRVIEALQGVGRAIFHIPRRIRQGFERALL---------------
>IC.449.S.F7
MTVMGTRKNYQH-LWRG-----------GILLLGMWMI-CSA--AENLWVTVYYGVPVWKEATTTLFCASDAKAYDTEVHNVWATHACVPTDPNPQEIPLE-NVTEYFNMWKNGMVEQMHEDIISLWDQSLKPCVKLTP-LC---VTLNCTDYIGNTTNNATNT-----------------TTNITTNATSNDWEMKNCSFNVT-SS-IKDKV-KKEYALLYKLDVTQIGD------------------NNDN------TSYRLISCNTSVITQACPKVSFEPIPIHYCTPAGFAIFKCRDKKFNGTGPCKNVSTVQCTHGIRPVVSTQLLLNGSLAEEEVVIRSENFTDNAKTIIVQLNETVQINCTRPNNN-TRKSISI---GPG----R-A-----FYATGEIIGDIRQAHCNLSRESWNNTLKQIVSKLQE--QFG----NKTIKFN-QSSGGDPEIVMHSFNCGGEFFYCNTSQLFNSTWNNSNT------------EVSNGTQGNDTITLPCRIKQIINMWQEVGKAMYAPPISGQINCSSNITGLLLTRDGG--------QINSTEEVFRPGGGDMKNNWRSELYKYKVVQIEPLGVAPTKAKRRVVQREKRA-VGTLGVMFLGFLGAAGSTMGAAAVTLTVQARQLLSGIVQQQN-NLLRAIEAQQHLLQLTVWGIKQLQARVLAVERYLRDQQLLGIWGCSGKLICTTAVPWNTSWS--NKT-MNEIWDNMTWMEWEREINNYTEIIYSLIEQSQNQQEKNEQELLELDKWANLWNWFDISNWLWYIRIFIMIVGGLIGLRIVFAVGSIVNRVRQGYSPLSLQT-HLPAPRGHDRPEGTEGEGGERDRDTSRRLVHGFLALVWDDLRSLCLFSYHRLRDLLLIAARIVELLGR-------RGWELLKYWWNLLQYWSQELKNSAVSLFNATAIAVAEGTDRFIEALQGVVRAILHIPRRIRQGFERALL---------------
>IC.450.0.F1
MTVKGTRKNYQH-LWRW-----------GIMLLGMWMI-CSA--AENLWVTVYYGVPVWKNATTTLFCASDAKAYDTEVHNVWATHACVPTDPNPQEVSLV-NVTEYFNMWKNGMVEQMHEDIISLWDQSLKPCVKLTP-LC---VTLNCTDVGNDTNAN------------------------ISNWEKMDKGEIKNCSFNVT-TS-LKDKV-HKEYALLYKLDVTPIDS------------------NNDN------TSYRLISCNTSVITQACPKVSFEPIPIHYCTPAGFAILKCRDKKFNGTGPCKNVSTVQCTHGIRPVVSTQLLLNGSLAEEEVVIRSENFTDNAKTIIVQLNESVQINCTRPNNN-TRKSIPI---GPG----R-A-----FYATGDIIGDIRQAHCNLSRVEWNNTLKQIVGKLQE--QFG----NKTIVFK-QSSGGDPEIVMHSFNCGGEFFYCNSTQLFNSTWKNNTE-------------MLNGTKGDDTIILPCRIKQIINMWQEVGKAMYAPPIRGQIKCSSNITGLLLTRDGG------KNNETNTTEVFRPGGGDMRNNWRSELYKYKVVQIEPLGVAPTKAKRRVVQREKRA-VGTIGAMFLGFLGAAGSTMGAAAVTLTAQARQLLSGIVQQQN-NLLRAIEAQQHLLQLTVWGIKQLQARVLAVERYLKDQQLLGIWGCSGKLICTTAVPWNTSWS--NKS-MNEIWDNMTWMEWEREISNYTSYIYTLIEQSQNQQEKNEQDLLELNKWANLWNWFDISNWLWYIKIFIIIVGGLIGLRIVFAVVSIVNRVRQGYSPLSLQT-HLPAQRGPDRPEGIEGEDGKRDRGESSRLVHGFLALVWDDLRSLFLFSYHRLRDLLLIAARIVELLGR-------RGWEILKYWWNLLQYWSQELKNSAVSLLNATAIAVGEGTDRVIEAFQRAGRAILHIPRRIRQGFERALL---------------
>IC.450.0.F10
MTVTETRRNYQH-LWRW-----------GIMLLGMWMI-CSA--AENLWVTVYYGVPVWKEATTTLFCASDAKAYDTEVHNVWATHACVPTDPNPQELLLE-NVTEYFNMWKNDMVEQMHEDIISLWDQSLKPCVKLTP-LC---VTLNCTDLKNTTNTT-------------------------SKDWEKMKGEMKNCSFKVT-TS-IKDKV-KKEYALLYKLDVTQIDN------------------ENDN------TSYRLISCNTSVITQACPKMSFEPIPIHYCAPAGFAILKCKDKKFNGTGPCKNVSTVQCTHGIRPVVSTQLLLNGSLAEEEVVIKSENFTDNAKTIIVQLNESVQINCTRPNNN-TRKSIPI---GPG----K-A-----FYATGDIIGDIRQAHCNLSRASWNDTLKQIVRKLQE--QFG----NKTIVFK-QSSGGDPEIVMHSFNCGGEFFYCNSTQLFNSTWDNPQ--------------ESNGTGGNDTITLPCRIKQIINMWQEVGKAMYAPPIRGQIKCSSNITGLLLTRDGG------KNNETNTTEVFRPGGGDMKNNWRSELYRYKVVQIEPLGIAPTKAKRRVVQREKRA-VT-FGAMFLGFLGAAGSTMGAAAVTLTAQARQLLSGIVQQQN-NLLRAIEAQQHLLQLTVWGIKQLQARVLAVERYLKDQQLLGIWGCSGKLICTTAVPWNTSWS--NKS-LDDIWHNMTWMEWEREISNYTSYIYTLIEQSQNQQEKNEQELLELDKWANLWNWFDISNWLWYIKIFIMIVGGLVGLRIVFAVVSIVNRVRQGYSPLSLQT-HHPAPRGPDRPEGTEGEGGERDRDTSRRLVHGFLALVWDDLRSLFLFSYHRLRDLLLVAARIVELLGR-------RGWEILKYWWNLLQYWSQELKNSAVSLFDATAIAVAEGTDRVIEALQRAGRALLHIPRRIRQGFERALL---------------
>IC.450.0.F8
MTVMGTRRNYQH-LWRW-----------GIMLLGMWMI-CSA--AENLWVTVYYGVPVWKEATTTLFCASDAKAYDTEVHNVWATHACVPTDPNPQELLLE-NVTEYFNMWKNDMVEQMHEDIISLWDQSLKPCVKLTP-LC---VTLNCTDVGNNTNTN------------------------ISSWEKMDKGEIKNCSFNVT-TS-LKDKV-HKEYALLYKLDVVQIDD------------------NNDN------TSYRLISCNTSVITQACPKISFEPIPIHYCAPAGFAILKCKDKKFNGTGPCKNVSTIQCTHGIRPVVSTQLLLNGSLAEEEVVIRSENFTDNAKTIIVQLNKSVQINCTRPNNN-TRKGIHI---GPG----K-A-----FYTTGQIIGDIRQAHCNISRVSWNNTLKQIVGKLKE--QFE----NRTIVFK-QSSGGDPEIVMHSFNCGGEFFYCNSTQLFNSTWNTTE--------------ESDGTKGDDTIILPCRIKQIINMWQEVGKAMYAPPIRGQIKCSSNITGLLLTRDGG------KNNQSNTTEVFRPGGGDMRNNWRSELYKYKVVQIEPLGIAPTKAKRRVVQREKRA-VT-LGAVFIGFLGAAGSTMGAASITLTAQARQLLSGIVQQQN-NLLKAIEAQQHLLQLTVWGIKQLQARVLAVERYLKDQQLLGIWGCSGKLICTTAVPWNTSWS--NKS-LNDIWHNMTWMEWEREISNYTSYIYTLIEQSQNQQEKNEQELLELDKWSNLWNWFDISNWLWYIKIFIMIVGGLIGLRIVFAVISIVNRVRQGYSPLSLQT-HLPAPRGPDRPEGTEGEGGERDRDTSRRLVHGFLALVWDDLRSLCLFSYHRLRDLLLIAARIVELLGR-------RGWEILKYWWNLLQYWSQELKNSAVSLLNATAIAVGEGTDRVIETLQRAGRALLHIPRRIRQGFERALL---------------
>IC.451.0.C4
MRVKGIRKNCQH-LWRWGM------WRWGIMLLGLLMI-CSA--TEKLWVTVYYGVPVWKEATTTLFCASDAKAYDTEVHNVWATHACVPTDPNPREMILE-NVTENFNMWKNDMVEQMHEDIISLWDQSLKPCVKLTP-LC---VTLNCTNAVLNVTNTTNSR-----------------DTNYNSSIEEMKREIKNCSFNIT-TG-IRDKV-QKQYALFHSLDVVPIKDD-----------------STSN------NSYRIINCNTSVITQACPKVSFEPIPIHYCAPAGFAILKCNNKTFNGSGPCTNVSTVQCTHGIRPVVSTQLLLNGSLAEGDIVIRSENFTNNAKTIIVQLKESIVINCTRPSNN-TRKSIHI---GPG----R-A-----FYATGEIIGDIRQAHCNLSGTDWNNTLKRIVEKLRE--QFG----NTTIVFN-QSSGGDPEIVMHSFNCGGEFFYCNTTKLFNSTWYSNG--------------TWNGTEETGNITLPCRIKQIINLWQEVGKAMYAPPIRGQIRCVSNITGLLLTRDGGTDNSGNETNNSGQPETFRPGGGDMRDNWRSELYKYKVVKIEPLGVAPTAAKRRVVQREKR---GVIGAMFLGFLGAAGSTMGAAAMTLTVQARQLLSGIVQQQN-NLLRAIEAQQHMLQLTVWGIKQLQARVLAVERYLKDQQLLGIWGCSGKLICTTAVPWNASWS--NRS-KDEIWNNMTWMEWEREIDNYTEIIYNLLEKSQNQQEKNEQELLELDKWANLWNWFSITNWLWYIKIFIMIVGGLIGLRIVFAVLSIVNRVRKGYSPLSFQT-RPPAQRGPDRPEGIEEGGGEQDRDTSGPLVNGFLALLWDDLWSLCHFSYRRLRDLLLIVARIVELLGR-------RGWEALKYWWNLLQYWSQELKNSAVSLLNAIAIAVAEGTDRIIEVIQRACRAIRNIPRRIRQGFERALI---------------
>IC.451.0.C6
MRVKGIRKNCQH-LWRW-----------GIMLLGLLMI-SSA--TEKLWVTVYYGVPVWKEATTTLFCASDAKAYDTEVHNVWATHACVPTDPNPQETKLE-NVTENFNMWKNDMVEQMHEDIISLWDQSLKPCVKLTP-LC---VTLNCTNAVFNATNPTSSS-----------------ATNNNSSIGDMSNEVKNCSFNVT-TG-IRDKV-QKQYALFHSLDVVPIKDD-----------------STSN------NSYRIINCNTSVITQACPKVSFEPIPIHYCAPAGFAILKCNNKTFNGTGPCTNVSTVQCTHGIRPVVSTQLLLNGSLAEGDIIIRSENFTNNAKTIIVQLNESIVINCTRPGNN-TRKSIHI---GPG----K-A-----FYTTGEIIGDIRQAHCNLNRTKWNNTLHQIAEKLRE--QFG---NNKTIVFN-QSSGGDPEIVMHSFNCGGEFFYCKTTELFSSTWPSNG--------------TWNGTKGNETITLPCRIKQIINLWQEVGKAMYAPPIRGQIRCSSNITGLLLTRDGGT----NSSEAPEAPETFRPGGGDMRDNWRSELYRYKVVKIEPLGVAPTRAKRRVVQREKRE-IT-LGAMFLGFLGAAGSTMGAAAVTLTVQARQLLSGIVQQQN-NLLRAIEAQQHMLQLTVWGIKQLQARVLAVERYLKDQQLLGIWGCSGKLICTTAVPWNASWS--NKS-HDEIWENMTWMEWEREIDNYTNYIYTLLEKSQNQQEKNEQELLELDKWASLWSWFDITNWLWYIKIFIMIVGGLIGLRIVFTVLSLVNRVRKGYSPLSFQT-RPPAQRGPDRPEGIEEGGGEQDRDTSGPLVNGFLALLWDDLWSLCHFSYRRLRDLLLIVARIVELLGR-------RGWEILKYWWNLLQYWSQELKNSAVSLLDTIAIAVAEGTDRIIEVVQRVCRAIRNIPTRIRQGFERALL---------------
>IC.451.0.C9
MRVKGIRRNYQH-LWRW-----------GTMLLGLWMI-CSA--TEKLWVTVYYGVPVWKEATTTLFCASDAKAYDTEVHNVWATHACVPTDPNPQETKLE-NVTENFNMWKNDMVEQMHEDIISLWDQSLKPCVKLTP-LC---VTLNCTNAVFNATNPT----------------------SSSATIGDMSKEVKNCSFNVT-TG-IRDKV-QKQYALFHSLDVVPIKDD-----------------STSN------NSYRIINCNTSVITQACPKVSFEPIPIHYCAPAGFAILKCNNKTFNGSGPCTNVSTVQCTHGIRPVVSTQLLLNGSLAEGDIVIRSENFTNNAKTIIVQLNEPIVINCTRPGNN-TRKSIHI---GPG----R-A-----FYTTGEIIGDIRQAHCNLNRTKWNNTLHQIAKKLRE--QFG----NTTIVFK-NSSGGDPEIVMHSFNCGGEFFYCNTTELFSSTWPSNG--------------TWNGTKGNETITLPCRIKQIINLWQEVGKAMYAPPIRGQIRCSSNITGLLLTRDGGTN-NRGNETGNSGNETFRPGGGDMRDNWRSELYRYKVVKIEPLGVAPTRAKRRVVQREKRE-VT-LGAMFLGFLGAAGSTMGAAAVTLTVQARQLLSGIVQQQN-NLLRAIEAQQHMLQLTVWGIKQLQARVLAVERYLKDQQLLGIWGCSGKLICTTAVPWNASWS--NKS-HDEIWENMTWMEWEREIDNYTEYIYNLLEKSQNQQEKNEQELLELDKWASLWSWFSITNWLWYIKIFIMIVGGLIGLRIVFTVLSLVNRVRKGYSPLSFQT-RPPAQRGPDRPEGIEEGGGEQDRDTSGRLVNGFLALLWDDLWSLCHFSYRRLRDLLLIVARIVELLGR-------RGWEILKYWWNLLQYWSQELKNSAVSLLDTIAIAVAEGTDRIIEVVQRICRAIRNIPTRIRQGFERALL---------------
>IC.454.0.G10
MRAKGIRKKYQH-LWRW-----------GIMLLGLLMI-CSA--TEKLWVTVYYGVPVWKEATTTLFCASDAKAYHTEVHNVWATHACVPTDPNPQEVELA-NVTENFNMWKNNMVEQMHEDIISLWDQSLKPCVKLTP-LC---VTLNCTDYKGNTTAPKNA-------------------TNTNSSSWEMEGEIKNCSFNIT-TS-IRDKV-QKEYALFYKLDVVPIDD------------------DKNN------TSYRLISCNTSVITQACPKISFEPIPIHYCAPAGFAILKCNNKTFNGKGSCTNVSTVQCTHGIKPVVSTQLLLNGSLAEEKIVIRSDNFSDNAKTIIVQLIEPVEINCTRPGNN-TRRSINI---GPG----R-A-----FYATGEIIGDIRKAHCNINGTKWNNTLRQIAEKLRE--QFI----NKTIIFN-QSSGGDPEIVMHSFNCGGEFFYCNTTQLFNSTWNTTQLFN--------STEGSNNTAKNDTITIPCRIKQIVNRWQEVGKAMYAPPIRGQIRCSSNITGLLLTRDGG-------NNNQSQNETFRPGGGDMRDNWRSELYKYKVVKIEPLGIAPTKAKRRVVQREKRA-VG-IGALFLGFLGAAGSTMGAASVTLTVQARLLLSGIVQQQN-NLLRAIEAQQHLLQLTVWGIKQLQARVLAVERYLRDQQLLGIWGCSGKLICTTTVPWNTSWS--NKS-WNEIWNNMTWMEWEREIDNYTSLIYNLIEASQNQQEKNEQELLELDKWASLWNWFDITNWLWYIKIFIMIVGGLVGLRIVFAVISIVNRVRQGYSPLSFQT-RFPAPRGPDRPEGIEEEGGERGRDRSTRLVNGFLALVWDDLRSLFLFSYHRLSDLLLIAARIVELLGR-------RGWEALKYWWNLLQYWSQELKNSAISLLNATAITVAEGTDRVIEILQRAYRAIIHIPTRIRQGAERALI---------------
>IC.454.0.G11
MRAKGIRKKCQH-LWRW-----------GIMLLGLLMI-CSA--TEKLWVTVYYGVPVWKEATTTLFCASDAKAYHTEVHNVWATHACVPTDPNPQEVVLA-NVTENFNMWKNNMVEQMHEDIISLWDQSLKPCVKLTP-LC---VTLNCTDYKGNATESKNATNS-------------QNTTNTNSSSWEMEGEIKNCSFNIT-TS-IRDKV-QKEYALFYKLDVVPIGDD-----------------NNTN------TSYRLISCNTSVITQACPKISFEPIPIHYCAPAGFAILKCNNKKFNGKGSCTNVSTVQCTHGIKPVVSTQLLLNGSLAEEEIVIRSDNFSDNAKTIIVHLKQPVEINCTRPGNN-TRRSINI---GPG----R-A-----FYATGEIIGNIRKAYCNISRAKWNDTLGQIAKKLRE--QFN----NKTIIFN-QSSGGDPEIVMHSFNCGGEFFYCDTTQLFNSTWNDSTWNS---------TEGSNNTAKNDTITLPCRIKQIVNRWQEVGKAMYAPPIRGQIRCSSNITGLLLTRDGG-------NNNQSQNETFRPGGGDMRDNWRSELYKYKVVKIEPLGIAPTKAKRRVVQREKRA-VG-IGAFFLGFLGAAGSTMGAASLTLTVQARLLLSGIVQQQN-NLLRAIEAQQHLLQLTVWGIKQLQARVLAVERYLRDQQLLGIWGCSGKLICTTTVPWNASWS--NKS-WNEIWNNMTWMEWEREIDNYTGLIYNLIEASQNQQEKNEQELLELDKWASLWNWFDITNWLWYIKIFIMIVGGLVGLRIVFAVISIVNRVRQGYSPLSFQT-RFPAPRGPDRPEGIEEEGGERGRDRSTRLVNGFLALVWDDLRSLFLFSYHRLSDLLLIAARIVELLGR-------RGWEALKYWWNLLQYWSQELKNSAISLLNATAITVAEGTDRVIEILQRAYRAIIHIPTRIRQGAERALI---------------
>IC.461.0.C8
MRVTEIRRNWQN-LWKG-----------GILLLGILMI-CKA--TENLWVTVYYGVPVWKEATTTLFCASDAKSYSTEIHNVWATHACVPTDPNPQEIVLA-NVTENFNMWKNNMVEQMHEDIISLWDQSLKPCVKLTP-LC---VTLDCKDLGNATNTN------------------------YSSVERREGGEIKNCSFNIT-TN-IRDKM-QREYAYFYKYDIVPINEG----------------NNTKN------TSYRLISCNTSVITQACPKVSFEPIPIHFCAPAGFAILKCNNKTFNGTGPCTNVSTVQCTHGIRPVVSTQLLLNGSLAEEEVVIRSYNFTDNAKIIIVQLNETVNITCERPNNN-TRKSIPI---GPG----R-A-----FYATGEIIGDIRQAHCNISKTKWSNTLKQIAIKLRE--QFK----NKTIVFN-QSSGGDPEIVMHSFNCGGEFFYCNTTQLFNSTWNTTQLLNN-------NDTEGNNTNRNDTITLPCRIKQIINMWQEVGKAMYAPPIRGQIKCTSNITGLLLVRDGG-------HNQSSGTETFRPGGGDMKDNWRSELYKYKVVKIEPLGIAPTRAKRRVVQREKRA-VGMLGAMFLGFLGAAGSTMGAASITLTVQARQLLSGIVQQQN-NLLRAIEAQQHLLQLTVWGVKQLQARLLAVERYLKDQQLLGIWGCSGKLICTTAVPWNTSWS--NKS-LDKIWDNMTWMQWEREIDNYTELIYTLIEKSQNQQEKNEQELLELDKWASLWNWFDITNWLWYIKIFIMIVGGLVGLRIVFSVLSIVNRVRQGYSPLSFQT-RLPAQRGPDRPEEIEEDGGDSDRDRSSPLVHGFLALIWVDLRNLCLFSYRHLRDLLLILARIVELLGR-------RGWEILKYGWNLLQYWSQELKSSAISLFNATAIAVAEGTDRVIEVVQRAGRAILNIPTRIRQGLERALL---------------
>IC.461.0.E1
MRVTEIRRNWQN-LWKG-----------GILLLGILMI-CKA--TENLWVTVYYGVPVWKEATTTLFCASDAKSYSTEIHNVWATHACVPTDPNPQEIVLA-NVTENFNMWKNNMVEQMHEDIISLWDQSLKPCVKLTP-LC---VTLDCKELQNATYAN------------------------YSSGTQMERGEILNCSFNIT-TN-MRDKI-EKEYAFFYKLDIIPIDRENN------------ENNTRNN------TKYRLISCNSSVITQACPKVSFEPIPIHFCAPAGFAILKCNNKTFNGTGPCTNVSTVQCTHGIRPVVSTQLLLNGSLAEEEVVIRSQNFTDNAKIIIVQLNETVNITCERPNNN-TRKRIGI---GPG----R-S-----FYTTGQIIGDIRQAHCNISRAKWNNTLRHIAIKLRE--QFK----NKTIVFN-QSSGGDPEIVMHNFNCGGEFFYCNTTQLFNSTWNTTQ--------------LLNNNDTGGNITLPCRIKQIINMWQEVGKAMYAPPISGQIKCTSNITGLLLVRDGG--------RDQNETETFRPGGGNMRDNWRSELYKYKVVKLEPLGIAPTRAKRRVVQREKRA-VGMLGAMFLGFLGAAGSTMGAASITLTVQARQLLSGIVQQQN-NLLRAIEAQQHLLQLTVWGIKQLQARLLAVERYLKDQQLLGIWGCSGKLICTTAVPWNTSWS--NKS-LDKIWDNMTWMQWEKEIDNYTDLIYTLIEKSQNQQEKNEQELLELDKWASLWNWFDITNWLWYIKIFIMIVGGLIGLRIVFTVLSIVNRVRQGYSPLSFQT-RLPAQRGPDRPEGIEEEGGDSDRDRSSPLVHGFLALIWVDLRNLCLFSYRHLRDLLLILARIVELLGR-------RGWGVLKYWGNLLQYWSQELKNSAISLFNATAIAVAEGTDRVIEALQRAGRAILNIPTRIRQGLERALL---------------
>IC.462.0.D5
MRVKEIRK---H-LWRW-----------GTMLLGILMI-CSA--AGNLWVTVYYGVPVWKEANTTLFCASDAKAYDTEVHNVWATHACVPTDPNPQEVRLK-NVTENFNMWKNNMVEQMHEDIISLWDQSLKPCVKLTP-LC---VTLKCSDYNATNTNNT----------------------NNSSGKEMERGEIKNCSFNIT-TS-IRDKV-QKEYALFYKLDVVPTDD--------------------DN------TSYRMINCNTSVITQACPKVSFEPIPIHYCAPAGFAILKCKDKKFNGIGPCTNVSTVQCTHGIRPVVSTQLLLNGSLAEEEVVIRSENFTNNAKIIIVQLNESVEINCTRPNNN-TRKSINI---GPG----R-A-----FYTTGQIIGNIRQAHCNISKAKWNNTLRQIVKKLRE--QW-----NTTIIFN-QSSGGDPEIVMHSFNCGGEFFYCNTTQLFNSTWNGLE--------------GPSENDSNINITLPCRIKQVINMWQGVGKAMYAPPIRGQIRCSSNITGLILTRDGG------SSESNETTETFRPGGGDMRDNWRSELYKYKVVKIEPLGVAPTKAKRRVVQREKRA-VG-LGALFLGFLGAAGSTMGAASVTLTVQARQLLSGIVQQQN-NLLRAIEAQQHLLQLTVWGIKQLQARVLAVERYLKDQQLLGIWGCSGKLICTTAVPWNNSWS--NKT-LDQIWNHTTWMQWEREINNYTGLIYDLIEESQNQQEKNEQELLALDKWANLWNWFDITNWLWYIKIFIMIVGGLVGLRIVFTVLSIVNRVRQGYSPLSFQT-RFPAPRGPDRPEGIEEEGGERDRDRFGTSVNGFLELIWIDLRSLFLFSYHRLRDLLLIVTRIVELLGR-------RGWEALKYWWNLLQYWSQELKNSAVSLLNTTAIVVAEGTDRVIEVVQRICRAIRNIPTRIRQGLERALL---------------
>IC.465.0.E10
MRAKEIRKNCQR-LWRW-----------GIMLLGMLMI-CSA--TEQLWVTVYYGVPVWKEATTTLFCASDAKAQSPEVHNVWATHACVPTDPNPQEVVLE-NVTENFNMWRNDMVEQMHEDIISLWDQSLQPCVKLTP-LC---VTLTCTNLKKDNDTDLRNGTNAITS----ANNTNNSSSNTNNSRSWEGIEMKNCSFNVT-TG-IRDKK-KEEYALFYRHDVVPVDK--------------------AN------TSYTLIHCNTSVITQACPKVTFEPIPIHYCTPAGFAMLKCNDKKFSGKGPCTNVSTVQCTHGIRPVASTQLLLNGSLAEEEVVIRSENFTNNVKIIIVQLNKSIEITCTRPNNN-TRKGIYI---GPG----R-A-----IYATRKIIGDRRQAYCNLSAGEWNNTLGQVVMKLRE--QF-----NKTIVFK-NSSGGDPEIVTHSFNCGGEFFYCDTTKLFNSTWWPNGT-------------WDGTNTTGPDIILPCRIKQIINRWQGVGKAMYAPPIEGRISCTSNITGLLLTRDGG---------NNRTNETFRPAGGDMRDNWRSELYKYKVVKIEPLGVAPTKAKRRVVQREKRA-VGALGAMFLGFLGAAGSTMGAASMALTVQARQLLSGIVQQQN-NLLRAIEAQQRMLQLTVWGIKQLQARVLAVERYLKDQQLLGIWGCSGKLICTTAVPWNSTWS--NKS-LDKIWNNMTWMEWEREIDNYTGLIYTLIEESQNQQEKNEQELLELDKWANLWSWFDISNWLWYIKIFIMIVGGLIGLRIVFAVLSIVNRVRQGYSPLSFQI-RLPTPRGPDRPGGTEEEGGERDRDRSGRLVTGFLELIWDDLRSLFLFSYHRLRDLLLIAARIVELLGR-------RGWEILKYWWNLLQYWSQELKNSAVSLLNATAIAVAEGTDRIIEAVQRAGRAILNIPRRIRQGAERALI---------------
>IC.465.0.E4
MRAKGIRKNCQR-LWRW-----------GIMLLGMLMI-CSA--AEQLWVTVYYGVPVWKEATTTLFCASDAKAQSPEVHNVWATHACVPTDPNPQEVVLE-NVTENFNMWRNDMVEQMHEDIISLWDQSLQPCVKLTP-LC---VTLTCTNLKKDNDTNLKNDTNANT------TCTNNSSSNTNNSRSWEGVEMKNCSFNVT-TG-IRDKR-KEEYALFYRHDVVPVDK--------------------AN------TSYTLIHCNTSVITQACPKVTFEPIPIHYCTPAGFAMLKCNDKKFNGKGPCTNVSTVQCTHGIRPVASTQLLLNGSLAEEEIVIRSENFTNNVKIIIVQLNESIAITCTRPNNN-TRKGIYI---GPG----R-A-----IYATRKIIGDIRQAYCNLSTVKWNNALKQIVTKLKE--QFK----NTTIVFN-HSSGGDPEIVMHNFNCAGEFFYCDTTKLFNSTWPVNDT-------------GNGTTTTEENIILPCKIKQIINRWQGVGKAMYAPPIEGRISCTSNITGLLLTRDGG---------NNRTNETFRPAGGDMRDNWRSELYKYKVVKIEPLGVAPTKAKRRVVQREKRA-VGALGAMFLGFLGAAGSTMGAASMALTVQARQLLSGIVQQQN-NLLRAIEAQQRMLQLTVWGIKQLQARVLAVERYLKDQQLLGIWGCSGKLICTTTVPWNSSWS--NKS-LDKIWNNMTWMEWEREIDNYTGLIYTLIEESQNQQEKNEQELLELDKWANLWSWFDISNWLWYIKIFIMIVGGLIGLRIVFAVLSIVNRVRQGYSPLSFQI-RLPTPRGPDRPEGTEEEGGERDRDRSGRLVTGFLELIWDDLRSLFIFSYHRLRDLLLIAARIVELLGR-------RGWEILKYWWNLLQYWSQELKNSAVSLLNATAIAVAEGTDRIIEAVQRAGRAILNIPRRIRQGAERALI---------------
>IC.472.0.A11
MRAKEIKKNCQR-LWRW-----------GIMLLGMLMI-CNA--TDPLWVTVYYGVPVWKEATTTLFCASDAKAYVREAHNVWATYACVPTDPNPREIALG-NVTENFNMWKNNMVEQMHEDIISLWDQSLKPCVKLTP-LC---VTLNCINVNVTNNSTANAT----------------GGTANSSWDKMPEGEIKNCSFNIT-TG-IKNKM-QKEYALFYKLDVVPIDN--------------------DT------TSHMLIHCNTSVITQACPKATFEPIPIHYCTPAGFALLKCRDKKFNGTGPCKNVSTVQCTHGIRPVVSTQLLLNGSLAEEEVVIRSQNFSDNAKTIIVQLKEPVEIKCTRPNNN-TRKGIHI---GPG----G-A-----FYTTGEIIGNIRQAHCNLSEVSWNTTLAQIVGKLRE--QFR----NKTIAFN-KSSGGDPEIVMHSFNCGGEFFYCDTTQLFTGIWNSTWNG-----------TERSNSSVNNTITLPCRIKQIINRWQEVGKAMYAPPISGQISCSSNITGLLLTRDGG--------DNGTETEVFRPAGGDMRDNWRSELYKYKVVRIEPLGVAPTRAKRRVVQREKRA-VGTIGAMFLGFLGAAGSTMGAASMTLTVQARQLLSGIVQQQN-NLLRAIEAQQHLLQLTVWGIKQLQARVLAVERYLRDQQLLGIWGCSGKLICTTNVPWNSSWS--NKS-LDKIWNNMTWMEWEREIDNYTGLIYTLIEESQNQQEKNEQELLELDKWSSLWNWFNITQWLWYIKIFIMIVGGLIGLRIVFAVLSIVNRVRQGYSPLSFQT-QHPAPRGPDRPEGIEEEGGGRGRDGSSPLVHGFLELIWDDLRSLCLFSYHRLRDLLLIAARIVELLGR-------RGWEILRWWWNLLQYWSQELKNSAVSLLNAIAIVVAEGTDRVIEVAQRIIRGILHIPRRIRQGLERALL---------------
>IC.472.0.A9
MRAKEIKKNCQR-LWRW-----------GIMLLGMLMI-CNA--TDPLWVTVYYGVPVWKEATTTLFCASDAKAYVREAHNVWATHACVPTDPNPREIALG-NVTENFNMWKNNMVEQMHEDIISLWDQSLKPCVKLTP-LC---VTLNCTNWNVTNNSTANAT----------------GGTANSSWDKMPEGEIKNCSFNIT-TG-IKNKM-QKEYALFYKLDVVPIDN--------------------DT------TSHMLIHCNTSVITQACPKATFEPIPIHYCTPAGFALLKCRDKKFNGTGPCKNVSTVQCTHGIRPVVSTQLLLNGSLAEEEVVIRSQNFSDNAKTIIVQLKEPVEIKCTRPNNN-TRKGIHI---GPG----G-A-----FYTTGEIIGNIRQAHCNLSEVSWNTTLAQIVGKLRE--QFR----NKTIAFN-KSSGGDPEIVMHSFNCGGEFFYCDTTQLFTGIWNSTWNG-----------TERSNSSVNNTITLPCRIKQIINRWQEVGKAMYAPPISGQISCSSNITGLLLTRDGG--------DNGTETEVFRPAGGDMRDNWRSELYKYKVVRIEPLGVAPTRAKRRVVQREKRA-VGTIGAMFLGFLGAAGSTMGAASMTLTVQARQLLSGIVQQQN-NLLRAIEAQQHLLQLTVWGIKQLQARVLAVERYLRDQQLLGIWGCSGKLICTTNVPWNSSWS--NKS-LDKIWNNMTWMEWEREIDNYTGLIYTLIEESQNQQEKNEQELLELDKWSSLWNWFNITQWLWYIKIFIMIVGGLIGLRIVFAVLSIVNRVRQGYSPLSFQT-QHPAPRGPDRPEEIEEEGGGRGRDGSSPLVHGFLELIWDDLRSLCLFSYHRLRDLLLIAARIVELLGR-------RGWEILRWWWNLLQYWSQELKNSAVSLLNAIAIVVAEGTDRVIEVAQRIIRGILHIPRRIRQGLERALL---------------
>IC.473.L.C2
MKVKGIRMNWQDLWWKW-----------GFMLLGMLMI-CSA--ADNLWVTVYYGVPVWKEATTTLFCASDAKAYATEVHNVWATHACVPTDPSPQEVVVA-NVTENFNMWKNNMVEQMHEDIISLWDQSLKPCAKLTP-LC---VTLKCANVNIINGNTTTVKN---------------ATTGGTNTTDLKMEEMKNCSFNIT-TS-IRDKV-RKEYALFYRLDVVPIES--------------------DN------TSYRLINCNTSVITQACPKVSFEPIPIHYCAPAGFAILKCNNKTFNGKGPCNNVSTVQCTHGIRPVVSTQLLLNGSLAEEGVVIRSDNFTNNAKVIIVQLKDAVEINCTRPSNN-TRRSINI---GPG----R-A-----FYTTGAIIGDIRQAHCNISKVKWNNALQQIVIKLRE--QFG---VNKTIIFN-QSSGGDPEIVMHSFNCGGEFFYCNSTPLFNSTWNSTST-------------WNSTKESNETITLQCRIKQIINMWQKVGKAMYAPPIRGQIRCSSNITGLLLTRDGG-------NNASNNTETFRPGGGDMRDNWRSELYKYKVVKIEPLGVAPTKAKRRVVQREKRA-VG-LGAMFLGFLGAAGSTMGAASITLTVQARILLSGIVQQQN-NLLRAIEAQQHLLQLTVWGIKQLQARVLAMERYLKDQQLLGIWGCSGKLICTTTVPWNASWS-KNKT-MDQIWHNMTWMEWEREIDNYTSLIYTLIEESQTQQEKNELDLLKLDKWASLWNWFDITKWLWYIKIFIMIVGGLVGLRIVFAVISIVNRVRQGYSPLSFQT-HLPTPRGPGRPEGIEEEGGERDRDRSIRLVDGFLALIWDDLRSLCLFSYHRLRDLLLIVARVVELLGR-------RGWEALKYWWSLLQYWSQELKNSAVNLFNTTAIVAAEGTDRIIELAQRAFRAFIHIPRRIRQGLERALT---------------
>IC.473.L.E5
MRVKEIRMNCQNLWWKW-----------GSMLLGMLMI-CSA--ADNLWVTVYYGVPVWKEATTTLFCASDAKAYATEVHNVWATHACVPTDPSPQEVVLE-NVTENFNMWKNNMVEQMHEDIISLWDQSLKPCAKLTP-LC---VTLNCTNANITDVKNATT------------------GGTNTTDLKMEKEEMKNCSFNIT-TS-IRDKV-QKEYALFYKLDVVPIDH--------------------DN------TSYRLINCNTSVITQACPKVSFEPIPIHYCAPAGFAILQCNNKTFSGKGPCKNVSTVQCTHGIRPVVSTQLLLNGSLAEEEVVIRSDNFTDNAKVIIVQLKDAVEINCIRPSNN-TRRSINI---GPG----R-A-----FYTTGSIIGDIRQAHCNISRAKWNNTLQKINTKLRE--QFG----NKTITFN-QSSGGDPEIVMHSFNCGGEFFYCNSTPLFNSIWTWNNT-------------STWNDMEGLNITLQCRIKQIINMWQEVGKAMYAPPIRGQIRCSSNITGLLLTRDGG--------KDTNDTETFRPGGGDMRDNWRSELYKYKVVKIEPLGVAPTKAKRRVVQREKRA-VG-IGAMFLGFLGAAGSTMGAASITLTVQARLLLSGIVQQQN-NLLRAIEAQQHLLQLTVWGIKQLQARVLAMERYLKDQQLLGIWGCSGKLICTTTVPWNASWS-KNKT-MDQIWNNMTWMEWEREIDNYTSLIYTLIEESQDQQEKNELELLKLDKWASLWNWFDITKWLWYIKIFIMIVGGLVGLRIVFAVFSIVNRVRQGYSPLSFQT-HLPAPRGPDRPEGIEEEGGERDRGRSIRLVDGFLALIWDDLRSLCLFSYHRLRDLLLIVARVVELLGR-------RGWEALKYWWSLLQYWSQELKNSAVNLLNTTAIVVAEGTDRIIEIAQRAYRAFIHIPRRIRQGLERALT---------------
>IC.473.N.C8
MRVKGIRMNWQDLWWKW-----------GSMLLGILTI-CSA--ADNLWVTVYYGVPVWKEATTTLFCASDAKAYNTEVHNVWATHACVPTDPSPQEVVLK-NVTENFNMWKNNMVEQMHEDIISLWDQSLKPCVKLTP-LC---VTLNCSSANITDVKNATT------------------GGTNTTDSEMEKEEMKNCSFNIT-TS-IRDKV-QKEYALFYRLDVVPIEN--------------------DN------TSYRLINCNTSVITQACPKVSFEPIPIHYCAPAGFAILKCSNKTFNGKGPCNNVSTVQCTHGIRPVVSTQLLLNGSLAEEGVVIRSDNFTDNAKVIIIQLKDAVEINCTRPSNN-TRRSINI---GPG----G-A-----FYTTGAIIGDIRQAHCNISKVKWNNTLQQIATKLRE--QFG---VNKTIIFN-QSSGGDPEIVMHSFNCGGEFFYCNSTPLFNSTWNSTNT-------------WNSTKESNETITLQCRIKQIINMWQEVGKAMYAPPIRGQIRCSSNITGLLLTRDGG--------NNASNNETFRPGGGDMRDNWRSELYKYKVVKIEPLGVAPTKAKRRVVQREKRA-VG-LGAMFLGFLGAAGSTMGAASITLTVQARLLLTGIVQQQN-NLLRAIEAQQHLLQLTVWGIKQLQARVLAVERYLKDQQLLGIWGCSGKLICTTTVPWNASWS-KNKT-MDQIWDNMTWMEWEREIDNYTSLIYTLIEESQNQQEKNELELLKLDEWASLWNWFDITKWLWYIKIVIMIVGGLVGLRIVFAVISIVNRVRQGYSPLSFQT-HLPAPRGPDRPEGIEEEGGERDRDRSIRLVDGFLALIWDDLRSLCLFSYHRLRDLLLIVARVVELLGR-------RGWEALKYWWNLLQYWSQELKNSAVNLLNTTAIAVAEGTDRIIELAQRAFRAFIHIPRRIRQGLERALT---------------
>IC.473.N.D7
MRVKGIRMNWQDLWWKW-----------GSMLLGMLMI-CSA--ADNLWVTVYYGVPVWKEATTTLFCASDAKAYNTEVHNVWATHACVPTDPSPQEVVLK-NVTENFNMWKNNMVEQMHEDIISLWDQSLKPCVKLTP-LC---VTLNCSNANITDVKNATT------------------GGTNTTDSEMEKEEMKNCSFNIT-TS-IRDKV-QKEYALFYRLDVVPIEN--------------------DN------TSYRLINCNTSVITQACPKVSFEPIPIHYCAPAGFAILKCNNKTFNGKGPCNNVSTVQCTHGIRPVVSTQLLLNGSLAEEGVVIRSDNFTDNAKVIIIQLKEAVEINCTRPSNN-TRRSINI---GPG----G-A-----FYTTGAIIGDIRQAHCNISKVKWNNTLQQIATKLRE--QFG---VNKTIIFN-QSSGGDPEIVMHSFNCGGEFFYCNSTPLFNSTWNSTNT-------------WNSTKESNETITLQCRIKQIINMWQEVGKAMYAPPIRGQIRCSSNITGLLLTRDGG--------NNASNNETFRPGGGDMRDNWRSELYKYKVVKIEPLGVAPTKAKRRVVQREKRA-VG-LGAMFLGFLGAAGSTMGAASITLTVQARQLLTGIVQQQN-NLLRAIEAQQHLLQLTVWGIKQLQARVLAVERYLKDQQLLGIWGCSGKLICTTTVPWNASWS-KNKT-MDQIWDNMTWMEWEREIDNYTSLIYTLIEESQNQQEKNELELLKLDEWASLWNWFDITKWLWYIKIFIMIVGGLVGLRIVFAVVSIVNRVRQGYSPLSFQT-HLPAPRGPDRPEGIEEEGGERDRDRSIRLVDGFLALIWDDLRSLCLFSYHRLRDLLLIVARVVELLGR-------RGWEALKYWWNLLQYWSQELKNSAVNLFNTTAIVVAEGTDRIIELAQRAFRAFIHIPRRIRQGLERALT---------------
>IC.473.N.G12
MRVKGIRMNWQDLWWKW-----------GSMLLGMLMI-CSA--ADNLWVTVYYGVPVWKEATTTLFCASDAKAYTTEVHNVWATHACVPTDPSPQEVVLK-NVTENFNMWKNNMVEQMHEDIISLWDQSLKPCVKLTP-LC---VTLKCANVNITNGNTTTGKN---------------ATTGGTNTTELKMEEMKNCSFNIT-TS-IRDKV-QKEYALFYRLDVVPIEN--------------------DN------TSYRLINCNTSVITQACPKVSFEPIPIHYCAPAGFAILKCNNKTFNGKGPCNNVSTVQCTHGIRPVVSTQLLLNGSLAEEGIVIRSDNFTDNAKVIIIQLKDAVEINCTRPSNN-TRRSINI---GPG----G-A-----FYTTGAIIGDIRQAHCNISKVKWNNTLQQIATKLRE--QFG---VNKTIIFN-QSSGGDPEIVMHSFNCGGEFFYCNSTPLFNSTWNSTNT-------------WNSTKESNETITLQCRIKQIINMWQEVGKAMYAPPIRGQIRCSSNITGLLLTRDGG--------NNASNNETFRPGGGDMRDNWRSELYKYKVVKIEPLGVAPTKAKRRVVQREKRA-VG-LGAMFLGFLGAAGSTMGAASITLTVQARQLLTGIVQQQN-NLLRAIEAQQHLLQLTVWGIKQLQARVLAVERYLKDQQLLGIWGCSGKLICTTTVPWNASWS-KNKT-MDQIWDNMTWMEWEREIDNYTSLIYTLIEESQNQQEKNELELLKLDEWASLWNWFDITKWLWYIKIFIMIVGGLVGLRIVFAVISIVNRVRQGYSPLSFQT-HLPAPRGPDRPEGIEEEGGERDRDRSIRLVDGFLALIWDDLRSLCLFSYHRLRDLLLIVARVVELLGR-------RGWEALKYWWSLLQYWSQELKNSAVNLLNTTAIVVAEGTDRIIELAQGAFRAFIHIPRRIRQGLERALT---------------
>IC.473.S.E1
MRVKGIRMNWQDLWWKW-----------GSMLLGMLMI-CSA--ADDLWVTVYYGVPVWKEATTTLFCASDAKAYNTEVHNVWATHACVPTDPSPQEVKLE-NVTENFNMWKNNMVEQMHEDIISLWDQSLKPCVKLTP-LC---VTLNCSNANITEVKNATT-------------------EGNNTTELKMEGEIKNCSFNIT-TS-IRDKV-QKEYALFYRLDVVPIEK--------------------DN------TSYRLINCNTSVIRQACPKVSFEPIPIHYCAPAGFAILKCNNKTFNGKGPCNNVSTVQCTHGIRPVVSTQLLLNGSLAEEKVVIRSDNFTDNAKVIIVQLKDAVEINCTRPSNN-TRRSITI---GPG----S-A-----FYTTGAIIGDIRQAHCNISKVKWNNTLQQIATKLRE--QFG---VNKTIIFN-QSSGGDPEIVMHSFNCGGEFFYCNSTPLFNSTWNSTNT-------------WNSTEESNETITLQCRIKQIINMWQEVGKAMYAPPIRGQIRCSSNITGLLLTRDGG--------NNASNNETFRPGGGDMRDNWRSELYKYKVVKIEPLGVAPTKAKRRVVQREKRA-VG-LGAMFLGFLGAAGSTMGAASITLTVHARQLLTGIVQQQN-NLLKAIEAQQHLLQLTVWGIKQLQARVLAVERYLKDQQLLGIWGCSGKLICTTTVPWNASWS-KNRT-MDHIWGNMTWMEWEREIDNYTSLIYDLIEESQTQQEKNELELLKLDEWASLWNWFDITKWLWYIKIFIMIVGGLVGLRIIFAVISIVNRVRQGYSPLSFQT-HLPAPRGPDRPEGIEEEGGERDRDRSIRLVDGFLALIWDDLRSLCLFSYHRLRDLLLIVARVVELLGR-------RGWEALKYWWSLLQYWSQELKNSAVNLLNATAIAVAEGTDRIIELAQRAFRAFIHIPRRIRQGLERALT---------------
>IC.473.S.E3
MRVKGIRRNWQDLWWKW-----------GSMLLGMLMI-CSA--ADNLWVTVYYGVPVWKEATTTLFCASDAKAYNTEVHNVWATHACVPTDPSPQEVKLE-NVTENFNMWKNNMVEQMHEDIISLWDQSLKPCVKLTP-LC---VTLNCSNANITDVKNATT-------------------EGNNTTELKMEGEIKNCSFNIT-TS-IRDKV-QKEYALFYRLDVVPIES--------------------DN------TSYRLINCNTSVIRQACPKVSFEPIPIHYCAPAGFAILKCNNKTFNGKGPCNNVSTVQCTHGIRPVVSTQLLLNGSLAEEGVVIRSDNFTDNAKVIIIQLKEAVEINCTRPSNN-TRRSITI---GPG----S-A-----FYATGAIIGDIRQAHCNISKVKWNNTLQQIATKLRE--QFG---ENKTIIFN-QSSGGDPEIVMHSFNCGGEFFYCNSTPLFNSTWNSTNT-------------WNSTEESNETITLQCRIKQIINMWQEVGKAMYAPPIRGQIRCSSNITGLLITRDGG-------NNVSSTNETFRPGGGDMRDNWRSELYKYKVVKIEPLGVAPTKAKRRVVQREKRA-VG-LGAMFLGFLGAAGSTMGAASITLTVHARQLLTGIVQQQN-NLLKAIEAQQHLLQLTVWGIKQLQARVLAVERYLKDQQLLGIWGCSGKLICTTTVPWNASWS--NKT-MDQIWYNMTWMEWEREIDNYTSLIYDLIEESQTQQEKNELELLKLDEWASLWNWFDITKWLWYIKIFIMIVGGLVGLRIIFAVISIVNRVRQGYSPLSFQT-HLPAPRGPDRPEGIEEEGGERDRDRSIRLVDGFLALIWDDLRSLCLFSYHRLRDLLLIVARVVELLGR-------RGWEALKYWWNLLQYWSQELKNSAVNLLNTTAIVVAEGTDRIIELAQRAFRAFIHIPRRIRQGLERALT---------------
>IC.473.S.E4
MKVKGIRMNWQDLWWKW-----------GFMLLGMLMI-CSA--ADNLWVTVYYGVPVWKEATTTLFCASDAKAYATEVHNVWATHACVPTDPSPQEVVVA-NVTENFNMWKNNMVEQMHEDIISLWDQSLKPCAKLTP-LC---VTLKCANVNIINGNTTTVKN---------------ATTGGTNTTDLKMEEMKNCSFNIT-TS-IRDKV-RKEYALFYRLDVVPIES--------------------DN------TSYRLINCNTSVITQACPKVSFEPIPIHYCAPAGFAILKCNNKTFNGKGPCNNVSTVQCTHGIRPVVSTQLLLNGSLAEEGVVIRSDNFTNNAKVIIVQLKDAVEINCTRPSNN-TRRSINI---GPG----R-A-----FYTTGAIIGDIRQAHCNISKVKWNNALQQIVIKLRE--QFG---VNKTIIFN-QSSGGDPEIVMHSFNCGGEFFYCNSTPLFNSTWNSTST-------------WNSTKESNETITLQCRIKQIINMWQKVGKAMYAPPIRGQIRCSSNITGLLLTRDGG--------NNASNNETFRPGGGDMRDNWRSELYKYKVVKIEPLGVAPTKAKRRVVQREKRA-VG-LGAMFLGFLGAAGSTMGAASITLTVQARILLSGIVQQQN-NLLRAIEAQQHLLQLTVWGIKQLQARVLAMERYLKDQQLLGIWGCSGKLICTTTVPWNASWS--NKT-MDQIWHNMTWMEWEREIDNYTSLIYTLIEESQTQQEKNELDLLKLDKWASLWNWFDITKWLWYIKIFIMIVGGLVGLRIVFAVISIVNRVRQGYSPLSFQT-HLPTPRGPGRPEGIEEEGGERDRDRSIRLVDGFLALIWDDLRSLCLFSYHRLRDLLLIVARVVELLGR-------RGWEALKYWWSLLQYWSQELKNSAVNLFNTTAIVAAEGTDRIIELAQRAFRAFIHIPRRIRQGLERALT---------------
>IC.473.S.F4
MRVKGIRMNWQDLWWKW-----------GSMLLGMLMI-CSA--ADNLWVTVYYGVPVWKEATTTLFCASDAKAYATEVHNVWATHACVPTDPSPQEVKLE-NVTENFNMWKNNMVEQMHEDIISLWDQSLKPCVKLTP-LC---VTLNCSNANITDVKNATT-------------------EGNNTTELKMEGEIKNCSFNIT-TS-IRDKV-QKEYALFYRLDVVPIGN--------------------DN------TSYRLINCNTSVIRQACPKVSFEPIPIHYCAPAGFAILKCNNKRFNGKGPCNNVSTVQCTHGIRPVVSTQLLLNGSLAEEGVVIRSDNFTDNAKVIIIQLKEAVEINCTRPSNN-TRRSITI---GPG----S-A-----FYATGAIIGDIRQAHCNISKVKWNNTLQQIAIKLRE--QFG---INKTIIFN-QSSGGDPEIVMHSFNCGGEFFYCNSTPLFNTTWNSTNT-------------WNSTEESNETITLQCRIKQIINMWQEVGKAMYAPPIRGQIRCSSNITGLLLTRDGG-------NNVSSTNETFRPGGGDMRDNWRSELYKYKVVKIEPLGVAPTKAKRRVVQREKRA-VG-LGAMFLGFLGAAGSTMGAASITLTVHARQLLTGIVQQQN-NLLKAIEAQQHLLQLTVWGIKQLQARVLAVERYLKDQQLLGIWGCSGKLICTTTVPWNASWS-KNKT-MNQIWYNMTWMEWEREIDNYTSLIYNLIEESQTQQEKNELELLKLDEWASLWNWFDITKWLWYIKIFIMIVGGLVGLRIVFAVISIVNRVRQGYSPLSFQT-HLPAPRGPDRPEGIEEEGGERDRDRSIRLVDGFLALIWDDLRSLCLFSYHRLRDLLLIVARVVELLGR-------RGWEALKYWWSLLQYWSQELKNSAVNLLNATAIAVAEGTDRIIELAQRAFRAFIHIPRRIRQGLERALT---------------
>IC.473.V.F12
MRVKGIRMNWQDLWWKW-----------GSMLLGMLMI-CSA--ADDLWVTVYYGVPVWKEANTTLFCASDAKAYATEVHNVWATHACVPTDPSPQEVKLE-NVTENFNMWKNNMVEQMHEDIISLWDQSLKPCVKLTP-LC---VTLNCSNANITEVKNATT-------------------EGNNTTELKMEEEIKNCSFNIT-TS-IRDKV-QKEYALFYRLDVVPIEN------------------DNDN------TSYRLINCNTSVIKQACPKVSFEPIPIHYCAPAGFAILKCNNKTFNGKGPCNNVSTVQCTHGIRPVVSTQLLLNGSLAEERVVIRSDNFTDNAKVIIVQLKDAVEINCTRPSNN-TRRSITI---GPG----S-A-----FYATGAIIGNIRQAHCNVSKVKWNNTLQQIATKLRE--QFG---ANKTIIFN-QSSGGDPEIVMHSFNCGGEFFYCNSTPLFNTTWNSTNT-------------WNSTEESNETITLQCRIKQIINMWQEVGKAMYAPPIRGQIRCSSNITGLLLTRDGG--------NNASTNETFRPGGGDMRDNWRSELYKYKVVKIEPLGVAPTKAKRRVVQREKRA-VG-LGVMFLGFLGAAGSTMGAASITLTVHARQLLTGIVQQQN-NLLKAIEAQQHLLQLTVWGIKQLQARVLAVERYLKDQQLLGIWGCSGKLICTTTVPWNASWS--NKT-MDYIWSNMTWMEWEREIDNYTSLIYDLIEESQTQQEKNEFELLKLDKWASLWNWFDITKWLWYIKIFIMIVGGLVGLRIIFAVFSIVNRVRQGYSPLSFQT-HLPAPRGPDRPEGIEEEGGERDRDRSIRLVDGFLALIWDDLRSLCLFSYHRLRDLLLIVARVVELLGR-------RGWEALKYWWSLLQYWSQELKNSAVNLFNTTAIVVAEGTDRIIELAQRAFRAFIHIPRRIRQGLERALT---------------
>IC.473.V.F8
MRVKGIRRNWQDLWWKW-----------GSMLLGMLMI-CSA--ADDLWVTVYYGVPVWKEATTTLFCASDAKAYNTEVHNVWATHACVPTDPSPQEVKLE-NVTENFNMWKNNMVEQMHEDIISLWDQSLKPCVKLTP-LC---VTLNCSNANITEVKNATT-------------------EGNNTTELKMEEEIKNCSFNIT-TS-IRDKV-QKEYALFYRLDVVPIEN------------------DNNN------TSYRLINCNTSVIKQACPKVSFEPIPIHYCAPAGFAILKCNNKTFNGKGPCNNVSTVQCTHGIRPVVSTQLLLNGSLAEEKVVIRSDNFTDNAKVIIVQLKDAVEINCTRPSNN-TRRSITI---GPG----S-A-----FYTTGAIIGDIRQAHCNVSKVKWNNTLQQIATKLRE--QFG---VNKTIIFN-QSSGGDPEIVMHSFNCGGEFFYCNSTPLFNTTWNSTNT-------------WNSTEESNETITLQCRIKQIINMWQEVGKAMYAPPIRGQIRCSSNITGLLLTRDGG--------NNASTNETFRPGGGDMRDNWRSELYKYKVVKIEPLGVAPTKAKRRVVQREKRA-VG-LGVMFLGFLGAAGSTMGAASITLTVHARQLLTGIVQQQN-NLLKAIEAQQHLLQLTVWGIKQLQARVLAVERYLKDQQLLGIWGCSGKLICTTTVPWNASWS--NKT-MDHIWGNMTWMEWEREIDNYTSLIYDLIEESQTQQEKNEFELLKLDKWASLWNWFDITKWLWYIKIFIMIVGGLVGLRIVFAVFSIVNRVRQGYSPLSFQT-HLPAPRGPDRPEGIEEEGGERDRDRSIRLVDGFSALIWDDLRSLCLFSYHRLRDLLLIVARVVELLGR-------RGWEALKYWWSLLQYWSQELKNSAVNLLNTTAIVVAEGTDRIIELAQRAFRAFIHIPRRIRQGLERALT---------------
>IC.473.V.H12
MRVKGIRMNWQDLWWKW-----------GSMLLGMMMI-CSA--ADDLWVTVYYGVPVWKEATTTLFCASDAKAYNTEVHNVWATHACVPTDPSPQEVALE-NVTENFNMWKNNMVEQMHEDIISLWDQSLKPCVKLTP-LC---VTLNCSNANITEVKNATT-------------------EGNNTTELKMEGEIKNCSFNIT-TS-IRDKV-QKEYALFYRLDVVPIEN------------------DNDN------TSYRLINCNTSVIKQACPKVSFEPIPIHYCAPAGFAILKCNNKTFNGKGPCNNVSTVQCTHGIRPVVSTQLLLNGSLAEEKVVIRSDNFTDNAKVIIVQLKDAVEINCTRPSNN-TRRSITI---GPG----S-A-----FYTTGAIIGDIRQAHCNVSKVKWNNTLQQIATKLRE--QFG---VNKTIIFN-QSSGGDPEIVMHSFNCGGEFFYCNSTPLFNTTWNSTNT-------------WNSTEESNETITLQCRIKQIINMWQEVGKAMYAPPIRGQIRCSSNITGLLLTRDGG--------NNASTNETFRPGGGDMRDNWRSELYKYKVVKIEPLGVAPTKAKRRVVQREKRA-VG-LGVMFLGFLGAAGSTMGAASITLTVHARQLLTGIVQQQN-NLLKAIEAQQHLLQLTVWGIKQLQARVLAVERYLKDQQLLGIWGCSGKLICTTTVPWNASWS--NKT-MDHIWGNMTWMEWEREIDNYTSLIYDLIEESQTQQEKNEFELLKLDKWASLWNWFDITKWLWYIKIFIMIVGGLVGLRIIFAVFSIVNRVRQGYSPLSFQT-HLPAPRGPDRPEGIEEEGGERGRDRSIRLVDGFLALIWDDLRSLCLFSYHRLRDLLLIVARVVELLGR-------RGWEALKYWWNLLQYWSQELKNSAVNLFNATAIVVAEGTDRIIELAQRAFRAFIHIPRRIRQGLERALT---------------
>IC.473.V.H7
MRVKGIRMNWQDLWWKW-----------GSMLLGMLMI-CSA--ADDLWVTVYYGVPVWKEATTTLFCASDAKAYNTEVHNVWATHACVPTDPSPQEVALE-NVTENFNMWKNNMVEQMHEDIISLWDQSLKPCVKLTP-LC---VTLNCSNANITEVKNATT-------------------EGNNTTELKMEGEIKNCSFNIT-TS-IRDKV-QKEYALFYRLDVVPIEN------------------DNDN------TSYRLINCNTSVIRQACPKVSFEPIPIHYCAPAGFAILKCNNKTFNGKGPCNNVSTVQCTHGIRPVVSTQLLLNGSLAEEGVVIRSDNFTDNAKVIIVQLKDAVEINCTRPSNN-TRRSITI---GPG----S-A-----FYATGAIIGNIRQAHCNISKVKWNNTLQQIATKLRE--QFG---ANKTIIFN-QSSGGDPEIVMHSFNCGGEFFYCNSTPLFNTTWNSTNT-------------WNSTEESNETITLQCRIKQIINMWQEVGKAMYAPPIRGQIRCSSNITGLLLTRDGG--------NNASTNETFRPGGGDMRDNWRSELYKYKVVKIEPLGVAPTKAKRRVVQREKRA-VG-LGVMFLGFLGAAGSTMGAASITLTVHARQLLTGIVQQQN-NLLKAIEAQQHLLQLTVWGIKQLQARVLAVERYLKDQQLLGIWGCSGKLICTTTVPWNASWS--NKT-MDHIWGNMTWMEWEREIDNYTSLIYDLIEESQTQQEKNEFELLKLDKWASLWNWFDITKWLWYIKIFIMIVGGLVGLRIVFAVISIVNRVRQGYSPLSFQT-HLPAPRGPDRPEGIEEEGGERDRDRSIRLVDGFSALIWDDLRSLCLFSYHRLRDLLLIVARVVELLGR-------RGWEALKYWWNLLQYWSQELKNSAVNLLNATAIVVAEGTDRIIELAQRAFRAFIHIPRRIRQGLERALT---------------
>IC.473.V.H9
MRVKEIRRNWQDLWWKW-----------GSMLLGMLMI-CSA--ADNLWVTVYYGVPVWKEATTTLFCASDAKAYATEVHNVWATHACVPTDPNPQELELE-NVTENFNMWKNNMVEQMHEDIISLWDQSLKPCVKLTP-LC---VTLKCSNANITEVKNATS-------------------EGNNTTKLKMEGEIKNCSFNIT-TS-IRDKV-QKEYALFYRLDVVPIGT--------------------DN------TSYRLINCNTSVIRQACPKVSFEPIPIHYCAPAGFAILKCNDKTFNGKGPCNNVSTVQCTHGIRPVVSTQLLLNGSLAEEEVVIRSDNFTDNAKVIIIQLKDAVEINCTRPSNN-TRRSITI---GPG----S-A-----FYATGAIIGDIRQAHCNISKVKWNNTLQQIATKLRE--QFG---VNKTIIFN-QSSGGDPEIVMHSFNCGGEFFYCNSTPLFNSTWNSTNT-------------WNSTEESNETITLQCRIKQIINMWQGVGKAMYAPPIRGQIRCSSNITGLLLTRDGG-------NNVSSTNETFRPGGGDMRDNWRSELYKYKVVKIEPLGVAPTKAKRRVVQREKRA-VG-LGAMFLGFLGAAGSTMGAASITLTVHARQLLTGIVQQQN-NLLKAIEAQQHLLQLTVWGIKQLQARVLAVERYLKDQQLLGIWGCSGKLICTTTVPWNASWS-RNKT-MEQIWGNMTWMEWEREIDNYTSLIYDLIEESQTQQEKNELELLKLDEWASLWNWFDITKWLWYIKIFIMIVGGLVGLRIIFAVISIVNRVRQGYSPLSFQT-HLPAPRGPDRPEGIEEEGGERDRDRSIRLVDGFLALIWDDLRSLCLFSYHRLRDLLLIVARVVELLGR-------RGWEALKYWWNLLQYWSQELKNSAVNLLNATAIAVAEGTDRIIELAQRAFRAFIHIPRRIRQGLERALT---------------
>IC.475.L.A12
MRVRGIRMNYQH-LWRW-----------GTLFLGIWMI-CST--AEKLWVTVYYGVPVWEEANATLFCASDAKAYDTEVHNVWATHACVPTDPDPQEVELG-NVTENFNMWKNNMVDQMHEDIISLWDQSLKPCVKLTP-LC---VTLNCKDVNSTNIKNSTS-------------------TNNSSWDMMEPGEIKNCSFNIT-TN-LRDKV-QKEYATFYRLDLEPIDN---------------------T------TSYMLTSCNTSVITQACPKVSFEPIPIHYCAPAGFAILKCKDKDFNGTGTCTKVSTVQCTHGIRPVVSTQLLLNGSLAEGEMVIRSANFSDNAKTIIVHLNKSIEINCTRPNNN-TSKGIHI---GPG----R-A-----FFTTGQIIGDIRQAHCNLSREKWENTLKQVAEKLRE--QFN----KTEIVFK-PSSGGDPEIVMHSFNCGGEFFYCNSTQLFNSTLTRNSSNA---------NWTITQGSNSTNITLPCRIKQFINMWQEVGKAMYAPPISGQIRCSSNITGLLLTRDGG------QNGTGNGTETFRPGGGDMRDNWRSELYKYKIVRIKPLGIAPTKAKRRVVQREKRA-VG-IGALFLGFLGAAGSTMGAASITLTVQARLLLSGIVQQQN-NLLRAIEAQQHLLQLTVWGIKQLQARVLAVERYLRDQQLLGIWGCSGKLICTTAVPWNASWS--NKS-LDKIWNNMTWMEWEREINNYSDYIYSLLEQSQNQQEKNEQELLELDKWASLWNWFSITNWLWYIKIFIMIVGGLVALRIVFAVLSIVNRVRQGYSPLSFQT-RLPAQRGPDRPEGIEEEGGERDRDRSGPLVTGFLALIWIDLRSLCLFSYHRLRDLPLIVARVVELLGR-------RGWEALKYWWNLLQYWSQELKNSAVNLLNVTAIAVAEGTDRIIEALQIAFRAFLHIPRRIRQGLERALQ---------------
>IC.475.L.A6
MRVRGIRMNYQH-LWRW-----------GTLFLGIWMI-CST--AEKLWVTVYYGVPVWEEANATLFCASDAKAYDTEVHNVWATHACVPTDPDPQEVDLG-NVTENFNMWKNNMVDQMHEDIISLWDQSLKPCVKLTP-LC---VTLDCKDVNSTNIKNSTS-------------------TNNSSWGMMEPGEIKNCSFNIT-TN-LRDKV-QKEYATFYRLDLEPIDN---------------------T------TRYMLTSCNTSVITQACPKVSFEPIPIHYCAPAGFAILKCKDKNFNGTGTCTKVSTVQCTHGIRPVVSTQLLLNGSLAEGEMVIRSANFSDNAKTIIVHLNKSIEINCTRPNNN-TSKGIHI---GPG----R-A-----FFTTGQIIGDIRQAHCNLSREKWENTLIQVAEKLKE--QFN---TTTEIVFK-PSSGGDPEIVMHSFNCGGEFFYCNSTQLFNSILTLNSSNA--------NWTISNQGSNSTNITLPCRIKQFINMWQEVGKAMYAPPIRGQIRCSSNITGLLLTRDGG------QNGTRNGTETFRPGGGDMRDNWRSELYKYKIVRIKPLGIAPTKAKRRVVQREKRA-VG-IGALFLGFLGAAGSTMGAASITLTVQARLLLSGIVQQQN-NLLRAIEAQQHLLQLTVWGIKQLQARVLAVERYLRDQQLLGIWGCSGKLICTTAVPWNASWS--NKS-LDKIWNNMTWMEWEREINNYSDYIYSLLEQSQNQQEKNEQELLELDKWASLWNWFSITNWLWYIKIFIMIVGGLVALRIVFAVLSIVNRVRQGYSPLSFQT-RLPAQRGPDRPEGIEEEGGERDRDRSGPLVTGLLALIWVDLRSLCLFSYHRLRDLLLIVARVVELLGR-------RGWEALKYWWNLLQYWSQELKNSAVNLLNVTAIAVAEGTDRIIEALQIAFRAFLHIPRRIRQGLERALQ---------------
>IC.475.L.B11
MRVRGIRMNYQH-LWRW-----------GTLFLGIWMI-CST--AEKLWVTVYYGVPVWEEANATLFCASDAKAYDTEVHNVWATHACVPTDPDPQEVDLG-NVTENFNMWKNNMVDQMHEDIISLWDQSLKPCVKLTP-LC---VTLNCKDVNSTNIKNSTS-------------------TNNSSWGMMEPGEIKNCSFNIT-TN-LRDKV-QKEYATFYRLDLEPIDN---------------------T------TSYMLTSCNTSVITQACPKVSFEPIPIHYCAPAGFAILKCKDKNFNGTGTCTKVSTVQCTHGIRPVVSTQLLLNGSLAEGEMVIRSANFSDNAKTIIVHLNKSIEINCTRPNNN-TSKGIHI---GPG----R-A-----FFTTGQIIGDIRQAHCNLSREKWENTLKQVAGKLKE--QFN---TTTEIVFK-PSSGGDPEIVMHSFNCGGEFFYCNSTQLFNSTLTWNSSNA---------NWTINQESNSTNITLPCRIKQFINMWQEVGKAMYAPPISGQIRCSSNITGLLLTRDGG------QNGTGNGTETFRPGGGDMRDNWRSELYKYKIVRIKPLGIAPTKAKRRVVQREKRA-VG-IGALFLGFLGAAGSTMGAASITLTVQARLLLSGIVQQQN-NLLRAIEAQQHLLQLTVWGIKQLQARVLAVERYLRDQQLLGIWGCSGKLICTTAVPWNASWS--NKS-LDKIWNNMTWMEWEKEINNYSDYIYSLLEQSQNQQEKNEQELLELDKWANLWNWFSITNWLWYIKIFIMIVGGLVALRIVFAVLSIVNRVRQGYSPLSFQT-RLPAQRGPDRPEGIEEEGGERDRDRSGPLVTGFLALIWIDLRSLCLFSYHRLRDLLLIVARVVELLGR-------RGWEALKYWWNLLQYWSQELKNSAVNLLNVTAIAVAEGTDRIIEALQIAFRAFLHIPRRIRQGLERALQ---------------
>IC.475.L.G2
MRVRGIRMNYQH-LWRW-----------GTLFLGIWMI-CST--AEKLWVTVYYGVPVWEEANATLFCASDAKAYDTEVHNVWATHACVPTDPDPQEVDLG-NVTENFNMWKNNMVDQMHEDIISLWDQSLKPCVKLTP-LC---VTLNCKDVNSTNIKNSTS-------------------TNNSSWDMMEPGEIKNCSFNIT-TN-LRDKV-QKEYATFYRLDLEPIDN---------------------T------TSYMLTSCNTSVITQACPKVSFEPIPIHYCAPAGFAILKCKDKNFNGTGTCTKVSTVQCTHGIRPVVSTQLLLNGSLAEGEMVIRSANFSDNAKTIIVHLNKSIEINCTRPNNN-TSKGIHI---GPG----R-A-----FFTTGQIIGDIRQAHCNLSREKWENTLKQVAEKLKE--QFN---TTTEIVFK-PSSGGDPEIVMHSFNCGGEFFYCNSTQLFNSTLTRNSSNA---------NWTITQGSNSTNITLPCRIKQFINMWQEVGKAMYAPPIRGQIRCSSNITGLLLTRDGG------QNGTGNGTETFRPGGGDMRDNWRSELYKYKIVRIKPLGIAPTKAKRRVVQREKRA-VG-IGALFLGFLGAAGSTMGAASITLTVQARLLLSGIVQQQN-NLLRAIEAQQHLLQLTVWGIKQLQARVLAVERYLRDQQLLGIWGCSGKLICTTAVPWNASWS--NKS-LDKIWNNMTWMEWEREINNYSDYIYSLLEQSQNQQEKNEQELLELDKWASLWNWFSITNWLWYIKIFIMIVGGLVALRIVFAVLSIVNRVRQGYSPLSFQT-RLPAQRGPDRPEGIEEEGGERDRDRSGPLVTGLLALIWVDLRSLCLFSYHRLRDLLLIVARVVELLGR-------RGWEALKYWWNLLQYWSQELKNSAVNLLNVTAIAVAEGTDRIIEALQIAFRAFLHIPRRIRQGLERALQ---------------
>IC.475.N.B9
MRVRGIMMNYQH-LWRW-----------GTLFLGIWMI-CST--AEKLWVTVYYGVPVWEEANATLFCASDAKAYDTEVHNVWATHACVPTDPDPQEIELK-NMTENFNMWKNNMVDQMHEDIISLWDQSLKPCVKLTP-LC---VTLNCKNVTNIENSNST---------------------KNNSWGMMEPGEIKNCSFNIT-TN-LRDKV-QKEYALFYSLDVTPIGD--------------------DN------TSYMLTSCNTSVITQACPKVSFDPIPIHYCAPAGFAILKCKDKNFNGTGTCKQVSTVQCTHGIRPVVSTQLLLNGSLAEGEMVIRSANFSDNAKTIIVHLNKSIEINCTRPNNN-TSKGIHI---GPG----R-A-----FYATGRIIGDIRQAHCNLSRDKWEDTLKQVAEKLRE--QFN----KTKIAFK-PSSGGDPEIVMHSFNCGGEFFYCNSTQLFNNTLTWNNSNA--------NWTIIDQESNSTNITLPCRIKQFINMWQEVGKAMYAPPISGQIRCSSNITGLLLTRDGGQ----NASRDGNETETFRPGGGDMRDNWRSELYKYKIVKIKPLGIAPTKAKRRVVQREKRA-VG-IGALFLGFLGAAGSTMGAASITLTVQARQLLSGIVQQQN-NLLRAIEAQQHLLQLTVWGIKQLQARVLAVERYLRDQQLLGIWGCSGKLICATAVPWNASWS--NKS-LDEIWNNMTWMEWEREINNYSEYIYDLLAKSQNQQEKNEQELLELDKWASLWNWFSITNWLWYIKIFIMIVGGLVALRIVFAVLSIVNRVRQGYSPLSFQT-HLPAQRGPDRPEGIEEEGGERNRDRSRPLVTGFLALIWIDLRSLCLFIYHRLRDLLLIVARVVELLGR-------RGWEALKYWWSLLQYWSQELKNSAVNLLNVTAIAVAEGTDRIIEALQIAFRAFLHIPRRIRQGLERALQ---------------
>IC.475.N.C12
MRVRGIMMNYQH-LWRW-----------GTLFLGIWMI-CST--AENLWVTVYYGVPVWEEANATLFCASDAKAYETEVHNVWATHACVPTDPDPQEIELK-NMTENFNMWKNNIVDQMHEDIISLWDQSLKPCVKLTP-LC---VTLNCKNVNSTNNSTST---------------------NNSSWGMMEPGEIKNCSFNIT-TN-LRDKV-QKEYALFYSLDVTPIGD--------------------DD------TSYMLTSCNTSVITQACPKVSFDPIPIHYCAPAGFAILKCKDKNFNGTGTCTKVSTVQCTHGIRPVVSTQLLLNGSLAEEEMVIRSANFSDNAKTIIVHLNKSIEINCTRPNNN-TSKGIHI---GPG----R-A-----FYATGRIIGDIRQAHCNLSRDKWEDTLKQVAEKLRE--QFN----KTKIAFK-PSSGGDPEIVMHSFNCGGEFFYCNSTQLFNNTLTWNNAN----------WTIIDQESNSTNITLPCRIKQFINMWQEVGKAMYAPPIRGQIRCSSNITGLLLTRDGGQ----KANGTENGTETFRPGGGDMRDNWRSELYKYKIVKIKPLGIAPTKAKRRVVQREKRA-VG-IGALFLGFLGTAGSTMGAASITLTVQARQLLSGIVQQQN-NLLRAIEAQQHLLQLTVWGIKQLQARVLAVERYLRDQQLLGIWGCSGKLICATAVPWNASWS--NKS-LDEIWNNMTWMEWEREINNYSNYIYDLLAKSQNQQEKNEQELLELDKWASLWNWFSITNWLWYIKIFIMIVGGLVALRIVFAVLSIVNRVRQGYSPLSFQT-HLPAQRGPDRPEGIEEEGGERDRDRSRPLVTGFLALIWIDLRSLCLFIYHRLRDLLLIVARVVELLGR-------RGWEALKYWWNLIQYWSQELKNSAVNLLNVTAIAVAEGTDRIIEALQIAFRAFLHIPRRIRQGLERALQ---------------
>IC.475.N.D1
MRVRGIMMNYQH-LWRW-----------GTLFLGIWMI-CST--AEKLWVTVYYGVPVWEEANATLFCASDAKAYDTEVHNVWATHACVPTDPDPQEIELK-NMTENFNMWKNNMVDQMHEDIISLWDQSLKPCVKLTP-LC---VTLNCKNVTNIENSTST---------------------KNSSWGMMEPGEIKNCSFNIT-TN-LRDKV-QKEYALFYSLDVTPIDK--------------------NN------TNYMLTSCNTSVITQACPKVSFDPIPIHYCAPAGFAILKCKDKNFNGTGTCKQVSTVQCTHGIRPVVSTQLLLNGSLAEEEMVIRSANFSDNAKTIIVHLNKSIEINCTRPNNN-TSKGIHI---GPG----R-A-----FYATGRIIGDIRQAHCNLSRDKWEDTLKQVAEKLRE--QFN----KTKIVFK-PSSGGDPEIVMHSFNCGGEFFYCNSTQLFNNTLTWNNSNA--------NWTIIDQESNSTNITLPCRIKQFINMWQEVGKAMYAPPIRGQIRCSSNITGILLTRDGGQ----KANETENRTEIFRPGGGDMRDNWRSELYKYKIVKIKPLGIAPTKAKRRVVQREKRA-VG-IGALFLGFLGAAGSTMGAASITLTVQARQLLSGIVQQQN-NLLRAIEAQQHLLQLTVWGIKQLQARVLAVERYLRDQQLLGIWGCSGKLICATAVPWNASWS--NKS-LDEIWNNMTWMEWEKEINNYSDYIYDLLAKSQNQQEKNEQELLELDKWASLWNWFSITNWLWYIKIFIMIVGGLVALRIVFAVLSIVNRVRQGYSPLSFQT-HLPAQRGPDRPEGIEEEGGERDRDRSRPLVTGFLALIWIDLRSLCLFSYHRLRDLLLIVARVVELLGR-------RGWEALKYWWNLLQYWSQELKNSAVNLLNVTAIAVAEGTDRIIEALQIAFRAFLHIPRRIRQGLERALQ---------------
>IC.475.N.D11
MRVRGIRMNYQH-LWRW-----------GTLFLGIWMI-CST--AEKLWVTVYYGVPVWEEANATLFCASDAKAYETEVHNVWATHACVPTDPDPQEIELK-NMTENFNMWKNNMVDQMHEDIISLWDQSLKPCVKLTP-LC---VTLNCKNVNSTNSTST----------------------NNSSWGMMEPGEIKNCSFNIT-TN-LKDKV-QKEYALFYSLDVTPIGN--------------------DT------TSYMLTSCNTSVITQACPKVSFDPIPIHYCAPAGFAILKCKDKNFNGTGTCTKVSTVQCTHGIRPVVSTQLLLNGSLAEEEMVIRSANFSDNAKTIIVHLNKSIEINCTRPNNN-TSKGIHI---GPG----K-A-----FYATGRIIGDIRQAHCNLSRDKWEDTLKQVAEKLRE--QFN----KTEIAFK-PSSGGDPEIVMHSFNCGGEFFYCNSTQLFNNTLIWNNSNA--------NWTISDQESNSTNITLPCRIKQFINMWQEVGKAMYAPPIRGQIRCSSNITGVLLTRDGGQ----KANETENRTEIFRPGGGDMRDNWRSELYKYKIVKIKPLGIAPTKAKRRVVQREKRA-VG-IGALFLGFLGAAGSTMGAASITLTVQARQLLSGIVQQQN-NLLRAIEAQQHLLQLTVWGIKQLQARVLAVERYLRDQQLLGIWGCSGKLICATAVPWNASWS--NKS-LDEIWNNMTWMEWEREINNYSDYIYDLLAKSQNQQEKNEQELLELDKWASLWNWFSITNWLWYIKIFIMIVGGLVALRIVFAVLSIVNRVRQGYSPLSFQT-HLPAQRGPDRPEGIEEEGGERDRDRSRPLVTGFLALIWIDLRSLCLFIYHRLRDLLLIVARVVELLGR-------RGWEALKCWWNLLQYWSQELKNSAVNLLNVTAIAVAEGTDRIIEALQIAFRAFLHIPRRIRQGLERALQ---------------
>IC.475.N.H1
MRVRGIMMNYQH-LWRW-----------GTLFLGIWMI-CST--AEKLWVTVYYGVPVWEEANATLFCASDAKAYETEVHNVWATHACVPTDPDPQEIKLE-NVTENFNMWKNNMVDQMHEDIISLWDQSLKPCVKLTP-LC---VTLNCKDVNITKNSTST---------------------NNSSWGMMEPGEIKNCSFNIT-TN-LRDKV-QKEYALFYSLDVTPIDKD-------------------NA------TSYMLTSCNTSVITQACPKVSFEPIPIHYCAPAGFAILKCKDKNFNGTGTCKQVSTVQCTHGIRPVVSTQLLLNGSLAEGEMVIRSANFSDNAKTIIVHLNKSIEINCTRPNNN-TSKGIHI---GPG----R-A-----FYATGRIIGDIRQAHCNLSRDKWEDTLKQVAEKLRE--QFN----KTEIVFK-PSSGGDPEIVMHSFNCGGEFFYCNSTQLFNNTLTWDNSTA--------NWTIIDQESNSTNITLPCRIKQFINMWQEVGRAMYAPPISGQIRCSSNITGLLLTRDGGQ----NTSSPGNRNETFRPGGGDMRDNWRSELYKYKIVKIKPLGIAPTKAKRRVVQREKRA-VG-IGALFLGFLGAAGSTMGAASITLTVQARQLLSGIVQQQN-NLLRAIEAQQHLLQLTVWGIKQLQARVLAVERYLRDQQLLGIWGCSGKLICATAVPWNASWS--NKS-LDEIWNNMTWMEWEKEINNYSDYIYDLLAKSQNQQEKNEQELLELDKWASLWNWFSITNWLWYIKIFIMIVGGLVALRIVFAVLSIVNRVRQGYSPLSFQT-HLPAQRGPDRPEGIEEEGGERDRDRSRPLVTGFLALIWIDLRSLCLFIYHRLRDLLLIVARVVELLGR-------RGWEALKYWWSLLQYWSQELKNSAVNLLNVTAIAVAEGTDRIIEALQIAFRAFLHIPRRIRQGLERALQ---------------
>IC.475.N.H6
MRVKGIRMNYQH-LWRW-----------GTLFLGIWMI-CST--AEKLWVTVYYGVPVWEEANATLFCASDAKAYETEVHNVWATHACVPTDPDPQEIKLE-NVTENFNMWKNNMVDQMHEDIISLWDQSLKPCVKLTP-LC---VTLNCKDVNSTKNSTST---------------------NNSSWGMMEPGEIKNCSFNIT-TN-LRDKV-QKEYALFYSLDVTPIGND-------------------NT------TSYMLTSCNTSVITQACPKVSFEPIPIHYCAPAGFAILKCKDKNFNGTGTCTQVSTVQCTHGIRPVVSTQLLLNGSLAEGEMVIRSANFSDNAKTIIVHLNKSIEINCTRPNNN-TSKGIHI---GPG----R-A-----FYATGRIIGDIRQAHCNLSRDKWEDTLKQVAEKLRE--QFN----KTEIAFK-PSSGGDPEIVMHSFNCGGEFFYCNSTQLFNNTLIWNNSNA--------NWTIIDQESNSTNITLPCRIKQFINMWQEVGKAMYAPPIRGQIRCSSNITGLLLTRDGGQ----NASSTGNKTEIFRPGGGDMRDNWRSELYKYKIVKIKPLGIAPTKAKRRVVQREKRA-VG-IGALFLGFLGAAGSTMGAASITLTVQARQLLSGIVQQQN-NLLRAIEAQQHLLQLTVWGIKQLQARVLAVERYLRDQQLLGIWGCSGKLICATAVPWNASWS--NKS-LDEIWNNMTWMEWEKEINNYSDYIYDLLAKSQNQQEKNEQELLELDKWASLWNWFSITNWLWYIKIFIMIVGGLVALRIVFAVLSIVNRVRQGYSPLSFQT-HLPAQRGPDRPEGIEEEGGERDRDRSRPLVTGFLALIWIDLRSLCLFIYHRLRDLLLIVARVVELLGR-------RGWEALKYWWNLLQYWSQELKNSAVNLLNVTAIAVAEGTDRIIEALQIAFRAFIHIPRRIRQGLERALQ---------------
>IC.475.S.B8
MRVRGIMMNYQH-LWRW-----------GTLFLGIWMI-CST--AEQLWVTVYYGVPVWEEANATLFCASDAKAYETEVHNVWATHACVPTDPDPQEIKLE-NVTENFNMWKNNMVDQMHEDIINLWDQSLKPCVKLTP-LC---VTLNCKNVNSTNNSTST---------------------NNSSWGMMEPGEIKNCSFNIT-TN-LRNKV-KKEYALFYSLDVTPIDKG-------------------NT------TSYMLTSCNTSVITQACPKVSFDPIPIHYCAPAGFAILKCKDKNFNGTGTCKQVSTVQCTHGIRPVVSTQLLLNGSLAEGEMVIRSANFSDNAKTIIVHLNKSIEINCTRPNNN-TSKGIHI---GPG----R-A-----FYATGRIIGDIRQAHCNLSRDKWEDTLKQVAEKLRE--QFN----KTKIAFK-PSSGGDPEIVMHSFNCGGEFFYCNSTQLFNNTLTWNNSNA--------NWTISDQESNSTNITLPCRIKQFINMWQEVGRAMYAPPISGQIRCSSNITGLLLTRDGG------QNSTDNKTETFRPGGGDMRDNWRSELYKYKIVKIKPLGIAPTKAKRRVVQREKRA-VG-IGALFLGFLGAAGSTMGAASITLTVQARQLLSGIVQQQN-NLLRAIEAQQHLLQLTVWGIKQLQARVLAVERYLRDQQLLGIWGCSGKLICATAVPWNVSWS--NKS-LNEIWDNMTWMEWEREINNYTELIYGLLEKSQNQQEKNEQGLLELDKWASLWNWFSITNWLWYIKIFIMIVGGLVALRIVFAVLSVVNRVRQGYSPLSFQT-LLPAQRGPDRPEGIEEEGGERDRDRSRPLATGFLALIWIDLRSLCLFIYHRLRDLLLIVARVVELLGR-------RGWEALKYWWNLLQYWSQELKNSAINLLNVTAIAVAEGTDRIIEALQIAFRAFLHIPRRIRQGLERALQ---------------
>IC.475.S.E11
MRVRGIMMNYQH-LWRW-----------GTLFLGIWMI-CST--AEQLWVTVYYGVPVWEEANATLFCASDAKAYETEVHNVWATHACVPTDPDPQEIKLE-NVTENFNMWKNNMVDQMHEDIINLWDQSLKPCVKLTP-LC---VTLNCKNVNSTNNSTST---------------------NNSSWGMMEPGEIKNCSFNIT-TN-LRNKV-KKEYALFYSLDVTPIDKG-------------------NT------TSYMLTSCNTSVITQACPKVSFDPIPIHYCAPAGFAILKCKDKNFNGTGTCKQVSTVQCTHGIRPVVSTQLLLNGSLAEEEMVIRSANFSDNAKTIIVHLNKSIEINCTRPNNN-TSKGIHI---GPG----R-A-----FYATGRIIGDIRQAHCNLSRDKWEDTLKQVAEKLRE--QFN----KTKIAFK-PSSGGDPEIVMHSFNCGGEFFYCNSTQLFNNTLTWNNSNA--------NWTISDQESNSTNITLPCRIKQFINMWQEVGRAMYAPPISGQIRCSSNITGLLLTRDGG------QNSTDNKTETFRPGGGDMRDNWRSELYKYKIVKIKPLGIAPTKAKRRVVQREKRA-VG-IGALFLGFLGAAGSTMGAASITLTVQARQLLSGIVQQQN-NLLRAIEAQQHLLQLTVWGIKQLQARVLAVERYLRDQQLLGIWGCSGKLICATAVPWNVSWS--NKS-LNEIWDNMTWMEWEREINNYTELIYGLLEKSQNQQEKNEQELLELDKWASLWNWFSITNWLWYIKIFIMIVGGLVALRIVFAVLSIVNRVRQGYSPLSFQT-LLPAQRGPDRPEGIEEEGGERDRDRSRPLATGFLALIWIDLRSLCLFIYHRLRDLLLIVARVVELLGR-------RGWEALKYWWNLLQYWSQELKNSAVNLLNVTAIAVAEWTDRIIEALQIAFRAFIHIPRRIRQGLERALQ---------------
>IC.475.S.E12
MRVRGIMMNYQH-LWRW-----------GTLFLGIWMI-CST--AEQLWVTVYYGVPVWEEANATLFCASDAKAYETEVHNVWATHACVPTDPDPQEIKLE-NVTENFNMWKNNMVDQMHEDIINLWDQSLKPCVKLTP-LC---VTLNCKNVNSTNNSTST---------------------NNSSWGMMEPGEIKNCSFNIT-TN-LRNKV-KKEYALFYSLDVTPIDKG-------------------NT------TSYMLTSCNTSVITQACPKVSFDPIPIHYCAPAGFAILKCKDKNFNGTGTCKQVSTVQCTHGIRPVVSTQLLLNGSLAEGEMVIRSANFSDNAKTIIVHLNKSIEINCTRPNNN-TSKGIHI---GPG----R-A-----FYATGRIIGDIRQAHCNLSRDKWEDTLKQVAEKLRE--QFN----KTKIAFK-PSSGGDPEIVMHSFNCGGEFFYCNSTQLFNNTLTWNNSNA--------NWTIIDQESNSTNITLPCRIKQFINMWQEVGRAMYAPPISGQIRCSSNITGLLLTRDGG------QNSTDNKTETFRPGGGDMRDNWRSELYKYKIVKIKPLGIAPTKAKRRVVQREKRA-VG-IGALFLGFLGAAGSTMGAASITLTVQARQLLSGIVQQQN-NLLRAIEAQQHLLQLTVWGIKQLQARVLAVERYLRDQQLLGIWGCSGKLICATAVPWNASWS--NKS-LNEIWDNMTWMEWEREINNYTELIYGLLEKSQNQQEKNEQELLELDKWASLWNWFSITNWLWYIKIFIMIVGGLVALRIVFAVLSIVNRVRQGYSPLSFQT-LLPAQRGPDRPEGIEEEGGERDRDRSRPLATGFLALIWIDLRSLCLFIYHRLRDLLLIVARVVELLGR-------RGWEALKYWWNLLQYWSQELKNSAINLLNVTAIAVAEGTDRIIEALQIAFRAFLHIPRRIRQGLERALQ---------------
>IC.475.S.E8
MRVRGIMMNYQH-LWRW-----------GTLFLGIWMI-CST--AEQLWVTVYYGVPVWEEANATLFCASDAKAYETEVHNVWATHACVPTDPDPQEIKLE-NVTENFNMWKNNMVDQMHEDIINLWDQSLKPCVKLTP-LC---VTLNCKNVNSTNNSTST---------------------NNSSWGMMESGEIKNCSFNIT-TN-LRNKV-KKEYALFYSLDVTPIDKG-------------------NT------TSYMLTSCNTSVITQACPKVSFDPIPIHYCAPAGFAILKCKDKNFNGTGTCKQVSTVQCTHGIRPVVSTQLLLNGSLAEGEMVIRSANFSDNAKTIIVHLNKSIEINCTRPNNN-TSKGIHI---GPG----R-A-----FYATGRIIGDIRQAHCNLSRDKWEDTLKQVAEKLRE--QFN----KTKIAFK-PSSGGDPEIVMHSFNCGGEFFYCNSTQLFNNTLTWNNSNA--------NWTIIDQESNSTNITLPCRIKQFINMWQEVGRAMYAPPISGQIRCSSNITGLLLTRDGG------QNSTDNKTETFRPGGGDMRDNWRSELYKYKIVKIKPLGIAPTKAKRRVVQREKRA-VG-IGALFLGFLGAAGSTMGAASITLTVQARQLLSGIVQQQN-NLLRAIEAQQHLLQLTVWGIKQLQARVLAVERYLRDQQLLGIWGCSGKLICATAVPWNASWS--NKS-LNEIWDNMTWMEWEREINNYTELIYGLLEKSQNQQEKNEQELLELDKWASLWNWFSITNWLWYIKIFIIIVGGLVALRIVFAVLSIVNRVRQGYSPLSFQT-LLPAQRGPDRPEGIEEEGGERDRDRSRPLATGFLALIWIDLRSLCLFIYHRLRDLLLIVARVVELLGR-------RGWEALKYWWNLLQYWSQELKNSAVNLLNVTAIAVAEWTDRIIEALQIAFRAFIHIPRRIRQGLERALQ---------------
>IC.475.S.E9
MRVRGIMMNYQH-LWRW-----------GTLFLGIWMI-CST--AEQLWVTVYYGVPVWEEANATLFCASDAKAYETEVHNVWATHACVPTDPDPQEIKLE-NVTENFNMWKNNMVDQMHEDIINLWDQSLKPCVKLTP-LC---VTLNCKNVNSTNNSTST---------------------NNSSWGMMEPGEIKNCSFNIT-TN-LRNKV-KKEYALFYSLDVTPIDKG-------------------NT------TSYMLTSCNTSVITQACPKVSFDPIPIHYCAPAGFAILKCKDKNFNGTGTCKQVSTVQCTHGIRPVVSTQLLLNGSLAEGEMVIRSANFSDNAKTIIVHLNKSIEINCTRPNNN-TSKGIHI---GPG----R-A-----FYATGRIIGDIRQAHCNLSRDKWEDTLKQVAEKLRE--QFN----KTKIAFK-PSSGGDPEIVMHSFNCGGEFFYCNSTQLFNNTLTWNNSNA--------NWTISDQESNSTNITLPCRIKQFINMWQEVGRAMYAPPISGQIRCSSNITGLLLTRDGG------QNSTDNKTETFRPGGGDMRDNWRSELYKYKIVKIKPLGIAPTKAKRRVVQREKRA-VG-IGALFLGFLGAAGSTMGAASITLTVQARQLLSGIVQQQN-NLLRAIEAQQHLLQLTVWGIKQLQARVLAVERYLRDQQLLGIWGCSGKLICATAVPWNASWS--NKS-LNEIWDNMTWMEWEREINNYTELIYGLLEKSQNQQEKNEQELLELDKWASLWNWFSITNWLWYIKIFIMIVGGLVALRIVFAVLSIVNRVRQGYSPLSFQT-LLPAQRGPDRPEGIEEEGGERDRDRSRPLATGFLALIWIDLRSLCLFIYHRLRDLLLIVARVVELLGR-------RGWEALKYWWNLLQYWSQELKNSAINLLNVTAIAVAEGTDRIIEALQIAFRAFLHIPRRIRQGLERALQ---------------
>IC.475.S.G6
MRVRGIMMNYQH-LWRW-----------GTLFLGIWMI-CST--AEQLWVTVYYGVPVWEEANATLFCASDAKAYETEVHNVWATHACVPTDPDPQEIKLE-NVTENFNMWKNNMVDQMHEDIINLWDQSLKPCVKLTP-LC---VTLNCKNVNSTNNSTST---------------------NNSSWGMMEPGEIKNCSFNIT-TN-LRNKV-KKEYALFYSLDVTPIDKG-------------------NT------TSYMLTSCNTSVITQACPKVSFDPIPIHYCAPAGFAILKCKDKNFNGTGTCKQVSTVQCTHGIRPVVSTQLLLNGSLAEGEMVIRSANFSDNAKTIIVHLNKSIEINCTRPNNN-TSKGIHI---GPG----R-A-----FYATGRIIGDIRQAHCNLSRDKWEDTLKQVAEKLRE--QFN----KTKIAFK-PSSGGDPEIVMHSFNCGGEFFYCNSTQLFNNTLTWNNSNA--------NWTISDQESNSTNITLPCRIKQFINMWQEVGRAMYAPPISGQIRCSSNITGLLLTRDGG------QNSTDNKTETFRPGGGDMRDNWRSELYKYKIVKIKPLGIAPTKAKRRVVQREKRA-VG-IGALFLGFLGAAGSTMGAASITLTVQARQLLSGIVQQQN-NLLRAIEAQQHLLQLTVWGIKQLQARVLAVERYLRDQQLLGIWGCSGKLICATAVPWNASWS--NKS-LNEIWDNMTWMEWEREINNYTELIYGLLEKSQNQQEKNEQELLELDKWASLWNWFSITNWLWYIKIFIMIVGGLVALRIVFAVLSIVNRVRQGYSPLSFQT-HLPAQRGPDRPEGIEEEGGERDRDRSRPLVTGFLALIWIDLRSLCLFIYHRLRDLLLIVARVVELLGR-------RGWEALKYWWNLLQYWSQELKNSAINLLNVTAIAVAEGTDRIIEALQIAFRAFLHIPRRIRQGLERALQ---------------
>IC.475.T.C12
MRVRGIMMNYQH-LWRW-----------GTLFLGIWMI-CST--AEKLWVTVYYGVPVWEEANATLFCASDAKAYETEVHNVWATHACVPTDPDPQEIELK-NMTENFNMWKNNMVDQMHEDIISLWDQSLKPCVKLTP-LC---VTLNCKNVNSTNNSTST---------------------NNSSWGKMEPGEIKNCSFNIT-TN-LRNKV-KKEYALFYSLDVTPIDN---------------------T------TSYMLTSCNTSVITQACPKVSFDPIPIHYCAPAGFAILKCKDKNFNGTGTCKQVSTVQCTHGIRPVVSTQLLLNGSLAEGEMVIRSANFSDNAKTIIVHLNKSIEINCTRPNNN-TSKGIHI---GPG----R-A-----FYATGRIIGDIRQAHCNLSRDSWEKTLKQVAEKLRE--QYN----KTKIAFK-PSSGGDPEIVMHSFNCGGEFFYCNSTQLFNSTLTWNSTNA---------NWTITQWSNSTNITLPCRIKQFINMWQEVGRAMYAPPISGQIRCSSNITGLLLTRDGGQ----KANGTENRTETFRPGGGDMRDNWRSELYKYKIVKIKPLGIAPTKAKRRVVQREKRA-VG-IGALFLGFLGAAGSTMGAASITLTVQARQLLSGIVQQQN-NLLRAIEAQQHLLQLTVWGIKQLQARVLAVERYLRDQQLLGIWGCSGKLICATAVPWNASWS--NKS-LNEIWDNMTWMEWEREINNYTELIYGLLEKSQNQQEKNEQELLELDKWASLWNWFSITNWLWYIKIFIMIVGGLVALRIVFAVLSIVNRVRQGYSPLSFQT-LLPAQRGPDRPEGIEEEGGERDRDRSRPLATGFLALIWIDLRSLCLFLYHRLRDLLLIVARVVELLGR-------RGWEALKYWWNLLQYWSQELKNSAVNLLNVTAIAVAEGTDRIIEALQIAFRAFIHIPRRIRQGLERALQ---------------
>IC.475.T.E5
MRVRGIMMNYQH-LWRW-----------GTLFLGIWMI-CST--AEKLWVTVYYGVPVWEEANATLFCASDAKAYETEVHNVWATHACVPTDPDPQEIELK-NMTENFNMWKNNMVDQMHEDIISLWDQSLKPCVKLTP-LC---VTLNCKNVNSTNNSTST---------------------NNSSWGKMEPGEIKNCSFNIT-TN-LRNKV-KKEYALFYSLDVTPIDN---------------------T------TSYMLTSCNTSVITQACPKVSFDPIPIHYCAPAGFAILKCKDKNFNGTGTCKQVSTVQCTHGIRPVVSTQLLLNGSLAEGEMVIRSANFSDNAKTIIVHLNKSIEINCTRPNNN-TSKGIHI---GPG----R-A-----FYATGRIIGDIRQAHCNLSRDSWEETLKQVAEKLRE--QFN----KTKIAFK-PSSGGDPEIVMHSFNCGGEFFYCNSTQLFNNTLTWNSTNA---------NWTITQWSNSTNITLPCRIKQFINMWQEVGRAMYAPPISGQIRCSSNITGLLLTRDGGQ----KANGTENGTETFRPGGGDMRDNWRSELYKYKIVKIKPLGIAPTKAKRRVVQREKRA-VG-IGALFLGFLGAAGSTMGAASITLTVQARQLLSGIVQQQN-NLLRAIEAQQHLLQLTVWGIKQLQARVLAVERYLRDQQLLGIWGCSGKLICATAVPWNASWS--NKS-LNEIWDNMTWMEWEREINNYTELIYGLLEKSQNQQEKNEQELLELDKWASLWNWFSITNWLWYIKIFIMIVGGLVALRIVFAVLSIVNRVRQGYSPLSFQT-LLPAQRGPDRPEGIEEEGGERDRDRSRPLATGFLALIWIDLRSLCLFLYHRLRDLLLIVARVVELLGR-------RGWEALKYWWNLLQYWSQELKNSAVNLLNVTAIAVAEGTDRIIEALQIAFRAFIHIPRRIRQGLERALQ---------------
>IC.475.T.F12
MRVRGIMMNYQH-LWRW-----------GTLFLGIWMI-CST--AEKLWVTVYYGVPVWEEANATLFCASDAKAYETEVHNVWATHACVPTDPDPQEIELK-NMTENFNMWKNNMVDQMHEDIISLWDQSLKPCVKLTP-LC---VTLNCKNVNSTNNSTST---------------------NNSSWGKMEPGEIKNCSFNIT-TN-LRNKV-KKEYALFYSLDVTPIDN---------------------T------TSYMLTSCNTSVITQACPKVSFDPIPIHYCAPAGFAILKCKDKNFNGTGTCKQVSTVQCTHGIRPVVSTQLLLNGSLAEGEMVIRSANFSDNAKTIIVHLNKSIEINCTRPNNN-TSKGIHI---GPG----R-A-----FYATGRITGDIRQAHCNLSRDSWEKTLKQVAEKLRE--QYN----KTKIAFK-PSSGGDPEIVMHSFNCGGEFFYCNSTQLFNSTLTWNSTNA---------NWTITQWSNSTNITLPCRIKQFINMWQEVGRAMYAPPISGQIRCSSNITGLLLTRDGGQKANGTENGTENGTETFRPGGGDMRDNWRSELYKYKIVKIKPLGIAPTKAKRRVVQREKRA-VG-IGALFLGFLGAAGSTMGAASITLTVQARQLLSGIVQQQN-NLLRAIEAQQHLLQLTVWGIKQLQARVLAVERYLRDQQLLGIWGCSGKLICATAVPWNTSWS--NKS-LDEIWDNMTWMEWEREINNYTELIYGLLEKSQNQQEKNEQELLELDKWASLWNWFSITNWLWYIKIFIMIVGGLVALRIVFAVLSIVNRVRQGYSPLSFQT-LLPAQRGPDRPEGIEEEGGERDRDRSRPLATGFLALIWIDLRSLCLFLYHRLRDLLLIVARVVELLGR-------RGWEALKYWWNLLQYWSQELKNSAVNLLNVTAIAVAEGTDRIIEALQIAFRAFIHIPRRIRQGLERALQ---------------
>IC.479.0.A2
MRVKEIRMNSQH-LWIW-----------GTMLFGMLMI-CKA--TEQLWVTVYYGVPVWKEATTTLFCASDAKAYDTEVHNVWATHACVPTDPNPQEVVLE-NVTERFNMWKNDMVEQMHEDIISLWDQSLKPCVKLTP-LC---VTLNCIDVNITSTTN--------------------------SSLKMPRGEVKNCSFNIT-TN-MRDKI-EEQYALFYRLDVVPIDK------------------DKNN------TRHRLISCNTSVITQACPKVSFEPIPIHYCTPAGFALLKCNDKKFDGKGLCTNVSTVQCTHGIRPVVSTQLLLNGSLAE-EVVIKSDNFSDNAKTIIVQLKEAVEINCTRPNNN-TRRSINI---GPG----R-A-----FYATGEIIGDIRQAHCNISKAKWNDTLKQVVEKLRE--QFV----NKTIVFK-QSSGGDPEIVMHSFNCGGEFFYCNTTQLFNSTWNSTE--------------GSKNTEGNDTITLPCRIKQIVNMWQEVGKAMYAPPIRGQIRCSSNITGLLLVRDGG-------ITNVNQTETFRPGGGNMKDNWRSELYKYKVVKIEPLGVAPTKAKRRVVQREKRA-VGTIGAMFLGFLGAAGSTMGAASVTLTVQARLLLSGIVQQQN-NLLKAIEAQQHMLQLTVWGIKQLQARVLAIERYLRDQQLLGIWGCSGKLICTTAVPWNASWS--NKS-LDRIWDNMTWMEWEREIDNYTSLIYTLLEESQNQQEKNEKELLELDKWASLWNWFDITKWLWYIRIFIMIVGGLIGLRIVFAVLSIVNRVRQGYSPLSLQT-HLPTPRGPDRPEGIEGEGGERDRDRSGGPVNGFLALFWIDLRSLCLFSYHRLRDLLLIVARIVELLGG-----------VLKYWWNLLQYWSQELKNSAVSLLNATAIAVAEGTDRIIEIAQRIYRAIIHIPRRIRQGFERALL---------------
>IC.479.0.G10
MRVKEIRMNSQH-LWIW-----------GTMLFGMLMI-CNA--TEQLWVTVYYGVPVWKEATTTLFCASDAKAYDTEVHNVWATHACVPTDPNPQEVVLG-NVTEEFNMWKNDMVEQMHEDIISLWDQSLKPCVKLTP-LC---VTLKCSNANITSTTN--------------------------SSLEMPKGEVKNCSFNIT-TN-IRDKI-EEQYALFYRLDVVPIDK------------------DKNN------TRYRLISCNTSVITQACPKVSFEPIPIHYCTPAGFALLKCNDKKFDGKGSCTNVSTVQCTHGIRPVVSTQLLLNGSLAE-EVIIRSDNFSDNAKTIIVQLKEAVEINCTRPNNN-TRKSINI---GPG----R-A-----WYATGKIIGDIRQAHCNISKAKWNDTLKQVVEKLRK--QFK----NKTIIFK-QSSGGDPEIVMHSFNCGGEFFYCNTTQLFNSTWNGTE--------------GSNNTEGNDTITLPCRIKQIVNMWQEVGKAMYAPPIRGQIRCSSNITGLLLIRDGGI----NNNTTENETEIFRPGGGNMKDNWRSELYKYKVVKIEPLGVAPTKAKRRVVQREKRA-VGTIGAMFLGFLGAAGSTMGAASVTLTVQARLLLSGIVQQQN-NLLKAIEAQQHMLQLTVWGIKQLQARVLAIERYLRDQQLLGIWGCSGKLICTTAVPWNASWS--NKS-LDRIWDNMTWMEWEKEIDNYTSLIYTLLEESQNQQEKNEKELLELDKWASLWNWFDITKWLWYIRIFIMIVGGLIGLRIVFTILSIVNRVRQGYSPLSLQT-HLPTPRGPDRPEGIEGEGGERDRDRSGGPVNGFLALFWIDLRSLCLFSYHRLRDLLLIAARIVELLGG-----------VLKYWWNLLQYWSQELKNSAVSLLNATAVAVAEGTDRIIEIAQRIYRAIIHIPRRIRQGFERALL---------------
>IC.479.0.G4
MRVKEIRMNSQH-LWIW-----------GTMLFGMLMI-CNA--TEQLWVTVYYGVPVWKEATTTLFCASDAKAYDTEVHNVWATHACVPTDPNPQEVVLE-NVTEEFNMWKNDMVEQMHEDIISLWDQSLKPCVKLTP-LC---VTLNCADYNITSTTN--------------------------SSLEMPKGEVKNCSFNIT-TN-IRDKI-EEQYALFYRLDVVPIDK------------------DKNN------TRYRLISCNTSVITQACPKVSFEPIPIHYCTPAGFALLKCNDKKFNGKGLCTNVSTVQCTHGIRPVVSTQLLLNGSLTE-EVIIRSDNFSDNAKTIIVQLKEAVEINCTRPNNN-TRKSINI---GPG----R-A-----WYATGKIIGDIRQAHCNISKAKWNDTLRQIVEKLRK--EF-----NKTIVFK-QSSGGDPEIVMHSFNCGGEFFYCNTTQLFNSTWNSTE--------------GPNNTEGNDTITLPCRIKQIVNMWQEVGKAMYAPPIRGQIRCSSNITGLLLIRDGGI----NNNTTENETEIFRPGGGNMKDNWRSELYKYKVVKIEPLGVAPTKAKRRVVQREKRA-VGTIGAMFLGFLGAAGSTMGAASVTLTVQARLLLSGIVQQQN-NLLKAIEAQQHLLQLTVWGIKQLQARVLAIERYLRDQQLLGIWGCSGKLICTTAVPWNASWS--NKS-LDRIWDNMTWMEWEKEIDNYTSLIYTLLEESQNQQEKNEKELLELDKWASLWNWFDITKWLWYIRIFIMIVGGLIGLRIVFVVLSIVNRVRQGYSPLSLQT-HLPTPRGPDRPEGIEGEGGERDRDRSGGPVNGFLALFWIDLRSLCLFSYHRLRDLLLIAARIVELLGG-----------VLKYWWNLLQYWSQELKNSAVSLLNATAIAVAEGTDRIIEIAQRIYRAIIHIPRRIRQGFERALL---------------
>IC.480.L.E7
MRVKEIRRNYQH-LWKW-----------GTMLLGILMI-CST--AEDLWVTVYYGVPVWKEATTTLFCASDAKAYDTEMHNVWATHACVPTDPSPQEVALE-NVTENFNMWKNNMVEQMYEDIISLWDQSLKPCVKLTP-LC---VTLNCSDYVNNATKVNATNTT-------------TTTPSSTGLREIEQGEIKNCSFNIT-TS-IRDKM-QKEYALFYKLDIVQINN-------------------TDN------NSYRLISCNTSVITQACPKISFEPIPIHYCAPAGFAILKCRDKKFNGTGPCKNVSTVQCTHGIRPVVSTQLLLNGSLAEEEVVIRSENFTNNAKTIIVQLNESVVINCTRPNNN-TRRSIHI---APG----R-A-----FYATGAIIGDIRQAYCTINRTDWNRTLTLVVEKLRE--QFR----NKTIQFN-HSAGGDPEIVMHTFNCGGEFFYCNTTELFNSTWSHNTWLH---------NTTGLTNGTGGNITLPCRIKQIVNMWQEVGKAMYAPPIKGKISCSSNITGLILTRDGG--------NETNGTETFRPGGGNMKDNWRSELYKYKVVKIEPLGLAPTKAKRRVVQREKRA-VG-IGALFLGFLGAAGSTMGAASVTLTVQARQLLSGIVQQQN-NLLKAIEAQQHLLQLTVWGIKQLQARVLAVERYLKDQQLLGIWGCSGKLICTTTVPWNASWS--NKS-QKEIWDNMTWMQWEREIDNYTEVIYDLLEKSQTQQEKNEQELLELDKWASLWNWFDITNWLWYIKIFIMIVGGLIGLRIVFTVLSIVNRVRQGYSPLSFQT-RLPTQRGPDRPEGIEEEGGERDRDRSGGLVTGFLALIWVDLRSLFLFSYHRLRDLLLIVTRIVELLGR-------RGWEALQYWWNLLQYWIQELKNSAVSLLNTIAIVVAEGTDRIIETGQRVFRAILHIPRRIRQGLERILL---------------
>IC.480.L.G10
MRVKEIRRNYQH-LWKW-----------GTMLLGILMI-CST--AEDLWVTVYYGVPVWKEATTTLFCASDAKAYDTEMHNVWATHACVPTDPSPQEVALE-NVTENFNMWKNNMVEQMHEDIISLWDQSLKPCVKLTP-LC---VTLNCSDYVNNATKVNATNTT-------------TITPTSTGLREIEKGEIKNCSFNIT-TS-IRDKI-QREYALFYKLDIVPIND-------------------TAN------TSYRLISCNTSVITQACPKISFEPIPIHYCAPAGFAILKCRDKKFNGTGPCKNVSTVQCTHGIRPVVSTQLLLNGSLAEEEVVIRSENFTNNAKTIIVQLNESVVINCTRPNNN-TRRSIHI---APG----R-A-----FYATGAIIGDIRQAYCTINRTDWNRTLMLVVDKLRE--QFR----NKTIQFN-KSAGGDPEIVMHTFNCGGEFFYCNTTELFNSTWLHNT--------------TEFPNGTGENITLPCRIKQIVNMWQEVGKAMYAPPIRGKISCSSNITGLILTRDGG--------NETNGTEIFRPGGGNMRDNWRSELYKYKVVRIEPLGLAPTKAKRRVVQREKRA-VG-IGALFLGFLGAAGSTMGAASVTLTVQARQLLSGIVQQQN-NLLKAIEAQQHLLQLTVWGIKQLQARVLAVERYLKDQQLLGIWGCSGKLICTTTVPWNASWS--NKS-QKEIWDNMTWMQWEREIDNYTELIYDLLEKSQTQQEKNEQELLELDKWASLWNWFDITNWLWYIKIFIMIVGGLIGLRIVFTVLSIVNRVRQGYSPLSFQT-RLPTQRGPDRPEGIEEEGGERDRDRSGGLVTGFLALIWVDLRSLFLFSYHRLRDLLLIVTRIVELLGR-------RGWEALQYWWNLLQYWIQELKNSAVSLLNTIAIVVAEGTDRIIETGQRAFRAILHIPRRIRQGLERTLV---------------
>IC.493.0.A9
MRAKEIRRNYQH-LWKW-----------GIMLLGMLMI-CNA--AEQLWVTVYYGVPVWKEANTTLFCASDAKAYDTEVHNVWATHACVPTDPNPQEVVLG-NVTENFNMWKNNMVEQMHEDIISLWDQSLKPCVKLTP-LC---VTLNCTDLKNDTTSV-------------------------------------NCTFNIT-TH-IRDKT-KEEYAVFNKLDVVPIDNEGNNT---------SYNEGGNT------SYYRLISCNTSVLTQACPKVSFEPIPIHFCAPAGFAILKCNDKKFNGTGPCKNVSTVQCTHGIRPVVSTQLLLNGSLAEEEVVIRSEKIENNAKTIIVQLNESVKINCTRPNNN-TRKGIHI---GPG----R-V-----FYAT-DIIGDIRQAHCNISGADWNKTLNLVVKKLRK--QFKEQFGNKTIVFK-QSSGGDPEIVMHSFNCGGEFFYCNTTQLFNSTWLKNS--------------TGPENGTEGNITLPCRIKQIINMWQEVGKAMYAPPIKGQITCSSNITGLLLTRDGG-------NDTNNTEEVFRPGGGDMRDNWRSELYKYKVVKIEPLGIAPTRAKRRVVQREKRA-MG-IGALFLGFLGAAGSTMGAASITLTVQARQLLSGIVQQQN-NLLRAIEAQQHMLQLTVWGIKQLQARVLALERYLHDQQLLGIWGCSGKLICTTAVPWNASWN--NKS-YDQIWENMTWMEWDREINNYTRLIYSLIEDSQSQQEKNEKELLELDKWASLWTWFDITNWLWYIKIFIMIVGGLIGLRIVFAVLSIVNRVRQGYSPLSFQT-HLPVPRGPDRPEGTEEEGGERDRDRSGPLVDGFLALIWIDLRSLCLFSYHRLRDLLLIAARVVELLGR-------RGWEALKYGWNLLQYWSQELKNSAISLLNATAIAVAEGTDRIIEVLQRAGRAIIHIPTRIRQGLERALQ---------------
>IC.510.J.D10
MRVMGIRKNYQH-LWRW-----------GILLLGILMI-SNA--AENLWVTVYYGVPVWEEANTTLFCASDAKAYDTEAHNVWATHACVPTDPSPQEVVLG-NVTENYNMWKNNMVEQMHEDIISLWDQALKPCVKLTP-LC---VTLNCTDAKNATNTTAT---------------------NTTITGGGMTREMKNCSFNIT-TS-RRDKM-QTEYALFYKLDVVQIDGK----------------DNVDN------TSYRLISCNTSVLTQACPKTSFEPIPIHYCAPAGFAILKCNNKTFNGTGPCTNVSTVQCTHGIKPVVSTQLLLNGSLAEEETVIRSANFSDNAKTIIVQLKEPVKINCTRPGNN-TRRSINI---GPG----R-A-----FYATGAIIGDIRQAHCNISRADWNNTLKKIAEKLGE--QFR----NKTIVFN-QSSGGDPEIVRHSFICGGEFFYCDTSQLFNSTWIQNNNST--------WSQNSTGKNSNDSITLPCRIKQIINMWQEVGKAMYAPPISGYINCSSNITGLLLTRDGG------NSNETNGTETFRPGGGDMRDNWRSELYKYKVVKIKPLGLAPTKAKRRVVQREKRG-AG-LGALFLGFLGAAGSTMGAASITLTVQARQLLSGIVQQQN-NLLRAIEAQQHLLQLTVWGIKQLQARVLALERYLRDQQLLGIWGCSGKLICTTAVPWNTSWS--NKS-LSTIWDNMTWMEWDREINNYTDIIYNLLERSQNQQEKNEQELLELDKWASLWNWFDITNWLWYIKIFIMIVGGLVALRIVFAVLAIVNRVRQGYSPLSFQT-LLPAQRGPDRPEGIEGEGGDRDRDRSTRLVSGFLALIWDDLRSLFLFLYHRSRDLLLIVTRIVELLGR-------RGWEALKYLWNLLQYWSQELKNSAVSLLNVTAIAVAEGTDRVIEIVQRTGRAILNIPTRIRQGFERALL---------------
>IC.510.J.D8
MRVMGIRKNYQH-LWRW-----------GILLLGILMI-SNA--AGNLWVTVYYGVPVWEEANTTLFCASDAKAYDTEAHNVWATHACVPTDPSPQEIVLG-NVTENYNMWKNNMVEQMHEDIISLWDQALKPCVKLTP-LC---VTLNCTDAKNATNTTAT---------------------NTTINGGGMTREMKNCSFNIT-TS-RRDKM-QTEYALFYKLDVVQIDGK----------------DNVDN------TSYRLISCNTSVLTQACPKTSFEPIPIHYCAPAGFAILKCNNKTFNGTGPCTNVSTVQCTHGIKPVVSTQLLLNGSLAEEETVIRSANFSDNAKTIIVQLKEPVKINCTRPGNN-TRRSINI---GPG----R-A-----FYATGAIIGDIRQAHCNISRTDWNNTLKKIAEKLGE--QFR----NKTIVFN-QSSGGDPEIVRHSFICGGEFFYCDTSQLFNSTWIQNSSTW---------SQNDTGINSNGNITLPCRIKQIINMWQEVGKAMYAPPISGYINCSSNITGLLLTRDGG------NSNETNGTETFRPGGGDMRDNWRSELYKYKVVKIKPLGLAPTKAKRRVVQREKRG-AG-LGALFLGFLGAAGSTMGAASITLTVQARQLLSGIVQQQN-NLLRAIEAQQHLLQLTVWGIKQLQARVLALERYLKDQQLLGIWGCSGKLICTTAVPWNASWS--NKS-LNTIWDNMTWMEWDREINNYTDLIYNLLERSQNQQEKNEQELLELDKWASLWNWFDITNWLWYIKIFIMIVGGLVALRIVFAVLAIVNRVRQGYSPLSFQT-LLPAQRGPDRPEGIEGEGGDRDRDKSTRLVSGFLALIWDDLRSLFLFLYHRSRDLLLIVTRIVELLGR-------RGWEALKYLWNLLQYWSQELKNSAVSLLNVTAIAVAEGTDRVIEIVQRTGRAILNIPTRIRQGFERALL---------------
>IC.510.J.F11
MRVMGIRKNY---LWRW-----------GILLLGILMI-SNA--AGNLWVTVYYGVPVWEEANTTLFCASDAKAYDTEAHNVWATHACVPTDPSPQEIVLK-NVTENYNMWKNNMVEQMHEDIISLWDQALKPCVKLTP-LC---VTLNCTDAKNATNTTAT---------------------NTTINGGGMTREMKNCSFNIT-TS-RRDKM-QTEYALFYKLDVVQIDGK----------------DNVDN------TSYRLISCNTSVLTQACPKTSFEPIPIHYCAPAGFAILKCNNKTFNGIGPCTNVSTVQCTHGIKPVVSTQLLLNGSLAEGETVIRSANFSDNAKTIIVQLKEPVKINCTRPGNN-TRRSINI---GPG----R-A-----FYATGAIIGDIRQAHCNISRTDWNNTLKKIAEKLGE--QFG----NKTIVFN-QSSGGDPEIVRHSFICGGEFFYCDTSQLFNSTWIQNGSTWIQN--NSTWNQNSTGKNSNDSITLPCRIKQIINMWQEVGKAMYAPPISGYINCSSNITGLLLTRDGG------NSNETNGTETFRPGGGDMRDNWRSELYKYKVVKIKPLGLAPTKAKRRVVQREKRG-AG-LGALFLGFLGAAGSTMGAASITLTVQARQLLSGIVQQQN-NLLRAIEAQQHLLQLTVWGIKQLQARVLALERYLKDQQLLGIWGCSGKLICTTAVPWNTSWS--NKS-LSTIWDNMTWMEWDREINNYTDIIYNLLERSQNQQEKNEQELLELDKWASLWNWFDITNWLWYIKIFIMIVGGLVALRIVFAVLAIVNRVRQGYSPLSFQT-LLPAQRGPDRPEGIEEEGGDRDRDRSTRLVSGFLALIWDDLRSLFLFLYHRLRDLLLIVTRIVELLGR-------RGWEALKYLWNLLQYWSQELKNSAVSLLNVTAIAVAEGTDRVIEIVQRTGRAILNIPTRIRQGFERALL---------------
>IC.510.J.F12
MRVMGIRKNYQH-LWRW-----------GILLLGILMI-SNA--AGNLWVTVYYGVPVWEEANTTLFCASDAKAYDTEAHNVWATHACVPTDPSPQEIVLK-NVTENYNMWKNNMVEQMHEDIISLWDQALKPCVKLTP-LC---VTLNCTDAKNATNTTAT---------------------NTTINGGGMTREMKNCSFNIT-TS-RRDKM-QTEYALFYKLDVVQIDGK----------------DNVDN------TSYRLISCNTSVLTQACPKTSFEPIPIHYCAPAGFAILKCNNKTFNGIGPCTNVSTVQCTHGIKPVVSTQLLLNGSLAEGETVIRSANSSDNAKTIIVQLKEPVKINRTRPGNN-TRRSINI---GPG----R-A-----FYATGAIIGDIRQAHCNISRADWNNTLKKIAEKLGE--QFR----NKTIVFN-QSSGGDPEIVRHSFICGGEFFYCDTSQLFNSTWIQNGSTWIQN--NSTWNQNSTGKNSNDNITLPCRIKQIINMWQEVGKAMYAPPISGYINCSSNITGLLLTRDGG------NSNETNRTETFRPGGGDMRDNWRSELYKYKVVKIKPLGLAPTKAKRRVVQREKRG-AG-LGALFLGFLGAAGSTMGAASITLTVQARQLLSGIVQQQN-NLLRAIEAQQHLLQLTVWGIKQLQARVLALERYLRDQQLLGIWGCSGKLICTTAVPWNASWS--NKS-LNTIWDNMTWMEWDREINNYTDLIYNLLEESQNQQEKNEQELLELDKWASLWNWFDITNWLWYIKIFIIIVGGLVALRIVFAVLAIVNRVRQGYSPLSFQT-LLPAQRGPDRPEGIEEEGGDRDRDRSTRLVSGFLALIWDDLRSLFLFLYHRSRDLLLIVTRIVELLGR-------RGWEALKYLWNLLQYWSQELKNSAVSLLNVTAIAVAEGTDRVIEIVQRVGRAILNIPTRIRQGFERALL---------------
>IC.510.L.C5
MRVMGIRKNYQH-LWRW-----------GILLLGILMV-SNA--AENLWVTVYYGVPVWEEANTTLFCASDAKAYDTEAHNVWATHACVPTDPNPQEIVLK-NVTENYNMWKNNMVEQMHEDIISLWDQALKPCVKLTP-LC---VTLNCTDVRNDTNTTATN-------------------TTINGGGVLETREMKNCSFSVT-PS-RRDKM-REEYALFYKLDVVQIKEE-------------------SN------TSYRLISCNTSVITQACPKTSFEPIPIHYCAPAGFAILKCNNKTFNGTGPCTNVSTVQCTHGIKPVVSTQLLLNGSLAEGETVIRSANFSDNAKTIIVQLEKPVKINCTRPGNN-TRRSINI---GPG----R-A-----FYATGDIIGDPRQAHCNISRTDWNNTLEKIAKKLGE--QFK----NKAIAFN-QSSGGDPEVVRHSFICGGEFFYCDTSQLFNSTWIQNGSTWIQI--NSTWSQNSTGINSNDSITLPCRIKQIINMWQEVGKAMYAPPISGYINCSSNITGLLLTRDGG------NSNETNRTETFRPGGGDMRDNWRSELYKYKVVKIKPLGLAPTKAKRRVVQREKRG-AG-LGALFLGFLGAAGSTMGAASITLTIQARQLLSGIVQQQN-NLLRAIEAQQHLLQLTVWGIKQLQARVLALERYLKDQQLLGIWGCSGKLICTTAVPWNASWS--NKS-LSTIWDNMTWMEWDREINNYTDLIYNLLEESQNQQEKNEQELLELDKWASLWNWFDITNWLWYIKIFIMMVGGLVALRIVFAVLAIVNRVRQGYSPLSFQT-LLPAQRGPDRPEGIEEEGGDRDRDRSTRLVSGFLALIWDDLRSLFLFLYHRSRDLLLIVTRIVELLGR-------RGWEALKYLWNLLQYWSQELKNSAVSLLNVTAIAVAEGTDRVIEIVQRTGRAILNIPTRIRQGFERALL---------------
>IC.510.L.F7
MRVMGIRKNYQH-L-RW-----------GILLLGILMI-SNA--AGNLWVTVYYGVPVWEEANTTLFCASDAKAYDTEAHNVWATHACVPTDPNPQEIVLK-NVTENYNMWKNNMVEQMHEDIISLWDQALKPCVKLTP-LC---VTLNCTDVRNDTNTTATN-------------------TTINGGGVLETREMKNCSFSVT-TS-RRDKM-REEYALFYKLDVAQIKEE-------------------SN------TSYRLISCNTSVITQACPKTSFEPIPIHYCAPAGFAILKCNNKTFNGTGPCTNVSTVQCTHGIKPVVSTQLLLNGSLAEGETVIRSANFSDNAKTIIVQLEKPVKINCTRPGNN-TRRSINI---GPG----R-A-----FYATGDIIGDPRQAHCNISRTDWNNTLKKIAEKLGE--QFR----NKTIVFN-QSSGGDPEIVRHSFICGGEFFYCDTSQLFNSTWIQNGSTWIQN--NSTWSQNSTGINSNDSITLPCRIKQIINMWQEVGKAMYAPPISGYINCSSNITGLLLTRDGG------NSNETNRTETFRPGGGDMRDNWRSELYKYKVVKIKPLGLAPTKAKRRVVQREKRG-AG-LGALFLGFLGAAGSTMGAASITLTIQARQLLSGIVQQQN-NLLRAIEAQQHLLQLTVWGIKQLQARVLALERYLKDQQLLGIWGCSGKLICTTAVPWNASWS--NKS-LSTIWDNMTWMEWDREINNYTDLIYNLLEESQNQQEKNEQELLELDKWASLWNWFDITNWLWYIKIFIMMVGGLVALRIVFAVLAIVNRVRQGYSPLSFQT-LLPAQRGPDRPEGIEEEGGDRDRDRSTRLVSGFLALIWDDLRSLFLFLYHRSRDLLLIVTRIVELLGR-------RGWEALKYLWNLLQYWSQELKNSAVSLLNVTAIAVAEGTDRVIEIVQRTGRAILNIPTRIRQGFERALL---------------
>IC.510.L.H5
MRVMGIRKNYQH-LWRW-----------GILLLGILMI-SNA--AENLWVTVYYGVPVWEEANTTLFCASDAKAYDTEAHNVWATHACVPTDPNPQEIVLK-NVTENYNMWKNNMVEQMHEDIISLWDQALKPCVKLTP-LC---VTLNCTDVRNDTNTTATN-------------------TTINGGGVLETREMKNCSFGVT-TS-RRDKM-REEYALFYKLDVVQIKEE-------------------SN------TSYRLISCNTSVITQACPKTSFEPIPIHYCAPAGFAILKCNNKTFNGTGPCTNVSTVQCTHGIKPVVSTQLLLNGSLAEGETVIRSANFSDNAKTIIVQLEKPVKINCTRPGNN-TRRSINI---GPG----R-A-----FYATGDIIGDPRQAHCNISRTDWNNTLKRIAKKLGE--QFR----NKAIAFN-QSSGGDPEVVRHSFICGGEFFYCDTSQLFNSTWIQNGSTWIQI--NSTWSQNSTGINSNDSITLPCRIKQIINMWQEVGKAMYAPPISGYINCSSNITGLLLTRDGG------NSNETNRTETFRPGGGDMRDNWRSELYKYKVVKIKPLGLAPTKAKRRVVQREKRG-AG-LGALFLGFLGAAGSTMGAASITLTIQARQLLSGIVQQQN-NLLRAIEAQQHLLQLTVWGIKQLQARVLALERYLKDQQLLGIWGCSGKLICTTAVPWNASWS--NKS-LSTIWDNMTWMEWDREINNYTDLIYNLLEESQNQQEKNEQELLELDKWASLWNWFDITNWLWYIKIFIMIVGGLVALRIVFAVLAIVNRVRQGYSPLSFQT-LLPAQRGPDRPEGIEEEGGDRDRDRSTRLVSGFLALIWDDLRSLFLFLYHRSRDLLLIVTRIVELLGR-------RGWEALKYLWNLLQYWSQELKNSAVSLLNVTAIAVAEGTDRVIEIVQRTGRAILNIPTRIRQGFERALL---------------
>IC.510.T.E9
MRVMGIRKNYQH-LWRW-----------GILLLGILMI-SNA--AENLWVTVYYGVPVWEEANTTLFCASDAKAYDTEAHNVWATHACVPTDPNPQEIVLK-NVTENYNMWKNNMVEQMHEDIISLWDQALKPCVKLTP-LC---VTLNCTDVRNDTNTTAT---------------------NITINGGGMRREMKNCSFNVT-TS-RRDKM-REEYALFYKFDVVQIKEE-------------------NI------TSYRLISCNTSVITQACPKTSFEPIPIHYCAPAGFAILKCNNKTFNGTGPCTNVSTVQCTHGIRPVVSTQLLLNGSLAEGETVIRSANFSDNAKTIIVQLEKPVKINCTRPGNN-TRRSIHI---GPG----R-A-----FYATGDIIGNPRQAHCNISRTDWNNTLEKIAKKLGE--QFE----IRAIAFN-QSSGGDPEIVRHSFNCGGEFFYCDTSQLFNSTWIQNGSTWIQN---NTWSQNSTGINSNGSITLPCRIKQIINMWQEVGKAMYAPPIRGYINCSSNITGLLLTRDGG------NNNETNRTETFRPGGGDMRDNWRSELYKYKVVKIKPLGLAPTKAKRRVVQREKRE-VT-LGALFLGFLGAAGSTMGAASITLTVQARQLLSGIVQQQN-NLLRAIEAQQHLLQLTVWGIKQLQARVLALERYLMDQQLLGIWGCSGKLICTTAVPWNASWS--NKS-LSTIWDNMTWMEWDREINNYTNLIYNLLEESQNQQEKNEQELLELDKWASLWNWFDITNWLWYIKIFIMIVGGLVALRIVFAVLAIVNRVRQGYSPLSFQT-LLPAQRGPDRPEGIEEEGGDRDRDRSTRLVSGFLALIWDDLRSLLLFLYHRLRDLLLIVTRIVELLGR-------RGWEALKYLWNLLQYWSQELKNSAVSLLNVTAIAVAEGTDRVIEIVQRTGRAILNIPTRIRQGFERALL---------------
>IC.510.T.G12
MRVMGIRKNYQH-LWRW-----------GILLLGILMI-SNA--AGNLWVTVYYGVPVWEEANTTLFCASDAKAYDTEAHNVWATHACVPTDPNPQEIVLK-NVTENYNMWKNNMVEQMHEDIISLWDQALKPCVKLTP-LC---VTLNCTDVRNDTNTTAT---------------------NATINGGGMRREMKNCSFNVT-TS-RRDKM-REEYALFYKFDVVQIKEE-------------------NI------TSYRLISCNTSVITQACPKTSFEPIPIHYCAPAGFAILKCNNKTFNGIGPCTNVSTVQCTHGIKPVVSTQLLLNGSLAEEEVVIRSANFSDNAKTIIVQLEKPVKINCTRPGNN-TRRSIHI---GPG----R-A-----FYATGDIIGNPRQAHCNISRTEWNNTLKKIAEKLGE--QFR----NKPIAFN-QSSGGDPEIVRHSFNCGGEFFYCDTSQLFNSTWIQNGSTW---------IQNSTGINSNDSITLPCRIKQIINMWQEVGKAMYAPPISGYINCSSNITGLLLTRDGG------NSNDTNRTETFRPVGGDMRDNWRSELYKYKVVKIKPLGLAPTKAKRRVVQREKRE-VT-LGALFLGFLGAAGSTMGAASITLTVQARQLLSGIVQQQN-NLLRAIEAQQHLLQLTVWGIKQLQARVLALERYLMDQQLLGIWGCSGKLICTTAVPWNASWS--NKS-LSTIWDNMTWMEWDREINNYTDLIYNLLEESQNQQEKNEQELLELDKWASLWNWFDITNWLWYIKIFIMIVGGLVALRIVFAVLAIVNRVRQGYSPLSFQT-LLPAQRGPDRPEGIEEEGGDRDRDRSTRLVSGFLALVWDDLRSLFLFLYHRLRDLLLIVTRIVELLGR-------RGWEALKYLWNLLQYWSQELKNSAVSLLNVTAIAVAEGTDRVIEIVQRIGRAILNIPTRIRQGFERALL---------------
>IC.510.T.G3
MRVMGIRKNYQH-LWRW-----------GILLLGILMI-SNA--AENLWVTVYYGVPVWEEANTTLFCASDAKAYDTEAHNVWATHACVPTDPNPQEIVLK-NVTENYNMWKNNMVEQMHEDIISLWDQALKPCVKLTP-LC---VTLNCTDVRNDTNTTAT---------------------NATINGGGMRREMKNCSFNVT-TS-RRDKM-REEYALFYKPDVVRIKE------------------EENT------TNYRLISCNTSVITQACPKTSFEPIPIHYCAPAGFAILKCNNKTFNGTGPCTNVSTVQCTHGIKPVVSTQLLLNGSLAEEEVIIRSANFSDNAKTIIVQLEKPVKINCTRPGNN-TRRSINI---GPG----R-A-----FYATGDIIGNPRQAHCNISRTDWNNTLKKIAKKLGE--QFE----IRAIAFN-QSSGGDPEIVRHSFNCGGEFFYCDTSQLFNSTWIQNGSTWIQN--NSAWIQNGTETNSNGSITLPCRIKQIINMWQEVGKAMYAPPIRGYLNCSSNITGLLLTRDGG------NNNETNRTETFRPGGGDMRDNWRSELYKYKVVKIKPLGLAPTKTKRRVVQREKRE-VT-LGALFLGFLGAAGSTMGAASITLTVQARQLLSGIVQQQN-NLLRAIEAQQHLLQLTVWGIKQLQARVLALERYLMDQQLLGIWGCSGKLICTTAVPWNASWS--NKS-LSTIWDNMTWMEWDREINNYTNLIYNLLEESQNQQEKNEQELLELDKWASLWNWFDITNWLWYIKIFIMIVGGLVALRIVFAVLAIVNRVRQGYSPLSFQT-LLPAQRGPDRPEGIEEEGGDRDRDRSTRLVSGFLALVWDDLRSLFLFLYHRSRDLLLIVTRIVELLGR-------RGWEALKYLWNLLQYWSQELKNSAVSLLNVTAIAVAEGTDRVIEIVQRTGRAILNIPTRIRQGFERALL---------------
>IC.510.T.G9
MRVMGIRKNYQH-LWRW-----------GILLLGILMI-SNA--AEKLWVTVYYGVPVWEEANTTLFCASDAKAYDTEAHNVWATHACVPTDPNPQEIVLK-NVTENYNMWKNNMVEQMHEDIISLWDQALKPCVKLTP-LC---VTLNCTNVRNDTNTTAT---------------------NATINGGGMRREMKNCSFNVT-TS-RRDKM-REEYALFYKHDVVQIKEE-------------------NT------TSYRLISCNTSVITQACPKTSFEPIPIHYCAPAGFAILKCNNKTFNGTGPCTNVSTVQCTHGIKPVVSTQLLLNGSLAEGETVIRSANFSDNAKTIIVQLEKPVKINCTRPGNN-TRRSIHI---GPG----R-A-----FYATGDIIGNPRQAHCNISRTEWNNTLKKIAEKLGE--QFR----NKPIAFN-QSSGGDPEIVRHSFNCGGEFFYCDTSQLFNSTWIQNGSTWIQN---NTWSQNSTGINSNDSITLPCRIKQFINMWQEVGKAMYAPPIRGYINCSSNITGLLLTRDGG------NNNETNRTETFRPVGGDMRDNWRSELYKYKVVKIKPLGLAPTKAKRRVVQREKRE-VT-LGALFLGFLGAAGSTMGAASITLTVQARQLLSGIVQQQN-NLLRAIEAQQHLLQLTVWGIKQLQARVLALERYLMDQQLLGIWGCSGKLICTTAVPWNASWS--NKS-LSTIWDNMTWMEWDREINNYTDLIYNLLEESQNQQEKNEQELLELDKWASLWNWFDITNWLWYIKIFIMIVGGLVALRIVFAVLAIVNRVRQGYSPLSFQT-LLPAQRGPDRPEGIEEEGGDRDRDRSTRLVSGFLALIWDDLRSLLLFLYHRLRDLLLIVTRIVELLGR-------RGWEALKYLWNLLQYWSQELKNSAVSLLNVTAIAVAEGTDRVIEIVQRTGRAILNIPTRIRQGFERALL---------------
>IC.520.L.A2
MRAKETRKNCQR-WWRG-----------GILLLGMLMI-CSA--ADQLWVTVYYGVPVWKEATTTLFCASDAKAYDTEVHNVWATHACVPTDPSPQEIQL--NVTENFNMWKNNMVDQMHEDIISLWDQSLKPCVKLTP-LC---VSLNCSDVNVTKT----------------------------VEGGVEKGEIKNCSFNIT-----RNKG-QEQRALFYKLDVVPIDN---------------------S------TYYRLISCNTSVITQACPKVSFEPIPIHYCAPAGFAILKCNDKTFNGKGPCGNVSTVQCTHGIRPVVSTQLLLNGSLAEGEVVIRSENFTDNAKTIIVQLNETVEINCTRPNNN-TRKRIHL---GPG----R-WNSWSSFYGT-DIIGDIRQAHCNISRVQWNNTLEKIVKKLRE--QFE----NKTIVFN-HSSGGDPEIVMHSFNCGGEFFYCNTTQLFNSTWNDTE--------------VTNNTQGNETITLPCRIKQIINRWQEVGRAMYAPPIQGQIRCSSNITGLLLVRDGG------NDNNTHSTEVFRPGGGNMKDNWRSELYKYKVVQIEPLGVAPTKAKRRVVQREKRA-LG-IGALFIGFLGAAGSTMGAASMTLTVQARQLLSGIVQQQN-NLLRAIEAQQHLLQLTVWGIKQLQARVLAVERYLKDQQLLGIWGCSGKLICTTAVPWNTSWS--NKN-LSDIWDNMTWMQWEKEIENYTGLIYNLIEESQNQQEKNEQELLALDKWASLWNWFDISNWLWYIKIFIMIVGGLIGLRIVFSVLSIVNRVRQGYSPLSLQT-HHPAPRGPDRPEGIEEEGGERDRDRSERLVTGFLALIWVDLRSLFLFSYHRLTDLLLIVKRIVELLGR-------RGWEILKYWWNLLQYWGQELKKSAVSLLNATAIAVAEGTDRIIEIVQRAFRAVIHIPRRIRQGFERALL---------------
>IC.520.L.A7
MRAKETRKNCQR-WWRG-----------GILLLGMLMI-CSA--ADQLWVTVYYGVPVWKEATTTLFCASDAKAYDTEVHNVWATHACVPTDPSPQEIQL--NVTENFNMWKNNMVDQMHDDIISLWDQSLKPCVKLTP-LC---VSLNCSDVNVTKT----------------------------VEGGVEKGEIKNCSFNIT-----RNKG-QEQRALFYKLDVVPIDN---------------------S------TYYRLISCNTSVITQACPKVSFEPIPIHYCAPAGFAILKCNDKTFNGKGPCGNVSTVQCTHGIRPVVSTQLLLNGSLAEGEVVIRSENFTDNAKTIIVQLNETVEINCTRPNNN-TRKRIHL---GPG----R-WNSWSSFYGT-DIIGDIRQAHCNISRVQWNNTLEKIVKKLRE--QFE----NKTIVFN-HSSGGDPEIVMHSFNCGGEFFYCNTTQLFNSTWNDTE--------------VTNSTQGNETITLPCRIKQIINRWQEVGRAMYAPPIQGQIRCSSNITGLLLVRDGG------NDNNTHSTEVFRPGGGNMKDNWRSELYKYKVVQIEPLGVAPTKAKRRVVQREKRA-LG-IGALFIGFLGAAGSTMGAASMTLTVQARQLLSGIVQQQN-NLLRAIEAQQHLLQLTVWGIKQLQARVLAVERYLKDQQLLGIWGCSGKLICTTAVPWNASWS--NKN-LSDIWDNMTWMQWEKEIENYTGIIYNLIEESQNQQEKNEQELLALDKWASLWNWFDISNWLWYIKIFIMIVGGLIGLRIVFSVLSIVNRVRQGYSPLSLQT-HHPAPRGPDRPEGIEEEGGERDRDRSERLVTGFLALIWVDLRSLFLFSYHRLTDLLLIVKRIVELLGR-------RGWEILKYWWNLLQYWGQELKKSAVSLLNATAIAVAEGTDRIIEVVQRAFRAVIHIPRRIRQGFERALL---------------
>IC.520.L.A9
MRAKETRKNCQR-WWRG-----------GILLLGMLMI-CST--ADQLWVTVYYGVPVWKETTTTLFCASDAKAYDTEVHNVWATHACVPTDPSPQEIQL--NVTENFNMWKNNMVDQMHEDIISLWDQSLKPCVKLTP-LC---VSLNCSDVNVTKT----------------------------VEGGVEKGEIKNCSFNVT-----RDKV-QEQRALFYKLDVVPIDN---------------------S------TYYRLISCNTSVITQACPKVSFEPIPIHYCAPAGFAILKCKDKTFNGKGPCRNVSTVQCTHGIRPVVSTQLLLNGSLAEGEVVIRSENFTDNAKTIIVQLNETVEINCTRPNNN-TRKRIHL---GPG----R-WNSWSSFYGT-DIIGDIRQAHCNISRAKWNNTLEKIVKKLRE--QFV----NKTIVFN-RPSGGDPEIILHSFNCGGEFFYCNTTQLFNSTWKDTE--------------VTNNTQGNETITLPCRIKQIINMWQEVGKAMYAPPIQGQIRCSSNITGLLLVRDGG------NNNHTNSTEVFRPGGGNMKDNWRSELYKYKVVQIEPLGVAPTKAKRRVVQREKRA-IG-IGALFIGFLGAAGSTMGAASMTLTVQARQLLSGIVQQQN-NLLRAIEAQQHLLQLTVWGIKQLQARVLAVERYLKDQQLLGIWGCSGKLICTTAVPWNTSWS--NKN-LSDIWDNMTWMQWEKEIENYTGIIYNLIEESQNQQEKNEQELLVLDKWASLWNWFDISNWLWYIKIFIMIVGGLIGLRIVFSVLSIVNRVRQGYSPLSLQT-HRPAPRGPDRPEGIEEEGGERDRDRSERLVTGFLALIWVDLRSLFLFSYHRLIDLLLIVKRIVELLGR-------RGWEILRYWWNLLQYWGQELKKSAVSLLNATAIAVAEGTDRIIEVVQRTFRAVIHIPRRIRQGLERALL---------------
>IC.520.L.B11
MRAKETRKNCQR-WWRG-----------GILLLGMLMI-CSA--ADQLWVTVYYGVPVWKEATTTLFCASDAKAYDTEVHNVWATHACVPTDPSPQEIQL--NVTENFNMWKNNMVDQMHEDIISLWDQSLKPCVKLTP-LC---VSLNCSDVNVTKT----------------------------VEGGVEKGEIKNCSFNIT-----RNKR-QEQRALFYKLDVVPIDN---------------------S------TYYRLISCNTSVITQACPKVSFEPIPIHYCAPAGFAILKCNDKTFNGKGPCGNVSTVQCTHGIRPVVSTQLLLNGSLAEGEVVIRSENFTDNAKTIIVQLNETVEINCTRPNNN-TRKRIHL---GPG----R-WNSWSSFYGT-DIIGDIRQAHCNISRVQWNNTLEKIVKKLRE--QFE----NKTIVFN-HSSGGDPEIVMHSFNCGGEFFYCNTTQLFNSTWNDTE--------------VTNNTQGNETITLPCRIKQIINRWQEVGRAMYAPPIQGQIRCSSNITGLLLVRDGG------NDNNTHSTEVFRPGGGNMKDNWRSELYKYKVVQIEPLGVAPTKAKRRVVQREKRA-LG-IGALFIGFLGAAGSTMGAASMTLTVQARQLLSGIVQQQN-NLLRAIEAQQHLLQLTVWGIKQLQARVLAVERYLKDQQLLGIWGCSGKLICTTAVPWNTSWS--NKN-LSDIWDNMTWMQWEKEIENYTGLIYNLIEESQNQQEKNEQELLALDKWASLWNWFDISNWLWYIKIFIMIVGGLIGLRIVFSVLSIVNRVRQGYSPLSLQT-HHPAPRGPDRPEGIEEEGGERDRDRSERLVTGFLALIWVDLRSLFLFSYHRLTDLLLIVKRIVELLGR-------RGWEILKYWWNLLQYWGQELKKSAVSLLNATAIAVAEGTDRIIEVVQRAFRAVIHIPRRIRQGFERALL---------------
>IC.525.0.B12
MRVKGIRKNCQD-LWKW-----------GMMLLGMLMI-CST--AG-LWVTVYYGVPVWKEANTTLFCASDAKAYDTEVHNVWATRACVPTDPNPQEVVLE-NVTEDFNIWKNNMVEQMHEDIISLWDQSLKPCVKLTP-LC---VTLNCTDVKNCTDSGNCTD----------------YKNASSHEEQIAREEIRNCSFNVT-TE-LRDKV-KQQYALFYKADVVPIDT----------------------------KSYILIHCNTSVITQACPKISFEPIPIHFCAPAGFAILKCNNKTFSGKGPCKNVSTVQCTHGIKPVVSTQLLLNGSLAEEDIVIRSKNFTDNVKTIIVQLKEAVEINCTRPNNN-TSKSIHI---GPG----R-A-----FHTTGRIIGDIRQAHCNISREKWNNTLRQVARELGE--KFG---IYKTIIFN-KSSGGDQEIVMHSFNCAGEFFYCNTTSLFNSTWTKSTWNS---------TERSNNTEGNDIITIQCRIKQIINMWQEVGKAMYAPPIEGQIRCSSNITGLLLTRDGG-------KSSNESKEIFRPGGGNMRDNWRSELYKYKVVKIEPIGIAPTKAKRRVVQREKRA-VG-IGALFLGFLGAAGSTMGAASVTLTVQARQLLSGIVQQQN-NLLRAIEAQQHLLQLTVWGIKQLQARVLAVERYLKDQQLLGIWGCSGKLICTTAVPWNTSWS--NKN-LTQIWDNMTWMQWEREIDNYTEIIYTLIEKSQNQQEKNEQELLELDKWASLWNWFDITNWLWYIKIFIMIVGGLIGLRIVFSVLSIVNRVRQGYSPLSLQT-RLPTQRGPDRPEGIEEEGGERDRDRSERLVDGFLTLIWVDLRSLCLFIYHRLRDLLLIAARIVELLGR-------RGWEALRYWWNLLQYWSQELKNSAVSLLNTTAIAVAEGTDRVIEVVQRACRAILNIPRRIRQGLERALL---------------
>IC.525.0.F8
MRVKGIRKNCQG-LWKW-----------GMMLLGMLMI-CST--AG-LWVTVYYGVPVWKEANTTLFCASDAKAYNTEVHNVWATRACVPTDPNPQEVVLE-NVTENFNIWKNNMVEQMHEDIISLWDQSLKPCVKLTP-LC---VTLNCTDVKNCTDSGSCTN-----------------YRNTSTEEQIARGEIRNCSFNVT-TE-LRDKV-KQQYALFYRSDVVAIDN-------------------TNN------TSYTLINCNTSVITQACPKISFEPIPIHFCAPAGFAILKCNSKKFSGKGSCKNVSTVQCTHGIRPVVSTQLLLNGSLAEEDIVIRSENFTDNTKTIIVQLKEAVEINCTRPNNN-TSKSIHI---GPG----R-A-----FHTTGRIIGDIRQAHCNISREKWNNTLRQVARELGV--RFG---INKTIVFN-QSSGGDQEIVTHSFNCAGEFFYCNTTSLFNSTWNNSTWNS---------TERSNNTEGNDIITIQCRIKQIINMWQEVGKAMYAPPIEGKIRCSSNITGLLLTRDGG------KSSNESDKEIFRPGGGNMRDNWRSELYKYKVVKIEPIGIAPTKAKRRVVQREKRA-VG-IGALFLGFLGAAGSTMGAASLTLTVQARQLLSGIVQQQN-NLLRAIEAQQHLLQLTVWGIKQLQARVLAVERYLKDQQLLGIWGCSGKLICTTAVPWNTSWS--NKN-LTQIWDNMTWMQWEREIDNYTEIIYTLIEKSQNQQEKNEQELLELDKWASLWNWFDITNWLWYIKIFIMIVGGLIGLRIVFSVLSIVNRVRQGYSPLSLQT-RLPTQRGPDRPEGTEEEGGERDRDRSERLVDGFLTLIWVDLRSLCLFIYHRLRDLLLIAARIVELLGR-------RGWEALRYWWNLLQYWSQELKNSAVSLLNATAVAVAEGTDRVIEVVQRACRAILNIPRRIRQGLERALL---------------
>IC.53.0.B3
MRVTGIRRNYQH-LWRW-----------GTMLLGLLMI-YSAADQDQLWVTVYYGVPVWKEATTTLFCASDAKAYSTEVHNVWATHACVPTDPNPQEVVLG-NVTENFNMWKNPMVEQMHEDIISLWDQSLKPCVKLTP-LC---VTLNCTDYVGNTTSTTSGNTTN-----------TTSGDTTNTTSSNGGGEIKECSFNVT-TS-IRDRV-KKEYALFYKIDIVPIDN--------------------DN------TSYRLISCNTSVITQACPKISFEPIPIHFCTPAGFAILKCNNKTFNGKGPCTNVSTVQCTHGIRPVVSTQLLLNGSLAEEEVIIRSENFTDNAKTIIVQLNETVEINCTRPNNN-TRKSIHI---GPG----R-A-----FYTTGAIIGDIRQAHCNISSKQWDNTLQQIVKKLRE--QFG---HNKTIVFT-QSSGGDPEIVRHSFNCGGEFFYCNSTKLFNSTWPWNDTRG---------SDNTTERNNETIITLPCRIKQIVNMWQEVGKAMYAPPIQGQIRCSSNITGLLLTRDGG------NSNDTNGTETFRPGGGDMRDNWRSELYKYKVVKIEPLGIAPTKAKRRVVQREKRA-VGTIGAMFLGFLGAAGSTMGAASMTLTVQARLLLSGIVQQQN-NLLRAIEAQQHLLQLTVWGIKQLQARVLAVERYLRDQQLLGIWGCSGKLICTTAVPWNTSWS--NKS-LDKIWDNMTWMEWEREIDNYTSLIYTLIEESQNQQEKNEQDLLELDKWASLWNWFDITKWLWYIKIFIMIVGGLIGLRIVFTVLSIVNRVRQGYSPLSFQT-RHPAPRGPDRPEGIEEEGGDRDRDRSSPLVDGLLALIWVDLRSLCLFSYHRLRDLLLIVTRIVELLGR-------RGWEILKYWWNLLQYWSQELKNSAVSLFNATAIAVAEGTDRAIEIVQRVCRAILNIPRRIRQGLERALL---------------
>IC.534.0.B11
MRVKEIRKNYQH-LWRW-----------GIMLLGMLMI-CSA--AGQLWVTVYYGVPVWKEATTTLFCASDAKAYDTEVHNVWATHACVPTDPNPQEIVLG-NVTENFNMWKNNMVEQMHEDVISLWDQSLKPCVKLTP-LC---VTLNCTEASVTYAN-------------------------SSKETMMEKGEIQNCSFKTT-TS-IKDKT-RREYALFYKLDIVPIDDKDS-------------NSSENY------ANYRLISCNTSVITQACPKITFEPIPIHYCAPAGFAILKCNNKTFNGSGPCTNVSTVQCTHGIRPVVSTQLLLNGSLAEEEIVIRSANFTNNAKIIIVQLNESVEINCTRPNNN-TRKGIHI---GPG----R-A-----FYATGDIIGDIRQAHCNISKEKWDNTLKQVVKKLTE--QFG----NKTIVFK-SSSGGDPEIVSHSFNCGGEFFYCNTTQLFNSTWNSTGE-------------SNNTQENSTTIILPCRIKQIVNMWQEVGKAMYAPPISGLIRCSSNITGLLLTRDGG--------DNNMTTETFRPGGGDMRDNWRSELYKYKIVRIEPLGIAPTKAKRRVVQREKRA--A-LGAVFLGFLGAAGSTMGAASVALTVQARQLLSGIVQQQN-NLLRAIEAQQHMLQLTVWGIKQLQARVLAVERYLRDQQLLGIWGCSGKLICTTNVPWNASWS--NKS-LDEIWNNMTWMEWEKEIDNYTDLIYNLLEKSQNQQEKNEQDLLELDKWASLWNWFDITNWLWYIKIFIMIVGGLIGLRIVFTVLSIVNRVRQGYSPLSFQT-RLPTQRGPDRPEGIEEEGGERNRDRSGGSVDGFLTIIWVDLRSLFLFSYHRLRDLLLIVTRIVELLGR-------RGWEILKYWWNLLQYWSQELKNSAVSLLNATAVAVAEGTDRIIEIVQRAFRALLHVPRRIRQGFERALL---------------
>IC.534.0.C11
MRVKEIRKNYQH-LWRW-----------GIMLLGMLMI-CSA--AGQLWVTVYYGVPVWKEATTTLFCASDAKAYDTEVHNVWATHACVPTDPNPQEIVLG-NVTENFNMWKNNMVEQMHEDVISLWDQSLKPCVKLTP-LC---VTLNCTEASVTYAN-------------------------SSKETMMEKGEIQNCSFKTT-TS-IKDKT-RREYALFYKLDIVPIDDKDS-------------NSSENY------TNYRLISCNTSVITQACPKITFEPIPIHYCAPAGFAILKCNNKTFNGSGPCTNVSTVQCTHGIRPVVSTQLLLNGSLAEEEIVIRSANFTNNAKIIIVQLNESVEINCTRPNNN-TRKGIHI---GPG----R-A-----FYATGDIIGDIRQAHCNISKGKWDNTLGQVVKKLQE--QFG----NKTIFFK-SSSGGDPEIVSHSFNCGGEFFYCNTTQLFNSTWNSTGE-------------SNNTQENSTTIILPCRIKQIVNMWQEVGKAMYAPPISGLIRCSSNITGLLLTRDGG--------DNNMTTETFRPGGGDMRDNWRSELYKYKIVRVEPLGVAPTKAKRRVVQREKRA--A-LGAVFLGFLGAAGSTMGAASITLTVQARQLLSGIVQQQN-NLLRAIEAQQHMLQLTVWGIKQLQARVLAVERYLRDQQLLGIWGCSGKLICTTNVPWNASWS--NKS-LDEIWNNMTWMEWEREIDNYTDLIYNLLEKSQNQQEKNEQDLLELDKWASLWNWFDITNWLWYIKTFIMIVGGLIGLRIVFTVLSIVNRVRQGYSPLSFQT-RLPTPRGPDRPEGIEEEGGERNRDRSGGSVDGFLTIIWVDLRSLFLFSYHRLRDLLLIVTRIVELLGR-------RGWEILKYWWNLLQYWSQELKNSAVSLLNATAVAVAEGTDRIIEIVQRAFRALLHVPRRIRQGFERALL---------------
>IC.534.0.C7
MRVKEIRKNYQH-LWRW-----------GIMLLGMLMI-CSA--AGQLWVTVYYGVPVWKEATTTLFCASDAKAYDTEVHNVWATHACVPTDPNPQEIVLG-NVTENFNMWKNNMVEQMHEDVISLWDQSLKPCVKLTP-LC---VTLNCTEASVTYAN-------------------------SSKETMMEKGEIQNCSFKTT-TS-IKDKT-RREYALFYKLDIVPIDDKDS-------------NSSENY------TNYRLISCNTSVITQACPKITFEPIPIHYCAPAGFAILKCNNKTFNGSGPCTNVSTVQCTHGIRPVVSTQLLLNGSLAEEEIVIRSANFTNNAKIIIVQLNESVEINCTRPNNN-TRKGIHI---GPG----R-A-----FYATGDIIGDIRQAHCNISKEKWDNTLKQVVKKLTE--QFG----NKTIVFK-SSSGGDPEIVSHSFNCGGEFFYCNTTQLFNSTWNSTGE-------------SNNTQENSTTIILPCRIKQIVNMWQEVGKAMYAPPISGLIRCSSNITGLLLTRDGG--------DNNMTTETFRPGGGDMRDNWRSELYKYKIVRIEPLGIAPTKAKRRVVQREKRA--A-LGAVFLGFLGAAGSTMGAASITLTVQARQLLSGIVQQQN-NLLRAIEAQQHMLQLTVWGIKQLQARVLAVERYLRDQQLLGIWGCSGKLICTTNVPWNASWS--NKS-LDEIWNNMTWMEWEREIDNYTDLIYNLLEKSQNQQEKNEQDLLELDKWASLWNWFDITNWLWYIKIFIMIVGGLIGLRIVFTVLSIVNRVRQGYSPLSFQT-RLPTPRGPDRPEGIEEEGGERNRDRSGGSVDGFLTIIWVDLRSLFLFSYHRLRDLLLIVTRIVELLGR-------RGWEILKYWWNLLQYWSQELKNSAVSLLNATAVAVAEGTDRIIEIVQRAFRALLHVPRRIRQGFERALL---------------
>IC.534.0.C9
MRVKEIRKNYQH-LWRW-----------GIMLLEMLMI-CSA--AGQLWVTVYYGVPVWKEATTTLFCASDAKAYDTEVHNVWATHACVPTDPNPQEIVLG-NVTENFNMWKNDMVEQMHEDIISLWDQSLKPCVKLTP-LC---VTLNCTDANVTYAN-------------------------SSSVTNMEKGEIKNCSFNTT-TN-IRDKM-QKVYALFYKLDVVPIDNENN-------------NSSKNY------TSYRLISCNTSVITQACPKITFEPIPIHYCAPAGFAILKCNNKTFNGSGPCTNVSTVQCTHGIKPVVSTQLLLNGSLAEEEIVIRSANFTNNAKIIIVQLNESVEINCTRPNNN-TRKGIHI---GPG----R-A-----FYATGDIIGDIRQAHCNISKEKWDNTLRQVVKKLQE--QFG----NKTIVFN-SSSGGDPEIVSHSFNCGGEFFYCNTTQLFNSTWNSTA--------------GSNDTQGNGTIILPCRIKQIVNMWQEVGKAMYAPPISGLIRCSSNITGLLLTRDGG-------GHSNMTTETFRPGGGDMRDNWRSELYKYKIVRVEPLGVAPTKAKRRVVQREKRA--A-LGAVFLGFLGAAGSTMGAASVALTVQARQLLSGIVQQQN-NLLRAIEAQQHMLQLTVWGIKQLQARVLAVERYLRDQQLLGIWGCSGKLICTTNVPWNASWS--NKS-LDEIWNNMTWMEWEREIDNYTDLIYNLLEKSQNQQEKNEQDLLELDKWASLWNWFDITNWLWYIKIFIMIVGGLIGLRIVFTVLSIVNRVRQGYSPLSFQT-RLPTPRGPDRPEGIEEEGGERNRDRSGGSVDGFLTIIWVDLRSLFLFSYHRLRDLLLIVTRIVELLGR-------RGWEILKYWWNLLQYWSQELKNSAVSLLNATAVAVAEGTDRIIEIVQRAFRALLHVPRKIRQGFERALL---------------
>IC.537.N.F2
MKAKGIKRNWQH-LWRG-----------GTLLLGMLMI-CSA--TEKLWVTVYYGVPVWKEATTTLFCASDAKAYDTEAHNVWATHACVPTDPNPQEVELT-NVTEDFNMWKNNMVEQMQEDIISLWDESLKPCVKLTP-LC---VTLNCTDYLGNTTTNA----------------------TSGGTTPSSSIEMKNCSFNTT-PN-VGDKM-KTQSALFYKSDVVSIDS--------------------NN------TKYSLISCNTSVVTQACPKISFEPIPIHYCAPAGFAILKCKDKKFNGTGPCTNVSTVQCTHGIRPVVSTQLLLNGSLAEEGVVIRSENFTNNAKTIIVQLNETVKITCLRPNNN-TRRSIPI---GPG----S-A-----IYTTGGIIGNIRQAFCNISRANWNNTLRQIVEKLRE--QFD----NKTIIFK-PPSGGDPEIVMHSFNCGGEFFYCNTTQLFNSTWNDNSTW----------NDTKGLNNTEGNFTLPCRIKQIINMWQKVGKAMYAPPIAGPINCTSNITGLLLTRDGG--------GNSTKEETFRPGGGDMRDNWRSELYKYKVVRIEPLGVAPTKAKRRVVQREKRAIVG-MGAFFLGFLGAAGSTMGAASMALTVQARQLLSGIVQQQN-NLLRAIEAQQHLLQLTVWGIKQLQARLLAVERYLKDQQLLGIWGCSGKLICTTAVPWNASWS--NKS-VDMIWHNMTWMQWEKEIDNYTGLIYNLIEESQIQQERNEQELLELDKWSNLWSWFDISNWLWYIRIFIMIVGGLVGLRIIFTVLSIVNRVRQGYSPLSFQT-HLPTPKGPDRPEGTEEEGGERDRDRSGQLVSGCLTIIWIDLRSLLLFSYRHLRDLLLIVARIVELLGR-------RGWEALKYWWNLLQYWIQELRNSAVSLFNAIAIAVAEGTDRIIEGAQRAFRAIIHIPRRIRQGLERALQ---------------
>IC.537.S.A7
MRAKGIKKNWQH-LWRG-----------GTLLLGMLMI-CSA--TEKLWVTVYYGVPVWKEATTTLFCASDAKAYDTEAHNVWATHACVPTDPNPQEVELT-NVTEDFNMWKNNMVEQMQEDIISLWDESLKPCVKLTP-LC---VTLNCTDYLGDTTTNTTSNGTT-----------PSSSTPSSSTTPSSSIEMKNCSFNTT-PN-VGDKM-KTQSALFYKSDVVLIDS--------------------NN------TKYSLISCNTSVVTQACPKISFEPIPIHYCAPAGFAILKCRDKKFNGTGPCTNVSTVQCTHGIRPVVSTQLLLNGSLAEEEVVIRSENFTNNAKTIIVQLNETVNITCVRPNNN-TRRSIHI---GPG----S-A-----IYTTGGIIGNIRQAFCNISRAKWNNTLRQIVEKLKE--QFD----NKTIIFK-PPSGGDPEIVMHSFNCGGEFFYCDTTELFNSTWNDT----------------EGLNNTKGNFTLPCRIKQIINMWQKVGKAMYAPPIAGPISCTSNITGLLLTRDGG------GNSTTTNEETFRPGGGDMRDNWRSELYKYKVVRIEPLGVAPTKAKRRVVQREKRA-VG-MGAFFLGFLGAAGSTMGAASIALTAQARQLLSGIVQQQN-NLLRAIEAQQHLLQLTVWGIKQLQARLLAVERYLRDQQLLGIWGCSGKLICTTAVPWNASWS--NKS-VDMIWQNMTWMQWEKEIDNYTGIIYNLIEESQIQQERNEQELLELDKWSNLWSWFDISNWLWYIRIFIMIVGGLVGLRIIFTVLSIVNRVRQGYSPLSFQT-HLPTPKGPDRPEGTEEEGGERDRGRSEQLVNGCLTIIWIDLRSLLLFSYRHLRDLLLIVARLVELLGR-------RGWEALKYWWNLLQYWIQELKNSAVSLFNAIAIAVAEGTDRIIEGTQRAFRAIIHIPRRIRQGLERALQ---------------
>IC.54.0.A1
MKVKGIRKNYQH-LWRWGI------WRWGIMLLGILMI-CSA--TEKLWVTVYYGVPVWKEATTTLFCASDAKAYDTEVHNVWATHACVPTDPNPQEVILK-NVTEDFNMWKNDMVEQMHEDIISLWDQSLKPCVKLTP-LC---VTLHCTNVNSTNANNTRNA----------------TNTNSSSWELMAEGEIKNCSFNIT-SG-IRDKV-QEEHALFYKLDVVPIGR--------------------SN------TSFILISCNSSVITQACPKVSFEPIPIHYCAPAGFAILKCNDKKFNGKGPCTNVSTVQCTHGIKPVVSTQLLLNGSLAEEEVVIRSENFTDNAKTIIVQLNESVTINCTRPSNK-IRRHMHI---GPG---RG-A-----FYAT-DITGDIRKAYCNISKTEWEKTLKQTVEKLKE--QFG----NKTIAFK-KSSGGDPEIVMHTFNCGGEFFYCNTTELFNSTWNGTE--------------RLDNGTQSDTITLPCRIKQIINMWQEVGKAMYAPPIRGQINCSSKITGLLLTRDGG------HNVSNNDTETFRPGGGDMRNNWRSELYRYKVVKIEPLGVAPSKAKRRVVQREKRA-VG-IGALFLGFLGAAGSTMGAASMTLTVQARQLLSGIVQQQN-NLLRAIEAQQHMLQLTVWGIKQLQARVLAVERYLRDQQLLGIWGCSGKLICTTTVPWNASWS--NKS-HDDIWGNMTWMQWEKEINNYTNLIYNLIEESQNQQEKNEQELLELDKWASLWNWFDITKWLWYIKIFIMIVGGLVGLRIVFTVLSIVNRVRQGYSPLSLQT-HLPAPRGPDRPEGIEEEGGERDRDRSGRLVDGFLTLIWVDLRSLFLFSYHRLRDLLLIATRIVELLGR-------RGWEILKYWWNLLQYWSQELKNSAVSLLNATAIAVAEGTDRVIEALQRGFRAFLHIPTRIRQGLERALL---------------
>IC.606.0.C11
MRVKGIRKNYQH-LWRW-----------GALLLGLLMI-SSA--TEKLWVTVYYGVPVWKEATTTLFCASDARAYDTEVHNVWATHACVPTDPNPQEVVLA-NVTENFNMWKNDMVEQMQEDIISLWDQSLKPCVKLTP-LC---VTLNCTDWSASNSSSNA---------------------NQTSSQEEMKGEVKNCSFNIT-TN-IRDKV-QKEYALFYKLDVVPIEDGD--------------NTTTSY------TNYRIINCNTSVITQACPKVTFEPIPIHYCAPAGFAILKCNNKTFNGKGPCTNVSTVQCTHGIKPVVSTQLLLNGSLAEEEIVIRSENFSDNAKTIIVQLNRSIEINCTRPSNN-TRKGIHI---GPG----R-A-----FYTTGEIIGDIRQAHCNLNKTEWNNALQQVAKKLRE--QFG----NKTIAFN-QSSGGDPEIIMHTFNCRGEFFYCNTTKLFNSTWNLNSTI-----------GSDNHTGENDTITLQCRIKQIINMWQEVGKAMYAPPISGQIRCSSNITGLLLTRDGGN----NSTSNSTGTETFRPGGGNMKDNWRSELYKYKVVKIEPLGIAPTKAKRRVVQREKRA-IG-IGAMFLGFLGAAGSTMGAASVTLTVQARQLLSGIVQQQN-NLLRAIEAQQHLLQLTVWGIKQLQARVLAVERYLKDQQLLGIWGCSGKLICTTAVPWNASWS--NKT-QSEIWNNMTWMQWEKEIDNYTDLIYTLIEQSQNQQEKNEQELLELDKWANLWSWFDITNWLWYIKIFIMIVGGLVGLRIVFTVLSIVNRVRQGYSPLSFQT-HPPAPRGPDRPGGIEKEGGEQDRGTSGRLVNGFLILLWDDLWSLCSFSYRRLRDLLLIVARIVELLGR-------RGWEALKYWWNLLQYWSKELKNSAVDLFNTFAIAVAEWTDRVFEVVQRAFRAVCNVPTRIRQGAERALL---------------
>IC.606.0.C7
MRVKGIRKNYQQ-LWRW-----------GALLLGLLMI-CSA--TENLWVTVYYGVPVWKEATTTLFCASDAKAYDTEVHNVWATHACVPTDPNPQEVVLA-NVTENFNMWKNNMVEQMQEDIISLWDQSLKPCVKLTP-LC---VTLNCTDWSAPNSSSNANNS---------------SNATQASSMEEMKGEVKNCSFNIT-TN-IRDKV-QKEYALFYKLDVVPIEDGD--------------NTTTSY------TNYRIINCNTSVITQACPKVTFEPIPIHYCAPAGFAILKCNNKTFNGKGPCTNVSTVQCTHGIKPVVSTQLLLNGSLAEEEIVIRSENFSNNAKTIIVQLNKPIKINCTRPSNN-TRRGIHI---GPG----R-A-----FYATGEIIGDIRQAHCNLSKTEWNNTLRQVAEKLRE--QFG----NKTIAFN-QSSGGDPEIIMHTFNCGGEFFYCNTTKLFNSTWNLNSTI-----------GSDNHTGENDTITLQCRIKQIINMWQEVGKAMYAPPISGQIRCSSNITGLLLTRDGGN----NSTSNGTEIETFRPGGGNMKDNWRSELYKYKVVKIEPLGIAPTKAKRRVVQREKRA-IG-IGAMFLGFLGAAGSTMGAASVTLTVQARQLLSGIVQQQN-NLLRAIEAQQHLLQLTVWGIKQLQARVLAVERYLKDQQLLGIWGCSGKLICTTAVPWNASWS--NKT-QSEIWNNMTWMQWEKEIDNYTGLIYTLIEQSQNQQEKNEQELLELDKWANLWSWFDITNWLWYIKIFIMIVGGLVGLRIVFTVLSIVNRVRQGYSPLSFQT-RPPAPRGPDRPGGIEEEGGEQDRGTSGRLVNGFLILLWDDLWSLCSFSYRRLRDLLLIVARIVELLGR-------RGWETLKYWWNLLQYWSKELKNSAVDLFNAIAIAVAEWTDRVFEVVQRAFRAVCNVPTRIRQGAERALL---------------
>IC.61.0.MX
MKAKETRKSYRD-LWRW-----------GTMLLGMLMI-CSA--TEQMWVTVYYGVPVWKEATTTLFCASDAKAYDPEVHNVWATHACVPTDPNPQEVVLG-NVTENFNMWKNNMVEQMHEDIISLWDQSLKPCVKLTP-LC---VTLNCTTASWNTTNTTNTTK---------------TTSGTNTTGSSWGEEIKNCSFNIT-TS-IRDKV-QKQYALFYKLDIVPIDDD-----------------NTTN------TTYRLINCNTSVITQACPKVSFEPIPIHYCAPAGFAILKCNNKTFNGKGPCTNVSTVQCTHGIRPVVTTQLLLNGSLAEEEIVIRSDNFTDNAKTIIVQLNETMEINCTRPGNN-TRKSIHI---GPG----R-A-----FYATGDIIGDIRQAHCNLSRTKWENTLKQIAIKLSK--QFE----NRTITFN-QSSGGDPEIVMHSFNCGGEFFYCNSTQLFNSTWNHTI--------------GFNNTVGNGTITLPCRIKQIINMWQEVGKAMYAPPIRGQIRCSSNITGLLLTRDGG------TNNVTATTEVFRPGGGDMRDNWRSELYKYKVVKIEPLGVAPTKAKRRVVQREKRA-VGTIGAMFLGFLGAAGSTMGAAAVTLTVQARQLLSGIVQQQN-NLLRAIEAQQHLLQLTVWGIKQLQARLLAVERYLRDQQLLGIWGCSGKLICTTSVPWNASWS--NKS-LNEIWNNMTWMEWEKEIDNYTGLIYTLIEESQNQQEKNEQELLELDKWASLWNWFDISNWLWYIKIFIMIVGGLIGLRIVFAVLSIVNRVRQGYSPLSFQT-RLPAPRGPDRPDGIEEEGGERNRDRSGPLVNDFLTLFWDDLWSLFLFSYHRLRDLLLIAARIVELLGR-------RGWELLKYWWNLLQYWSQELKNSAVSLLNATAIVVAEGTDRIIEVVQRIYRAFLHIPRRIRQGFERALL---------------
>IC.616.0.E11
MKVKGIRKNYQH-LWRG-----------GILLLGILMI-CNA--TEKLWVTVYYGVPVWKEAATTLFCASDAKAYDTEAHNVWATHACVPTDPNPQEVKLE-NVTENFNMWKNNMVEQMHEDIISLWDQSLKPCVKLTP-LC---VTLNCTDFMKNDTYANNE------------------TYANKSSLEGMKGEIKNCSFNIT-TT-LRDKV-TKEYALFYKLDVVPIDD--------------------DN------TSYRLINCNTSVITQACPKVSFEPIPIHYCTPAGFALLKCNDKRFNGTGPCTNVSTVQCTHGIKPVVSTQLLLNGSLAEEEIVIRSSNFSDNIKTIIVQLNESVEINCTRPNNN-TRKSIHI---GPG----R-A-----FYTTGDVIGDIRQAHCNISGAKWNNTLRQIAIKLEE--KFR----NKTIVFK-QSSGGDPEIVMHSFNCGGEFFYCNTTKLFNGTWFNNTWKFG-------NLNSTWNSTGNDTITLPCRIKQIVNMWQEVGKAMYAPPIKGQIRCSSNITGILLMRDGG-------KNTSNTTETFRPGGGNMKDNWRSELYKYKVVQIEPLGVAPTKAKRRVVQREKRA-VGTIGAMFLGFLGAAGSTMGAASMALTVQARQLLSGIVQQQN-NLLRAIEAQQHLLQLTVWGIKQLQARVLAVERYLKDQQLLGIWGCSGKLICTTAVPWNASWS--NKT-LSEIWDNMTWMEWEREINNYTQLIYTLIEDSQNQQEKNEQELLELDKWSSLWNWFNITNWLWYIKIFIMIVGGLIGLRIVFAILSIVNRVRQGYSPLSFQT-HLPAPRGPDRPEGIEEEGGDRDRDRSVRLVDGFLALFWDDLRSLCLFSYHRLRDLLLIVARVVEILGR-------RGWEALKYWWNLLQYWSQELKNSAISLLNTTAIAVAEWTDRVIEVVQRACRAILHIPVRIRQGLERALL---------------
>IC.616.0.H1
MKVKGTRKNYQN-LWRG-----------GTLLLGILMI-CSA--TEKLWVTVYYGVPVWKEAVTTLFCASDAKAYDTEAHNVWATHACVPTDPNPQEVELE-NVTENFDMWKNNMVEQMHEDIISLWDQSLKPCVKLTP-LC---VILNCTDFMKNDNETKN--------------------NETKNSTLDMKGEIKNCSFNIT-TS-IRNKV-TKEYALFYKLDVVPIDT--------------------DN------TSYRLINCNTSVITQACPKVSFEPIPIHYCTPAGFALLKCKDKRFNGTGPCTNVSTVQCTHGIRPVVSTQLLLNGSLAEEEIVLRSANFTNNAKTIIVQLNESVEINCTRPNNN-TRKSIPI---GPG----R-A-----FYATEDVIGDIRQAHCNISRAKWKSTLRQIVKKLKE--KFE----TNTIVFN-QSSGGDPEIVMHSFNCGGEFFYCNTTQLFNSTWETKN--------------FTSTWNSTDTIMLPCRIKQIVNMWQKVGKAMYAPPIKGQIKCSSNITGVLLMRDGG--------ENINKTETFRPGGGNMKDNWRSELYKYKVVQIEPLGVAPTKAKRRVVQREKRA-VGTIGAMFLGFLGAAGSTMGAASMALTVQARQLLSGIVQQQN-NLLRAIEAQQHLLQLTVWGIKQLQARVLAVERYLKDQQLLGIWGCSGKLICTTAVPWNASWS--NKT-LEEIWDNMTWMEWEREISNYTQKIYTLIEDSQNQQEKNEQELLELDKWASLWNWFDITNWLWYIKIFIMIVGGLVGLRIVFAVLSIVNRVRQGYSPLSFQT-HFPAPRGPDRPEGIEEEGGERDRDRSVRLVNGFLALIWDDLRSLCLFSYHRLRDLLLIVARVVELLGH-------RGWKALKYWWSLLQYWSQELKNSAISLLNTTAIAVAEWTDRVIEVVQRACRAILHIPVRIRQGLERALQ---------------
>IC.616.0.H12
MKVKGTRKNYQN-WWRG-----------GTLLLGMLMI-CSA--TEKLWVTVYYGVPVWKEAITTLFCASDAKAYDTEAHNVWATHACVPTDPNPQEVELE-NVTENFDMWKNNMVEQMHEDIISLWDQSLKPCVKLTP-LC---VILNCTDFMKNVTKNDTNI----------------NDTNTNNSSLDMKGEIKNCSFNIT-TS-IRNKV-TKEYALFYKLDVVPIDT--------------------DN------TSYRLINCNTSVITQACPKVSFEPIPIHYCTPAGFALLKCKDKGFNGTGPCTNVSTVQCTHGIRPVVSTQLLLNGSLAEEEVVLRSANFTNNAKTIIVQLNESVEINCTRPNNN-TRKSIPI---GPG----R-A-----FYATGDVIGDIRQAHCNISRAKWKSTLRQIVKKLKE--KFE----TNTIVFN-QSSGGDPEIVMHSFNCGGEFFYCNTTQLFNSTWETTN--------------FTSTWNSTDIIMLPCRIKQIVNMWQKVGKAMYAPPISGQIKCSSNITGVLLMRDGG--------DNTSETETFRPGGGNMKDNWRSELYKYKVVQIEPLGVAPTKAKRRVVQREKRA-VGTIGAMFLGFLGAAGSTMGAASMALTVQARQLLSGIVQQQN-NLLRAIEAQQHLLQLTVWGIKQIQARVLAVERYLKDQQLLGIWGCSGKLICTTAVPWNASWS--NKT-LEEIWDNMTWMEWEREISNYTQKIYTLIEDSQNQQEKNEQELLELDKWASLWNWFDITNWLWYIKIFIMIVGGLVGLRIVLAVLSIVNRVRQGYSPLSFQT-HLPAPRGPDRPEGIEEEGGERDRDRSVRLVNGFLALIWDDLRSLCLFSYHRLRDLLLIVTRVVELLGH-------RGWKALKYWWNLLQYWSQELKNSAIGLLNTTAIAVAEWTDRVIEVVQRAYRAIIHIPVRIRQGLERALQ---------------
>IC.619.0.B6
MRVKEIRKNYQH-SWRGGI------WRWGIMLLGMLMI-CNA-EEEKLWVTVYYGVPVWKEATTTLFCASDARAYDTEVHNVWATHACVPTDPDPQEIALE-NVTENFNMWKNNMVEQMHEDIISLWDQSLKPCVKLTP-LC---VTLNCTDYVGNTTNTTS---------------------RNVTTNIKEGGEIKNCSFNVT-TG-IRDRI-RKEYALLYKLDIVSIDG--------------------SN------TSYRLISCNTSVITQACPKVSFEPIPIHYCAPAGFAILKCRDKKFNGTGPCTNVSTVQCTHGIKPVVSTQLLLNGSLAEEEVVVRSENFSNNAKTIIVQLKDAVNITCTRPNNN-TRKSIPI---GPG----R-A-----FYATGDIIGDIRQAHCNLSIAKWNDTLTEIVKKLGE--QFK---NATTIAFN-QSSGGDPEIVMHSFNCGGEFFYCNSTKLFNSTWQRENSSRP------WQLVNGTWNGTEGNITLPCRIKQIINMWQEVGKAMYAPPIRGQIQCSSNITGLLLTRDGG-------GNKNNTKEIFRPGGGDMRDNWRSELYKYKIVKIEPLGVAPTKAKRRVVQREKRA-VG-LGALFLGFLGAAGSTMGAASVTLTVQARQLLSGIVQQQN-NLLRAIEAQQHLLQLTVWGIKQLQARVLAVERYLRDQQLLGIWGCSGKLICTTAVPWNASWS--NKS-LEMIWDNMTWMEWEREINNYTGLIYDLIEQSQNQQEKNEQELLALDKWASLWNWFDITKWLWYIKIFIMIVGGLIGLRIVFTVLSIVNRVRQGYSPLSFQT-RLPTPRGPDRPEGIEEGGGERDRDTSGPLVDGFLAIIWVDLRSLCLFLYHRLRDLLLIATRIVELLGR-------RGWELLKYWGNLLQYWSQELKNSAVSLLNAIAIAVGEGTDCILEILRRAYRAILHIPRRIRQGLERSLL---------------
>IC.619.0.B7
MRVKEIRKNYQH-LWRGGI------WRWGIMLLGMLMI-CNA-EEEKLWVTVYYGVPVWKEATTTLFCASDAKAYDTEVHNVWATHACVPTDPDPQEIALG-NVTENFNMWKNNMVEQMHEDIISLWDQSLKPCVKLTP-LC---VTLNCTDYVGNTTNTTS---------------------SRNVTSIKEGGEIKNCSFNVT-TG-IRDRI-RKEYALLYKLDIVSIGG--------------------SN------TSYRLISCNTSVITQACPKVSFEPIPIHYCAPAGFAILKCRDKKFNGTGPCTNVSTVQCTHGIKPVVTTQLLLNGSLAEEEVVVRSENFSNNAKTIIVQLKDAVNITCTRPNNN-TRKSIPI---GPG----R-A-----FYATGDIIGDIRQAHCNLSRAKWNDTLTQIVKKLGE--QFK----NKTIVFN-QSSGGDPEIVMHSFNCGGEFFYCNTTQLFNSTWEWDAKNNT------WQLVNGTWNSTEGNITLPCRIKQIINMWQEVGKAMYAPPIRGQIKCLSNITGLLLTRDGG--------NNNSNTEIFRPGGGDMRDNWRSELYKYKVVKIEPLGVAPTKAKRRVVQREKRA-VG-LGALFLGFLGAAGSTMGAASVTLTVQARQLLSGIVQQQN-NLLRAIEAQQHLLQLTVWGIKQLQARVLAVERYLRDQQLLGIWGCSGKLICTTAVPWNASWS--NKS-LEMIWDNMTWMEWEKEINNYTGLIYDLIEQSQNQQEKNEQELLALDKWASLWNWFDITKWLWYIKIFIMIVGGLIGLRIVFTVLSIVNRVRQGYSPLSFQT-RLPTPRGPDRPEGIEEGGGERDRDTSGPLVDGFLAIIWVDLRSLLLFLYHRLRDLLLIATRIVELLGR-------RGWEALKYWGNLLQYWSQELKNSAVSLFNATAIAVAEGTDWVLEILRRAYRAILHIPRRIRQGLERSLL---------------
>IC.619.0.D10
MRVKEIRKNYQH-LWRGGI------WRWGIMLLGMLMI-CNA-EEEKLWVTVYYGVPVWKEATTTLFCASDAKAYGTEVHNVWATHACVPTDPDPQEIALG-NVTENFNMWKNNMVEQMHEDIISLWDQSLKPCVKLTP-LC---VTLNCTDYVGNTTNTTS---------------------SRNVTNIKEGGEIKNCSFNVT-TG-IRDRI-RKEYALLYKLDIVSIDG--------------------SN------TSYRLISCNTSVITQACPKVSFEPIPIHYCAPAGFAILKCRDKKFNGTGPCTNVSTVQCTHGIKPVVTTQLLLNGSLAEEEVVVRSENFSNNAKTIIVQLKDAVNITCIRPNNN-TRKSIPI---GPG----R-A-----FYATGDIIGDIRQAHCNLSRTKWNETLTQIVKKLGE--QFTN-KTNLTIVFN-QSSGGDPEIVRHSFNCGGEFFYCDSTKLFNSTWQWDDNNNTW-----QLVNGTWNIGTAENITLPCRIKQIINMWQEVGKAMYAPPIRGQIKCLSNITGLLLTRDGG--------NNNSNTEIFRPGGGDMRDNWRSELYKYKVVKIEPLGVAPTKAKRRVVQREKRA-VG-LGALFLGFLGAAGSTMGAASVTLTVQARQLLSGIVQQQN-NLLRAIEAQQHLLQLTVWGIKQLQARVLAVERYLRDQQLLGIWGCSGKLICTTAVPWNASWS--NKS-LEMIWDNMTWMEWEREINNYTGLIYDLIEQSQNQQEKNEQELLALDKWASLWNWFDITKWLWYIKIFIMIVGGLIGLRIVFTVLSIVNRVRQGYSPLSFQT-RLPTPRGPDRPEGIEEGGGERDRDTSEPLVDGFLAIIWVDLRSLCLFLYHRLRDLLLIATRIVELLGR-------RGWEALKYWGNLLQYWSQELKNSAVSLLNATAIAVAEGTDWVLEVLRRAYRAILHIPRRIRQGLERSLL---------------
>IC.629.0.A2
MRVKGTKKNYQH-LWKWG--------TMLTMLLGMLMI-CSA--AEQLWVTVYYGVPVWKDANTTLFCASDAKAYETEKHNVWATHACVPTDPNPQEVVLG-NVTENFNMWKNNMVEQMHEDIISLWDQSLKPCVKLTP-LC---VTLNCTDANNTRTAN------------------------NSSPDLIEKGEMKNCSFNVT-TA-IRDKM-QKVFAIFYKLDVVQINDDN---------------NNTNN------SSYRLISCNTSVITQACPKISFEPIPIHYCAPAGFAILKCNDKQFNGSGPCNNVSTVQCTHGIRPVVSTQLLLNGSLAEEEVVIRSANITDNTKTIIVQLSKPVNISCTRPSNN-TRTSIPM---GPG----K-A-----FYATGDIIGDIRKAHCNISRVEWKNTLKQVAEKLGK--QFG---QNKTIVFA-NSSGGDPEITMHSFNCRGEFFYCNTAPLFNSTWNVTGNVT---------EKLNHTEDNSTVITLQCRIKQIINLWQEVGKAMYAPPISGQLNCTSNITGLLLTRDGG--------INRTDNETFRPGGGDMRDNWRSELYKYKVVRIEPLGVAPTRAKRRVVQREKRA-VG-LGALFLGFLGAAGSTMGAASITLTVQARQLLSGIVQQQN-NLLRAIEAQQHLLQLTVWGIKQLQARVLAVERYLRDQQLLGIWGCSGKLICTTAVPWNTSWS--KRS-MEDIWENMTWMQWEKEIDNYTGLIYNLIEQSQNQQEKNEQELLELDKWANLWNWFDISNWLWYIKIFIMIVGGLIGLRIVFTVLSIANRIRQGYSPLSFQT-RLPVPGEPDRPGETEEEGGGRDRNGSSRSVDGFLAIIWVDLRSLFLFSYHRLRDLLLIVARIVELLGR-------RGWEALKYWWNLLQYWSQELKKSAVSLYNATAIAVAEGTDRIIEAIQRAIRAILHIPRRIRQGLERALQ---------------
>IC.629.0.A6
MRVKGTKKNYQH-LWRWG--------ITLTMLLGMLMI-YSA--AEQLWVTVYYGVPVWKDANTTLFCASDAKAYDTEVHNVWATHACVPTDPNPQEVLLE-NVTENFNMWKNNMVEQMHEDIISLWDQSLKPCVKLTP-LC---VTLNCTDVNVTNTD---------------------------SIDQIEVGEIKNCSFNVT-TA-VRDKT-QRAYANFYRLDVVQIDKNN---------------NTGNW------SKYRLTRCNASVITQACPKISFEPIPIHYCAPAGFAILKCNDKKFNGTGLCRNVSTVQCTHGIRPIVSTQLLLNGSLAEEEVVIKSANITDNTKTIIVQLNKPVNISCARPGNN-TRKGIYM---GPG----R-T-----FYATEKTIGDIRKAHCNISREEWNNTLEQVARKLKE--KFG---ENKTIVFT-KSSGGDPEITTHSFNCRGEFFYCNTTPLFNSTWNVTRNI-----------TRNSTEGNGTMITLQCKIKQVINLWQEVGQAMYAPPISGQIKCISNITGLLLTRDGG--------INRTDNETFRPGGGDMRDNWRSELYKYKVVRIEPLGLAPTRAKRRVVQREKRA-VG-LGALFLGFLGAARSAMGAASITLTVQARQLMSGIVQQQN-NLLRAIEAQQHMLQLTVWGIKQLQARVLAVERYLRDQQLLGIWGCSGKLICTTAVPWNASWS-PNIS-METIWSNMTWMQWEKEIDNYTGLIYNLLEQSQNQQEQNERELLELDKWANLWNWFDISNWLWYIKIFIMIVGGLIGLRIVFTVLSIANRIRQGYSPLSFQT-RLPVPGGPDRPGGTEEEGGERDRNGSSRSVDGFLAIIWVDLRSLFLFSYHRLRDLLLIVARIVELLGR-------RGWEALKYWWNLLQYWSQELKKSAVSLYNATAIAVAEGTDRIIEAVQRAIRAILHIPRRIRQGLERALQ---------------
>IC.629.0.F7
MRVRGTKKNCQH-LWRWG--------ITLTMLLGMLMI-YSA--AEQLWVTVYYGVPVWKDANTTLFCASDAKAYETEKHNVWATHACVPTDPNPQEVVLA-NVTENFNMWKNNMVEQMHEDIISLWDQSLKPCVKLTP-LC---VTLNCTDANNTRTAN------------------------NSSPDLIEKGEMKNCSFNVT-TA-IRDKM-QKVFAIFYKLDVIQINDDN---------------NNTNN------SSYRLISCNTSVITQACPKISFEPIPIHYCAPAGFAILKCNDKQFNGSGPCNNVSTVQCTHGIRPVVSTQLLLNGSLAEEDIVIRSANITDNTKTIIVQLNKPVNISCTRPSNN-TRTSIPM---GPG----K-A-----FYATGDIIGDIRKAHCNISRVEWNNTLKQVAEKLGK--QFG---ENKTIVFA-NSSGGDPEITMHSFNCRGEFFYCNTAPLFNSTWNVTGNVT---------EKSNHTEDNSTVITLQCRIKQIINLWQEVGKAMYAPPISGQLNCTSNITGLLLTRDGG--------INRTDNETFRPGGGDMRDNWRSELYKYKVVRIEPLGVAPTRAKRRVVQREKRA-VG-LGALFLGFLGAAGSTMGAASITLTVQARQLLSGIVQQQN-NLLRAIEAQQHLLQLTVWGIKQLQARVLAVERYLRDQQLLGIWGCSGKLICTTAVPWNISWS--NKS-MEQIWGNMTWMQWEKEIDNYTGLIYNLIEQSQNQQEKNEQELLELDKWANLWNWFDISNWLWYIKIFIMIVGGLIGLRIVFTVLSIANRIRQGYSPLSFQT-RLPVPGEPDRPGGTEEEGGERDRNGSSRSVDGFLAIIWVDLRSLFLFSYHRLRDLLLIVARIVELLGR-------RGWEALKYWWNLLQYWSQELKKSAVSLYNATAIAVAEGTDRIIEAVQRAIRAILHIPRRIRQGLERALQ---------------
>IC.629.0.G9
MRVKGTKKNCQH-LWRWG--------ITLTMLLGMLMI-YSA--AEQLWVTVYYGVPVWKDANTTLFCASDAKAYETEKHNVWATHACVPTDPNPQEVVLG-NVTENFNMWKNNMVEQMHEDIISLWDQSLKPCVKLTP-LC---VTLNCTDANNTRTAN------------------------NSSPDLIEKGEMKNCSFNVT-TA-VRDKM-QKVFAIFYKLDVVQINDDNN-------------NTNKNY------SNYRLISCNTSVITQACPKVSFEPIPIHYCAPAGFAILKCNDKQFNGSGPCNNVSTVQCTHGIRPVVSTQLLLNGSLAEEEVVIRSANITDNTKTIIVQLKKPVNISCTRPSNN-TRTSIPM---GPG----K-A-----FYATGDIIGDIRKAHCNISRVEWNNTLRQVAEKLGK--QFG---ENTTIVFA-NSSGGDPEITMHSFNCRGEFFYCNTAPLFNSTWNVTGNVT---------KKLNHTEDNSTVITLQCRIKQIINLWQEVGKAMYAPPISGQLNCTSNITGLLLTRDGG--------INRTDNETFRPGGGDMRDNWRSELYKYKVVRIEPLGVAPTRAKRRVVQREKRA-VG-LGALFLGFLGAAGSTMGAASITLTVQARQLLSGIVQQQN-NLLRAIEAQQHLLQLTVWGIKQLQARVLAVERYLRDQQLLGIWGCSGKLICTTAVPWNTSWS--KRS-MEDIWENMTWMQWEKEIDNYTGLIYNLIEQSQNQQEKNEQELLELDKWANLWNWFDISNWLWYIKIFIMIVGGLIGLRIVFTVLSIANRIRQGYSPLSFQT-RLPVPGEPDRPGETEEEGGGRDRNGSSRSVDGFLAIIWVDLRSLFLFSYHRLRDLLLIVARIVELLGR-------RGWEALKYWWNLLQYWSQELKKSAVSLYNATAIAVAEGTDRIIEAIQRTIRAILHIPRRIRQGLERALQ---------------
>IC.645.0.C5
MRVKETRNIYQH-LW-W-----------GTMLLGMLMI-CRA--DEQKWVTVYYGVPVWKEATTTLFCASDAKAYDTEAHNVWATHACVPTDPNPQEVVLK-NVTENFNMWKNGMVEQMHEDIKSLWDQSLKPCVRLTP-LC---VTLHCTNLNISQNATRNNTSS------------TNISTNNSEAIGEMIGEMKNCSFNIT-TN-IRNKV-EKKYALFYKLDIVQVDN--------------------DN------TSYRLISCNTSVITQACPKISFEPIPIHYCAPAGFAILKCNNKKFNGTGPCNNVSTVQCTHGIRPVVSTQLLLNGSLAEEEIVIRSENFTNNAKTIIVQLKEAVEINCTRPNNN-TRKGIYV---GPG----R-R-----FYAMRKVIGDIRQAHCNISRAKWNDTLRKVAEKLRE--QFE----NKTIIFN-SSSGGDPEIVMHSFNCGGEFFYCDTTKLFNSTWNSTG--------------SNNSTDNNGTIWLPCRIKQIINMWQEVGKAMYAPPISGQIRCSSNITGLLLTRDGG------NSSNNSNTETFRPGGGDMRDNWRSELYKYKVVRIEPLGVAPTKAKRRVVHREKRA-VLGLGALFLGFLGAAGSTMGAASITLTVQARQLMSGIVQQQN-NLLRAIEAQQHLLQLTVWGIKQLQARVLAVERYLEDQQLLGIWGCSGKLICTTAVPWNNSWS--NKS-LDHIWGNMTWMEWDREVSNYTSLIYTLIGQSQTQQEINEKELLELDKWASLWNWFDITNWLWYIKIFIMIVGGLIGLRIVFTVLSIVNRVRQGYSPLSFQT-RFPAQRGPDRPEGIEEEGGERGRDRSSPLVHGFLALIWVDLRSLFLFSYHRLRDLLLIVTRIVEILGR-------RGWEALKYWWNLLQYWIQELKNSAVSLFNAIAIAVAEGTDRVIEVAQRLGRGILHIPRRIRQGFERALQ---------------
>IC.656.L.B11
MRVRGIKMIWQR-FWRW-----------GTLLLGILMI-CSA--TEKLWVTVYYGVPVWKEATTTLFCASDAKAYDTEVHNVWATHACVPTDPNPQEVALV-NVTENFNMWKNDMVDQMHEDIISLWDQSLKPCAKLTP-LC---VILNCTNVTRSNNVTESNATKSCNE-----TENHNSNGTSNCSRTIETGDMKNCSFNIS-TG-IKDRV-QKNYALFYTLDVVPIDN------------------NKGN------TEYIVRSCNTSIITQACPKVSFEPIPIHYCAPAGFAILKCRDEKFNGTGPCRNVSTVQCTHGIRPVISTQLLLNGSLAKEEVVIRSENFTNNAKTIIVQLSESVKINCTRPNNN-TRKSINM---GPG----R-A-----WHTTGDIIGDIRQAHCNISEIKWNNTLKKVVEKLRE--QFK----NKTIKFN-PPVGGDPEIVMHSFNCGGEFFYCNTTALFNTTWNDTVNW----------NDTHTGNGTDRNITLQCRIKQIINMWQEVGKAMYAPPISGPISCSSNITGLLLTRDGG-----NSKDSSNTTEIFRPGGGNMRDNWRSELYKYKVVRIEPLGVAPTRARRRVVQREKRA--A-LGAMFLGFLGAAGSTMGAASMALTVQARQLLSGIVQQQN-NLLRAIEAQQHMLQLTVWGIKQLQARVLAVERYLKDQQLLGIWGCSGKLICNTAVPWNASWS--NKS-MTQIWDNMTWMEWDREISNYTDLIHTLLEQSQNQQEKNEQELLELDNWANLWNWFDISNWLWYIRIFIMIVGGLIGLRIVFSVISIVNRVRKGYSPLSFQT-RLPVSRGPDRPEGIEEEGGGTGRDRSINSADGFLALIWIDLRSLILFLYHRLRDLLLIVARIVELLGR-------RGWEILKYWWNLLQYWGQELKNSAVSLFNAIAIAVAEGTDRIIEGLQRVGRAFLHIPRRIRQGFERALL---------------
>IC.656.L.B9
MRVRGIRMIWQH-FWRW-----------GTLLLEILMI-CSA--TEKLWVTVYYGVPVWKEATTTLFCASDAKAYDTEVHNVWATHACVPTDPNPQEVALE-NVTENFNMWKNDMVDQMHEDIISLWDQSLKPCAKLTP-LC---VILNCTDVTRSKNVTGSNATSSCN------ETQSGSDVTSNCSETIETGDMKNCSFNIT-TG-IKDRV-QKNYALFYTLDVVPIDN------------------NKNN------TEYIVRSCNTSIITQACPKVSFEPIPIHYCAPAGFAILKCRDEEFNGTGPCRNVSTVQCTHGIRPVVSTQLLLNGSLAKEEVVIRSENFTNNAKTIIVQLSESIKINCTRPNNN-TRKSINM---GPG----R-A-----WHATGDIIGDIRQAHCNISEIKWNNTLKKVVEKLRE--QFK----NKTIKFN-PPVGGDPEIVMHSFNCGGEFFYCNTTALFNTTWNDTVNW----------NDTHTGNGTDRNITLQCRIKQIINMWQEVGKAMYAPPISGPISCSSNITGLLLTRDGG-----NSGNSSNNTEIFRPGGGNMRDNWRSELYKYKVVRIEPLGVAPTRARRRVVQREKRA--A-LGAMFLGFLGAAGSTMGAASMALTVQARQLLSGIVQQQN-NLLRAIEAQQHMLQLTVWGIKQLPARVLAVERYLKDQQLLGIWGCSGKLICNTAVPWNASWS--NKS-MTQIWDNMTWMEWDREISNYTDLIHTLLEQSQNQQEKNEQELLELDNWANLWNWFDISNWLWYIRIFIMIVGGLIGLRIVFSVLSIVNRVRKGYSPLSFQT-RLPVPRGPDRPEGIEEEGGGTDRNRSSYLAGGFLTLIWVDLRNLSLFIYHRLRDLLLIVARIVELLGR-------RGWEILKYWWNLLQYWSQELKNSAVSLLNAIAIAVAEGTDRIIEGLQRIGRAFLHIPRRIRQGFERALL---------------
>IC.656.L.C10
MRVREIRMIWQR-FWRW-----------GTLLLGILMI-CSA--TEKLWVTVYYGVPVWKEATTTLFCASDAKAYDTEVHNVWATHACVPTDPNPQEVALV-NVTENFNMWKNDMVDQMHEDIISLWDQSLKPCAKLTP-LC---VILNCTNVTRSNNVTESNATKSCNE-----TGSHNSNGTSNCSRTIETGDMKNCSFNIS-TG-IKDRV-QKNYALFYTLDVVPIDN------------------DKSN------TEYIVRSCNTSIITQACPKVSFEPIPIHYCAPAGFAILKCRDEKFNGTGPCRNVSTVQCTHGIRPVISTQLLLNGSLAKEEVVIRSENFTNNAKTIIVQLSESVKINCTRPNNN-TRKSINM---GPG----R-A-----WHTTGDIIGDIRQAHCNISEIKWNNTLKKVVEKLRE--QFK----NKTIKFN-PPVGGDPEIVMHSFNCGGEFFYCNTTALFNTTWNDTANW----------NDTHTGNSTDRNITLQCRIKQIINMWQEVGKAMYAPPISGPISCSSNITGLLLTRDGGN---SENSTSTNTTEIFRPGGGNMRDNWRSELYKYKVVRIEPLGVAPTRARRRVVQREKRA--A-LGAMFLGFLGAAGSTMGAASMALTVQARQLLSGIVQQQN-NLLRAIEAQQHMLQLTVWGIKQLQARVLAVERYLRDQQLLGIWGCSGKLICNTAVPWNASWS--NKT-MEQIWDNMTWMEWDREINNYTSLIHTLLEQSQNQQEKNEQELLELDNWANLWNWFDISNWLWYIRIFIMIVGGLIGLRIVFSVLSIVNRVRKGYSPLSFQT-RLPVSRGPDRPEGIEEEGGGTDRDRSINSAGGFLALIWIDLRSLILFLYHRLRDLLLIVARIVELLGR-------RGWEILKYWWNLLQYWSQELKNSAVSLLNAIAIAVAEGTDRIIEGLQRIGRAFLHIPRRIRQGFERALL---------------
>IC.656.L.G12
MRVRGIRMIWQR-FWRW-----------GALLLGILMI-CSA--TEKLWVTVYYGVPVWKETTTTLFCASDAKAYDTEVHNVWATHACVPTDPNPQEVALV-NVTENFNMWKNDMVDQMHEDIISLWDQSLKPCAKLTP-LC---VILNCTNVTRSNNVTEGNATKSCNE-----TGNPNSNGTSNCSRTIETGDMKNCSFNIS-TG-IKDRV-QKNYALFYTLDVVPIDN------------------NKGN------TEYIVRSCNTSIITQACPKVSFEPIPIHYCAPAGFAILKCRDEKFNGTGPCRNVSTVQCTHGIRPVISTQLLLNGSLAKEEVVIRSENFTNNAKTIIVQLSESVKINCTRPNNN-TRKSINM---GPG----R-A-----WHTTGDIIGDIRQAHCNISEIKWNNTLKKVVEKLRE--QFK----NKTIKFN-PPVGGDPEIVMHSFNCGGEFFYCNTTALFNTTWNDTVNW----------NDTHTGNGTDRNITLQCRIKQIINMWQEVGKAMYAPPISGPISCSSNITGLLLTRDGG-----NSKDSSNTTEIFRPGGGNMRDNWRSELYKYKVVRIEPLGVAPTRARRRVVQREKRA--A-LGAMFLGFLGAAGSTMGAASMALTVQARQLLSGIVQQQN-NLLRAIEAQQHMLQLTVWGIKQLQARVLAVERYLRDQQLLGIWGCSGKLICNTAVPWNASWS--NKT-MEQIWDNMTWMEWDREINNYTSLIHTLLEQSQNQQEKNEQELLELDNWANLWNWFDISNWLWYIRIFIMIVGGLIGLRIVFSVLSIVNRVRKGYSPLSFQT-RLPVSRGPDRPEGIEEEGGGTDRDGSINSADGFLALIWIDPRSLTLFIYHRLRDLLLIVARIVELLGR-------RGWEVLKYWWNLLQYWSQELKNSAVSLLNAIAIAVAEGTDRIIEGLQRIGRAFLHIPRRIRQGFERALL---------------
>IC.656.L.G7
MRVRGIKMIWQR-FWRW-----------GTLLLGILMI-CSA--TEKLWVTVYYGVPVWKEATTTLFCASDAKAYDTEVHNVWATHACVPTDPNPQEVALV-NVTENFNMWKNDMVDQMHEDIISLWDQSLKPCAKLTP-LC---VILNCTNVTRSNNVTESNATKSCNE-----TENHNSNSTSNCSRTIETGDMKNCSFNIS-TG-IKDRV-QKNYALFYTLDVVPIDN------------------DKSN------TEYIVRSCNTSIITQACPKVSFEPIPIHYCAPAGFAILKCRDEKFNGTGPCRNVSTVQCTHGIRPVISTQLLLNGSLAKEEVVIRSENFTNNAKTIIVQLSESVKINCTRPNNN-TRKSINM---GPG----R-A-----WHTTGDIIGDIRQAHCNISEIKWNNTLKKVVEKLRE--QFK----NKTIKFN-PPVGGDPEIVMHSFNCGGEFFYCNTTALFNTTWNDTVTW----------NDTHTGNGTDRNITLQCRIKQIINMWQEVGKAMYAPPISGPISCSSNITGLLLTRDGGN---SENSTSTNTTEIFRPGGGNMRDNWRSELYKYKVVRIEPLGVAPTRARRRVVQREKRA--A-LGAMFLGFLGAAGSTMGAASMALTVQARQLLSGIVQQQN-NLLRAIEAQQHMLQLTVWGIKQLQARVLAVERYLKDQQLLGIWGCSGKLICNTAVPWNASWS--NKS-MTQIWDNMTWMEWDREISNYTDLIHTLLEQSQNQQEKNEQELLELDNWANLWNWFDISNWLWYIRIFIMIVGGLIGLRIVFSVLSIVNRVRKGYSPLSFQT-RLPVSRGPDRPEGIEEEGGGTDRDRSINSADGFLALIWIDLRSLTLFIYHRLRDLLLIVARIVELLGR-------RGWEILKYWWNLLQYWSQELKNSAVSLLNAIAIAVAEGTDRIIEGLQRIGRAFLHIPRRIRQGFERALL---------------
>IC.656.T.B10
MRVRGIRMIWQR-FWKW-----------GTLLLGILMI-CSA--TEKLWVTVYYGVPVWKEATTTLFCASDAKAYDTEVHNVWATHACVPTDPNPQEVALV-NVTENFNMWKNDMVDQMHEDIISLWDQSLKPCAKLTP-LC---VILNCTNVTRSNNVTQSNTNSS-----------CNETQKGDTSNCNITIDMKNCSFYIS-TG-IKDRV-QKNYALFYTLDVVPIDN--------------------SN------TEYIVRSCNTSIITQACPKVSFEPIPIHYCAPAGFAILKCRDEKFNGTGPCRNVSTVQCTHGIRPVISTQLLLNGSLAKKEVVIRSENFTNNAKTIIVQLSESVKINCTRPNNN-TRKSIPM---GPG----R-A-----LHTTGDIIGDIRQAHCNISETKWNNTLRKVVEKLRE--QFK----NKTIKFD-PPVGGDPEIVMHSFNCGGEFFYCNTTALFNTTWNNTANW----------NETHIGNDTGRNITLQCRIKQIINMWQEVGKAMYAPPISGPISCSSNITGLLLTRDGG-----DGNSTDNTTEIFRPGGGNMRDNWRSELYKYKVVRIEPLGVAPTRARRRVVQREKRA--A-LGAMFLGFLGAAGSTMGAASVALTVQARQLLSGIVQQQN-NLLRAIEAQQHMLQLTVWGIKQLQARVLAVERYLKDQQLLGIWGCSGKLICNTAVPWNASWS--NKS-MTQIWDNMTWMEWDREISNYTEAIHTLLEQSQNQQEKNEQELLEFDNWASLWNWFDISNWLWYIRIFIMIVGGLIGLRIVFSVISIVNRVRKGYSPLSFQT-RLPTPRGPDRPEGIEEEGGGTDRDRSINSADGFLALIWIDLRSLILFLYHRLRDLLLIVARIVELLGH-------RGWEILKYWWNLLQYWSQELKNSAVSLFNAIAIAVAEGTDRIIEGLQRVGRAFLHIPRRIRQGFERALL---------------
>IC.656.T.B12
MRVRGIKMIWQR-FWRW-----------GILLLGILMI-CSA--TEKLWVTVYYGVPVWKEATTTLFCASDAKAYDTEVHNVWATHACVPTDPNPQEVALV-NVTENFNMWKNDMVDQMHEDIISLWDQSLKPCAKLTP-LC---VILNCTNVTRSNNTTASNATNSC---------NTTETGGIGTSNCSVTIDMKNCSFNIS-TG-IKDRV-QKNYALFYTLDVVPINN--------------------SN------TEYIVRSCNTSIITQACPKVSFEPIPIHYCAPAGFAILKCTDEKFNGTGPCRNVSTVQCTHGIRPVISTQLLLNGSLAKEEVVIRSENFTNNAKTIIVQLSESVKINCTRPNNN-TRKSIHM---GPG----R-A-----WHTTGDIIGDIRQAHCNISETKWNNTLRKVVEKLRE--QFK----NKTIQFK-PPVGGDPEIVMHSFNCGGEFFYCNTTALFNTTWNNTANL----------NHTHSGNDTGRNITLQCRIKQIINMWQEVGKAMYAPPISGPISCSSNITGLLLTRDGG-----DGNSTDNTTEIFRPGGGNMRDNWRSELYKYKVVRIEPLGVAPTRARRRVVQREKRA--A-LGAMFLGFLGAAGSTMGAASVALTVQARQLLSGIVQQQN-NLLRAIEAQQHMLQLTVWGIKQLQARVLAVERYLKDQQLLGIWGCSGKLICNTAVPWNASWS--NKS-MTQIWDNMTWMEWDREISNYTDLIHTLLEQSQNQQEKNEQELLEFDNWANLWNWFDISNWLWYIRIFIMIVGGLIGLRIVFSVLSIVNRVRKGYSPLSFQT-RLPTPRGPDRPEGIEEEGGGTDRDRSINSADGFLALIWIDLRNLILFLYHRLRDLLLIVARIVELLGR-------RGWEILKYWWNLLQYWSQELKNSAVSLFNAIAIAVAEGTDRIIEGLQRVGRAFLHIPRRIRQGFERALL---------------
>IC.656.T.B6
MRVRGIRMIWQR-FWKW-----------GTLLLGILMI-CSA--TEKLWVTVYYGVPVWKEATTTLFCASDAKAYDTEVHNVWATHACVPTDPNPQEVALV-NVTENFNMWKNDMVDQMHEDIISLWDQSLKPCAKLTP-LC---VILNCTNVTRSNNTTASNATNSC---------NTTETGGIGTSNCSITIDMKNCSFNIS-TG-IKDRV-QKNYALFYTLDVVPIDN--------------------SS------TEYIVRSCNTSIITQACPKVSFEPIPIHYCAPAGFAILKCTDEKFNGTGPCRNVSTVQCTHGIRPVISTQLLLNGSLAKEEVVIRSENFTNNAKTIIVQLSESVKINCTRPNNN-TRKSINM---GPG----R-A-----WHTTGDIIGDIRQAHCNISETKWNNTLRKVVEKLRE--QFK----NKTIKFD-SPVGGDPEIVMHSFNCGGEFFYCNTTALFNTTWNNTANW----------NDTHIGNDTGRNITLQCRIKQIINMWQEVGKAMYAPPISGPISCSSNITGLLLTRDGG-----IDNSTDNTTEIFRPGGGNMRDNWRSELYKYKVVRIEPLGVAPTRARRRVVQREKRA--A-LGAMFLGFLGAAGSTMGAASVALTVQARQLLSGIVQQQN-NLLRAIEAQQHMLQLTVWGIKQLQARVLAVERYLKDQQLLGIWGCSGKLICNTAVPWNASWS--NKS-MTQIWDNMTWMEWDREISNYTEAIHTLLEQSQNQQEKNEQELLEFDNWASLWNWFDISNWLWYIRIFIMIVGGLIGLRIVFSVISIVNRVRKGYSPLSFQT-RFPVPRGPDRPEGIEEEGGGTDRDRSINSADGFLALIWIDLRSLILFLYHRLRDLLLIVARIVELLGR-------RGWEILKYWWNLLQYWSQELKNSAVSLFNAIAIAVAEGTDRIIEGLQRVGRAFLHIPRRIRQGFERALL---------------
>IC.656.T.D12
MRVRGIRMIWQR-FWRW-----------GILLLGILMI-CSA--TEKLWVTVYYGVPVWKEATTTLFCASDAKAYDTEVHNVWATHACVPTDPNPREVALV-NVTENFNMWKNDMVDQMHEDIISLWDQSLKPCAKLTP-LC---VILNCTNVTRSNNTTASNATNSC---------NTTETGGIGTSNCSITIDMKNCSFNIS-TG-IKDRV-QKNYALFYTLDVVPINN--------------------SN------TEYIVRSCNTSIITQACPKVSFEPIPIHYCAPAGFAILKCTDEKFNGTGPCRNVSTVQCTHGIRPVISTQLLLNGSLAKEEVVIRSENFTNNAKTIIVQLSESVKINCTRPNNN-TRKSIHM---GPG----R-A-----WHTTGDIIGDIRQAHCNISETKWNDTLRKVVEKLRE--QFK----NKTIQFK-PPVGGDPEIVMHSFNCGGEFFYCNTTALFNTTWNNTAKL----------NETHIGNDTGRNITLQCRIKQIINMWQEVGKAMYAPPISGPISCSSNITGLLLTRDGG-----IDNSTDNTTEIFRPGGGNMRDNWRSELYKYKVVRIEPLGVAPTRARRRVVQREKRA--A-LGAVFLGFLGAAGSTMGAASVALTVQARQLLSGIVQQQN-NLLRAIEAQQHMLQLTVWGIKQLQARVLAVERYLKDQQLLGIWGCSGKLICNTAVPWNASWS--NKS-MTQIWDNMTWMEWDREISNYTEAIHTLLEQSQNQQEKNEQELLEFDNWANLWNWFDISNWLWYIRIFIMIVGGLIGLRIVFSVISIVNRVRKGYSPLSFQT-RFPVPRGPDRPEGIEEEGGGTDRDRSINSADGFLALIWIDLRSLILFLYHRLRDLLLIVARIVELLGR-------RGWEILKYWWNLLQYWSQELKNSAVSLFNAIAIAVAEGTDRIIEGLQRVGRAFLHIPRRIRQGFERALL---------------
>IC.656.T.D4
MRVRGIRMIWQR-FWKW-----------GTLLLGILMI-CSA--TEKLWVTVYYGVPVWKEATTTLFCASDAKAYDTEVHNVWATHACVPTDPNPQEVALV-NVTENFNMWKNDMVDQMHEDIISLWDQSLKPCAKLTP-LC---VILNCTNVTRSNNTTASNATNSC---------NTTETGGIGTSNCSITIDMKNCSFNIS-TG-IKDRV-QKNYALFYTLDVVPINN--------------------SN------TEYIVRSCNTSIITQACPKVSFEPIPIHYCAPAGFAILKCTDEKFNGTGPCRNVSTVQCTHGIRPVISTQLLLNGSLAKEEVVIRSENFTNNAKTIIVQLSESVKINCTRPNNN-TRKSIHM---GPG----R-A-----WHTTGDIIGDIRQAHCNISETKWNDTLRKVVEKLRE--QFK----NKTIQFK-PPVGGDPEIVMHSFNCGGEFFYCNTTALFNTTWNNTANW----------NDTHIGNDTGRNITLQCRIKQIINMWQEVGKAMYAPPISGPISCSSNITGLLLTRDGG-----IDNSTDNTTEIFRPGGGNMRDNWRSELYKYKVVRIEPLGVAPTRARRRVVQREKRA--A-LGAMFLGFLGAAGSTMGAASVALTVQARQLLSGIVQQQN-NLLRAIEAQQHMLQLTVWGIKQLQARVLAVERYLKDQQLLGIWGCSGKIICNTAVPWNASWS--NKS-MTQIWDNMTWMEWDREISNYTDLIHTLLEQSQNQQEKNEQELLEFDNWANLWNWFDISNWLWYIRIFIMIVGGLIGLRIVFSVLSIVNRVRKGYSPLSFQT-RLPVSRGPDRPEGIEEEGGGTDRDRSINSADGFLAFIWIDLRSLILFLYHRLRDLLLIVARIVELLGR-------RGWEILKYWWNLLQYWSQELKNSAVSLFNAIAIAVAEGTDRIIEGLQRVGRAILHIPRRIRQGFERALL---------------
>IC.656.T.E6
MRVRGIRMIWQR-FWKW-----------GTLLLGILMI-CSA--TEKLWVTVYYGVPVWKEATTTLFCASDAKAYDTEVHNVWATHACVPTDPNPQEVALV-NVTENFNMWKNDMVDQMHEDIISLWDQSLKPCAKLTP-LC---VILNCTNVTRSNNVTQSNTNSS-----------CNETQKGDTSNCNITIDMKNCSFYIS-TG-IKDRV-QKNYALFYTLDVVPIDN--------------------SN------TEYIVRSCNTSIITQACPKVSFEPIPIHYCAPAGFAILKCRDEKFNGTGPCRNVSTVQCTHGIRPVISTQLLLNGSLAKKEVVIRSENFTNNAKTIIVQLSESVKINCTRPNNN-TRKSIPM---GPG----R-A-----LHTTGDIIGDIRQAHCNISETKWNDTLRKVVEKLRE--QFK----NKTIQFK-PPVGGDPEIVMHSFNCGGEFFYCNTTALFNTTWNNTAKL----------NETHIGNDTGRNITLQCRIKQIINMWQEVGKAMYAPPISGPISCSSNITGLLLTRDGG-----DGNSTDNTTEIFRPGGGNMRDNWRSELYKYKVVRIEPLGVAPTRARRRVVQREKRA--A-LGAMFLGFLGAAGSTMGAASVALTVQARQLLSGIVQQQN-NLLRAIEAQQHMLQLTVWGIKQLQARVLAVERYLKDQQLLGIWGCSGKLICNTAVPWNASWS--NKS-MTQIWDNMTWMEWDREISNYTEAIHTLLEQSQNQQEKNEQELLEFDNWASLWNWFDISNWLWYIRIFIMIVGGLIGLRIVFSVISIVNRVRKGYSPLSFQT-HLPVSRGPDRPEGIEEEGGGTDRDRSINSADGFLALIWIDLRSLILFLYHRLRDLLLIVARIVELLGR-------RGWEILKYWWNLLQYWSQELKNSAVSLFNAIAIAVAEGTDRIIEELQRVGRAFLHIPRRIRQGFERALL---------------
>IC.660.0.C10
MRAKGMRKSYQH-LWKW-----------GTLLLGMLMI-CSA--AEQLWVTVYYGVPVWKEATTTLFCASDAKAYDTEVHNVWATHACVPTDPNPQEVVLE-NVTENFNMWKNDMVEQMQEDIISLWDQSLKPCVKLTP-LC---VTLNCSDVKTTNSNNAT--------------------NTNNSSWEKMEGEIKNCSFNIT-TS-VEDKR-QKQYAIFNRLDIVPIEDD----------------NNTTN------TSYRLVSCNTSVITQACPKVSFEPIPIHYCAPAGFAILKCNNKTFSGKGPCKNVSTVQCTHGIRPVVSTQLLLNGSLAEEEVVIRSANFSDNAKTIIVHLNESVEINCTRPNNN-TSKGIHI---GPG----R-V-----FYAT-DIIGDIRQAYCNVNKAKWNDTLKKVVKKLRE--QFG---ENKTIIFERPAAGGDPEVVMHSFTCGGEFFYCNSTPLFNSSWNNNST-------------GKESNDTGENITLPCRIKQIINMWQEVGKAMYAPPIRGLIRCTSNITGLLLTRDGG--------SGNNDTETFRPGGGDMRDNWRSELYKYKVVKIKPLGIAPTKAKRRVVQREKRA-VG-IGAMFLGFLGAAGSTMGAASVTLTVQARQLLSGIVQQQS-NLLRAIEAQQHLLQLTVWGIKQLQARILAVERYLQDQQLLGIWGCSGKLICTTTVPWNTSWS--NKN-LSQIWDNMTWMQWEKEIDNYTSLIYTLIEESQNQQEKNEQELLELDKWASLWNWFTITNWLWYIKIFIMIVGGLIGLRIVFTVFSIVNRVRQGYSPLSFQT-HLPVPRGLDRPEGIEEEGGEQDRDRSGRLVDGFLAIFWVDLRSLFLFSYHRLRDLLLIVARIVETLGR-------RGWEILKYWWNLLQYWSQELKNSAVSLLNATAIAVAEGTDRIIEVLQRLGRAILHIPTRIRQGLERALL---------------
>IC.660.0.D6
MRAKGMRKSYQH-LWKW-----------GTLLLGMLMI-CSA--AEQLWVTVYYGVPVWKEATTTLFCASDAKAYDTEVHNVWATHACVPTDPNPQEVVLE-NVTENFNMWKNDMVEQMQEDIISLWDQSLKPCVKLTP-LC---VTLNCSDVKTTNSNNAT--------------------NTNNSSWEKMEGEIKNCSFNIT-TS-VEDKR-QKQYAIFNRLDIVPIEDD----------------NNTTN------TSYRLVSCNTSVITQACPKVSFEPIPIHYCAPAGFAILKCNNKTFSGKGPCKNVSTVQCTHGIRPVVSTQLLLNGSLAEEEVVIRSANFSDNAKTIIVHLNESVEINCTRPNNN-TSKGIHI---GPG----R-V-----FYAT-DIIGDIRQAYCNVSKAKWNDTLKKVVKKLRE--QFG---ENKTIIFERPAAGGDPEVVMHSFTCGGEFFYCNSTPLFNSKWNNNST-------------GKESNDTKENITLPCRIKQIINMWQEVGKAMYAPPIRGLIRCTSNITGLLLTRDGG--------SGNNDTETFRPGGGDMRDNWRSELYKYKVVKIKPLGIAPTKAKRRVVQREKRA-VG-IGAMFLGFLGAAGSTMGAASVTLTVQARQLLSGIVQQQN-NLLRAIEAQQHLLQLTVWGIKQLQARILAVERYLQDQQLLGIWGCSGKLICTTTVPWNTSWS--NKN-LSQIWDNMTWMQWEKEIDNYTSLIYTLIEESQNQQEKNEQELLELDKWAGLWNWFTITNWLWYIKIFIMIVGGLIGLRIVFTVLSIVNRVRQGYSPLSFQT-HLPVPRGLDRPEGIEEEGGEQDRDRSGRLVDGFLAIFWVDLRSLFLFSYHRLRDLLLIVTRSVEILGR-------RGWEILKYWWNLLQYWSQELKNSAVSLLNATAITVAEGTDRIIEVLQRLGRAILHIPTRVRQGLERALL---------------
>IC.660.0.D9
MRAKGMRKSYQH-LWKW-----------GTLLLGMLMI-CSA--AEQLWVTVYYGVPVWKEATTTLFCASDAKAYDTEVHNVWATHACVPTDPNPQEVVLE-NVTENFNMWKNDMVEQMQEDIISLWDQSLKPCVKLTP-LC---VTLNCSDVKTTNSNNAT--------------------NTNNSSWEKMEGEIKNCSFNIT-TS-VEDKR-QKQYAIFNRLDIVPIEDD----------------NNTTN------TSYRLVSCNTSVITQACPKVSFEPIPIHYCAPAGFAILKCNNKTFSGKGPCKNVSTVQCTHGIRPVVSTQLLLNGSLAEEEVVIRSANFSDNAKTIIVHLNESVEINCTRPNNN-TSKGIHI---GPG----R-V-----FYAT-DIIGDIRQAYCNVSKAKWNDTLKKVVKKLRE--QFG---ENKTIIFERPAAGGDPEVVMHSFTCGGEFFYCNSTPLFNSSWNNNST-------------GKESKDTGENITLPCRIKQIINMWQEVGKAMYAPPIRGLIRCTSNITGLLLTRDGG--------SGNNDTETFRPGGGDMRDNWRSELYKYKVVKIKPLGIAPTKAKRRVVQREKRA-VG-IGAMFLGFLGAAGSTMGAASVTLTVQARQLLSGIVQQQS-NLLRAIEAQQHLLQLTVWGIKQLQARILAVERYLQDQQLLGIWGCSGKLICTTTVPWNTSWS--NKN-LSQIWDNMTWMQWEKEIDNYTSLIYTLIEESQNQQEKNEQELLELDKWASLWNWFTITNWLWYIKIFIMIVGGLIGLRIVFTVFSIVNRVRQGYSPLSFQT-HLPVPRGLDRPEGIEEEGGEQDRDRSGRLVDGFLAIFWVDLRSLFLFSYHRLRDLLLIVARIVETLGR-------RGWEILKYWWNLLQYWSQELKNSAVSLLNATAIAVAEGTDRIIEVLQRLGRAILHIPTRIRQGLERALL---------------
>IC.663.L.C1
MRVKETKKNCWP-L--RDTL-----ILRGTLLLGMLMI-CSA--AGSLWVTVYYGVPVWKEATTTLFCASDAKAYDTEAHNVWATHACVPTDPNPQEMVLE-NVTENYNMWKNSMVDQMHEDIISLWDQSLKPCVKLTP-LC---VTLNCVTLNCTNNSRC------------------------NFTDNESREQLKNCSFNVT-TS-IKDKM-QRAYAIFDKMDIVPIDN-------------------SNN------TGYMLINCNTSVITQACPKISFEPIPIHYCAPAGFAILKCNDKRFNGTGPCTNVSTVQCTHGIRPVVSTQLLLNGSLAEEEVIIRSENFTDNAKTIIVQLNESITINCTRPNNN-TRRGIHI---GPG----R-A-----FYATGEIIGDIRRAHCTLNGTAWNDTLKQIVIKLRE--QFG---SNKTINFN-QSSGGDPEIIMHSFNCGGEFFYCDTSQLFNSTWKFDDT-------------WESNNGTNSTITLPCRIKQIINRWQEVGKAMYAPPIAGQIRCLSNITGLILTRDGG------NNRNESDPETFRPGGGNMKDNWRSELYKYKVVKIEPLGVAPTKAKRRVVQREKRA-IGTLGAMFLGFLGAAGSTMGAASMTLTVQARQLLSGIVQQQS-NLLRAIEAQQHLLQLTVWGIKQLQARLLAVERYLKDQQLLGIWGCSGRLICTTAVPWNASWS--NKS-LEEIWNNMTWMEWEREINNYTGLIYTLIEESQNQQEKNEQELLELDKWASLWNWFSITQWLWYIKIFIMIVGGLVGLRIVFVILSVVNRARQGYSPLSLQT-RLPTQRGPDRPEGIGEEGGEQDRDRSGVLVNGLLALIWIDLRSLCLFSYHRLRDLLLIVARIVELLGR-------RGWEALKYWWNLLQYWSQELKNSAVSLFNAFAIAVAEGTDRVIEVIQRIGRGILHIPVRIRQGLERALL---------------
>IC.663.L.C6
MRVKETKKNCWP-L--RDTL-----ILRGTLLLGMLMI-CSA--AGSLWVTVYYGVPVWKEATTTLFCASDAKAYDTEAHNVWATHACVPTDPNPQEMVLE-NVTENYNMWKNNMVDQMHEDIISLWDQSLKPCVKLTP-LC---VTLNCVTLNCTDTSRC-------------------------NSTDGSNAQLRNCSFNVT-TS-IKDKM-QRAYAIFDEMDIVPIDN-------------------SNN------TGYMLINCNTSVITQACPKISFEPIPIHYCAPAGFAILKCNDKRFNGTGPCTNVSTVQCTHGIRPVVSTQLLLNGSLAEEEVIIRSENFTDNAKTIIVQLNKSITINCTRPNNN-TRRGIHI---GPG----R-A-----FYATGEIIGDIRRAHCTLNGTAWNDTLKQIVIKLRE--QFG---SNKTIKFN-QSSGGDPEIIMHSFNCGGEFFYCDTSQLFNSTWLYNST-------------GNNDTQGPSNITLQCRIKQIINRWQEVGKAMYAPPIAGQIRCLSNITGLILTRDGG------NNRNESDPETFRPGGGNMKDNWRSELYKYKVVKIEPLGVAPTKAKRRVVQREKRA-IGTLGAMFLGFLGAAGSTMGAASMTLTVQARQLLSGIVQQQS-NLLRAIEAQQHLLQLTVWGIKQLQARLLAVERYLKDQQLLGIWGCSGRLICTTTVPWNASWS--NKS-LEEIWNNMTWMEWEREINNYTGLIYTLIEESQNQQEKNEQELLELDKWASLWNWFSITQWLWYIKIFIMIVGGLVGLRIVFVILSVVNRARQGYSPLSLQT-RLPTQRGPDRPEGIGEDGGEQDRDRSGVLVNGLLALIWIDLRSLCLFSYHRLRDLLLIVARIVELLGR-------RGWEALKYWWNLLQYWSQELKNSAVSLFNAFAIAVAEGTDRVIEVIQRIGRGILHIPVRIRQGLERALL---------------
>IC.663.L.C8
MRVKETKKNCWP-L--RDTL-----ILRGTLLLGMLMI-CSA--AGSLWVTVYYGVPVWKEATTTLFCASDAKAYDTEAHNVWATHACVPTDPNPQEMVLE-NVTENYNMWKNSMVDQMHEDIISLWDQSLKPCVKLTP-LC---VTLNCVTLNCTNNSRC------------------------NFTDDESREQLKNCSFNVT-TS-IKDKM-QRAYAIFDEMDIVPIDN-------------------SNN------TGYMLINCNTSVITQACPKISFEPIPIHYCAPAGFAILKCNDKRFNGTGPCTNVSTVQCTHGIRPVVSTQLLLNGSLAEEKVIIRSENFTDNAKTIIVQLNKSITINCTRPNNN-TRRGIHI---GPG----R-A-----FYATGEIIGDIRQAHCTLNGTAWNDTLKQIVIKLRE--QFG---GNKTINFN-QSSGGDPEIMMHSFNCGGEFFYCDTAKLFNSTWLSNSTW-----------NNDTQETNNSTIILPCRIKQIINRWQEVGKAMYAPPIAGQIRCLSNITGLILTRDGG------NNRNESDPETFRPGGGNMKDNWRSELYKYKVVKIEPLGVAPTKAKRRVVQREKRA-IGTLGAMFLGFLGAAGSTMGAASMTLTVQARQLLSGIVQQQS-NLLRAIEAQQHLLQLTVWGIKQLQARLLAVERYLKDQQLLGIWGCSGKLICTTTVPWNASWS--NKS-LEEIWNNMTWMEWEREINNYTGLIYTLIEESQNQQEKNEQELLELDKWASLWNWFSITQWLWYIKIFIMIVGGLVGLRIVFVILSVVNRVRQGYSPLSLQT-RLPTQRGPDRPEGIGEEGGEQDRDRSGVLVNGLLALIWIDLRSLCLFSYHRLRDLLLIVARIVELLGR-------RGWEALKYWWNLLQYWSQELKNSAVSLFNAFAIAVAEGTDRVIEVIQRIGRGILHIPVRIRQGLERALL---------------
>IC.663.L.D6
MRVKETKKNCWP-L--RDTL-----ILRGTLLLGMLMI-CSA--AGSLWVTVYYGVPVWKEATTTLFCASDAKAYDTEAHNVWATHACVPTDPNPQEMVLE-NVTENYNMWKNSMVDQMHEDIISLWDQSLKPCVKLTP-LC---VTLNCVTLNCNNNSRC-------------------------NFTDGSKEQLKNCSFNVT-TS-IKDKM-QRAYAIFDKMDIVPIDN-------------------SNN------TGYMLINCNTSVITQACPKISFEPIPIHYCAPAGFAILKCNDKRFNGTGPCTNVSTVQCTHGIRPVVSTQLLLNGSLAEEEVIIRSENFTDNAKTIIVQLNKSITINCTRPNNN-TRRGIHI---GPG----R-A-----FYATGEIIGDIRQAHCTLNGTAWNDTLKQIVIKLRE--QFG---GNKTINFN-QSSGGDPEIIMHSFNCGGEFFYCDTSQLFNSTWKINDT-------------WESNNGTNSTITLQCRIKQIINRWQEVGKAMYAPPIAGQIRCLSNITGLILTRDGG------NNRNESDPETFRPGGGNMKDNWRSELYKYKVVKIEPLGVAPTKAKRRVVQREKRA-IGTLGAMFLGFLGAAGSTMGAASMTLTVQARQLLSGIVQQQS-NLLRAIEAQQHLLQLTVWGIKQLQARLLAVERYLKDQQLLGIWGCSGRLICTTTVPWNASWS--NKS-LEEIWNNMTWMEWEREINNYTGLIYTLIEESQNQQEKNEQELLELDKWASLWNWFSITQWLWYIKIFIMIVGGLVGLRIVFVILSVVNRARQGYSPLSLQT-RLPTQRGPDRPEGIGEEGGEQDRDRSGVLVNGLLALIWIDLRSLCLFSYHRLRDLLLIVARIVELLGR-------RGWEALKYWWNLLQYWSQELKNSAVSLFNAFAIAVAEGTDRVIEVIQRIGRGILHIPVRIRQGLERALL---------------
>IC.663.L.H9
MRVKETKKNCWP-L--RDTL-----ILRGTLLLGMLMI-CSA--AGSLWVTVYYGVPVWKEATTTLFCASDAKAYDTEAHNVWATHACVPTDPNPQEMVLE-NVTENYNMWKNSMVDQMHEDIISLWDQSLKPCVKLTP-LC---VTLNCVTLNCTNNSRC------------------------NFTDDESREQLKNCSFNVT-TS-IKDKM-QKAYALFYTMDIVPIDN-------------------SNN------TGYMLINCNTSVITQACPKISFEPIPIHYCAPAGFAILKCNDKRFNGTGPCTNVSTVQCTHGIRPVVSTQLLLNGSLAEEEVIIRSENFTDNAKTIIVQLNESITINCTRPNNN-TRRGIHI---GPG----R-A-----FYATGEIIGDIRQAHCTLNGTAWNDTLKQIVIKLRE--QFG---GNKTINFN-QSSGGDPEIMMHSFNCGGEFFYCDTAKLFNSTWLSNSTW-----------NNDTQETNNSTIILPCRIKQIINRWQEVGKAMYAPPIAGQIRCLSNITGLILTRDGG------NNRNESDPETFRPGGGNMKDNWRSELYKYKVVKIEPLGVAPTKAKRRVVQREKRA-IGTLGAMFLGFLGAAGSTMGAASMTLTVQARQLLSGIVQQQS-NLLRAIEAQQHLLQLTVWGIKQLQARLLAVERYLKDQQLLGIWGCSGRLICTTAVPWNASWS--NKS-LEEIWNNMTWMEWEKEINNYTGLIYTLIEESQNQQEKNEQELLELDKWASLWNWFSITQWLWYIKIFIMIVGGLVGLRIVFVILSVVNRARQGYSPLSLQT-RLPTQRGPDRPEGIEEEGGEQDRDRSGVLVNGLLALIWIDLRSLCLFSYHRLRDLLLIVARIVELLGR-------RGWEALKYWWNLLQYWSQELKNSAVSLFNAFAIAVAEGTDRVIEVIQRIGRGILHIPVRIRQGLERALL---------------
>IC.663.T.A12
MRVKETKKNCWP-L--RDTL-----ILRGTLLLGMLMI-CSA--AGSLWVTVYYGVPVWKEATTTLFCASDAKAYDTEAHNVWATHACVPTDPNPQEMVLE-NVTENYNMWKNSMVDQMHEDIISLWDQSLKPCVKLTP-LC---VTLNCVTLNCTNTRCN-------------------------FTDDESRVQLRNCSFNVT-TS-IKDKM-QRAYAIFDRMDIVPIDN-------------------SDN------TSYMLINCNTSVITQACPKISFEPIPIHYCAPAGFAILKCNDKRFNGTGPCTNVSTVQCTHGIRPVVSTQLLLNGSLAEEEVIIRSENFTDNAKTIIVQLNKSITINCTRPNNN-TRRGIHI---GPG----R-A-----FYATGEIIGDIRQAHCTLNGTAWNDTLKQIVIKLRE--QFG---SNKTINFN-QSSGGDPEIMMHSFNCGGEFFYCDTAKLFNSTWLSNSTW-----------NNDTQETNDSTIILPCRIKQIINRWQEVGKAMYAPPIAGLIRCLSNITGLILTRDGG------NNRNESDPETFRPGGGNMKDNWRSELYKYKVVKIEPLGVAPTKAKRRVVQREKRA-IGTLGAMFLGFLGAAGSTMGAASMTLTVQARQLLSGIVQQQS-NLLRAIEAQQHLLQLTVWGIKQLQARLLAVERYLKDQQLLGIWGCSGRLICTTTVPWNASWS--NRS-LEEIWNNMTWMEWEREINNYTGLIYTLIEESQNQQEKNEQELLELDKWASLWNWFSITQWLWYIKIFIMIVGGLVGLRIVFVILSVVNRARQGYSPLSLQT-RLPTQRGPDRPEGIGEEGGEQDRDRSGVLVNGLLALIWIDLRSLCLFSYHRLRDLLLIVARIVELLGR-------RGWEALKYWWNLLQYWSQELKNSAVSLFNAFAIAVAEGTDRVIEVIQRIGRGILHIPVRIRQGLERALL---------------
>IC.663.T.A3
MRVKETKKNCWP-L--RDTL-----ILRGTLLLGMLMI-CSA--AGSLWVTVYYGVPVWKEATTTLFCASDAKAYDTEAHNVWATHACVPTDPNPQEMVLE-NVTENYNMWENSMVDQMHEDIISLWDQSLKPCVKLTP-LC---VTLNCVTLNCTNNSRC------------------------NFTDNESREQLKNCSFNVT-TS-IKDKM-QRAYAIFDRMDIVPIDN-------------------SDN------TSYMLINCNTSVITQACPKISFEPIPIHYCAPAGFAILKCNDKRFNGTGPCTNVSTVQCTHGIRPVVSTQLLLNGSLAEEEVIIRSENFTDNAKTIIVQLNKSITINCTRPNNN-TRRGIHI---GPG----R-A-----FYATGEIIGDIRQAHCTLNGTAWNDTLKQIVIKLRE--QFG---SNKTINFN-QSSGGDPEIMMHSFNCGGEFFYCDTAKLFNSTWLSNSTW-----------NNDTQETNDSTIILQCRIKQIINRWQEVGKAMYAPPIAGQIRCLSNITGLILTRDGG------NNRNESDPETFRPGGGNMKDNWRSELYKYKVVKIEPLGVAPTKAKRRVVQREKRA-IGTLGAMFLGFLGAAGSTMGAASMTLTVQARQLLSGIVQQQS-NLLRAIEAQQHLLQLTVWGIKQLQARLLAVERYLKDQQLLGIWGCSGRLICTTTVPWNASWS--NRS-LEEIWNNMTWMEWEREINNYTGLIYTLIEESQNQQEKNEQELLELDKWASLWNWFSITQWLWYIKIFIMIVGGLVGLRIVFVILSVVNRARQGYSPLSLQT-RLPTQRGPDRPEGIGEEGGEQDRDRSGVLVNGLLALIWIDLRSLCLFSYHRLRDLLLIVARIVELLGR-------RGWEALKYWWNLLQYWSQELKNSAVSLFNAFAIAVAEGTDRVIEVIQRIGRGILHIPVRIRQGLERALL---------------
>IC.663.T.C10
MRVKETKKNCWP-L--RDTL-----ILRGTLLLGMLMI-CSA--AGSLWVTVYYGVPVWKEATTTLFCASDAKAYDTEAHNVWATHACVPTDPNPQEMVLE-NVTENYNMWKNSMVDQMHEDIISLWDQSLKPCVKLTP-LC---VTLNCVTLKCTNTSRC-----------------------NFTTDDKSKEQLRNCSFNVT-TS-IKDKM-QRAYAIFDRMDIVPIDN-------------------SDN------TSYMLINCNTSVITQACPKISFEPIPIHYCAPAGFAILKCNDKRFNGTGPCTNVSTVQCTHGIRPVVSTQLLLNGSLAEEEVIIRSENFTDNAKTIIVQLNKSITINCTRPNNN-TRRGIHI---GPG----R-A-----FYATGEIIGDIRQAHCTLNGTAWNDTLKQIAIKLRE--QFG---SNKTINFN-QSSGGDPEIMMHSFNCGGEFFYCDTAKLFNSTWLSNSTW-----------NNDTQETNDSTIILQCRIKQIINRWQEVGKAMYAPPIAGQIRCLSNITGLILTRDGG------NNRNKSDPETFRPGGGNMKDNWRSELYKYKVVKIEPLGVAPTKAKRRVVQREKRA-IGTLGAMFLGFLGAAGSTMGAASMTLTVQARQLLSGIVQQQS-NLLRAIEAQQHLLQLTVWGIKQLQARLLAVERYLKDQQLLGIWGCSGRLICTTTVPWNASWS--NKS-LEEIWNNMTWMEWEREINNYTGLIYTLIEESQNQQEKNEQELLELDKWASLWNWFSITQWLWYIKIFIMIVGGLVGLRIVFVILSVVNRVRQGYSPLSLQT-RLPTQRGPDRPEGIGEEGGEQDRDRSGVLVNGLLALIWIDLRSLCLFSYHRLRDLLLIVARIVELLGR-------RGWEALKYWWNLLQYWSQELKNSAVSLFNAFAIAVAEGTDRVIEVIQRIGRGILHIPVRIRQGLERALL---------------
>IC.663.T.D12
MRVKETKKNCWP-L--RDTL-----ILRGTLLLGMLMI-CSA--AGSLWVTVYYGVPVWKEATTTLFCASDAKAYDTEAHNVWATHACVPTDPNPQEMVLE-NVTENYNMWKNNMVDQMHEDIISLWDQSLKPCVKLTP-LC---VTLNCVTLNCTNNSRC-------------------------NSTDGSSEQLRNCSFNVT-TS-IKDKM-QRAYAIFDEMDIVPIDN-------------------SNN------TGYMLINCNTSVITQACPKISFEPIPIHYCAPAGFAILKCNDKRFNGTGPCTNVSTVQCTHGIRPVVSTQLLLNGSLAEEEVIIRSENFTDNAKTIIVQLNKSITINCTRPNNN-TRRGIHI---GPG----R-A-----FYATGEIIGDIRRAHCTLNGTAWNDTLKQIAIKLRE--QFG---GNKTIIFN-QSSGGDPEIIMHSFNCGGEFFYCNTSQLFNSTWLYNST-------------GNNDTQGPSNITLQCRIKQIINRWQEVGKAMYAPPIAGQIRCLSNITGLILTRDGG------NNRNESDPETFRPGGGNMKDNWRSELYKYKVVKIEPLGVAPTKAKRRVVQREKRA-IGTLGAMFLGFLGAAGSTMGAASMTLTVQARQLLSGIVQQQS-NLLRAIEAQQHLLQLTVWGIKQLQARLLAVERYLKDQQLLGIWGCSGRLICTTAVPWNASWS--NKS-LEEIWNNMTWMEWEREINNYTGLIYTLIEESQNQQEKNEQELLELDKWASLWNWFSITQWLWYIKIFIMIVGGLVGLRIVFVILSVVNRARQGYSPLSLQT-RLPTQRGPDRPEGIEEEGGEQDRDRSGVLVNGLLALIWIDLRSLCLFSYHRLRDLLLIVARIVELLGR-------RGWEALKYWWNLLQYWSQELKNSAVSLFNAFAIAVAEGTDRVIEVIQRIGRGILHIPVRIRQGLERALL---------------
>IC.663.T.D9
MRVKETKKNCWP-L--RDTL-----ILRGTLLLGMLMI-CSA--AGSLWVTVYYGVPVWKEATTTLFCASDAKAYDTEAHNVWATHACVPTDPNPQEMVLE-NVTENYNMWKNSMVDQMHEDIISLWDQSLKPCVKLTP-LC---VTLNCVTLNCTNNSRC------------------------NFTDNESREQLKNCSFNVT-TS-IKDKM-QRAYAIFDRMDIVPIDN-------------------SDN------TSYMLINCNTSVITQACPKISFEPIPIHYCAPAGFAILKCNDKRFNGTGPCTNVSTVQCTHGIRPVVSTQLLLNGSLAEEEVIIRSENFTDNAKTIIVQLNKSITINCTRPNNN-TRRGIHI---GPG----R-A-----FYATGEIIGDIRQAHCTLNGTAWNDTLKQIVIKLRE--QFG---SNKTINFN-QSSGGDPEIMMHSFNCGGEFFYCDTAKLFNSTWLSNSTW-----------NNDTQETNDSTIILQCRIKQIINRWQEVGKAMYAPPIAGQIRCLSNITGLILTRDGG------NNRNESDPETFRPGGGNMKDNWRSELYKYKVVKIEPLGVAPTKAKRRVVQREKRA-IGTLGAMFLGFLGAAGSTMGAASMTLTVQARQLLSGIVQQQS-NLLRAIEAQQHLLQLTVWGIKQLQARLLAVERYLKDQQLLGIWGCSGKLICTTTVPWNASWS--NRS-LEEIWNNMTWMEWEREINNYTGLIYTLIEESQNQQEKNEQELLELDKWASLWNWFSITQWLWYIKIFIMIVGGLVGLRIVFVILSVVNRVRQGYSPLSLQT-RLPTQRGPDRPEGIGEEGGEQDRDRSGVLVNGLLALIWIDLRSLCLFSYHRLRDLLLIVARIVELLGR-------RGWEALKYWWNLLQYWSQELKNSAVSLFNAFAIAVAEGTDRVIEVIQRIGRGILHIPVRIRQGLERALL---------------
>IC.663.T.G3
MRVKETKKNCWP-L--RDTL-----ILRGTLLLGMLMI-CSA--AGSLWVTVYYGVPVWKEATTTLFCASDAKAYDTEAHNVWATHACVPTDPNPQEMVLE-NVTENYNMWKNSMVDQMHEDIISLWDQSLKPCVKLTP-LC---VTLNCVTLNCTNNSRC------------------------NFTDNESREQLKNCSFNVT-TS-IKDKM-QRAYAIFDRMDIVPIDN-------------------SDN------TSYMLINCNTSVITQACPKISFEPIPIHYCAPAGFAILKCNDKRFNGTGPCTNVSTVQCTHGIRPVVSTQLLLNGSLAEEEVIIRSENFTDNAKTIIVQLNKSITINCTRPNNN-TRRGIHI---GPG----R-A-----FYATGEIIGDIRQAHCTLNGTAWNDTLKQIVIKLRE--QFG---SNKTINFN-QSSGGDPEIMMHSFNCGGEFFYCDTAKLFNSTWLSNSTW-----------NNDTQETNDSTIILQCRIKQIINRWQEVGKAMYAPPIAGQIRCLSNITGLILTRDGG------NNRNESDPETFRPGGGNMKDNWRSELYKYKVVKIEPLGVAPTKAKRRVVQREKRA-IGTLGAMFLGFLGAAGSTMGAASITLTVQARQLLSGIVQQQS-NLLRAIEAQQHLLQLTVWGIKQLQARLLAVERYLKDQQLLGIWGCSGRLICTTTVPWNASWS--NRS-LEEIWNNMTWMEWEREINNYTGLIYTLIEESQNQQEKNEQELLELDKWASLWNWFSITQWLWYIKIFIMIVGGLVGLRIVFVILSVVNRARQGYSPLSLQT-RLPTQRGPDRPEGIGEEGGEQDRDRSGVLVNGLLALIWIDLRSLCLFSYHRLRDLLLIVARIVELLGR-------RGWEALKYWWNLLQYWSQELKNSAVSLFNAFAIAVAEGTDRVIEVIQRIGRGILHIPVRIRQGLERALL---------------
>IC.663.T.G6
MRVKETKKNCWP-L--RDTL-----ILRGTLLLGMLMI-CSA--AGSLWVTVYYGVPVWKEATTTLFCASDAKAYDTEAHNVWATHACVPTDPNPQEMVLE-NVTENYNMWKNSMVDQMHEDIISLWDQSLKPCVKLTP-LC---VTLNCVTLNCTNNSRC------------------------IFTDNESREQLKNCSFNVT-TS-IKDKM-QRAYAIFDRMDIVPIDN-------------------SDN------TSYMLINCNTSVITQACPKISFEPIPIHYCAPAGFAILKCNDKRFNGTGPCTNVSTVQCTHGIRPVVSTQLLLNGSLAEEEVIIRSENFTDNAKTIIVQLNKSITINCTRPNNN-TRRGIHI---GPG----R-A-----FYATGEIIGDIRQAHCTLNGTAWNDTLKQIVTKLRE--QFG---SNKTINFN-QSSGGDPEIMMHSFNCGGEFFYCDTAKLFNSTWLSNSTW-----------NNDTQETNDSTIILQCRIKQIINRWQEVGKAMYAPPIAGQIRCLSNITGLILTRDGG------NNRNESDPETFRPGGGNMKDNWRSELYKYKVVKIEPLGVAPTKAKRRVVQREKRA-IGTLGAMFLGFLGAAGSTMGAASMTLTVQARQLLSGIVQQQS-NLLRAIEAQQHLLQLTVWGIKQLQARLLAVERYLKDQQLLGIWGCSGRLICTTTVPWNASWS--NRS-LEEIWNNMTWMEWEREINNYTGLIYTLIEESQNQQEKNEQELLELDKWASLWNWFSITQWLWYIKIFIMIVGGLVGLRIVFVILSVVNRARQGYSPLSLQT-RLPTQRGPDRPEGIGEEGGEQDRDRSGVLVNGLLALIWIDLRSLCLFSYHRLRDLLLIVARIVELLGR-------RGWEALKYWWNLLQYWSQELKNSAVSLFNAFAIAVAEGTDRVIEVIQRIGRGILHIPVRIRQGLERALL---------------
>IC.665.0.A1
MRAMETKKNCQH-LWRG-----------GTLLLGMLMI-CSA--TEQLWVTVYYGVPVWKEATTTLFCASDAKTYEKEAHNVWATHACVPTDPNPQEVELK-NVTENFNMWKNYMAEQMHEDIISLWDQSLKPCVKLTP-LC---ITLNCTDWTNGTNSNNT--------------------TNNTTRSPLEEGEVKNCSFDVT-TG-LMNKW-KKEYALFYRLDVEPIEG--------------------DN------TSYRLIRCNTSVITQACPKVSFEPIPIHYCAPAGFAILKCNDKEFNGIGTCYNVSTVQCTHGIKPVISTQLLLNGSLAEKEVVIRSENFTNNAKVIIVQLNETVQINCTRPNNS-TTKGIRV---GPG----R-A-----IYAATRIIGDIRQAHCNISRTKWNKTLQLIVEKLRK--QFG---ENKTIAFN-KSSGGDPEIVMHSFNCGGEFFYCNTTKLFNSTWPSNG---------------TQELNSTDTITLPCRIKQIINMWQGVGKAMYAPPIEGRISCSSNITGLLLTRDGG-------NDGTNTTETFRPGGGDMKDNWRSELYKYKVVQIEPLGIAPTKAKRRVVQREKRA-LG-IGALFLGFLGAAGSAMGAASMALTVQARQLLTGIVQQQN-NLLRAIEAQQHMLQLTVWGIKQLQARVLAVERYLRDQQLLGIWGCSGKLICTTAVPWNTSWS--DKN-LSDIWGNMTWMQWEKEIDNYTDIIYSLLERSQNQQEKNEQELLELDKWASLWNWFDISNWLWYIKIFIMIVGGLIGLRIVFTVLSIVNRVRQGYSPLSLQT-LLPAQRGPDRPEGIEEEGGERDRDRSGTSANGFLAIIWVDLRSLCLFSYHLLRDLLLIVARGVELLGR-------RGWEILKYWWNLLQYWSQELKNSAVSLLNATAIAVAEGTDRIIEVLQRFGRGILHIPTRIRQGLERALL---------------
>IC.665.0.C8
MRAMETKKNYQH-LWRG-----------GILLLGMLMI-CSA--GEQLWVTVYYGVPVWKEAITTLFCASDAKTYEKEAHNVWATHACVPTDPNPQEVELK-NVTENFNMWKNYMAEQMHEDIISLWDQSLKPCVKLTP-LC---ITLNCTDWTNGTNSNNT--------------------TNNTTRSPLEEGEVKNCSFDVT-TG-LMNKW-KKEYALFYRLDVEPIEG--------------------DN------NSYRLIRCNTSVITQACPKVSFEPIPIHYCAPAGFAILKCNDKEFNGIGTCYNVSTVQCTHGIKPVISTQLLLNGSLAEKEVVIRSENFTNNAKVIIVQLNETVQINCTRPNNS-TTKGIRV---GPG----R-A-----IYAATRIIGDIRQAHCNISRTKWNKTLQLIVEKLRK--QFG---ENKTIAFN-KSSGGDPEIVMHSFNCGGEFFYCNTTKLFNSTWPSNG---------------TQELNSTDTITLPCRIKQIINMWQGVGKAMYAPPIEGRIICSSNITGLLLTRDGG-------NDGTNTTETFRPGGGDMKDNWRSELYKYKVVQIEPLGIAPTKAKRRVVQREKRA-LG-IGALFLGFLGAAGSAMGAASMALTVQARQLLTGIVQQQN-NLLRAIEAQQHMLQLTVWGIKQLQARVLAVERYLRDQQLLGIWGCSGKLICTTAVPWNTSWS--DKN-LSVIWGNMTWMQWEKEIDNYTGVIYSLLEQSQNQQEKNEQELLELDKWASLWNWFDISNWLWYIKIFIMIVGGLIGLRIVFTVLSIVNRVRQGYSPLSLQT-LLPAQRGPDRPEGIEEEGGERDRDRSGTSANGFLAIIWVDLRSLCLFSYHLLRDLLLIVARGVELLGR-------RGWEILKYWWNLLQYWSQELKNSAVSLLNATAIAVAEGTDRIIEVLQRFGRGILHIPTRIRQGLERALL---------------
>IC.665.0.D3
MRAKEIRKNCQH-LWRG-----------GTLLLGMLMI-CSA--GEQLWVTVYYGVPVWKEATTTLFCASDAKTYEKEAHNVWATHACVPTDPNPQEVELK-NVTENFNMWKNYMAEQMHEDIISLWDQSLKPCVKLTP-LC---ITLNCTDWTNGTNSNNT--------------------TNNTTRSPLEEGEVKNCSFDVT-TG-LMNKW-KKEYALFYRLDVEPIEG--------------------DN------TSYRLIRCNTSVITQACPKVSFEPIPIHYCAPAGFAILKCNDKEFNGIGTCYNVSTVQCTHGIKPVISTQLLLNGSLAEKEVVIRSENFTNNAKVIIVQLNETVQINCTRPNNS-TTKGIRV---GPG----R-A-----IYAATRIIGDIRQAHCNISRAKWNKTLQLIVEKLRK--QFG---ENKTIAFN-KSSGGDPEIVMHSFNCGGEFFYCNTTKLFNSTWPSNG---------------TQELNSTDTITLPCRIKQIINMWQGVGKAMYAPPIEGRISCSSNITGLLLTRDGG-------NDGTNTTETFRPGGGDMKDNWRSELYKYKVVQIEPLGIAPTKAKRRVVQREKRA-LG-IGALFLGFLGAAGSAMGAASMALTVQARQLLTGIVQQQN-NLLRAIEAQQHMLQLTVWGIKQLQARVLAVERYLRDQQLLGIWGCSGKLICTTAVPWNTSWS--DKN-LSVIWGNMTWMQWEKEIDNYTGVIYSLLEQSQNQQEKNEQELLELDKWASLWNWFDISNWLWYIKIFIMIVGGLIGLRIVFTVLSIVNRVRQGYSPLSLQT-LLPAQRGPDRPEGIEEEGGERDRDRSGTSANGFLAIIWVDLRSLCLFSYHLLRDLLLIVARGVELLGR-------RGWEILKYWWNLLQYWSQELKNSAVSLLNATAIAVAEGTDRIIEVLQRFGRGILHIPTRIRQGLERALL---------------
>IC.665.0.D6
MRAKETKKNYQH-LWRG-----------GTLLLGMLMI-CSA--TEQLWVTVYYGVPVWKEATTTLFCASDAKAYEKEAHNVWATHACVPTDPNPQEVFL--NVTENFNMWKNYMAEQMHEDIISLWDQSLKPCVKLTP-LC---VTLNCTDWKSKSNSTG----------------------NVTTNNTLEGGEVKECSFNIT-TG-LRDKW-RKEHALFYKLDVVQIEGG-------------------SN------TSYRLITCNTSVITQACPKVSFEPIPIHYCAPAGFAILKCNDKEFNGTGTCNNVSTVQCTHGIRPVISTQLLLNGSLAEEEVVIRSENFTNNAKTIIVQLNETVQINCTRPGNN-TSKGIHI---GPG----G-A-----IYATGQIIGDIRQAHCNISRAKWNNTLQLIVEKLRK--QFG---ENKTIAFN-QSSGGDPEIVMHSFNCGGEFFYCNTTPLFNSTWPSNS---------------TQELNSTETITLPCRIKQIINMWQGVGKAMYAPPIRGNISCSSNITGLLLTRDGG------KDNRTNDTEIFRPGGGDMRDNWRSELYKYKVVKIEPLGIAPTKAKRRVVQREKRA-VG-IGALFLGFLGAAGSTMGAASVTLTVQARQLLSGIVQQQN-NLLRAIEAQQHMLQLTVWGIKQLQARVLAVERYLRDQQLLGIWGCSGKLICTTTVPWNTSWS--NKS-YEYIWENMTWMQWEKEIDNYTDIIYSLLERSQNQQEKNEQELLELDKWASLWNWFDISNWLWYIKIFIMIVGGLIGLRIVFTVLSIVNRVRQGYSPLSLQT-LLPVQRGPDRPEGIEEEGGERDRNRSGYSANGFLAIIWVDLRSLCLFSYHLLRDLLLIVARVVELLGR-------RGWEILKYWWNLLQYWSQELKNSAVSLLNATAIAVAEGTDRIIEVLQRFGRGILHIPTRIRQGLERALL---------------
>IC.669.L.E2
MTVMGIRKNWQL-LWKW-----------GTMLLGMLMI-CSA--TEQLWVTVYYGVPVWKEATTTLFCASDAKAYDTEVHNVWATHACVPTDPNPQEVELK-NVTENFNMWKNDMVEQMHEDIISLWDESLKPCVKLTP-LC---VTLNCTNATITTNTTSSTAS--------------PTSTTSRWEIKEDSGEIKNCSFNIT-TS-LRDKL-QKEYALFYKSDVVQIDS-----------------TNHSY------RSYRLISCNTSVLTQACPKTSFEPIPIHYCAPAGFAILKCRDKRFNGTGPCTNVSTVQCTHGIRPVVSTQLLLNGSLAEEEVVIRSENISDNAKTIIVQLKEPVKIDCTRPNNN-TRRSIHI---SPG----G-V-----FYATGDIIGDIRKAYCNVNRTQWNDTLRQIAEKLRE--KF-----NKTIIFS-QSAGGDPEIVMHSFNCGGEFFYCNTTQLFDSTWYTNGTW----------NSTNSNDTENAILILPCRIKQIINMWQGVGKAMYAPPIKGLIKCSSNITGLLLTRDGG-------KSNNTNNETFRPGGGNMKDNWRSELYKYKVVKIEPLGVAPTKAKRRTVQREKRA-MG-IGALFLGFLGAAGSTMGAASVTLTVQARQLLSGIVQQQS-NLLRAIEAQQHMLQLTVWGIKQLQARVLAVERYLKDQQLLGIWGCSGKLICTTSVPWNTSWS--NKS-QDEIWNNMTWMQWEKEIDNYTKEIYTLIEQTQNQQEKNEHDLLELDKWASLWSWFDISNWLWYIRIFIIIVGGLIGLRIVFTVLSIVNRVRQGYSPLSFQT-RLPTPRGPDRPGGIEEEGGDNDRDRSGLLVDGFLAIFWVDIRSLCLFSYHRLRDLILILARILELLGR-------RGWEALKYWWNLLQYWIQELKNSAISLFNATAVAVAEGTDRIIEVFQRTVTAILNIPRRIRQGLERALL---------------
>IC.669.L.E8
MTVMGIRKNWQL-LWKW-----------GTMLLGMLMI-CSA--TEQLWVTVYYGVPVWKEATTTLFCASDAKAYDTEVHNVWATHACVPTDPNPQEVELK-NVTENFNMWKNDMVEQMHEDIISLWDESLKPCVKLTP-LC---VTLNCTNATITTNTTSSTAS--------------PTSTTSRWEIKEDSGEIKNCSFNIT-TS-LRDKL-QKEYALFYKSDVVQIDS-----------------TNHSY------RSYRLISCNTSVLTQACPKTSFEPIPIHYCAPAGFAILKCRDKRFNGTGPCTNVSTVQCTHGIRPVVSTQLLLNGSLAEEEVVIRSENISDNAKTIIVQLKEPVKIDCTRPNNN-TRKSIHI---SPG----G-V-----FYATGDIIGDIRKAYCNVNRTQWNDTLRQIAEKLRE--KF-----NKTIIFS-QSAGGDPEIVMHSFNCGGEFFYCNTTQLFDSTWYTNGTW----------NSTNSNDTKNAILILPCRIKQIINMWQGVGKAMYAPPIKGLIKCSSNITGLLLTRDGG-------KSNNTNNETFRPGGGNMKDNWRSELYKYKVVKIEPLGVAPTKAKRRTVQREKRA-MG-IGALFLGFLGAAGSTMGAASVTLTVQARQLLSGIVQQQS-NLLRAIEAQQHMLQLTVWGIKQLQAKVLAVERYLKDQQLLGIWGCSGKLICTTSVPWNTSWS--NKS-QDEIWNNMTWMQWEKEIDNYTKEIYTLIEQTQNQQEKNEHDLLELDKWASLWSWFDISNWLWYIRIFIMIVGGLIGLRIVFTVLSIVNRVRQGYSPLSFQT-RLPTPRGPDRPGGIEEEGGDNDRDRSGLLVDGFLAIFWVDIRSLCLFSYHRLRDLILILARILELLGR-------RGWEALKYWWNLLQYWIQELKNSAISLFNATAVAVAEGTDRIIEVFQRTVTAILNIPRRIRQGLERALL---------------
>IC.669.L.E9
MTVMGIRKNWQL-LWKW-----------GTMLLGMLMI-CSA--TEQLWVTVYYGVPVWKEATTTLFCASDAKAYDTEVHNVWATHACVPTDPNPQEVELK-NVTENFNMWKNDMVEQMHEDIISLWDESLKPCVKLTP-LC---VTLNCTNATITTNTTSSTAS--------------PTSTTSRWEIKEDSGEIKNCSFNIT-TS-LRDKL-QKEYALFYKSDVVQIDS-----------------TNHSY------RSYRLISCNTSVLTQACPKTSFEPIPIHYCAPAGFAILKCRDKRFNGTGPCTNVSTVQCTHGIRPVVSTQLLLNGSLAEEEVVIRSENISDNAKTIIVQLKEPVKIDCTRPNNN-TRRSIHI---SPG----G-V-----FYATGDIIGDIRKAYCNVNRTQWNDTLRQIAEKLRE--KF-----NKTIIFS-QSAGGDPEIVMHSFNCGGEFFYCNTTQLFDSTWYTNGTW----------NSTNSNDTENAILILPCRIKQIINMWQGVGKAMYAPPIKGLIKCSSNITGLLLTRDGG-------KSNNTNNETFRPGGGNMKDNWRSELYKYKVVKIEPLGVAPTKAKRRTVQREKRA-MG-IGALFLGFLGAAGSTMGAASVTLTVQARQLLSGIVQQQS-NLLRAIEAQQHMLQLTVWGIKQLQARVLAVERYLKDQQLLGIWGCSGKLICTTSVPWNTSWS--NKS-QDEIWNNMTWMQWEKEIDNYTKEIYTLIEQTQNQQEKNEHDLLELDKWASLWSWFDISNWLWYIRIFIMIVGGLIGLRIVFTVLSIVNRVRQGYSPLSFQT-RLPTPRGPDRPGGIEEDGGDNDRGRSGLLVDGFLAIFWVDIRNLCLFSYHRLRDLILILARILELLGR-------RGWEALKYWWNLLQYWIQELKNSAISLFNATAVAVAEGTDRIIEVFQRTVTAILNIPRRIRQGLERALL---------------
>IC.669.L.H8
MTVMGIRKNWQL-LWKW-----------GTMLLGMLMI-CSA--TEQLWVTVYYGVPVWKEATTTLFCASDAKAYDTEVHNVWATHACVPTDPNPQEVELK-NVTENFNMWKNDMVEQMHEDIISLWDESLKPCVKLTP-LC---VTLNCTDAKNTTSNPTATT----------------STTTDMWKIKEDPGEIKNCSFNVT-TS-IRDRL-QKEHALFYKSDVVQIDN-----------------TNHSY------RSYRLISCNTSVITQACPKISFEPIPIHYCAPAGFAILKCRDKKFNGTGPCTNVSTVQCTHGIRPVVSTQLLLNGSLAKEEVVIRSENISDNAKTIIVQLKEPVKIDCTRPNNN-TRRSIHI---GPG----R-P-----FYATGDIIGDIRKAYCNISRTHWNKALEEIVKKLRE--KFE----NKTIIFN-QSAGGDPEIVMHSFNCGGEFFYCNTTHLFNSTWNSTSTWN---------SSDIAGIHNETDLILPCRIKQIINMWQEVGKAMYAPPIKGLIKCSSNITGLLLTRDGG---------DNTNNETFRPGGGNMKDNWRSELYKYKVVKIEPLGVAPTKAKRRTVQREKRA-MG-IGALFLGFLGAAGSTMGAASVTLTVQARQLLSGIVQQQS-NLLRAIEAQQHMLQLTVWGIKQLQARVLAVERYLKDQQLLGIWGCSGKLICTTSVPWNISWS--NKS-QDEIWNNMTWMQWEKEINNYTQEIYTLIEQSQNQQEKNEQDLLELDKWASLWSWFSITNWLWYIRIFIMIVGGLIGLRIVFTVLSIVNRVRQGYSPLSFQT-RLPTPRGPDRPGGIEEDGGDNDRGRSGLLVDGFLAIFWVDIRSLCLFSYHRLRDLILILARILELLGR-------RGWEALKYWWNLLQYWIQELKNSAISLFNATAVAVAEGTDRIIEVFQRTVTAILNIPRRIRQGLERALL---------------
>IC.669.N.B8
MTVMGIRKNWQL-LWKW-----------GTMLLGMLMI-CSA--TEQLWVTVYYGVPVWKEATTTLFCASDAKAYDTEVHNVWATHACVPTDPNPQEVELE-NVTENFNMWKNDMVEQMHEDIISLWDESLKPCVKLTP-LC---VTLNCTDAKNTTNTTSPTNT--------------PSNTTDMWKITEDPGEIKNCSFNVT-TS-IRDKL-QKERALFYKSDVVQIDN-----------------TTDSY------GSYRLISCNTSVLTQACPKISFEPIPIHYCAPAGFAILKCRDTKFNGTGPCANVSTVQCTHGIRPVVSTQLLLNGSLAEGEVIIRSENISDNTKTIIVQLKEPVTINCTRPNNN-TRKSIPI---VPG----G-V-----FYATGDIIGDIRKAYCKVNGTQWNDTLKQIVGKLRE--KF-----NKTIIFN-QSSGGDPEIVMHSFNCGGEFFYCNTTQLFDSTWYTNNT-------------WNSTNSNDTILILPCRIKQIINMWQGVGKAMYAPPIKGLIQCSSNITGLLLTRDGG-------ESNNTNNETFRPGGGNMKDNWRSELYKYKVVKIEPLGVAPTKAKRRTVQREKRA-MG-IGALFLGFLGAAGSTMGAASVTLTVQARQLLSGIVQQQS-NLLRAIEAQQHMLQLTVWGIKQLQARVLAVERYLKDQQLLGIWGCSGKLICTTSVPWNISWS--NRS-QDEIWNNMTWMQWEKEIDNYTNIIYTLLEQSQNQQEKNEQDLLELDKWASLWSWFSITNWLWYIRIFIMIVGGLIGLRIVFTVLSIVNRVRQGYSPLSFQT-RLPTPRGPDRPGGIEEEGGDNDRGRSGLLVDGFLAIFWVDIRNLCLFSYHRLRDLILILARIVELLGR-------RGWEALKYWWNLLQYWIQELKNSAISLFNATAVAVAEGTDRIIEVFQRAVTAILNIPRRIRQGLERALL---------------
>IC.669.N.C10
MTVMGIRKNWQL-LWKW-----------GTMLLGMLMI-CSA--TEQLWVTVYYGVPVWKEATTTLFCASDAKAYDTEVHNVWATHACVPTDPNPQEVELQ-NVTENFNMWKNDMVEQMHEDIISLWDESLKPCVKLTP-LC---VTLNCTDAKNTTNTTSPTNT--------------PSNTTDMWKITEDPGEIKNCSFNVT-TS-IRDKL-QKERALFYKSDVVQIDN-----------------ITNSY------GSYRLISCNTSVLTQACPKISFEPIPIHYCAPAGFAILKCRDTKFNGTGPCTNVSTVQCTHGIRPVVSTQLLLNGSLAEGEVIIRSENISDNTKTIIVQLKEPVTINCTRPNNN-TRKSIHM---GPG----G-I-----FYATGDIIGDIRKAYCKVNGTQWNDTLRQIVGKLRE--NF-----NKTIIFN-QSSGGDPEIVMHSFNCGGEFFYCNTTQLFDSTWYTNDT-------------WNSTNSNDTILILPCRIKQIINMWQGVGKAMYAPPIKGLIQCSSNITGLLLTRDGG-------ESNNTNNETFRPGGGNMKDNWRSELYKYKVVKIEPLGVAPTKAKRRTVQREKRA-MG-IGALFLGFLGAAGSTMGAASVTLTVQARQLLSGIVQQQS-NLLRAIEAQQHMLQLTVWGIKQLQARVLAVERYLKDQQLLGIWGCSGKLICTTSVPWNTSWS--NKS-QDEIWNNMTWMQWEKEIDNYTNVIYTLLEQSQNQQEKNEQDLLELDKWASLWSWFSITNWLWYIKIFIMIVGGLIGLRIVFTVLSIVNRVRQGYSPLSFQT-RLPTPRGPDRPGGIEEEGGDNDRGRSGLLVDGFLAIFWVDIRSLCLFSYHRLRDLILILARILELLGR-------RGWEVLKYWWNLLQYWIQELKNSAISLFNATAVAVAEGTDRIIEVFQRTVTAILNIPRRIRQGLERALL---------------
>IC.669.N.C3
MTVMGIRKNWQL-LWKW-----------GTMLLGMLMI-CSA--TEQLWVTVYYGVPVWKEATTTLFCASDAKAYDTEVHNVWATHACVPTDPNPQEVELE-NVTENFNMWKNDMVEQMHEDIISLWDESLKPCVKLTP-LC---VTLNCTDAKNTTNTTSPTNT--------------PSNTTDMWKITEDPGEIKNCSFNVT-TN-IRDKI-QNIYALFYRLDVVPISN-------------------TSN------TSYMLISCNTSTITQACPKISFEPIPIHYCAPAGFAILKCRDKQFNGTGPCTNVSTVQCTHGIRPVVSTQLLLNGSLAEKEVVIRSENISDNAKTIIVQLTEPVIINCTRPNNN-TRRSIHM---GPR----G-V-----FYATGDIIGDIRKAYCEVNKTQWNQALEEIVKKLRE--KF-----NKTIIFS-QSSGGDPEIVMHSFNCGGEFFYCNTTQLFNSTWYTNSTWN---------SSEIAGKHNGTDLILPCRIKQIINMWQGVGKAMYAPPIKGLIKCSSNITGLLLTRDGG-------ESNNTNNETFRPGGGNMKDNWRSELYKYKVVKIEPLGVAPTKAKRRTVQREKRA-MG-IGALFLGFLGAAGSTMGAASVTLTVQARQLLSGIVQQQS-NLLRAIEAQQHMLQLTVWGIKQLQARVLAVERYLKDQQLLGIWGCSGKLICTTSVPWNTSWS--NKS-QDEIWNNMTWMQWEKEIDNYTNVIYTLLEQSQNQQEKNEQDLLELDKWASLWSWFSISNWLWYIRIFIMIVGGLIGLRIVFTVLSIVNRVRQGYSPLSFQT-RLPTPRGPDRPGGIEEDGGDNDRGRSGLLVDGFLAIFWVDIRNLCLFSYHRLRDLLLILARIVELLGR-------RGWEALKYWWNLLQYWIQELKNSAISLFNATAVAVAEGTDRIIEVFQRAFTAILNIPRRIRQGLERALL---------------
>IC.669.N.E6
MTVMGIRKNWQL-LWKW-----------GTMLLGMLMI-CSA--TEQLWVTVYYGVPVWKEATTTLFCASDAKAYDTEVHNVWATHACVPTDPNPQEVELQ-NVTENFNMWKNDMVEQMHEDIISLWDESLKPCVKLTP-LC---VTLNCTDANNTASNTTSPINGTVR------NTTINSTTTDKWKIEEEAGEIKNCSFNVT-TN-IRDKI-QNIYALFYRLDVVPISN-------------------TSN------TSYMLISCNTSTITQACPKISFEPIPIHYCAPAGFAILKCRDKQFNGTGPCTNVSTVQCTHGIRPVVSTQLLLNGSLAEKEVVIRSENISDNAKTIIVQLTEPVIINCTRPNNN-TRRSIHM---GPG----G-V-----VYATGDIIGDIRKAYCEVNRTQWNDTLRQIAEKLRE--KF-----NKAIIFN-QSTGGDPEIVMHSFNCGGEFFYCNTTQLFDSTWYTNGS-------------TNSNDTKNATLILPCRIKQIINMWQGVGKAMYAPPIKGLIKCSSNITGLLLTRDGG-------ESNNTNNETFRPGGGNMKDNWRSELYKYKVVKIEPLGVAPTKAKRRTVQREKRA-MG-IGALFLGFLGAAGSTMGAASVTLTVQARQLLSGIVQQQS-NLLRAIEAQQHMLQLTVWGIKQLQARVLAVERYLKDQQLLGIWGCSGKLICTTSVPWNTSWS--NKS-QDEIWNNMTWMQWEKEIDNYTNVIYTLLEQSQNQQEKNEQDLLELDKWASLWSWFSITNWLWYIKIFIMIVGGLIGLRIVFTVLSIVNRVRQGYSPLSFQT-RLPTPRGPDRPGGIEEDGGDNDRGRSGLLVDGFLAIFWVDIRNLCLFSYHRLRDLILILARIVELLGR-------RGWEVLKYWWNLLQYWIQELKNSAISLFNATAVAVAEGTDRIIEVFQRAVTAILNIPRRIRQGLERALL---------------
>IC.669.S.C1
MTVMGIRKNWQL-LWKW-----------GTMLLGMLMI-CSA--TEQLWVTVYYGVPVWKEATTTLFCASDAKAYDTEVHNVWATHACVPTDPNPQEVELQ-NVTENFNMWKNDMVEQMHEDVISLWDESLKPCVKLTP-LC---VTLNCTNATIATKTTTSSPTSSP---------NIISTTTNRWEITEDPEEIKNCSFNVT-TS-IRDKL-QKERALFYKSDVVQIEN-----------------TNDSY------RSYRLISCNTSVLTQACPKTSFEPIPIHYCAPAGFAILKCRDKKFNGTGPCTNVSTVQCTHGIRPVVSTQLLLNGSLAEGEVIIRSENISDNTKTIIVQLKEPVTINCTRPNNN-TRKSIPI---VPG----G-V-----FYATGDIIGDIRKAYCKVNGTQWNDTLKQIVGKLRE--NF-----NKTIIFN-HSSGGDPEIVMHSFNCGGEFFYCNTTQLFDSTWYTND---------------TWNSSNDTILILPCRIKQIINMWQGVGKAMYAPPIKGLIQCSSNITGLLLTRDGG--------ENNTNNETFRPGGGNMKDNWRSELYKYKVVKIEPLGVAPTKAKRRTVQREKRA-AG-IGALFLGFLGAAGSTMGAASVTLTVQARQLLSGIVQQQS-NLLRAIEAQQHMLQLTVWGIKQLQARVLAVERYLKDQQLLGIWGCSGKLICTTSVPWNTSWS--NKS-QDEIWNNMTWMQWEKEIDNYTNVIYTLLEQSQNQQEKNEQDLLELDKWASLWSWFSISNWLWYIRIFIMIVGGLIGLRIVFTVLSIVNRVRQGYSPLSFQT-RLPTPRGPDRPGGIEEDGGDNDRGRSGLLVDGFLAIFWVDIRNLCLFSYHRLRDLILILARIVELLGR-------RGWEALKYWWNLLQYWIQELKNSAISLFNATAVAVAEGTDRIIEVFQRIVTAILNIPRRIRQGLERALL---------------
>IC.669.S.F12
MTVMGIRKNWQL-LWKW-----------GTMLLGMLMI-CSA--TEQLWVTVYYGVPVWKEATTTLFCASDAKAYDTEVHNVWATHACVPTDPNPQEVELT-NVTENFNMWKNDMVEQMHEDIISLWDESLKPCVKLTP-LC---VTLNCTNATIATKTTTSSPTGSP---------NITSTTTNRWEITENPEEIKNCSFNVT-TS-IRDKL-QKERALFYKSDVVQIDT-----------------TNDSY------KSYRLISCNTSVLTQACPKTSFEPIPIHYCAPAGFAILKCRDKQFNGTGPCTNVSTVQCTHGIRPVVSTQLLLNGSLAEGEVIIRSENISDNTKTIIVQLKDPVKIECIRPNNN-TRKSIPI---VPG----G-V-----FYATGDIIGDIRKAYCKVNGTQWNDTLKQIVGKLRE--KF-----NKTIIFS-QSSGGDPEIVMHSFNCGGEFFYCNTSKLFNSTWNSTST-------------LNSTNSKNATLILPCRIKQIINMWQGVGKAMYAPPIKGLIQCSSNITGLLLTRDGG-------NSNNTNNETFRPEGGNMKDNWRSELYKYKVVKIEPLGVAPTKAKRRTVQREKRA-AG-IGALFLGFLGAAGSTMGAASVTLTVQARQLLSGIVQQQS-NLLRAIEAQQHMLQLTVWGIKQLQARVLAVERYLKDQQLLGIWGCSGKLICTTSVPWNISWS--NRS-QDEIWNNMTWMQWEKEIDNYTNVIYTLLEQSQNQQEKNEQDLLELDKWASLWSWFSITNWLWYIRIFIMIVGGLIGLRIVFTVLSIVNRVRQGYSPLSFQT-RLPTPRGPDRPGGIEEDGGDNDRGRSGLLVDGFLAIFWVDIRNLCLFSYHRLRDLILILARIVELLGR-------RGWEALKYWWNLLQYWIQDLKIIAISLFNATAVAVAEGTDRIIEVFQRAVTAILNIPRRIRQGLERALL---------------
>IC.669.S.G6
MTVMGIRKNWQL-LWKW-----------GTMLLGMLMI-CSA--TEQLWVTVYYGVPVWKEATTTLFCASDAKAYDTEVHNVWATHACIPTDPNPQEVELE-NVTENFNMWKNDMVEQMHEDIISLWDESLKPCVKLTP-LC---VTLNCTDANNTASNTTSPPITTSTISKTTSPTTTPRTTTDKWQIKEDPGEIKNCSFNVT-TN-IRDKI-QNIYALFYRLDVVPISN-------------------TSN------TSYMLISCNTSTITQACPKISFEPIPIHYCAPPGFAILKCRDKQFNGTGPCTNVSTVQCTHGIRPVVSTQLLLNGSLAEGEVIIRSENISDNTKTIIVQLKEPVTINCTRPNNN-TRKSVRI---GPG----G-V-----FYATGDIIGDIRKAYCKVNRTQWNDTLKQIVGKLRE--KF-----NKTIIFS-QSAGGDPEIVMHSFNCGGEFFYCNTTQLFDSTWYTNGTWNSTN---GAWNSTNSNDTTNATLILPCRIKQIINMWQGVGKAMYAPPIKGLIKCSSNITGLLLTRDGG-------ESNNTNNETFRPGGGNMKDNWRSELYKYKVVKIEPLGVAPTKAKRRTVQREKRA-MG-IGALFLGFLGAAGSTMGAASVTLTVQARQLLSGIVQQQS-NLLRAIEAQQHMLQLTVWGIKQLQARVLAVERYLKDQQLLGIWGCSGKLICTTSVPWNTSWS--NKS-QDEIWNNMTWMQWEKEIDNYTNVIYTLLEQSQNQQEKNEQDLLELDKWASLWSWFSISNWLWYIRIFIMIVGGLIGLRIVFTVLSIVNRVRQGYSPLSFQT-RLPTPRGPDRPGGIEEEGGDNDRGRSGLLVDGFLTIFWVDIRNLCLFSYHRLRDLILILARIVELLGR-------RGWEALKYWWNLLQYWIQELKNSAISLFNATAVAVAEGTDRIIEVFQRAFRAILNIPRRIRQGLERALL---------------
>IC.669.T.G10
MTVMGIRKNWQL-LWKW-----------GTMLLGMLMI-CSA--TEQLWVTVYYGVPVWKEATTTLFCASDAKAYDTEVHNVWATHACVPTDPNPQEVELQ-NVTENFNMWKNDMVEQMHEDIISLWDESLKPCVKLTP-LC---VTLNCTDANNTASNTTSPIHSAAR------NTTINNTTTDKWKIEEDPGEIKNCSFNVT-TN-IRDKI-QNIYALFYRLDVVPIAN-------------------ASN------TSYMLISCNTSTITQACPKISFEPIPIHYCAPAGFAILKCRDTKFNGTGPCTNVSTVQCTHGIRPVVSTQLLLNGSLAEEEVVIRSENISDNAKTIIVQLTKPVGIDCTRPNNN-TRRSIHM---GPG----G-P-----IYATGAIIGDIRKAYCNISKTQWNQALEEVVKKLRE--KF-----NKTIIFS-QSSGGDPEIVMHSFNCGGEFFYCNTTRLFNSTWNSTSAWN---------SSDIEGTHNGTDLILPCRIKQIINMWQGVGKAMYAPPIKGLIKCSSNITGLLLTRDGG-------NDDNPNNETFRPEGGNMKDNWRSELYKYKVVKIEPLGVAPTKAKRRTVQREKRA-MG-IGALFLGFLGAAGSTMGAASVTLTVQARQLLSGIVQQQS-NLLRAIEAQQHMLQLTVWGIKQLQARVLAVERYLKDQQLLGIWGCSGKLICTTSVPWNTSWS--NKS-QDEIWNNMTWMQWEKEIDNYTNVIYTLLEQSQNQQEKNEQDLLELDKWASLWSWFSITNWLWYIKIFIMIVGGLIGLRIVFTVLSIVNRVRQGYSPLSFQT-RLPTPRGPDRPGGIEEEGGDNDRDRSGHLVDGFLAIFWVDIRNLCLFSYHRLRDLVLILARILELLGR-------RGWEALKYWWNLLQYWIQELKNSAISLFNATAVAVAEGTDRIIEVFQRTVTAVLNVPRRIRQGLERALL---------------
>IC.684.0.B5
MRVMGIKRNYQH-LWRG-----------GSLLLGILMI-CNA--AEQLWVTVYYGVPVWKEATTTLFCASDAKAYDSEAHNIWATHACVPTDPSPQEVELG-NVTENFNMWKNNMVEQMHEDIISLWDQSLKPCVKLTP-LC---VTLNCTDPPDLKKA-----------------------------SSMEKGEIKNCSFNIT-TS-MKDKR-QQTYALFYKLDVMPIDDDSANR---------NDSANRTN------TNYRLISCNTSVITQACPKVTFEPIPIHYCAPAGFAILRCNNKTFNGSGPCKNVSTVQCTHGIKPVVSTQLLLNGSLAEEDVIIRSENFSNNAKTIIVQLKDPVIINCTRPSNN-TRKGIHM---GPG----K-T-----FYTT-DIIGDIRQAHCNISRTKWSKTLGEIVEKLRK--QYG---INKTIDFK-QHSGGDPEITMHSFNCGGEFFYCNTAQLFNSTWNATERL----------NSTGENNSTDDTIILHCRIKQIINLWQEVGKAMYAPPIRGIIRCSSNITGLLLTRDGG------NNNETNDTEIFRPGGGDMRDNWRSELYKYKVVKIEPLGIAPTKAKRRVVQREKRA-VG-LGAMFLGFLGAAGSTMGAASLTLTVQARQLLSGIVQQQN-NLLRAIEAQQHMLQLTVWGIKQLQARVLALERYLKDQQLLGIWGCSGKLICTTAVPWNTSWS--NKS-MDQIWDNMTWMQWEKEIDNYTEGIYGLLEKSQNQQEKNEQDLLELDKWASLWNWFDITQWLWYIKIFIMIVGGLIGLRIVFTVLSLVNRVRQGYSPLSFQT-RPPAPKGPDRPGGIEEEGGERDRDTSGRLVDGFLAIIWVDLRSLFLFSYHHLRDLLLIAARIVELLGR-------RGWELLKYLWNLLQYWIQELRKSAVSLLNATAIAVAEGTDRIIEIAQRIGIAILHIPTRIRQGLERLLL---------------
>IC.684.0.F10
MRVMGIKRNYQH-LWRG-----------GSLLLGILMI-CNA--AEQLWVTVYYGVPVWKEATTTLFCASDAKAYDSEAHNVWATHACVPTDPSPQEVELG-NVTENFNMWKNNMVEQMHEDIISLWDQSLKPCVKLTP-LC---VTLNCTDPPDLKKANGIN-------------------NSSRDKLEMEKGEIKNCSFNIT-TS-MKDKR-QQTYALFYKLDVMPIDDDSANR---------NDSANRTN------TNYRLISCNTSVITQACPKVTFEPIPIHYCAPAGFAILRCNNKTFNGSGPCKNVSTVQCTHGIKPVVSTQLLLNGSLAEEDVIIRSENFSNNAKTIIVQLKDPVIINCTRPSNN-TRKGIHM---GPG----K-T-----FYTT-DIIGDIRQAHCNISRTKWSKTLEETVEKLRK--QYG---INKTIDFK-QHSGGDPEITMHSFNCGGEFFYCDTSQLFNSTWNATAGL----------NSTGKNNSTDDTIILHCRIKQIINLWQEVGKAMYAPPIRGIIRCSSNITGLLLTRDGG------NNNETNNTEIFRPAGGDMRDNWRSELYKYKVVKIEPLGIAPTKAKRRVVQREKRA-VG-LGAMFLGFLGAAGSTMGAASLTLTVQARQLLSGIVQQQN-NLLRAIEAQQHMLQLTVWGIKQLQARVLALERYLKDQQLLGIWGCSGKLICTTAVPWNTSWS--NKS-MDQIWDNMTWMQWEKEIDNYTDIIYGLLEKSQNQQEKNEQDLLELDKWASLWNWFDITHWLWYIKIFIMIVGGLIGLRIVFTVLSLVNRVRQGYSPLSFQT-RPPAPRGPDRPGGIEEEGGERDRDTSGRLVDGFLAIIWVDLRSLFLFSYHHLRDLLLIAARIVGLLGR-------RGWELLKYWWNLLQYWIQELRKNAVSLLNATAIAVAEGTDRIIEIAQRIGIAILHIPTRIRQGLERLLL---------------
>IC.684.0.F9
MRVMGIKRNYQH-LWRG-----------GSLLLGILMI-CNA--AEQLWVTVYYGVPVWKEATTTLFCASDAKAYDSEAHNIWATHACVPTDPSPQEVELG-NVTENFNMWKNNMVEQMHEDIISLWDQSLKPCVKLTP-LC---VTLNCTDPPDLKKA-----------------------------SSMEKGEIKNCSFNIT-TS-MKDKR-QQTYALFYKLDVMPIDDDSANR---------NDSANRTN------TNYRLISCNTSVITQACPKVTFEPIPIHYCAPAGFAILRCNNKTFNGSGPCKNVSTVQCTHGIKPVVSTQLLLNGSLAEEDVIIRSENFSNNAKTIIVQLKDPVIINCTRPSNN-TRKGIHM---GPG----K-T-----FYTT-DIIGDIRQAHCNISRTKWSKTLGEIVEKLRK--QYG---INKTIDFK-QHSGGDPEITMHSFNCGGEFFYCNTAQLFNSTWNATERL----------NSTGENNSTDDTIILHCRIKQIINLWQEVGKAMYAPPIRGIIRCSSNITGLLLTRDGG------NNNETNDTEIFRPGGGDMRDNWRSELYKYKVVKIEPLGIAPTKAKRRVVQREKRA-VG-LGAMFLGFLGAAGSTMGAASLTLTVQARQLLSGIVQQQN-NLLRAIEAQQHMLQLTVWGIKQLQARVLALERYLKDQQLLGIWGCSGKLICTTAVPWNTSWS--NKS-MDQIWDNMTWMQWEKEIDNYTDIIYGLLEKSQNQQEKNEQDLLELDKWASLWNWFDITHWLWYIKIFIMIVGGLIGLRIVFTVLSLVNRVRQGYSPLSFQT-RPPAPRGPDRPGGTEEEGGEKDRDTSGRLVDGFLAIIWVDLRSLFLFSYHHLRDLLLIAARIVELLGR-------RGWELLKYLWNLLQYWIQELRKSAVSLLNATAIAVAEGTDRIIEIAQRIGIAILHIPTRIRQGLERLLL---------------
>IC.684.0.G6
MRVMGIKRNYQH-LWRG-----------GSLLLGILMI-CSA--AEQLWVTVYYGVPVWKEATTTLFCASDAKAYDSEAHNVWATHACVPTDPSPQEVELG-NVTENFNMWKNNMVEQMHEDIISLWDQSLKPCVKLTP-LC---VTLNCTDPPDLKKA-----------------------------SSMEKGEIKNCSFNIT-TS-MKDKR-QQTYALFYKLDVMPIDDDSANR---------NDSANRTN------TNYRLISCNTSVITQACPKVTFEPIPIHYCAPAGFAILRCNNKTFNGSGPCKNVSTVQCTHGIKPVVSTQLLLNGSLAEEDVIIRSENFSNNAKTIIVQLKDPVIINCTRPSNN-TRKGIHM---GPG----K-T-----FYTT-DIIGDIRQAHCNISRTKWSKTLGEIVEKLRK--QYG---INKTIDFK-QHSGGDPEITMHSFNCGGEFFYCNTAQLFNSTWNATERL----------NSTGENNSTDDTIILHCRIKQIINLWQEVGKAMYAPPIKGIIRCSSNITGLLLTRDGG------NNNETNDTEIFRPAGGDMRDNWRSELYKYKVVKIEPLGIAPTKAKRRVVQREKRA-VG-LGAMFLGFLGAAGSTMGAASLTLTVQARQLLSGIVQQQN-NLLRAIEAQQHMLQLTVWGIKQLQARVLALERYLKDQQLLGIWGCSGKLICTTAVPWNTSWS--NKS-MDQIWDNMTWMQWEKEIDNYTDIIYGLLEKSQNQQEKNEQDLLELDKWASLWNWFDITHWLWYIKIFIMIVGGLIGLRIVFTVLSLVNRVRQGYSPLSFQT-RPPAPRGPDRPEGIEEEGGGRDRDTSGRLVDGFLAIIWVDLRSLFLFSYHHLRDLLLIAARIVELLGR-------RGWELLKYWWNLLQYWIQELRKSAVSLLNATAIAVAEGTDRIIEIAQRIGIAILHIPTRIRQGLERLLL---------------
>IC.689.0.G10
MTVMGIRKNWQL-LWKW-----------GTMLLGMLMI-CSA--TEQLWVTVYYGVPVWKQATTTLFCASDAKAYDTEVHNVWATHACVPTDPNPQEVELK-NVTENFNMWKNDMVEQMHEDIISLWDQSLKPCVKLTP-LC---VTLNCTDANNTTSNTTSPTTT-------------ISTTTNRWKIKEDPGEIKNCSFNIT-TS-IRDKL-QKEYALFYKSDVVQIDN--------------------TN------YSYRLISCNTSVITQACPKMSFEPIPIHYCAPAGFAILKCRDKKFNGTGPCTNVSTVQCTHGIRPVVSTQLLLNGSLAEEEVVIRSENISNNAKTIIVQLKEPVIINCTRPNNN-TRRSIHI---NPG----R-A-----FYATGDIIGDIRKAYCNISRTQWNKTLEQIAKKLRE--EFK----NKTITFK-QSAGGDPEIVMHSFNCGGEFFYCNTTQLFNSTWNTNSTWNSTS--TWNSNDTEWIDNENDTLILPCRIKQIINMWQEVGKAMYAPPIKGLIRCSSKITGLLLTRDGG-----------NETEIFRPGGGNMRDNWRSELYKYKVVKIEPLGVAPTKAKRRTVQREKRA-VG-IGALFLGFLGAAGSTMGAASITLTVQARQLLSGIVQQQG-NLLRAIEAQQHMLQLTVWGIKQLQARVLAVERYLKDQQLLGIWGCSGKLICTTSVPWNISWS--NKS-QDEIWNNMTWMQWEREINNYTKEIYTLIEQSQNQQEKNEQDLLELDKWASLWSWFSITNWLWYIKIFIIIVGGLIGLRIVFTVLSIVNRVRQGYSPLSFQT-RLPTPRGPDRPGGIEEDGGDNDRGRSGQLVDGFLAIFWVDIRSLCLFSYHRLRDLILILARIGELLGR-------RGWEALKYWWNLLQYWIQELKNSAVSLFNATAVAVAEGTDRVIEVFQRALTAILNIPRRIRQGLERALL---------------
>IC.689.0.G11
MTVMGIRKNWQL-LWKW-----------GTMLLGMLMI-CSA--TEQLWVTVYYGVPVWKEATTTLFCASDAKAYDTEVHNVWATHACVPTDPNPQEVELK-NVTENFNMWKNDMVEQMHEDIISLWDQSLKPCVKLTP-LC---VTLNCIDANNTTSNTTSPTTT-------------TSTTTNRWKIKEDPGEIKNCSFNIT-TS-IRDKL-QKEYALFYKSDVVQIDN--------------------TN------YSYRLISCNTSVITQACPKISFEPIPIHYCAPAGFAILKCRDKKFNGTGPCTNVSTVQCTHGIRPVVSTQLLLNGSLAEEEVVIRSENISDNAKTIIVQLKEPVIINCTRPNNN-TRRSIHI---NPG----R-A-----FYATGDIIGDIRKAYCNISRTQWNRTLEQIAKKLRE--EFK----NKTITFK-QSAGGDPEIVTHSFNCGGEFFYCNTTQLFNSTWNTNSTWNSTS--TWNSNDTEWIDNENDTLILPCRIKQIINMWQEVGKAMYAPPIKGLIRCSSNITGLLLTRDGG----------TNETEIFRPGGGNMRDNWRSELYKYKVVKIEPLGVAPTKAKRRTVQRDKRA-IG-IGALFLGFLGAAGSTMGAASVTLTVQARQLLSGIVQQQS-NLLRAIEAQQHMLQLTVWGIKQLQARVLAVERYLKDQQLLGIWGCSGKLICTTSVPWNISWS--NKS-QDEIWNNMTWMQWEKEINNYTKEIYTLIEQSQNQQEKNEQDLLELDKWASLWSWFSITNWLWYIKIFIIIVGGLIGLRIVFTVLSIVNRVRQGYSPLSFQT-RLPTPRGPDRPGGIEEEGGDNDRDRSGHLVDGFLAIFWVDIRSLCLFSYHRLRDLILILARIVELLGR-------RGWEALKYWWNLLQYWIQELKNSAVSLFNATAVAVAEGTDRIIEVFQRAFRAILHIPRRIRQGLERALL---------------
>IC.689.0.G3
MTVMGIRKNWQL-LWKW-----------GTMLLGMLMI-CSA--TEQLWVTVYYGVPVWKEATTTLFCASDAKAYDTEVHNVWATHACVPTDPNPQEVELK-NVTENFNMWKNDMVEQMHEDIISLWDQSLKPCVKLTP-LC---VTLNCTDANNTTSNTTSPTTT-------------ISTTTNRWKIKEDPGEIKNCSFNIT-TS-IRDKL-QKEYALFYKSDVVQIDN--------------------TN------YSYRLISCNTSVITQACPKISFEPIPIHYCAPAGFAILKCRDKKFNGTGPCTNVSTVQCTHGIRPVVSTQLLLNGSLAEEEVVIRSENISDNAKTIIVQLTKPVIINCTRPNNN-TRRSIHI---NPG----R-A-----FYATGDIIGDIRKAYCNISRTQWNKTLEQIAKKLRE--EFK----NKTITFK-QSAGGDPEIVMHSFNCGGEFFYCNTTQLFNSTWNTNSTWNSTS--TWNSNDTEWIDNENDTLILPCRIKQIINMWQEVGKAMYAPPIKGLIRCSSQITGLLLTRDGG----------TNETEIFRPGGGNMRDNWRSELYKYKVVKIEPLGVAPTKAKRRTVQRDKRA-IG-IGALFLGFLGAAGSTMGAASVTLTVQARQLLSGIVQQQS-NLLRAIEAQQHMLQLTVWGIKQLQARVLAVERYLKDQQLLGIWGCSGKLICTTSVPWNISWS--NKS-QDEIWNNMTWMQWEKEINNYTKEIYTLIEQSQNQQEKNEQDLLELDKWASLWSWFSITNWLWYIKIFIIIVGGLIGLRIVFTVLSIVNRVRQGYSPLSFQT-RLPNPRGPDRPGGIEEEGGDNDRDRSGHLVDGFLAIFWVDIRSLCLFSYHRLRDLILILARIVELLGR-------RGWEALKYWWNLLQYWIQELKNSAVSLFNATAVAVAEGTDRIIEVFQRAFRAILHIPRRIRQGLERALL---------------
>IC.689.0.G4
MRVKGIRKSWQL-LWKW-----------GTMLLGILMI-CSA--TEQLWVTVYYGVPVWKEATTTLFCASDAKAYDTEVHNVWATHACVPTDPNPQEVELK-NVTENFNMWKNDMVEQMHEDIISLWDESLKPCVKLTP-LC---VTLNCTNANITTNITNTTSN---------------TTSAPTSWGRIKEGEVKNCSFNVT-TN-IRDKI-QKTYALFYSLDVVPIDN----------------------------TSYMLISCNTSTITQACPKVSFEPIPIHYCAPAGFAILKCRDKKFNGTGTCTNVSTVQCTHGIRPVVSTQLLLNGSLAEEEVIIRSENISNNAKTIIVQLTKPVIINCSRPSNN-TRKSIHI---VPG----K-A-----FYATGEIIGDIRQAHCNLSRVEWNNTLRQIAKKLRE--EFK----NKTITFS-QSAGGDPEIVMHSFNCGGEFFYCNTTQLFNSTWNTNSTWNSTS--TWNSNDTEWIDNENDTLILPCRIKQIINMWQEVGKAMYAPPIKGLITCSSKITGLLLTRDGG------NKNQTNETEIFRPGGGNMRDNWRSELYKYKVVKIEPLGVAPTKAKRRTVQREKRA-VG-IGALFLGFLGAAGSTMGAASVTLTVQARQLLSGIVQQQS-NLLRAIEAQQHMLQLTVWGIKQLQARVLAVERYLKDQQLLGIWGCSGKLICTTSVPWNTSWS--NKS-QDEIWNNMTWMQWEKEIDNYTKEIYTLIEQTQNQQEKNEQDLLELDKWASLWSWFSITNWLWYIKIFIIIVGGLIGLRIVFTVLSIVNRVRQGYSPLSFQT-RLPTPRGPDRPGGIEEDGGDNDRGRSGQLVDGFLAIFWVDIRSLCLFSYHRLRDLVLILARILELLGR-------RGWEALKYWWNLLQYWIQELKSSAISLFNATAVAVAEGTDRVIEVFQRAFTAIINIPRRIRQGLERALL---------------
>IC.691.0.A10
MKVKGTRKNYHN-LWGW-----------GIMLLGLLMI-CSA--TEKLWVTVYYGVPVWKEATTTLFCASDAKAYDTAVHNVWATHACVPTDPNPQEVRLD-NVTENFNMWKNNMVDQMHEDIISLWDQSLKPCVKLTP-LC---VTLNCTDNLDNSTINTNNGT---------------TNINISSWEKMEKGEIKNCSFNIT-TS-MIDRI-QKENALFYKLDVVPIDNNTT------------SYNNISY------RNYRLISCNTSTITQACPKISFEPIPIHYCAPAGFAILKCNNKTFNGSGPCKDVSTVQCTHGIRPVVSTQLLLNGSLAEGEVIIRSSNFTNNAKIIIVQLNESVVINCTRPNNN-TNKRISV---GPG----R-A-----FTAREAIVGDIRKAHCNISREQWNITLERIVTKLRE--QFG---NNKTIVFK-PSSGGDPEIVMHSFTCGGEFFYCNTSELFSNTWNANGT-------------NKGSNNTGEEIILPCRIKQIINMWQEVGKAMYAPPIKGLIRCSSNITGLLLTRDGG------SSNETNTTETFRPGGGDMRDNWRSELYKYKVVRIEPLGVAPTKAKRRVVQRERRA-VG-LGALFLGFLGAAGSTMGAASVTLTVQARQLLSGIVQQQN-NLLKAIEAQQHLLQLTVWGIKQLQARVLALERYLRDQQLLGIWGCSGKLICTTTVPWNASWS--NKS-LDTIW-NMTWMDWEREIDNYTGLIYNLIEQSQNQQEKNEQELLELDKWASLWSWFDISNWLWYIKIFIMIVGGLVGLRIVFAVLSIVNRVRQGYSPLSFQI-RPPAPRGPDRPEGIEGEGGERDRDRSGQLVNGFLAIIWVDLRSLFLFLYHHLRDLLLIVTRIVELLGR-------RGWEALKYWWNLLQYWSQELKNSAVSLLNTTAVAVAEGTDRIIEVVQRTVRAILHIPTRIRQGLERALL---------------
>IC.691.0.D8
MKVKGTRKNYHN-LWGW-----------GIMLLGLLMI-CSA--TEKLWVTVYYGVPVWKEATTTLFCASDAKAYDTEVHNVWATHACVPTDPNPQEVLLD-NVTENFNMWKNNMVDQMHEDIISLWDQSLKPCVKLTP-LC---VTLNCTDDLDNSTINTNNGT---------------TNINISSWEKMEKGEIKNCSFNIT-TS-MIDRI-QKENALFYKLDVVPIDNNTT------------SYNNISY------RNYRLISCNTSTITQACPKISFEPIPIHYCAPAGFAILKCNNKTFNGSGPCKNVSTVQCTHGIRPVVSTQLLLNGSLAEGEVIIRSSNFTNNAKIIIVQLNESIVINCTRPNNN-TNKRISV---GPG----R-A-----FTAREAIVGDIRKAHCNISRAQWNTTLEQIVTKLRE--QFG---NNKTIVFK-PSSGGDPEIVMHSFTCGGEFFYCNTSELFSNTWNANGT-------------NKGSNNTGEEIILPCRIKQIINMWQEVGKAMYAPPIKGLIRCSSNITGLLLTRDGG------SSNETNTTETFRPGGGDMRDNWRSELYKYKVVRIEPLGVAPTKAKRRVVQREKRA-AG-LGALFLGFLGAAGSTMGAASVTLTVQARQLLSGIVQQQN-NLLKAIEAQQHLLQLTVWGIKQLQARVLALERYLRDQQLLGIWGCSGKLICTTTVPWNASWS--NKS-LDTIW-NMTWMDWEREIDNYTGLIYNLIEQSQNQQEKNEQELLELDKWASLWSWFDISNWLWYIKIFIMIVGGLVGLRIVFAVLSIVNRVRQGYSPLSFQI-RPPAPRGPDRPEGIEGEGGERDRDRSGQLVNGFLAIIWVDLRSLFLFLYHHLRDLLLIVTRIVELLGR-------RGWEALKYWWNLLQYWSQELKNSAVSLLNATAVAVAEGTDRIIEVVQRTVRAILHIPTRIRQGLERALL---------------
>IC.691.0.G12
MKVKGTRKNYHN-LWGW-----------GIMLLGILMI-CSA--TEKLWVTVYYGVPVWKEATTTLFCASDAKAYDTEVHNVWATHACVPTDPNPQEVRLD-NVTENFNMWKNNMVDQMHEDIISLWDQSLKPCVKLTP-LC---VTLTCTDDLDNSTINTNNGT---------------TNINISSWEKMEKGEIKNCSFNIT-TS-MIDRI-QKENALFYKLDVVPIDNSTT------------SYNNISY------KNYRLISCNTSTITQACPKISFEPIPIHYCAPAGFAILKCNNKTFNGSGPCKDVSTVQCTHGIRPVVSTQLLLNGSLAEGEVIIRSSNFTNNAKIIIVQLNESVVINCTRPNNN-TNKRISV---GPG----R-A-----FTAREAIVGDIRKAHCNISRAQWNTTLEQIVTKLRE--QFG---NNKTIVFK-PSSGGDPEIVMHSFTCGGEFFYCNTSELFSNTWNANGT-------------NKGSNNTGEEIILPCRIKQIINMWQEVGKAMYAPPIKGLIRCSSNITGLLLTRDGG------SSNETNTTETFRPGGGDMRDNWRSELYKYKVVRIEPLGVAPTKAKRRVVQREKRA-VG-LGALFLGFLGAAGSTMGAASVTLTVQARQLLSGIVQQQN-NLLKAIEAQQHLLQLTVWGIKQLQARVLALERYLRDQQLLGIWGCSGKLICTTTVPWNASWS--NKS-LDTIW-NMTWMDWEREIDNYTGLIYNLIEQSQNQQEKNEQELLELDKWASLWSWFDISNWLWYIKIFIMIVGGLVGLRIVFAVLSIVNRVRQGYSPLSFQI-RPPAPRGPDRPEGIEGEGGERDRDRSGQLVNGFLAIIWVDLRSLFLFLYHHLRDLLLIVTRIVELLGR-------RGWEALKYWWNLLQYWSQELKNSAVSLFNATAVAVAEGTDRVIEFAQGAWRAILHIPRRIRQGLERALL---------------
>IC.691.0.G8
MKVKGTRKNYHN-LWGW-----------GIMLLGLLMI-CSA--TEKLWVTVYYGVPVWKEATTTLFCASDAKAYDTEVHNVWATHACVPTDPNPQEVKLD-NVTENFNMWKNNMVDQMHEDIISLWDQSLKPCVKLTP-LC---VTLNCTDDLDNSTISTKNST---------------TNTNSSSWEKMEKGEIKNCSFNIT-AS-IRDRI-QKENALFYKLDVVPIDNNNIS-----------YSNNVSY------RSYRLTSCNTSTITQACPKISFEPIPIHYCAPAGFAILKCNDKTFNGSGPCTNVSTVQCTHGIRPVVSTQLLLNGSLAEEGVIIRSSNFTNNAKIIIVQLNESVVINCTRPNNN-TNKRISV---GPG----R-A-----FTAREAIVGDIRKAHCNISRAQWNTTLERIVTKLRE--QFG---NNKTIVFK-PSSGGDPEIVMHSFTCGGEFFYCNTSELFSNTWNANGT-------------NKGSNNTGEKITLLCRIKQIINMWQEVGKAMYAPPIKGLIRCSSNITGLLLTRDGG------SSNETNTTETFRPGGGDMRDNWRSELYKYKVVKIEPLGVAPTKAKRRVVQRERRA-VG-LGALFLGFLGAAGSTMGAASVTLTVQARQLLSGIVQQQN-NLLKAIEAQQHLLQLTVWGIKQLQARVLALERYLRDQQLLGIWGCSGKLICTTTVPWNASWS--NKS-LDTIW-NMTWMDWEREIDNYTGLIYNLIEQSQNQQEKNEQELLELDKWASLWSWFDISNWLWYIKIFIMIVGGLVGLRIVFAVLSIVNKVRQGYSPLSFQI-RPPAPRGPDRPEGIEGEGGERDRDRSGQLVNGFLAIIWVDLRSLFLFLYHHLRDLLLIVTRIVELLGR-------RGWEALKYWWNLLQYWSQELKNSAVSLLNTTAVAVAEGTDRIIEVVQRTVRAILHIPTRIRQGLERALL---------------
>IC.691.0.H11
MKVKGTRKNYHN-LWGW-----------GIMLLGLLMI-CSA--TEKLWVTVYYGVPVWKEATTTLFCASDAKAYDTEAHNVWATHACVPTDPNPQEVRLD-NVTENFNMWKNNMVDQMHEDIISLWDQSLKPCVKLTP-LC---VTLKCTDDLDNSTINTNNGT---------------TNINISSWEKMEKGEIKNCSFNIT-TS-MIDRI-QKENALFYKLDVVQIDNSTT------------SYNNISY------RNYRLISCNTSTITQACPKISFEPIPIHYCAPAGFAILKCNNKTFNGSGPCKDVSTVQCTHGIRPVVSTQLLLNGSLAEGEVIIRSSNFTNNAKIIIVQLNESVVINCTRPNNN-TNKRISV---GPG----R-A-----FTAREAIVGDIRKAHCNISREQWNITLERIVTKLRE--QFG---NNKTIVFK-PSSGGDPEIVMHSFTCGGEFFYCNTSELFSNTWNANGT-------------NKGSNNTGEEIILPCRIKQIINMWQEVGKAMYAPPIKGLIRCSSNITGLLLTRDGG------SSNETNTTETFRPGGGDMRDNWRSELYKYKVVRIEPLGVAPTKAKRRVVQREKRA-VG-LGALFLGFLGAAGSTMGAASVTLTVQARQLLSGIVQQQN-NLLKAIEAQQHLLQLTVWGIKQLQARVLALERYLRDQQLLGIWGCSGKLICTTTVPWNASWS--NKS-LDTIW-NMTWMDWEREIDNYTGLIYNLIEQSQNQQEKNEQELLELDKWASLWSWFDISNWLWYIKIFIMIVGGLVGLRIVFAVLSIVNRVRQGYSPLSFQI-RPPAPRGPDRPEGIEGEGGERDRDRSGQLVNGFLAIIWVDLRSLFLFLYHHLRDLLLIVTRIVELLGR-------RGWEALKYWWNLLQYWSQELKNSAVSLLNATAVAVAEGTDRIIEVVQRTVRAILHIPTRIRQGLEKGFAI--------------
>IC.711.0.B2
MRVREIRRNY---LWRW-----------GTLLLGMLMI-YSA--AEKSWVTVYYGVPVWKEATTTLFCASDAKAYDTEVHNVWATHACVPTDPSPQEVALE-NVTENFNMWKNNMVDQMHEDIISLWEQSLKPCVKLTP-LC---VTLNCTDWKNGTNSNTA---------------------SGIGGTMEEGGEVKNCSFNIT-TS-IQDKR-QKAYALFYRLDVTPIEN--------------------DN------TSYRLIHCNTSVITQACPKISFEPIPIHYCAPAGFAILKCRDKKFNGTGPCANVSTVQCTHGIRPVVSTQLLLNGSLAEEEIIIKSANITDNAKTIIVQLNESVVINCTRPSNN-TIKGIHI---GPG----R-A-----FYTTDQIIGDIRQAHCNLSRIAWNNTLKQIVAKLGE--IKEF--KNKTIVFN-QSSGGDPEIVTHSFNCGGEFFYCKTTQLFNSTWNGTE--------------GSYDTEENDTITLPCRIKQIVNMWQEVGKAMYAPPIKGQIRCVSNITGLLLTRDGG--------NDTNPIEIFRPGGGNMRDNWRSELYKYKVVKIEPLGVAPTKAKRRVVQREKRA-VG-LGALFLGFLGAAGSTMGAASITLTVQARQLLSGIVQQQN-NLLRAIEAQQHLLQLTVWGIKQLQARVLAVERYLKDQQLLGLWGCSGKLICTTTVPWNASWS--NKS-LNDIWNNMTWMQWEKEIDNYTSIIYTLIEESQNQQEKNEQELLELDKWASLWNWFDITKWLWYIKIFIMIVGGLIGLRIVFAVLSIVNRVRQGYSPLSFQT-HFPAPRGPDRPEGIEEEGGERDRGRSGPLVDGFLTLIWIDLRSLCLFSYRHLRDLLLIAARIVELLGR-------RGWEALKYWWNLLQYWSQELKNSAVSLYNSIAIAVAEGTDRAIEVLQRVFRAILHVPVRIRQGLERALL---------------
>IC.711.0.B8
MRVREIRRNY---LWRW-----------GTLLLGMLMI-YSA--AEKSWVTVYYGVPVWKETTTTLFCASDAKAYDTEVHNVWATHACVPTDPSPQEVVLE-NVTENFNMWKNNMVDQMHEDIISLWEQSLKPCVKLTP-LC---VTLNCTDWKNGTNSNTA---------------------SGIGGTMEEGGEVKNCSFNIT-TS-IQDKR-QKAYALFYRLDVTPIEN--------------------DN------TSYRLIHCNTSVITQACPKISFEPIPIHYCAPAGFAILKCRDKKFNGTGPCANVSTVQCTHGIRPVVSTQLLLNGSLAEEEIIIKSANITDNAKTIIVQLNESVVINCTRPGNN-TIKGIHI---GPG----R-A-----FYTTDQIIGDIRQAHCNLSRIAWNNTLKQIVAKLGE--IKEF--KNKTIVFN-QSSGGDPEIEMHSFNCGGEFFYCKTTQLFNSTWNGTE--------------GSYDTEENDIITLPCRIKQIVNMWQEVGKAMYAPPIKGQIRCVSNITGLLLTRDGG--------NDTNPIEIFRPGGGNMRDNWRSELYKYKVVKIEPLGVAPTKAKRRVVQREKRA-VG-LGALFLGFLGAAGSTMGAASITLTVQARQLLSGIVQQQN-NLLRAIEAQQHLLQLTVWGIKQLQARVLAVERYLKDQQLLGLWGCSGKLICTTTVPWNASWS--NKS-LNDIWNNMTWMQWEKEIDNYTSIIYTLIEESQNQQEKNEQELLELDKWASLWNWFDITKWLWYIKIFIMIVGGLIGLRIVFAVLSIVNRVRQGYSPLSFQT-HFPAPRGPDRPEGIEEEGGERDRGRSGLLVDGFLTLIWIDLRSLCLFSYRHLRDLLLIAARIVELLGR-------RGWEALKYWWNLLQYWSQELKNSAVSLYNAIAIAVAEGTDRVIEVLQRVFRAILNVPVRIRQGLERALL---------------
>IC.714.0.D9
MRVMGTRRNWQG-LWRW-----------GTMLLGMLMI-CSA--VEQLWVTVYYGVPVWKEANTTLFCASDAKAYATEVHNIWATHACVPTDPNPQEVLLG-NVTENFNMWKNNMVEQMHEDIISIWDQSLKPCVKLTP-LC---VTLNCTDLGNNINTTT-------------------------NNWEMEKGEIKNCSFNIT-TS-IRDKM-QKEYALFYKLDVESIDN----------------------------TSYRLVSCNTSVITQACPKVSFEPIPIHYCTPAGFAILQCKDKKFNGTGPCKEVSTVQCTHGIRPVVSTQLLLNGSLAEGEIVIRSENLTDNAKTIIVQLNASVEINCTRPNNN-TRKGIHI---GPG----R-A-----FYATGEIIGDIRQAHCNVSKKNWMNTLKQIATKLRE--HFP----NKTIIFN-QSSGGDPEIVTHSFNCGGEFFYCNSTPLFSSTWNTTQLF-----------NGTEGLNDTLNITLPCRIKQFINMWQEVGKAMYAPPIRGQIKCISNITGLLLTRDGG-------NSGNNDTETFRPGGGDMRDNWRSELYKYKVVKIEPIGVAPTKAKRRVVQREKRA-VG-IGAMLLGFLGAAGSTMGAASLTLTVQARLLLSGIVQQQN-NLLRAIEAQQHLLQLTVWGIKQLQARVLAVERYLKDQQLLGIWGCSGKLICTTAVPWNASWS--NKS-LEQIWDNMTWMEWETEINNYTNLIYNLIEESQSQQEKNEKELLELDKWASLWNWFDITNWLWYIKIFIMIVGGLVGLRIAFTVISIVNRVRQGYSPLSLQT-HLPDRRGPDRPEGIEEEGGERDRDRSPRLVDGFLALIWVDLRSLCLFSYHRLRDLLLIVTRIVELLGR-------RGWEALKYWWNLLQYWSQELKNSAISLLNATAIAVAEGTDRVIEGLQRAFRAILHIPRRIRQGLERALQ---------------
>IC.714.0.E9
MRVTGIRRNWQG-LWRW-----------GTMLLGMLMI-CSA--VEQLWVTVYYGVPVWKEANTTLFCASDAKAYDTEVHNVWATHACVPTDPNPQEVLLG-NVTENFNMWKNNMVEQMHEDIISIWDQSLKPCVKLTP-LC---VTLNCTDLGNNTNTTT-------------------------NNWEMEKGEIKNCSFNIT-TS-IRDKM-QKEYALFYKLDVVSIDN----------------------------TSYRLTSCNTSVITQACPKVSFEPIPIHYCTPAGFAILQCKDKKFNGTGPCKEVSTVQCTHGIRPVVSTQLLLNGSLAEGEIVIRSENLTDNAKTIIVQLNASIEINCTRPNNN-TRKGIHI---GPG----R-A-----FYATGEIIGDIRQAHCNVSKKNWMNTLKQIATKLRE--HFP----NKIIIFN-QSSGGDPEIVTHSFNCGGEFFYCNSTPLFSSTWNITQLF-----------NGTEGLNDTLNITLPCRIKQFINMWQEVGKAMYAPPIRGQIKCISNITGLLLTRDGG-------NSGNNDTETFRPGGGDMRDNWRSELYKYKVVKIEPIGVAPTKAKRRVVQREKRA-VG-IGAMLLGFLGAAGSTMGAASLTLTVQARLLLSGIVQQQN-NLLRAIEAQQHLLQLTVWGIKQLQARVLAVERYLKDQQLLGIWGCSGKLICTTAVPWNASWS--NKS-LEQIWDNMTWMEWETEINNYTNLIYNLIEESQSQQEKNEKELLELDKWASLWNWFDITNWLWYIKIFIMIVGGLVGLRIAFTVISIVNRVRQGYSPLSLQT-HLPDRRGPDRPEGIEEEGGERDRDRSPRLVDGFLALIWVDLRSLCLFSYHRLRDLLLIVTRIVELLGR-------RGWEALKYWWNLLQYWSQELKNSAISLLNATAIAVAEGTDRVIEGLQRAFRAILHIPRRIRQGLERALQ---------------
>IC.714.0.F4
MRVTGIRRNWQG-WWRW-----------GTMLLGMLMI-CSA--VEQLWVTVYYGVPVWKEANTTLFCASDAKAYDTEVHNIWATHACVPTDPNPQEVLLG-NVTENFNMWKNNMVEQMHEDIISIWDQSLKPCVKLTP-LC---VTLNCTDLGNTTKNVN-----------------------KSSWETMERGEIKNCSFNIT-TS-LRDKM-QKEYALFYKLDVESIDN----------------------------TSYRLVSCNTSVITQACPKVSFEPIPIHYCTPAGFAILQCKDKKFNGTGPCKEVSTVQCTHGIRPVVSTQLLLNGSLADGEIVIRSENLTDNAKTIIVQLNASVEINCTRPNNN-TRKGIHI---GPG----R-A-----FYATGEIIGDIRQAHCNVSGEKWKKTLRQIATKLQE--HFP----NKTIVFN-RPSGGDPEIVMHSFNCGGEFFYCNSTPLFNSTWNGTQL------------LNGTEGLNGTNITLPCRIKQFINMWQEVGKAMYAPPIRGQIKCISNITGLLLTRDGG-------NSGNNDTEIFRPGGGDMRDNWRSELYKYKVVKIEPIGVAPTKAKRRVVQREKRA-VG-IGAMLLGFLGAAGSTMGAASVTLTVQARLLLSGIVQQQN-NLLRAIEAQQHLLQLTVWGIKQLQARVLAVERYLKDQQLLGIWGCSGKLICTTAVPWNASWS--NKS-LEQIWDNMTWMEWETEINNYTNLIYNLIEESQSQQEKNEKELLELDKWASLWNWFDITNWLWYIKIFIMIVGGLVGLRIVFTVISLVNRVRQGYSPLSLQT-HLPDRRGPDRPEGTEEEGGERDRDRSPRLVDGFLALIWVDLRSLCLFSYHRLRDLLLIVARIVELLGR-------RGWEALKYWWNLLQYWSQELKNSAISLLNATAIAVAEGTDRVIEGLQRAFRAILHIPRRIRQGLERALQ---------------
>IC.715.0.C10
MRAKGIRRNYQH-LWRWG--------TTLTMLLGILMI-CSA--TGNLWVTVYYGVPVWKEATTTLFCASDAKGYDTEAHNVWATHACVPTDPNPHEVVLG-NVTENFNMWKNNMVEQMHEDIISLWDQSLKPCVKLTP-LC---VTLNCTDWGHDINTNT----------------------TSNGGEKMERGEVKNCSFNIT-TN-IKDKK-QQESALFYKLDVVPIGE--------------------SN------TSYRLINCNTSTITQACPKVSFEPIPIHYCAPAGFAILKCNDKGFNGTGPCTNVSTVQCTHGIRPVVSTQLLLNGSLAEGEIIIRSENITNNAKTIIVQLEKAVEINCTRPNNN-TRKGIHL---GPG----K-------FYTTGEIIGDIRQAHCNISKAQWNNTLRRIVKKLGE--QFG----YTTISFN-QSTGGDLEIVTHSFNCGGEFFYCNSTPLFNSTWNNNTW------------NNKSSWAGNDTITLTCRIKQIINMWQRVGKAMYAPPIRGQIRCSSNITGLLLTRDGG--------SDNKTTDTFRPGGGDMRDNWRSELYKYKVVKIEPLGVAPTEARRRVVQRERRA-VG-LGALFLGFLGAAGSTMGAASVTLTVQARLLLSGIVQQQN-NLLKAIEAQQRMLQLTVWGIKQLQARVLALERYLRDQQLLGIWGCSGKLICTTNVPWNTSWS--NKS-LKEIWNNMTWMEWEKEIDNYTNVIYTLLEESQNQQEKNEQELLKLDKWASLWNWFDITNWLWYIKIFIIIVGGLVGLRIVFTVLSIVNRVRQGYSPLSFQT-RLPTQRGPDRPEGIEEGGGERDRDRSRPLVDGFLAIIWVDLRSLCLFLYHHLRDLVLLVTRIVELLGR-------RGWEVLKYWWNLLQYWSQELKNSAVSLLNATAIAVAEGTDRVIELVQRLVRAILHIPTRIRQGLERALL---------------
>IC.715.0.C4
MRVKGIRRNYQH-LWRWG--------TTLTMLLGILMI-CSA--TGNLWVTVYYGVPVWKEATTTLFCASDAKGYVTEAHNVWATHACVPTDPNPHEVVLG-NVTENFNMWKNNMVEQMHEDIISLWDQSLKPCVKLTP-LC---VTLNCTDWGSDTNTNT----------------------TSNGGEKMERGEVKNCSFNIT-TN-IKDKK-QQERALFYKLDVVPIGE--------------------SN------TSYRLINCNTSTITQACPKVSFEPIPIHYCAPAGFAILKCNDKGFNGTGPCTNVSTVQCTHGIRPVVSTQLLLNGSLAEEEIIIRSENITDNAKTIIVQLEEAVEINCTRPNNN-TRKGIHL---GPG----K-------FYTTGEIIGDIRQAHCNISKAQWNNTLRRIVKKLGE--QFG----YTTISFN-QSTGGDLEIVTHSFNCGGEFFYCNSTPLFNSTWNNNTW------------NDNSSWAGNDTITLTCRIKQIINMWQRVGKAMYAPPIRGQIRCSSNITGLLLTRDGG--------SDSNTNDTFRPGGGDMRDNWRSELYKYKVVKIEPLGIAPTEARRRVVQRERRA-VG-LGALFLGFLGAAGSTMGAASVTLTVQARLLLSGIVQQQN-NLLKAIEAQQRMLQLTVWGIKQLQARVLALERYLRDQQLLGIWGCSGKLICTTNVPWNTSWS--NKS-LEEIWNNMTWMEWEREIDNYTNVIYTLLEESQNQQEKNEQELLKLDKWASLWNWFDITNWLWYIKIFIMIVGGLVGLRIVFTVLSIVNRVRQGYSPLSFQT-RLPTQRGPDRPEGIEEGGGERDRDRSRPLVDGFLAIIWVDLRSLCLFLYHHLRDLVFLVTRIVELLGR-------RGWEVLKYWWNLLQYWSQELKNSAVSLLNATAIAVAEGTDRVIELVQRLVRAILHIPTRIRQGLERALL---------------
>IC.715.0.C6
MRVKGIRRNYQH-LWRWG--------TTLTMLLGILMI-CSA--TGNLWVTVYYGVPVWKEATTTLFCASDAKGYDTEAHNVWATHACVPTDPNPHEVVLG-NVTENFNMWKNNMVEQMHEDIISLWDQSLKPCVKLTP-LC---VTLNCTDWGDDTNTNT----------------------TSNGGEKMERGEVKNCSFNIT-TN-IKDKK-QQESALFYKLDVVPIGE--------------------SN------TSYRLINCNTSTITQACPKISFEPIPIHYCAPAGFAILKCNDKRFNGTGPCTNVSTVQCTHGIRPVVSTQLLLNGSLAEEEIIIRSENITNNAKTIIVQLEKAVEINCTRPNNN-TRKGIHL---GPG----K-------FYTTGEIIGDIRQAHCNISKAQWNDTLRRIVKKLGE--QFG----YTTISFN-QSTGGDLEIVTHSFNCGGEFFYCNSTPLFNSTWNNDTW------------NNNSSWAGNDTITLTCRIKQIINMWQRVGKAMYAPPIRGQIRCSSNITGLLLTRDGGS---DSNTTDSNTTDTFRPGGGDMRDNWRSELYKYKVVKIEPLGVAPTEARRRVVQRERRA-VG-LGALFLGFLGAAGSTMGAASVTLTVQARLLLSGIVQQQN-NLLKAIEAQQRMLQLTVWGIKQLQARVLALERYLRDQQLLGIWGCSGKLICTTNVPWNTSWS--NKS-LKEIWNNMTWMEWEREIDNYTNVIYTLLEESQNQQEKNEQELLKLDKWASLWNWFDITNWLWYIKIFIMIVGGLVGLRIVFTVLSIVNRVRQGYSPLSFQT-RPPTQRGPDRPEGIEEGGGERDRDRSRPLVDGFLAIIWVDLRSLCLFLYHHLRDLVLLVTRIVELLGR-------RGWEVLKYWWNLLQYWSQELKNSAVSLLNATAIAVAEGTDRVIELVQRLVRAILHIPTRIRQGLERALL---------------
>IC.736.0.B4
MRVKGIMRNYQY-LWGW-------------MLLGTLMI-CSA--TEQLWVTVYYGVPVWKEATTTLFCASDAKGYDTEVHNVWATHACVPTDPNPQEVVLE-NVTENFNMWKNNMVEQMHEDIISLWDQSLKPCVKLTP-LC---ITLNCTDYLGRNATNT------------------------THATNATRGELKECSFNIT-TN-IRDKI-QKGKAIFNTLDVVPIND------------------DNDS------NSYRLISCNTSVITQACPKVSFQPIPIHYCAPAGFAILKCNDKKFNGTGPCKNVSTVQCTHGIRPVVSTQLLLNGSLAEEEIVIRSENFTNNAKTIIVQLNETVIINCTRPNNN-TRQSIHI---GPG----R-A-----WYAQGDIIGDIRQAHCNVSRTQWESTLEKIATKLRE--QFK----NKTIIFN-QSSGGDPEIVMHSFNCAGEFFYCNTTKLFNSTWGWNGTS----------ITWNGNGTNNGTITLPCRIKQIINMWQEVGKAMYAPPIKGPIGCLSNITGLILTRDGG------ISNGTNNIEIFRPVGGDMRDNWRSELYKYKVVQIEPLGIAPTKAKRRVVQREKRA-VG-IGALFLGFLGAAGSTMGAASITLTVQARLLLSGIVQQQN-NLLRAIEAQQHLLQLTVWGIKQLPARVLAVERYLRDQQLLGIWGCSGKLICTTAVPWNASWS--NKS-LDDIWNNMTWMDWEREISNYTGLIYNLIEQSQNQQEKNEKELLELDKWASLWNWFDITNWLWYIKIFIMIIGGLVGLRIVFAVLSIVNRVRQGYSPLSFQT-HHPAPRGPDRPEGIEEEGGERDRDRSGPLVDGFLAIIWVDLRSLCLFSYHLLIDLLLIVTRIVGLLGR-------RGWEILKYWWSLLQYWSQELKNSAISLFNATAIAVAEGTDRVIEVAQRAGRAILHIPTRIRQGLERALL---------------
>IC.736.0.D2
MRVKGIMKNYQY-WWGW-------------MLLGTLMI-CSD--ADQLWVTVYYGVPVWKEATTTLFCASDAKGYDTEVHNVWATHACVPTDPNPQEVVLE-NVTENFNMWKNNMVEQMHEDIISLWDQSLKPCVKLTP-LC---VTLNCTDYLGNATNVR-----------------------NATNTTHERGELKECSFNIT-TN-IRDKI-QRKYAIFNKLDVVPIND------------------DNDS------NSYRLISCNTSVITQACPKVSFQPIPIHYCAPAGFAILKCNDKKFNGTGPCKNVSTVQCTHGIRPVVSTQLLLNGSLAEEEIVIRSENFTNNAKTIIVQLNESVVINCTRPNNN-TRKGIPI---GPG----G-A-----FYATDRIIGDIRQAHCNVSRAQWEGTLEKIATKLRE--QFR----NKTIIFN-QSSGGDPEIVMHSFNCGGEFFYCNTTKLFNSTWNSTGTN----------STGNGNGINNGTITLPCRIKQIINMWQEVGKAMYAPPIEGPIRCLSNITGLLLVRDGG------INETNNTIEIFRPVGGNMRDNWRSELYKYKVVQIEPLGIAPTKAKRRVVQREKRA-VG-IGALFLGFLGAAGSTMGAASITLTVQARLLLSGIVQQQN-NLLRAIEAQQHLLQLTVWGIKQLQARVLAVERYLRDQQLLGIWGCSGKLICTTAVPWNASWS--NKS-LDYIWNNMTWMDWEREIDNYTGLIYNLIEQSQNQQEKNEKELLELDKWASLWNWFDITNWLWYIKIFIMIIGGLIGLRIVFAVLSIVNRVRQGYSPLSFQT-HHPAPRGPDRPEGIEEEGGERDRSRSGPLVDGFLAIIWVDLRSLCLFSYHLLIDLLLIVTRIVGLLGR-------RGWEILKYWWSLLQYWSQELKNSAISFFNATAIVVAEGTDRVIEVVQRACRAILHIPTRIRQGLERALL---------------
>IC.736.0.D5
MRVKGIMRNYQC-WWGW-------------MLLGTLMI-CSD--ADQLWVTVYYGVPVWKEATTTLFCASDAKGYDTEVHNVWATHACVPTDPNPQEVVLE-NVTENFNMWKNNMVEQMHEDIISLWDQSLKPCVKLTP-LC---VTLNCTDYFGNVTNLKNAT-----------------NTTHATNTTHESGELKECSFNIT-TS-IRDKI-QRGKAIFNRLDVVPIND------------------DNDS------NSYRLISCNTSVITQACPKVSFQPIPIHYCAPAGFAILKCNDKKFNGTGPCKNVSTVQCTHGIRPVVSTQLLLNGSLAEEEIVIRSENFTNNAKTIIVQLNESVVINCTRPNNN-TRKGIPL---GPG----RFA-----FYATDRIIGDIRQAHCNVSRTQWEGTLEKIAIKLRE--QFR----NKTIIFN-QSSGGDPEIVMHSFNCGGEFFYCNTTQLFNSTWNGTG---------------NGNGINNGTITLPCRIKQIINMWQEVGKAMYAPPIEGPIRCLSNITGLLLVRDGG------INETNNTIEIFRPVGGNMRDNWRSELYKYKVVKIEPLGIAPTKAKRRVVQREKRA-VG-IGALFLGFLGAAGSTMGAASITLTVQARLLLSGIVQQQN-NLLRAIEAQQHLLQLTVWGIKQLQARVLAVERYLRDQQLLGIWGCSGKLICTTAVPWNASWS--NKS-LDDIWNNMTWMEWEREIDNYTGLIYNLIEQSQNQQEQNEKELLELDKWASLWNWFDITNWLWYIKIFIMIIGGLVGLRIVFAVLSIVNRVRQGYSPLSFQT-HHPAPRGPDRPEGIEEEGGERDRSRSGPLVDGFLAIIWVDLRSLCLFSYHRLIDLLLIVTRIVGLLGR-------RGWETLKYWWSLLQYWSRELKNSAISFFNATAIVVAEGTDRIIEVAQRACRAILHIPTRIRQGLERALL---------------
>IC.736.0.E4
MRVKGIMRNYQY-LWGW-------------MLLGTLMI-CSD--ADQLWVTVYYGVPVWKEATTTLFCASDAKGYDTEVHNVWATHACVPTDPNPQEVVLE-NVTENFNMWKNNMVEQMHEDIISLWDQSLKPCVKLTP-LC---VTLNCTDYFGNVTNLKNAT-----------------NTTHATNTTHESGELKECSFNIT-TS-IRDKI-QRGKAIFNRLDVVPIND------------------DNDS------NSYRLISCNTSVITQACPKVSFQPIPIHYCAPAGFAILKCNDKKFNGTGPCKNVSTVQCTHGIRPVVSTQLLLNGSLAEEEIVIRSENFTNNAKTIIVQLNESVVINCTRPNNN-TRKGIPM---GPG----RFA-----FYATDRIIGDIRQAHCNVSRTQWEGTLEKIAIKLRE--QFR----NKTIIFN-QSSGGDPEIVMHSFNCGGEFFYCNTTQLFNSTWNGTG---------------NGNGINNGTITLPCRIKQIINMWQEVGKAMYAPPIEGPIRCLSNITGLLLVRDGG------INETNNTIEIFRPVGGNMRDNWRSELYKYKVVKIEPLGIAPTKAKRRVVQREKRA-VG-IGVLFLGFLGAAGSTMGAASITLTVQARLLLSGIVQQQN-NLLRAIEAQQHLLQLTVWGIKQLQARVLAVERYLRDQQLLGIWGCSGKLICTTAVPWNASWS--NKS-LDDIWNNMTWMEWEREIDNYTGLIYNLIEQSQNQQEQNEKELLELDKWASLWNWFDITNWLWYIKIFIMIIGGLVGLRIVFAVLSIVNRVRQGYSPLSFQT-HHPAPRGPDRPEGIEEEGGERDRDRSGPLVDGFLAIIWVDLRSLCLFSYHLLIDLLLIVTRIVGLLGR-------RGWEILKYWWSLLQYWSQELKNSAISLFNATAIVVAEGTDRVIEVAQRAYRAILRIPTRIRQGLERALL---------------
>IC.736.0.E6
MRVKGIMRNYQY-LWGW-------------MLLGTLMI-CSD--ADQLWVTVYYGVPVWKEATTTLFCASDAKGYDTEVHNVWATHACVPTDPNPQEVVLE-NVTENFNMWKNNMVEQMHEDIISLWDQSLKPCVKLTP-LC---VTLNCTDYLGKNATNT------------------------THATNTTRGELKECSFNIT-TN-IRDKI-QRGNAIFNKLDVVPIND------------------DNDS------NSYRLISCNTSVITQACPKVSFQPIPIHYCAPAGFAILKCNDKKFNGTGPCKNVSTVQCTHGIRPVVSTQLLLNGSLAEEEIVIRSENFTNNAKTIIVQLNESVVINCTRPNNN-TRKGIPI---GPG----G-A-----FYATDKIIGDIRQAHCNVSRTQWEGTLEKIATKLRE--QFG----NKTIVFN-QSSGGDPEIVMHSFNCAGEFFYCNTTKLFNSTWNSTGTN----------STGNRKGINNGTITLPCRIKQIINMWQEVGKAMYAPPIEGPIRCLSNITGLILTRDGG-----VSDKAKNDTEIFRPVGGNMRDNWRSELYKYKVVKIEPLGIAPTKAKRRVVQREKRA-VG-IGALFLGFLGAAGSTMGAASITLTVQARLLLSGIVQQQN-NLLRAIEAQQHLLQLTVWGIKQLQARVLAVERYLRDQQLLGIWGCSGKLICTTAVPWNASWS--NKS-LDDIWNNMTWMEWEREIDNYTGLIYTLIEQSQNQQEKNEQELLELDKWASLWNWFDITNWLWYIKIFIMIIGGLVGLRIVFAVLSIVNRVRQGYSPLSFQT-HHPAPRGPDRPEGIEEEGGERDRSRSGPLVDGFLAIIWVDLRSLCLFSYHRLIDLLSIVTRIVGLLGR-------RGWEILKYWWSLLQYWSQELKNSAISLFNATAIVVAEGTDRVIEVAQRAYRAILHIPTRIRQGLERALL---------------
>IC.741.0.A6
MKVKGIRKNYQH-LWRW-----------GTMLLGMLMI-CRA---EDLWVTVYYGVPVWKEATTTLFCASDAKAYDTEAHNVWATHACVPTDPNPQEVEL--NVTENFNMWKNNMVEQMHEDVISLWDQSLKPCVKLTP-LC---VTLHCTDWKKEANANKT--------------------TSTTTSSGIEEGEIKNCSFNFT-TS-MRNKP-QKTYALFYALDVVPLNE------------------SNPN------TTYRLISCNTSVITQACPKISFEPIPIHYCAPAGFAILKCKDKKFNGTGPCKNVSTVQCTHGIRPVVSTQLLLNGSLAEEEIVIRSENFTNNAKTIIVQLKEPIEINCTRPSNN-TRTSIHL---GPG----R-V-----YYATGQITGDIRQAYCNINKEKWNNTLKQIAKKLIE--QFN----RTTIIFN-HSSGGDPEIVMHTFNCGGEFFYCNSTQLFNSTWNSSTI-------------NNTEGSGNNTLKLPCRIKQIINMWQGVGKAMYAPPISGIIRCNSTITGLLLVRDGG--------RNNGTTEIFRPGGGDMRDNWRSELYKYKVVKIEPLGVAPTKAKRRVVQREKRA-VG-IGAMFLGFLGAAGSTMGAASLTLTVQARQLLSGIVQQQN-NLLRAIEAQQHMLQLTVWGIKQLQARVLAVERYLKDQQLLGIWGCSGKLICTTTVPWNASWS--NKS-HDEIWNNLTWMQWEKEIDNYTGLIYNLLEESQNQQEKNEQELLELDKWASLWNWFDITNWLWYIKIFIMIVGGLVGLRIVFAVLSIVNRVRQGYSPLSFQT-RFPAPRGPDRPEGIEEEGGERDRDRSGPLVDGFLALIWVDLRSLCLFSYHRLRDLILIAARIVELLRR-------RGWELLRYWWNLLQYWIQELKKSAVSLINATAIAVAEGTDRVIEVLQRICRAIRHIPVRIRQGLERALL---------------
>IC.742.0.C10
MRVKGIRKNCQH-LWRWGI------WRWGTMLLGLLMI-CSA--TEKLWVTVYYGVPVWKDATTTLFCASDAKAYDTEVHNVWATHACVPTDPNPQETKLE-NVTENFNMWKNDMVEQMHEDIISLWDQSLKPCVKLTP-LC---VTLNCTDAVLNATN------------------------PTSSTIGNMRGEIKNCSFNIT-TG-IRDKV-QKQYALFHSIDVVPIRDD-----------------STSN------NSYRIINCNTSVITQACPKVSFEPIPIHYCAPAGFAILKCNNKTFNGSGPCTNVSTVQCTHGIRPVVSTQLLLNGSLAEDKMVIRSENFTNNAKTIIVQLKESIKINCTRPSNN-TRKGIHI---GPG----K-A-----FYTTGEIIGDIRQAHCNLSRAEWNNTLQQVAQKLRE--QFE----NTTIVFK-NSSGGDPEIVMHSFNCGGEFFYCNTTELFSGTLHSNG--------------TWNGTEGDVNITLPCRIKQIINLWQEVGRAMYAPPIRGQIRCSSNITGMLLTRDGGTN-NSGNGTDNSGPETFRPGGGDMRDNWRSELYKYKVVKIEPLGVAPTRAKRRVVQREKRA-VT-LGAMFLGFLGAAGSTMGAAAVTLTVQARQLLSGIVQQQN-NLLRAIEAQQHMLQLTVWGIKQLQARVLAVERYLKDQQLLGIWGCSGKLICTTAVPWNASWS--NKS-HDEIWENMTWMEWEREIDNYTNYIYNLLEKSQNQQEQNEQELLELDKWASLWSWFSITNWLWYIKIFIMIVGGLIGLRIVFTVFSLVNRVRKGYSPLSFQI-RPPTQRGPDRPEGIEEGGGEQDRDTSGRLVNGFLALLWDDLWSLCHFSYRRLRDLLLIVARIVELLGR-------RGWEILKYWWNLLQYWSQELKNSAVSLLNTIAITVAEGTDRIIEVVQRVCRAIRNIPTRIRQGFERALL---------------
>IC.742.0.E3
MRVKGIRKNCQH-LWRWGI------WRWGTMLLGLLMI-CNA--TEKLWVTVYYGVPVWKDATTTLFCASDAKAYDTEVHNVWATHACVPTDPNPQETKLE-NVTENFNMWKNDMVEQMHEDIISLWDQSLKPCVKLTP-LC---VTLNCTNAVFNATNTTSSS-----------------ATNINSIIGNMSTEVKNCSFNIT-TG-IRDKV-QKQYALFHSIDVVPIKDD-----------------STSN------NSYRIISCNTSVITQACPKVSFEPIPIHYCAPAGFAILKCNNKTFNGSGPCTNVSTVQCTHGIRPVVSTQLLLNGSLAEEKIVIRSENFTNNAKTIIVQLKESIKINCTRPSNN-TRKGIHI---GPG----K-A-----FYTTGEIIGDIRQAHCNLSRAEWNNTLQQVAQKLRE--QFE----NTTIVFK-NSSGGDPEIVMHSFNCGGEFFYCNTTELFSGTLHSNG--------------TWNGTEGGANITLPCRIKQIINLWQEVGKAMYAPPIRGQIRCSSNITGLLLTRDGGTN-NKSNETGSNGNETFRPGGGDMRDNWRSELYKYKVVKIEPLGVAPTRAKRRVVQREKRA-VT-LGAMFLGFLGAAGSTMGAAAVTLTVQARQLLSGIVQQQN-NLLRAIEAQQHMLQLTVWGIKQLQARVLAVERYLRDQQLLGIWGCSGKLICTTAVPWNASWS--NKS-HDEIWENMTWMEWEREIDNYTNYIYNLLEKSQNQQEQNEQELLELDKWASLWSWFSITNWLWYIKIFIMIVGGLIGLRIVFTVFSLVNRVRKGYSPLSFQI-RPPTQRGPDRPEGIEEGGGEQDRDTSGRLVNGFLALLWDDLWSLCHFSYRRLRDLLLIVARIVELLGR-------RGWEILKYWWNLLQYWSQELKNSAVSLLDTIAIAVAEGTDRIIEVVQRVCRAIRNIPTRIRQGFERALL---------------
>IC.742.0.F6
MRVKGIRKNCQH-LWRWGI------WRWGTMLLGLLMI-CNA--TEKLWVTVYYGVPVWKEATTTLFCASDAKAYDTEVHNVWATHACVPTDPNPQETKLE-NVTENFNMWKNDMVEQMHEDIISLWDQSLKPCVKLTP-LC---VTLKCTNAVFNATNTTSSS-----------------ATNINSIIGNMSTEVKNCSFNVT-TG-IRDKV-QKQYALFHSLDVVPIEDD-----------------STSN------NSYRIINCNTSVITQACPKVSFEPIPIHYCAPAGFAILKCNNKTFNGSGPCTNVSTVQCTHGIRPVVSTQLLLNGSLAEGEIMIRSENFTNNAKTIIVQLNEAIVINCTRPGNN-TRKSIHI---GPG----K-A-----FYTTGDIIGDIRQAHCNISEKKWNSTLQKIANKLRE--QFG---NNKTIYFN-QSSGGDPEIVMHSFNCGGEFFYCNTTKLFNSIWNSTSN------------STWNGTEEDVNITLPCRIKQIINLWQEVGRAMYAPPIRGQIRCSSNITGLLLTRDGGTD-NSSNETGNGGNETFRPGGGDMRDNWRSELYKYKVVKIEPLGVAPTRAKRRVVQREKRA-VT-LGAMFLGFLGAAGSTMGAAAVTLTVQARQLLSGIVQQQN-NLLRAIEAQQHMLQLTVWGIKQLPARVLAVERYLRDQQLLGIWGCSGKLICTTAVPWNASWS--NKS-HDEIWENMTWMEWEREIDNYTNYIYNLLEKSQNQQEQNEQELLELDKWASLWSWFSITNWLWYIKIFIMIVGGLIGLRIVFTVFSLVNRVRKGYSPLSFQI-RPPTQRGPDRPEGIEEGGGEQDRDTSGRLVNGFLALLWDDLWSLCHFSYRRLRDLLLIVARIVELLGR-------RGWEILKYWWNLLQYWSQELKNSAVSLLNTIAITVAEGTDRIIEVVQRVCRAIRNIPTRIRQGFERALL---------------
>IC.786.0.G10
MKVMAIRKIYQH-FWRW-----------GTMLLGILMI-CSA--ATQLWVTVYYGVPVWKEANTTLFCASDAKAYKTEVHNVWATHACVPTDPNPQEVAME-NVTEYFNMWKNNMVEQMHEDVISLWDQSLKPCVKLTP-LC---VTLNCTDWGNTSTNAT-----------------------NANNSSLGVEEIKNCSFNIT-TN-IRDKV-KKEYALFYNLDVVPIGDDNPIG--------DNNTNNSNS------TNYRLIHCNTSVITQACPKVTFEPIPIHYCAPAGFAILKCKDEKFDGKGLCKNVSTVQCTHGIRPVVSTQLLLNGSLAKEEVVIRSDNFTDNTKNIIVQLNVSVQINCTRPGNN-TRKSIHI---GPG----R-A-----FYTTGEIIGDIRQAHCNISRAAWNDTLQRIAIKLEE--QFK----NKTIIFN-QSSGGDLEITTHSFNCGGEFFYCKTTQLFNSTWPKSTLSN---------STMNGTRGLNDTITLPCRIKQIINMWQEVGKAMYAPPIRGQIRCASNITGLILTRDGG------NESNTNNSETFRPGGGDMKDNWRSELYKYKVVKIEPLGVAPTEAKRRVVQREKRS--V-LGAMFLGFLGAAGSTMGAASLTLTVQARQLLSGIVQQQN-NLLRAIEAQQHLLQLTVWGIKQLPARLLAVERYLSDQQLLGIWGCSGKLICTTSVPWNASWS--NKT-QSQIWGNMTWMEWEKEIDNYTGLIYTLLEESQNQQEKNEQELLELDKWASLWTWFSITHWLWYIKIFIMIVGGLIGLRIVFAVLSIVNRVRQGYSPLSLQT-LLPTPRGPARPEGIEEEGGEQDRDRSVRLVNGFLPLIWDDLRNLCLFSYHRLRDLLLIVTRIVELLGR-------RGWEALKYWWNLLQYWSQELRNSAVSLLNTTAILVAEGTDRVIEVVQRTFRAILHIPTRIRQGLERALL---------------
>IC.786.0.G11
MKVMAIRKIYQH-FWRW-----------GTMLLGILMI-CSA--ATQLWVTVYYGVPVWKEANTTLFCASDAKAYKTEVHNVWATHACVPTDPNPQEVAME-NVTEYFNMWKNNMVEQMHEDVISLWDQSLKPCVKLTP-LC---VTLNCTDWGNTSTNAT-----------------------NANNSSLGVEEIKNCSFNIT-TN-IRDKV-KKEYALFYNLDVVPIGDDNPIG--------DNNTNNSNS------TNYRLIHCNTSVITQACPKVTFEPIPIHYCAPAGFAILKCKDEKFDGKGLCKNVSTVQCTHGIRPVVSTQLLLNGSLAKEEVVIRSDNFTDNTKNIIVQLNVSVQINCTRPGNN-TRKSIHI---GPG----R-A-----FYTTGEIIGDIRQAHCNISRAAWNDTLQRIAIKLEE--QFK----NKTIIFN-QSSGGDLEITTHSFNCGGEFFYCKTTQLFNSTWPKSTLSN---------STMNGTRGLNDTITLPCRIKQIINMWQEVGKAMYAPPIRGQIRCASNITGLILTRDGG------NESNTNNSETFRPGGGDMKDNWRSELYKYKVVKIEPLGVAPTEAKRRVVQREKRS--V-LGAMFLGFLGAAGSTMGAASLTLTVQARQLLSGIVQQQN-NLLRAIEAQQHLLQLTVWGIKQLQARLLAVERYLSDQQLLGIWGCSGKLICTTSVPWNASWS--NKT-QSQIWGNMTWMEWEKEIDNYTGLIYTLLEESQNQQEKNEQELLELDKWASLWTWFSITHWLWYIKIFIMIVGGLIGLRIVFAVLSIVNRVRQGYSPLSLQT-LLPTPRGPARPEGIEEEGGEQDRDRSVRLVNGFLPLIWDDLRNLCLFSYHRLRDLLLIVTRIVELLGR-------RGWEALKYWWNLLQYWSQELRNSAVSLLNTTAILVAEGTDRVIEVVQRTFRAILHIPTRIRQGLERALL---------------
>IC.790.L.E4
MRVKGIRRNCQH-LWRWGL-------RWGTLLLGMLMI-CSA--TENLWVTVYYGVPVWKEATTTLFCASDAKSYETEVHNVWATHACVPTDPNPQEIGLE-NVTENFNMWKNDMVEQMHEDIISLWDQSLKPCVKLTP-LC---VTLNCTDYLGNNTSKNATA----------------SNSTTSNSSGIEEVVMKNCSFYTT-TE-MTDKK-QKDYALFYKLDIVPLDVDKDN-----------NSTDTNI------TSYRLISCNTSVITQACPKVTFEPIPIHYCAPAGFAILKCRDKKFNGTGPCRNVSTVQCTHGIRPVVSTQLLLNGSLAEEEVVIRSENFTDNAKTIIVQLNESIVINCTRPNNN-TRKSIHM---GPG----R-A-----FYATGGIIGDIRQAYCNISGKAWNNTLRQIVEKLQE--QFQ----NKTIVFRPPAPGGDPEIVTHSFNCGGEFFYCNSTQLFNSTWSTNTSTW---------PNDTEGSNDNDTITLPCRIKQIINMWQEVGKAMYAPPISGLIRCRSNITGLLLTRDGG--------NNNSTNETFRPEGGNMKDNWRSELYKYKVVKVEPLGIAPTRAKRRVVQREKRA-VG-IGALFLGFLGAAGSTMGAASMTLTVQARQLLSGIVQQQS-NLLRAIEAQQHLLQLTVWGIKQLQARVLAVERYLRDQQLMGIWGCSGKLICTTAVPWNTSWS--NRS-VDQIWGNMTWMQWEREIDNYTGLIYTLIEESQNQQEKNEQELLELDKWASLWNWFDITKWLWYIKIFIMIVGGLIGLRIVFAVLSIVNRVRQGYSPLSFQT-LLPTSRGPDRPEGTEEEGGERDRDRSRRLADGFLALIWVDLRSLCLFSYHRLRDLLLIIARIVELLGH-------RGWDLLKYWWNLLQYWSQELKNSAVSLLNAIAIAVGEGTDRVIEGLQRACRAILNIPRRIRQGLERALL---------------
>IC.790.L.E5
MRVKGIRRNCQH-LWKWGL-------RWGTLLLGMLMI-CSA--TEKLWVTVYYGVPVWKEATTTLFCASDAKSYETEIHNVWATHACVPTDPNPQEIGLE-NVTENFNMWKNDMVEQMHEDIISLWDQSLKPCVKLTP-LC---VTLNCTDYWGNDTSTN-------------------------ATTSNRTTEMKNCSFYTT-TG-ITDKK-QEEYALFYKLDIVPIDVDKDN-----------SSTNTNI------TSYRLISCNTSVITQACPKVTFEPIPIHYCAPAGFAILKCRDKRFNGTGPCKNVSTVQCTHGIRPVVSTQLLLNGSLAEEEVVIRSENFTDNAKTIIVQLNESVVINCTRPNNN-TRKSIHI---GPG----R-A-----FYATEKIIGDIRQAYCNISRKAWNNTLRQIVGKLQE--QYK----NKTIVFK-PHSGGDPEIVTHSFNCGGEFFYCNTTKLFT--WKNNTWT-----------YNNTGSKDNDTITLPCRIKQIINMWQEVGKAMYAPPIKGLIRCESNITGLLLTRDGG-----VNSTNENNTEIFRPGGGNMKDNWRSELYKYKVVRVEPLGIAPTRAKRRVVQREKRA-VG-IGALFLGFLGAAGSTMGAASMTLTVQARQLLSGIVQQQS-NLLRAIEAQQHLLQLTVWGIKQLQARVLAVERYLRDQQLMGIWGCSGKLICTTAVPWNTSWS--NRS-VDQIWGNMTWMQWEREIDNYTGLIYNLIEESQNQQEKNEQELLELDKWASLWNWFSITQWLWYIKIFIMIVGGLIGLRIVFAVLSIVNRVRQGYSPLSLQT-LLPTSRGPDRPEGTEEEGGERDRDRSRRLVDGFLALIWEDLRSLCLFSYHRLRDLLLIIARIVELLGR-------RGWDLLKYWWNLLQYWSQELKNSAVSLLNAIAIAVGEGTDRVIEGLQRAGRAILNIPRRIRQGLERALL---------------
>IC.790.L.F2
MRVKGIRRNCQH-LWRWGL-------RWGTLLLGMLMI-CSA--TEKLWVTVYYGVPVWKEATTTLFCASDAKSYETEVHNVWATHACVPTDPNPQEIGLE-NVTENFNMWKNDMVEQMHEDIISLWDQSLKPCVKLTP-LC---VTLNCTDYLGNATTTASPNT--------------TRPTTNSSGGQKEEVEMKNCSFYTT-PE-ITDRR-REESALFYKLDIVPINVDKNN-----------NSTNTNI------TSYRLISCNTSVITQACPKVTFEPIPIHYCAPAGFAILKCRDKTFNGTGPCRNVSTVQCTHGIRPVVSTQLLLNGSLAEEEVVIRSENFTDNAKTIIVQLNESVVINCTRPNNN-TRKSIRI---GPG----S-A-----FYTTGEVIGNIRQAYCNISGKAWNNTLRQIVEKLQE--QYK----NKTIVFEPPSPGGDPEIVTHSFNCGGEFFYCNSTQLFNSTWSTNTSTW---------PNDTKGSNDNDTITLPCRIKQIINMWQEVGKAMYAPPIKGLIRCKSNITGLLLVRDGG--------KNNSTNETFRPGGGNMKDNWRSELYKYKVVKVEPLGIAPTRAKRRVVQREKRA-VG-IGALFLGFLGAAGSTMGAASMTLTVQARQLLSGIVQQQS-NLLRAIEAQQHLLQLTVWGIKQLPARVLAVERYLRDQQLMGIWGCSGKLICTTAVPWNTSWS--NRS-VDQIWGNMTWMQWEREIDNYTGLIYTLIEESQNQQEKNEQELLELDKWASLWNWFDITRWLWYIKIFIMIVGGLIGLRIVFAVLSIVNRVRQGYSPLSFQT-LLPTPRGPDRPEGTEEEGGERDRDRSRRLADGFLALIWVDLRSLCLFSYHRLRDLLLIIARIVELLGR-------RGWDLLKYWWSLLQYWSQELKNSAVSLLNATAIAVGEGTDRVIEGLQRAGRAILNIPRRIRQGLERALL---------------
>IC.790.S.B12
MRVKGIRRNCQH-LWRWGL-------RWGILLFGMLMI-CSA--AENLWVTVYYGVPVWKEATTTLFCASDAKSYETEVHNVWATHACVPTDPNPQEIGLE-NVTENFNMWKNDMVEQMHEDIISLWAQSLKPCVKLTP-LC---VTLNCTDYWGNTTRNDTK-------------------YTTPSPTKNGQVVMKNCSFYTT-PQ-MADKK-QKNHALFYALDIVPLDGNKN------------NNSNDNI------TSYRLTSCNTSIVTQACPKITFEPIPIHYCAPAGFAILKCRDKKFNGTGPCKNVSTVQCTHGIRPVVSTQLLLNGSLAEEEVVIRSENFTDNTKTIIVQLNETVVINCTRPNNN-TRKSIHM---GPG----R-T-----FYATGDVIGNIRQAHCNMSGTAWNNTLRRIVEKLQE--QY-----NKTIIFKPPAPGGDPEIMTHSFNCGGEFFYCNSSQLFNSTWQTNTSTW--------PNDTKVSNNNNDTITLPCRIKQIINMWQEVGKAIYAPPIKGLIRCESNITGLLLVRDGG---------TNNTNETFRPGGGNMEDNWRSELYKYKVVQVEPLGIAPTRAKRRVVQREKRA-VG-IGALFLGFLGAAGSTMGAASMTLTVQARQLLSGIVQQQS-NLLRAIEAQQHLLQLTVWGIKQLQARVLAVERYLRDQQLMGIWGCSGKLICTTAVPWNTSWS--NRS-VDQIWGNMTWMQWEREIDNYTGLIYSLIEESQNQQEKNEQELLELDKWASLWTWFDITKWLWYIKIFIMIVGGLIGLRIVFAVLSIVNRVRQGYSPLSFQT-LLPTSRGPDRPEGTEEEGGERDRDRSRRLVDGFLALIWEDLRSLCLFSYHRLRDLLLIIARIVELLGR-------RGWDLLKYWWNLLQYWGQELKNSAVSLLNAIAIAVGEGTDRIIEGLQRAGRAILNIPRRIRQGLERALL---------------
>IC.790.S.E12
MRVKGIRRNCQH-LWRWGL-------RWGILLFGMLMI-CSA--AENLWVTVYYGVPVWKEATTTLFCASDAKSYETEVHNVWATHACVPTDPNPQEIGLE-NVTENFNMWKNDMVEQMHEDVISLWAQSLKPCVKLTP-LC---VTLNCTDYWGNTTRNDTNT-----------------TTASPINEQKEEVVMKNCSFYTT-PQ-MADKK-QKNHALFYALDIVPLDGNKN------------NNSNDNI------TSYRLTSCNTSIVTQACPKITFEPIPIHYCAPAGFAILKCRDKKFNGTGPCKNVSTVQCTHGIRPVVSTQLLLNGSLAEEEVVIRSENFTDNTKTIIVQLNETVVINCTRPNNN-TRKSIHM---GPG----R-T-----FYATGDVIGNIRQAHCNMSGKAWNNTLRQIVEKLQE--QY-----NNTIVFEPPAPGGDPEIMTHSFNCGGEFFYCNTSKLFT--WKNNTWI-----------YNYTGSEDNDTITLPCRIKQIINMWQEVGKAIYAPPIKGLIRCESNITGLLLVRDGG---------KNNTNETFRPGGGNMKDNWRSELYKYKVVQVEPLGIAPTRAKRRVVQREKRA-VG-IGALFLGFLGAARSTMGAASMTLTVQARQLLSGIVQQQS-NLLRAIEAQQHLLQLTVWGIKQLQARVLAVERYLKDQQLMGIWGCSGKLICTTAVPWNTSWS--NRS-VDQIWGNMTWMQWEREIDNYTGLIYNLIEESQNQQEKNEQELLELDKWASLWNWFDITKWLWYIKIFIMIVGGLIGLRIVFAVLSIVNRVRQGYSPLSFQT-LLPTSRGPDRPEGTEEEGGERDRDRSRRLVDGFLALIWVDLRSLCLFSYHRLRDLLLIIARIVELLGH-------RGWDLLKYWWNLLQYWGQELKNSAVSLLNAIAIAVGEGTDRIIEGLQRVGRAILNIPRRIRQGLERALL---------------
>IC.797.0.C10
MTVKETRKSYQH-LWTW-----------GTMLLGILMI-CSA--ADNLWVTVYYGVPVWKEATTTLFCASDAKTYDTEVHNVWATHACVPTDPSPQEVELK-NVTENFNMWKNNMVEQMHEDVISLWDQSLKPCVKLTP-LC---VTLNCTDAKRNDTTNST--------------------EINSNSSIGEEMEMKNCSFNIS-TD-IKDRY-RKEYALLYKLDIVPIDT-------------------ADN------TSYRLISCNTSVLTQACPKVTFEPIPIHYCAPAGFAMLKCNNKMFNGSGPCTNVSTVQCTHGIRPVVSTQLLLNGSLAEEEVVIRSENITNNAKIIIVQLNETVEINCTRPSNEERRHRIRI---GPG----R-T-----FYTTKAINK---PARCTINRAKWNTTLERIVIKLRE--HFK----NTTINFA-QSSGGDPEIVTHSFNCGGEFFYCNTSQLFNSTWQVNG--------------TGNSTAGSENITLPCRIKQIINMWQQVGKAMYAPPIEGHIGCLSNITGLLLTRDGGN---NNNSSNQSNIETFRPGGGDMRDNWRSELYKYKIVQIEPLGVAPTKAKRRVVQREKRA-VT-LGAVFIGFLGAAGSTMGAASMTLTVQARQLMSGIVQQQS-NLLRAIEAQQHMLQLTVWGIKQLQARILAVERYLKDQQLLGIWGCSGKLICTTAVPWNTSWS--NKN-LSAIWDNMTWMEWEREINNYTGLIYSLIAESQNQQEKNEQELLELDKWASLWNWFDITKWLWYIKIFIMIVGGLVGLRIVFSVLSIVNRVRQGYSPLSFQT-HLPTPRGPDRPEGIEEEGGERDRNRSSGLADGFLTLIWVDLRSLCIFSYHRLRDLLLIVTRIVELLGR-------RGWEILKYWWNLLQYWSQELKNSAVSLLNATAIAVAEGTDRVIEGIQRFCRAILHIPTRIRQGLERALL---------------
>IC.797.0.C11
MTVKEIRKSYQH-LWTW-----------GTMLLGILMI-CSA--ADNLWVTVYYGVPVWKEATTTLFCASDAKTYDTEVHNVWATHACVPTDPSPQEVELK-NVTENFNMWKNNMVEQMHEDVISLWDQSLKPCVKLTP-LC---VTLNCTDANRNNTTNST--------------------ETTSNSSIGEEMEMKNCSFNIS-TD-IKDRY-RKEYALLYKLDIVPIDT-------------------ADN------TSYRLISCNTSVLTQACPKVTFEPIPIHYCAPAGFAMLKCNNKMFNGSGPCTNVSTVQCTHGIRPVVSTQLLLNGSLAEEEVVIRSENITNNAKIIIVQLNETVEINCTRPSNEERRHRIRI---GPG----R-T-----FYTTKAINK---PARCTINRAKWNTTLERIVIKLRE--HFK----NTTINFN-QSSGGDPEIVTHSFNCGGEFFYCNTSQLFNSTWPVNE--------------TGSSTGGSDNITLPCRIKQIINMWQQVGKAMYAPPIEGQIRCSSNITGLLLTRDGGN---NNKSSNQSNIETFRPGGGDMRDNWRSELYKYKIVQIEPLGVAPTKAKRRVVQREKRA-VT-LGAMFLGFLGAAGSTMGAASMTLTVQARQLMSGIVQQQS-NLLRAIEAQQHMLQLTVWGIKQLQARVLAVERYLKDQQLLGIWGCSGKLICTTAVPWNASWS--NKN-LSAIWDNMTWMEWEREINNYTGLIYSLIAESQNQQEKNEQELLELDKWASLWNWFDITKWLWYIKIFIMIVGGLVGLRIVFSVLSIVNRVRQGYSPLSFQT-HLPTPRGPDRPEGIEEEGGERDRNRSSGSVDGFLTLIWVDLRSLCIFSYHRLRDLLLIVTRIVELLGR-------RGWEILKYWWNLLQYWSQELKNSAVSLLNATAIAVAEGTDRVIEEIQRFCRAILHIPTRIRQGLERALL---------------
>IC.797.0.C3
MTVKETRKSYQH-LWTW-----------GTMLLGILMI-CSA--ADNLWVTVYYGVPVWKEATTTLFCASDAKTYDTEVHNVWATHACVPTDPSPQEVELK-NVTENFNMWKNNMVEQMHEDVISLWDQSLKPCVKLTP-LC---VTLNCTDAKRNNTTNST--------------------EINSNSSIGEEMEMKNCSFNIS-TD-IKDRY-RKEYALLYKLDIVPIDN-------------------TDN------TSYRLISCNTSVLTQACPKVTFEPIPIHYCAPAGFAMLKCNNKMFNGSGPCTNVSTVQCTHGIRPVVSTQLLLNGSLAEEEVVIRSENITNNAKIIIVQLNETVEINCTRPSNEERRHRIRI---GPG----R-T-----FYTTKAINK---PARCTINRAKWNTTLERIVIKLRE--HFK----NTTINFA-QSSGGDPEIVTHSFNCGGEFFYCNTSQLFNSTWQVNG--------------TGNSTAGSENITLPCRIKQIINMWQQVGKAMYAPPIEGHIGCLSNITGLLLTRDGGN---NNNSSNQSNIETFRPGGGDMRDNWRSELYKYKIVQIEPLGVAPTKARRRVVQREKRA-VT-LGAVFIGFLGAAGSTMGAASMTLTVQARQLMSGIVQQQS-NLLRAIEAQQHMLQLTVWGIKQLQARILAVERYLKDQQLLGIWGCSGKLICTTAVPWNTSWS--NKN-LSAIWDNMTWMEWEREINNYTGLIYSLIAESQNQQEKNEQELLELDKWASLWNWFDITKWLWYIKIFIMIVGGLVGLRIVFSVLSIVNRVRQGYSPLSFQT-HLPTPRGPDRPEGIEEEGGERDRNRSSGSVDGFLTLIWVDLRSLCIFSYHRLRDLLLIVTRIVELLGR-------RGWEILKYWWNLLQYWSQELKNSAVSLLNATAIAVAEGTDRVIEGIQRFCRAILHIPTRIRQGLERALL---------------
>IC.797.0.C5
MTVKETRKSYQH-LWTW-----------GTMLLGILMI-CSA--ADNLWVTVYYGVPVWKEATTTLFCASDAKTYDTEVHNVWATHACVPTDPSPQEVKLK-NVTENFNMWKNNMVEQMHEDVISLWDQSLKPCVKLTP-LC---VTLNCTDAKSNSTTNST--------------------EINSNSSIGEEMEMKNCSFNIS-TD-IKDRY-RKEYALLYKLDIVPIDK-------------------ADN------TSYRLISCNTSVLTQACPKVTFEPIPIHYCAPAGFAMLKCNNKMFNGSGPCTNVSTVQCTHGIRPVVSTQLLLNGSLAEEEVVIRSENITNNAKIIIVQLNETVEINCTRPSNKEQRHRIRI---GPG----R-T-----FYTTKAINK---PARCTINRAKWNTTLERIAMKLRE--HFT----NKTITFA-QSSGGDPEIVTHSFNCGGEFFYCNTSQLFNSTWSDNG--------------AGNSTAGSENITLPCRIKQIINMWQQVGKAMYAPPIEGDISCLSNITGLLLTRDGG------NSSNQSNIETFRPGGGDMRDNWRSELYKYKIVQIEPLGVAPTKAKRRVVQREKRA-VT-LGAVFLGFLGAAGSTMGAASMTLTVQARQLMSGIVQQQS-NLLRAIEAQQHMLQLTVWGIKQLQARILAVERYLKDQQLLGIWGCSGKLICTTAVPWNASWS--NKN-LSAIWDNMTWMEWEREINNYTGLIYSLIEESQNQQEKNEQELLELDKWASLWNWFDITKWLWYIKIFIMIVGGLVGLRIVFSVLSIVNRVRQGYSPLSFQT-HLPTPRGPDRPEGIEEEGGERDRNRSSGSVDGFLTLIWVDLRSLCIFSYHRLRDLLLIVTRIVELLGR-------RGWEILKYWWNLLQYWSQELKNSAVSLLNATAIAVAEGTDRVIEGIQRFCRAILHIPTRIRQGLERALL---------------
>IC.798.0.E12
MRVMGIQRNYQH-LLRW-----------GTMILGMILI-CCN--AENLWVTVYYGVPVWKDAETTLFCASDAKAYKAEVHNVWATHACVPTDPKPQEIHLE-NVTEEFNMWKNNMVEQMHTDIISLWDQSLKPCVKLTP-LC---VILNCTNARNNTKIDI-----------------------DPLTNTSMEGEVKNCSYNTT-TV-IRDKQ-QKVYSLFYRLDVVPIGESN--------------SNSSNY------SEYTLINCNTSAITQACPKVTFEPIPIHYCAPAGFAILKCNDKTFNGTGLCKNVSTVQCTHGIRPVVSTQLLLNGSLAEKEVMIRSENISDNAKTIIVQLTEPVNITCIRPNNN-TRKSVRI---GPG----Q-A-----FYATGDIIGDIRQAHCNVSRSDWNKTLQQVAMQLRK--LWN----NKTIIFD-KHSGGDVEIMTHSFNCGGEFFYCNTSGLFNNSVWKNDT------------ESINITQSNDTIILPCRIKQIVRMWQRVGQAMYAPPIQGVIGCNSTIIGLLLTRDGG--------NSSAPNETFRPGGGDMRDNWRSELYKYKVVKVEPLGVAPTKARRRVVGREKRA-VG-LGAVFIGVLRSSRSTMGAASITLTVQARQLLSGIVQQQS-NLLRAIEAQQHMLKLTVWGIKQLQARVLAVERYLRDQQLLGIWGCSGKLICTTNVPWNSSWS--NKS-YNEIWDNMTWLQWDKEINNYTEIIYKLIEESQNQQEKNEQDLLALDKWESLWSWFAISKWLWYIKIFIMIVGGLIGLRIIFAVLSVINRVRQGYSPLSFQT-HTQAPRGVDRPERIEEEGGGQDRDRSLRLVSGFLALAWEDLRSLSLFLYHRLRDFILIAARTVELLGHSSLRGLRLGWEGLKYLGNLLLYWGRELRISAISLFDTIAIAVAGWTDRVIEIGQAIGRAILHIPVRIRQGFERALL---------------
>IC.818.0.G10
MRATGIRKSYQH-LWKW-----------GTMLLGMLMI-CKA--IEQSWVTVYYGVPVWKEATTTLFCASDAKAYDTEVHNVWATHACVPTDPSPQEIVLG-NVTENFNMWKNNMVEQMHEDIISLWDQSLKPCVKLTP-LC---VTLNCSDEWKNVTNTN-----------------------SSSWEKMEKGEVKNCSFNIT-TN-IRDKI-QRTYAIFYKLDVTPIDD-------------------SDN------TSYRLISCNTSVITQACPKVSFEPIPIHYCAPAGFAILKCKDKRFNGTGPCKNVSTVQCTHGIRPVVSTQLLLNGSLAEEEVVIRSANLTDNAKTIIVQLNGSVEINCTRPNNN-TRKGIHI---GPG----R-A-----FYATGDIVGDIRQAHCNLSLPKWNNTLEQIVTKLRE--QFV----NKTIVFN-HSSGGDPEIVMHSFNCGGEFFYCNTTKLFNSTWYPNGSW-----------TGTNSTEGNDTLILPCRIKQIVNTWQEVGKAMYAPPIEGIIRCLSNITGMILTRDGG-------NNDNNNTEIFRPGGGDMRDNWRSELYKYKVVKVEPLGIAPTKAKRRVVQREKRA-VG-IGAVFLGFLGAAGSTMGAASMTLTVQARQLLSGIVQQQS-NLLRAIEAQQHMLQLTVWGIKQLQARILAVERYLRDQQLLGIWGCSGKLICTTNVPWNASWS-NNKS-LDLIWSNMTWMQWEREIENYTDLIYTLLEQSQNQQEKNEQDLLALDKWASLWNWFNITNWLWYIKIFIMIVGGLIGLKIVFSVLSIVNRVRQGYSPLSFQT-RLPDSRGPDRPEGIEGEGGERDRDRSNQLVGGFLTLIWVDLRSLCLFIYHRLRDLLLIVTRIVELLGR-------RGWEILKYWGNILQYWSQELKNSAVSLLNATAIAVAEGTDRVIEVVQRACRAILHIPRRIRQGFERALL---------------
>IC.818.0.G4
MRATGIWKSYQH-LWRW-----------GTMLLGMLMI-CKA--IEQSWVTVYYGVPVWKEATTTLFCASDAKAYDTEVHNVWATHACVPTDPSPQEIVLG-NVTENFNMWKNNMVEQMHEDIISLWDQSLKPCVKLTP-LC---VTLNCSDEWKNVTNTN-----------------------SSSWEKMEKGEVKNCSFNIT-TN-IRDKI-QRTYAIFYKLDVTPIDD-------------------SDN------TSYRLISCNTSVITQACPKVSFEPIPIHYCAPAGFAILKCKDKRFNGTGPCKNVSTVQCTHGIRPVVSTQLLLNGSLAEEEVVIRSANLTDNAKTIIVQLNGSVEINCTRPNNN-TRKGIHI---GPG----R-A-----FYATGDIVGDIRQAHCNLSLPKWNQTLNQIVKKLRE--QFV----NKTIVFN-HSSGGDPEIVMHSFNCGGEFFYCNTTKLFNSTWYPNGSW-----------TGTNSTEGNDTLILPCRIKQIVNTWQEVGKAMYAPPIEGIIRCLSNITGMILTRDGG-------NNNNNDTEIFRPGGGDMRDNWRSELYKYKVVKVEPLGIAPTKAKRRVVQREKRA-VG-IGAVFLGFLGAAGSTMGAASITLTVQARQLLSGIVQQQS-NLLRAIEAQQHMLQLTVWGIKQLQARVLAVERYLRDQQLLGIWGCSGKLICTTNVPWNASWS-NNKS-LDLIWGNMTWMQWEREIENYTDLIYTLLEQSQNQQEKNEQDLLALDKWASLWNWFNITNWLWYIKIFIMIVGGLIGLRIVFSVLSIVNRVRQGYSPLSFQT-RLPDSRGPDRPEGTEGEGGERDRDRSNQLVGGFLTLIWVDLRSLCLFIYHRLRDLLLIVTRIVELLGR-------RGWEILKYWGNILQYWSQELKNSAVSLLNAIAIAVAEGTDRVIEVVQRACRAILHIPRRIRQGFERALL---------------
>IC.818.0.G5
MRATGIWKSYQH-LWRW-----------GTMLLGMLMI-CKA--IEQSWVTVYYGVPVWKEATTTLFCASDAKAYDTEVHNVWATHACVPTDPSPQEIVLG-NVTENFNMWKNNMVEQMHEDIISLWDQSLKPCVKLTP-LC---VTLNCSDEWKNVTNTN-----------------------SSSWEKMEKGEVKNCSFNIT-TN-IRDKI-QRTYAIFYKLDVTPIDDG-------------------DN------TSYRLISCNTSVITQACPKVSFEPIPIHYCAPAGFAILKCNDKKFNGTGPCKNVSTVQCTHGIRPVVSTQLLLNGSLAEEEVVIRSANLTDNAKTIIVQLNGSVEINCTRPNNN-TRKGIHI---GPG----R-A-----FYATGDIVGDIRQAHCNLSLPKWNNTLEQIVKKLRE--QFV----NKTIVFN-HSSGGDPEIVMHSFNCGGEFFYCNTTKLFNSTWYPNGSW-----------TGTNNTEGNDTLILPCRIKQIVNTWQEVGKAMYAPPIEGIIRCLSNITGIILTRDGG------NNNLTNDTEIFRPGGGDMRDNWRSELYKYKVVKVEPLGLAPTRAKRRVVQREKRA-VG-IGAVFLGFLGAAGSTMGAASITLTVQARQLLSGIVQQQS-NLLRAIEAQQHMLQLTVWGIKQLQARVLAVERYLRDQQLLGIWGCSGKLICTTTVPWNASWS-GNKS-LDLIWSNMTWMQWEREIENYTDLIYTLLEQSQNQQEKNEQDLLALDKWASLWNWFNITNWLWYIKIFIMIVGGLIGLRIIFSVLSIVNRVRQGYSPLSFQT-RLPDSRGPDRPEGTEGEGGERDRDRSNQLVGGFLTLIWVDLRSLCLFIYHRLRDLLLIVTRIVELLGR-------RGWEILKYWGNILQYWSQELKNSAVSLLNAIAIAVAEGTDRVIEVVQRACRAILHIPRRIRQGFERALL---------------
>IC.857.0.B10
MRVKEIRKNYQHWWWKW-----------GMMLLGMLMI-CST-TKENLWVTVYYGVPVWKEATTTLFCASDAKAYDKEVHNVWATHACVPTDPNPQEVELQ-NVTEEFNMWKNNMVEQMHEDIISLWDQSLKPCVKLTP-LC---VTLDCIDVNVTNSNTTKGT----------------NTNSTEREELEKQGEVKNCSFNIT-TD-VRDKM-KEAHAFFYNSDVVPITV------------------NNKN------NTYRLISCNTSVLTQACPKISFEPIPIHYCAPAGFAILKCNDKTFNGTGECKNVSTVQCTHGIRPVVSTQLLLNGSLAEEEVVIKSANLTDNAKTIIVQLNESVEINCTRPNNN-TSEGIHI---GPG----R-A-----FFATTRIIGDIRKAYCIVNRNKWNNTLQYIVTKLRE--QFN----NKTIVFN-HSSGGDPEIVMHTFNCRGEFFYCNSTPLFNSTWHANG--------------SYAQNGGGKNITLQCRIKQIINMWQEVGKAMYAPPISGEIKCSSNITGLLLTRDGG-------NNDTQSKETFRPGGGDMRDNWRSELYKYKVVKIEPLGVAPTRARRRVVQREKRA-VG-LGAMFLGFLGAAGSTMGAASITLTVQARQLLFGIVQQQN-NLLRAIEAQQHMLQLTVWGIKQLQARVLAVERYLKDQQLLGIWGCSGKLICTTNVPWNISWS--NKS-YDHIWGNMTWMQWEKEIDNYTSLIYTLIEESQNQQEKNEQDLLSLSEWANLWNWFDISKWLWYIKIFIMIVGGLIGLRIIFTVLSIVNRVRQGYSPLSFQT-HFPAPRGLDRPEGIEGEGGEGDRDRSSPLADGFLAIIWVDLRSLFLFSYHRLRDLLLIVTRIVELLGR-------RGWEILKYWWNLLQYWSQELKNSAVSLLNATAIAVAGGTDRIIEALQRFCRAILHIPRRIRQGLERALL---------------
>IC.857.0.B11
MRVKEIRKNYQHWWWKW-----------GMMLLGMLMI-CST-TTENLWVTVYYGVPVWKEATTTLFCASDAKAYDKEVHNVWATHACVPTDPNPQEVELQ-NVTEEFNMWKNNMVEQMHEDIISLWDQSLKPCVKLTP-LC---VTLDCIDVNVTQGNNIT---------------------GRNWTLKEEPGEIKNCSFNIT-TD-VRDKM-KEAHAFFYNSDVVPITV------------------NNKN------NTFRLISCNTSVLTQACPKISFEPIPIHYCAPAGFAILKCNDKNFNGTGECKNVSTVQCTHGIRPVVSTQLLLNGSLAEDEVVIKSANLTDNAKTIIVQLNESVEINCTRPNNN-TSEGIHI---GPG----R-A-----FFATTRIIGDIRKAYCIVNRKKWNNTLQHIATKLKE--QFN----NKTIVFN-HSSGGDPEIVMHTFNCRGEFFYCNSTPLFNSTWHANG--------------SYAQNGDGENITLHCRIKQIINMWQEVGKAMYAPPISGEIKCSSNITGLLLTRDGG--------NNTQNRETFRPGGGDMRDNWRSELYKYKVVKIEPLGVAPTRARRRVVQREKRA-VG-LGAMFLGFLGAAGSTMGAASITLTVQARQLLFGIVQQQN-NLLRAIEAQQHMLQLTVWGIKQLQARVLAVERYLKDQQLLGIWGCSGKLICTTNVPWNISWS--NKS-YDHIWGNMTWMQWEKEIDNYTSLIYTLIEESQNQQEKNEQDLLSLSEWANLWNWFDISKWLWYIKIFIMIVGGLIGLRIIFTVLSIVNRVRQGYSPLSFQT-HFPAPRGLDRPEGIEGEGGEGDRDRSSPLADGFLAIIWVDLRSLFLFSYHRLRDLLLIVTRIVELLGR-------RGWEILKYWWNLLQYWSQELKNSAVSLLNATAIAVAGGTDRIIEALQRFCRAILHIPRRIRQGLERALL---------------
>IC.857.0.F7
MRVKEIRKNYQHWWWKW-----------GMMLLGMLMI-CSA-TNESLWVTVYYGVPVWKEATTTLFCASDAKAYDKEVHNVWATHACVPTDPNPQEVKLE-NVTENFNMWKNNMVEQMHEDIISLWDQSLKPCVKLTP-LC---VTLDCIDANVTLSNNIT---------------------GKNWTLKEETGEVKNCSFNIT-TD-MRDKM-KKEHAMFYRPDIVPINETRID-----------NETQINH------TMYRLISCNTSVLTQACPKISFEPIPIHYCAPAGFAILKCNEKNFNGTGKCNNVSTVQCTHGIRPVVSTQLLLNGSLAEEEVVIKSANLTDNTKTIIVQLNESVEINCTRPNNN-TRKGIHI---GPG----R-A-----VFTATKIIGDIRKAYCKVNRAKWNDTLQHIVTKLKK--QFK----NKTIVFN-PSSGGDPEIVMHTFNCRGEFFYCNSTPLFNSIWSNNGSTWHINGSTWHANGTYAPNGSGEVIMLKCRIKQIVNMWQEVGKAMYAPPIDGKIECSSNITGLLLTRDGG--------NNNTQNETFRPGGGDMRDNWRSELYKYKVVKIEPLGVAPTKARRRVVQREKRA-VG-IGAMFLGFLGAAGSAMGAASLTLTVQARQLMSGIVQQQS-NLLRAIEAQQHMLQLTVWGIKQLQARVLAVERYLKDQQLLGIWGCSGKLICTTNVPWNSTWS--NKS-YSEIWDKMTWMQWEKEIDNYTSLIYTLIEDSQNQQEKNEQDLLSLSEWASLWNWFDISKWLWYIKIFIMIVGGLVGLRIIFTVLSIVNRVRQGYSPLSFQT-HFPAPRGLDRPEGIEGEGGEGDRDRSSPLADGFLAIIWVDLRSLFLFSYHRLRDLLLIVTRIVELLGR-------RGWEILKYWWNLLQYWSQELKNSAVSLLNATAIAVAEGTDRIIEALQRFCRAILHIPRRIRQGLERALL---------------
>IC.907.0.D1
MRVTGIRKNCQR-LWRW-----------GTLLFGLLMI-CSA--ADKLWVTVYYGVPVWKEATTTLFCASDAKGYEKEVHNVWATHACVPTDPNPQEIVLE-NVTENFNMWKNNMVEQMHEDIISLWDQSLKPCVKLTP-LC---VTMDCTKLKNANNTNSTGN----------------ANNTNSSSTIKEEGEMKNCSFNIT-TN-IRDKM-QREYALFYKYDLVPIKDNNR------------NNNRANI------TRYRLISCNTSVITQACPKVSFEPIPIHYCAPAGFAILKCKDKKYNGTGPCKNVSTVQCTHGIRPVISTQLLLNGSLAEEEVIIRSENITDNAKIIIVQLKEAVEINCTRPNNH-TRKRMTI---GPG----K-V-----WYTTGEIVGDIRKAHCNISRARWNDTLKQIVGKLRE--KFS----NKTIVFN-RSSGGDPEIVMHSFNCGGEFFYCNTTQLFNSTWYDTD---------------NTTIDIKDPIILPCRIRQIINMWQEVGKAMYAPPISGQIRCLSNITGLLLTRDGG-------NSKNETTEVFRPGGGNMKDNWRSELYKYKVVKIEPLGVAPTKAKRRVVQREKRA-VG-IGAVLLGFLGAAGSTMGAASLTLTVQARLLLSGIVQQQN-NLLRAIEAQQHLLQLTVWGIKQLQARVLAVERYLKDQQLLGIWGCSGKLICPTSVPWNASWS--NKS-LSEIWDNMTWMQWEKEIDNYTGLIYTLIEESQNQQEKNEQNLLELDKWASLWNWFNITNWLWYIKIFIMIVGGLIGLRIVFAVLSIANRVRQGYSPLSLQT-LLPTPRGPDRPAGTEEEGGERDRDTSGRLADGFLAIIWVDLRSLCLFLYHRLRDLLLIVARIVELLGR-------RGWEILKYWWSLLQYWSQELKNSAVNLLNAIAIAVAEGTDRIIEIVQRAFRAILHIPRRIRQGLERALL---------------
>IC.912.0.D4
MRVTEMRKNYQH-LWRG-----------GILLLGILMI-CSA--TEKLWVTVYYGVPVWKEATTTLFCASDAKAYETEVHNVWATHACVPTDPNPQEVVLG-NVTEKFNMWKNDMVEQMHEDIISLWDQSLKPCVELTP-LC---VTLNCTNVNNTNTT---------------------------ETKMEVLREMKNCSFNVT-TS-VRDKM-KKEYALFYTLDIVPIDK------------------DNDN------TSYRLISCNTSVIKQACPKVTFEPIPIHYCAPAGFAILKCNDKKFNGSGPCTNVSTVQCTHGIKPVVSTQLLLNGSLAEEEVIIRSENFSNNAKIIIVHLNESIGINCTRPNNN-TRKGIHI---GPG----R-A-----FYATGDIIGDIRQAHCNVSRTQWNNTLKQIVIKLEE--QFG---KNKTIIFN-QSSGGDPEIVMHSFNCGGEFFYCNSTPLFNSTWVNGTWN-----------GTTGSNEGNDTITLQCRIKQIINMWQKVGKAMYAPPIRGQIRCSSNITGLLLTRDGH------SDNNKTDTEIFRPGGGDMRDNWRSELYKYKVVKIEPLGIAPTKAKRRVVQREKRA-VG-IGALFLGFLGAAGSTMGAASVTLTVQARLLLSGIVQQQN-NLLRAIEAQQHMLQLTVWGIKQLQARVLAVERYLRDQQLLGIWGCSGKLICTTTVPWNTSWS--NKS-LDQIWQNMTWMEWEREIDNYTSLIYNLIEKSQNQQENNEKELLELDKWANLWNWFDISNWLWYIKIFIMIVGGLIGLRIVFAVLSIVNRVRQGYSPLSFQT-HLPSPRGPDRPDGIEGEGGEQDRDRSIRLVDGFLALCWEDLRNLFLFSYHHLRDLLLIAARIVELLGR-------RGWELLKYWWNLLQYWIQELKNSAVSLLNTTAIAVAEGTDRVIEVVLRIVRAIRNIPVRIRQGLERALL---------------
>IC.912.0.F5
MRVTEMRKNYQH-LWRG-----------GILLLGILMI-CSA--TEKLWVTVYYGVPVWKEATTTLFCASDAKAYETEVHNVWATHACVPTDPNPQEVVLG-NVTENFNMWKNDMVEQMHEDIISLWDQSLKPCVELTP-LC---VTLNCTNVNNTNTT---------------------------ETKMEVLREMKNCSFNIT-TS-VRDKM-KKEYALFYTLDIVPIDK------------------DNDN------TSYRLISCNTSVIKQACPKVTFEPIPIHYCAPAGFAILKCNDKKFNGSGPCTNVSTVQCTHGIKPVVSTQLLLNGSLAEEEVIIRSENFSNNAKIIIVHLNESVGINCTRPNNN-TRKGIHI---GPG----R-A-----FYATGDIIGDIRQAHCNVSRAQWNNTLKQIVIKLEE--QFG---KNKTIIFN-QSSGGDPEIVMHSFNCGGEFFYCNTTPLFNSTWVNGTWN-----------GTTGSNEGNDTITLQCRIKQIINMWQKVGKAMYAPPIRGQIRCSSNITGLLLTRDGH------SDNNKTDTEIFRPGGGDMRDNWRSELYKYKVVKIEPLGIAPTKAKRRVVQREKRA-VG-IGALFLGFLGAAGSTMGAASVTLTVQARLLLSGIVQQQN-NLLRAIEAQQHMLQLTVWGIKQLQARVLALERYLRDQQLLGIWGCSGKLICTTTVPWNTSWS--NKS-LDQIWQNMTWMEWEREIDNYTGLIYNLIEKSQNQQEKNEQELLELDKWASLWNWFDISKWLWYIKIFIMIVGGLIGLRIVFAVLSIVNRVRQGYSPLSFQT-HLPSPRGPDRPEGIEGEGGEQDRDRSIRLVDGFLALCWEDLRNLCLFSYHHLRDLLLIAARILELLGR-------RGWELLKYWWNLLQYWIQELKNSAVSLLNTTAIAVAEGTDRIIEVVLRIVRAICNIPTRIRQGLERALL---------------
>IC.912.0.F7
MRVMEIRKNYQH-LWKW-----------GIMLLGILMI-CSA--TEKLWVTVYYGVPVWKEATTTLFCASDAKAYETEVHNVWATHACVPTDPNPQEVVLG-NVTENFNMWKNDMVEQMHEDIISLWDQSLKPCVELTP-LC---VTLNCTNVNNTNTT---------------------------ETKMEVLREMKNCSFNIT-TS-VRDKM-KKEYALFYTLDIVPIDK------------------DNDN------TSYRLISCNTSVIKQACPKVTFEPIPIHYCAPAGFAILKCNDKKFNGSGPCTNVSTVQCTHGIKPVVSTQLLLNGSLAEEEVIIRSENFSNNAKIIIVHLNKSIEINCTRPNNN-TRKGIHI---GPG----R-A-----FYATGDIIGDIRQAHCNVSRAQWNNTLKQIVIKLEE--QFG---KNKTIIFN-QSSGGDPEIVMHSFNCGGEFFYCNSTPLFNSTWVNGTWN-----------GTTGSNEGNDTITLQCRIKQIINMWQKVGKAMYAPPIRGQIRCSSNITGLLLTRDGS------SANSTNNTETFRPGGGDMRDNWRSELYKYKVVKIEPLGIAPTKAKRRVVQREKRA-VG-IGALFLGFLGAAGSTMGAASVTLTVQARLLLSGIVQQQN-NLLRAIEAQQHMLQLTVWGIKQLQARVLAVERYLRDQQLLGIWGCSGKLICTTTVPWNTSWS--NKS-LDQIWQNMTWMEWEREIDNYTSLIYNLIEKSQNQQEKNEQELLELDKWASLWNWFDISKWLWYIKIFIMVVGGLVGLRIVFAVLSVVNRVRQGYSPLSFQT-RLPSPRGPDRPEGIEGEGGEQDRNRSIRLVDGFLALCWEDLRNLCLFSYHRLRDLLLIAARIVELLGR-------RGWELLRYWWNLIQYWIQELKNSAVSLLNTTAIAVAEGTDRVIEVVLRIVRAIRHIPTRIRQGLERALL---------------
>IC.912.0.F9
MRVMEMRKNYQH-LWKG-----------GILLLGILMI-CSA--TEKLWVTVYYGVPVWKEATTTLFCASDAKAYETEVHNVWATHACVPTDPNPQEVVLG-NVTENFNMWKNDMVEQMHEDIISLWDQSLKPCVELTP-LC---VTLNCTNVNNTNTT---------------------------ETKMEVLREMKNCSFNVT-TS-VRDKM-KKEYALFYTLDIVPIDK------------------DNDN------TSYRLISCNTSVIKQACPKVTFEPIPIHYCAPAGFAILKCNDKKFNGSGPCTNVSTVQCTHGIKPVVSTQLLLNGSLAEEEVIIRSENFSNNAKIIIVHLNESIGINCIRPSNN-TRKGIHI---GPG----R-A-----FYATGEVIGDIRQAHCNVSRTQWNNTLKQIVMKLEK--QFG---KNKTIIFN-QSSGGDPEIVMHSFNCGGEFFYCNSTPLFNSTWVNGTWN-----------GTTGSNEGNDTITLQCRIKQIINMWQKVGKAMYAPPIRGQIRCSSNITGLLLTRDGS------SANSTNNTEIFRPGGGDMRDNWRSELYKYKVVKIEPLGIAPTKAKRRVVQREKRA-VG-IGALFLGFLGAAGSTMGAASVTLTVQARLLLSGIVQQQN-NLLRAIEAQQHMLQLTVWGIKQLQARVLALERYLRDQQLLGIWGCSGKLICTTTVPWNTSWS--NKS-LDQIWQNMTWMEWEREIDNYTGLIYNLIEKSQNQQEKNEQELLELDKWASLWNWFDISKWLWYIKIFIMIVGGLIGLRIVFAVLSIVNRVRQGYSPLSFQT-RLPSPRGPDRPEGIEGEGGEQDRDRSIRLVDGFLALCWEDLRNLCLFSYHRLRDLLLIVARILELLGR-------RGWELLKYWWNLLQYWIQELKNSAVSLLNTTAIAVAEGTDRIIEVVLRIVRAVRNIPTRIRQGLERALL---------------
>IC.935.0.H12
MTVKETRKNCQH-LWTW-----------GIMLLGILMT-CSV-AKEQLWVTVYYGVPVWKEATTTLFCASDAKAYDKEIHNVWATHACVPTDPNPQEILLE-NVTEYFNMWKNNMVDQMHEDIISLWDQSLKPCVKINPTLCYFKIALIMGMILNATATNA----------------------TSDGVGGMEKGEMKNCSFNVT-TI-IGNKV-QKNYALFYSLDVIPIDDE----------------NNGIN------TSYRIRSCNTSIITQACPKVTFEPIPIHYCAPAGFAILKCNNKTFEGKGPCTNVSTVQCTHGIRPVVSTQLLLNGSLAEEEIVIRSDNFTNNAKTIIVQLNKTVEIHCIRPGNN-TIRSLSL---GPG----R-A-----FVASRQIIGEIRRAHCNISRANWTSTLEQIAEKLRE--QFV----NKTIVFK-QPSGGDLEIVTHSFNCGGEFFYCNTTQLFNSTWFSNSTQ-----------NNTEGSSDNINITLPCRIRQIINMWQEVGKAMYAPPISGIIKCSSNITGLLLTRDGG--------NSSGNSEIFRPGGGNMKDNWRSELYKYKVVRIEPLGVAPTRAKRRVVQREKRAIVG-IGAVLLGFLGAAGSTMGAASLTLTVQARQLLSGIVQQQN-NLLRAIEAQQHLLQLTVWGIKQLQARILAVERYLKDQQLLGIWGCSGKLICTTAVPWNDSWS--NKS-HDDIWKSMTWMEWEREIDNYTGLIYNLIEKSQNQQDQNEKELLELDKWSNLWNWFSISNWLWYIKIFIMIVGGLIGLRIVFTVLSIVNRVRQGYSPLSFQT-RPPAPRGPDRPGGIEEEGGERDRDRSGPLVDGLLTIIWVDLRSLCLFSYHRLRDLLLIVTRIVELLGR-------RGWEALKYWWNLLQYWSQELKNSAVNLLNTIAIAVAEGTDRVIEVVQRVFRAILHIPTRIRQGLERLLL---------------
>IC.936.0.H8
MRVKGIRKNYQP-LWKW-----------GIMLLGILMI-CSAKEKEQWWVTVYYGVPVWREANTTLFCASDAKAYDTEVHNVWATHACVPTDPNPQELVLG-NVTENFNMWKNNMVDQMHEDVVSLWDQSLKPCVKLTP-LC---VTLNCTDCKNPNSSCT----------------------NYNSSRIDEGEEIKNCSFNIA-TN-RGDKE-QKEYALFYNLDLVQMDVKN--------------NTSYNN------TSYRLVSCNTSVITQACPKVSFEPIPIHYCAPAGFAILKCNNDTFNGTGPCTNVSTVQCTHGIRPVVSTQLLLNGSLAEKEVAVRSENFTDNTKTIIVQLNQSVEINCTRPNNN-TRKGIHI---GPG----G-A-----IYAAGAIIGDIRQAHCNISRTKWKDTLKQVVNKLRE--QFG----NKTIVFK-PSSGGDLEIVMHTFNCGGEFFYCNTTELFNSTWNSTT--------------ESNNTEGNDTITLPCRIKQIINMWQEVGKAMYAPPIRGQIRCSSNITGLLITRDGG-------NNNTNHNETFRPGGGNMRDNWRSELYKYKVVRIEPLGIAPTKAKRRVVQREKRA-LG-VGALFLGFLGAAGSTMGAASVTLTVQARILLSGIVQQQN-NLLKAIEAQQHLLQLTVWGIKQLQARILAIERYLQDQQLLGMWGCSGKLICTTAVSWNKNWS--TRN-PDEIWGNLTWMEWEREVDNYTNTIYSLLEEAQYQQDKNEHELLKLDQWASLWNWFDITRWLWYIKIFIMIVGGLIGLRIVFAVLSIVNRVRQGYSPLSFQT-LLPTPRGPDRPEGIEEEGGERDRDRSERSVHGLLALIWIDLRSLCLFSYHRLTDLLLIAKRIVELLGH-------RGWEALKYWWNLLQYWGQELKNSAVSLFNATAIAVAEGTDRIIEVLRRIFRAILHIPTRIRQGAERALL---------------
>IC.940.0.B1
MRVKGIRKNCQR-LWKW-----------GIMLLGILMI-CNA--AEQLWVTVYYGVPVWKEANTTLFCASDAKTYETEVHNVWATHACVPTNPSPQEVVMA-NVTENFNMWKNNMVEQMHEDIISLWDESLKPCVKLTP-LC---VTLNCTNWKANSTSNI----------------------TSSSWDRIENGEIKNCSFNIT-SG-IRDKV-KKEHALFNRLDVMPIDN-------------------NNN------SSYILINCNTSVITQACPKVSFEPIPIHYCAPAGFAILKCNNKTFNGTGPCTNVSTVQCTHGIRPVVSTQLLLNGSLAEEEVIIRSENFTNNAKTIIVQLNDSIEINCTRPGTH-TRKRVSI---GPG----R-A-----FYAREYITGDIRKAHCTLNGTKWNNTLQQIVNKLRV--QFD----NKTIIFN-QSSGGDPEIVMHIFNCRGEFFYCNTTKLFNSTWYVNGT-------------WKGDNNSTGKIILPCRIKQIINMWQEVGKAMYAPPIKGELNCSSNITGLLLVRDGGN---NQDNSTNNNTEIFRPGGGDMRDNWRSELYKYKVVKIQPLGIAPTTAKRRVVQREKRA--A-LGVIFLGFLGAAGSTMGAASMALTVQARQLLSGIVQQQN-NLLRAIEVQQHLLQLTVWGVKQLQARVLAVERYLMDQQLLGIWGCSGKLICTTAVPWNASWS--NKT-QDEIWNNMTWMEWEREIDNYTAAIYTLLEKSQIQQEKNEQDLLALDNWASLWNWFDITNWLWYIKIFIMIVGGLIGLRIVFAVISIVNRVRQGYSPLSFQT-HLPAPRGPDRPEGIEEEGGERNRDRSIRLVDGFLALFWDDLRSLVLFSYHRLRDLLLIAARIVELLGR-------RGRELLKYLWNLLLYWSQELKISAVSLLNATAISVAEGTDRIIEVVQRICRAIRNVPVRVRQGLERALL---------------
>IC.940.0.B8
MRVKGIRKNCQR-LWKW-----------GIMLLGILMI-CNA--AEQLWVTVYYGVPVWKEANTTLFCASDAKTYETEVHNVWATHACVPTNPSPQEVVMA-NVTENFNMWKNNMVEQMHEDIISLWDESLKPCVKLTP-LC---VTLNCTNWKANSTSNI----------------------TSSSWDRIENGEIKNCSFNIT-SG-IRDKV-KKEHALFNRLDVMPIDN-------------------NNN------SSYILISCNTSVITQACPKVSFEPIPIHYCAPAGFAILKCNNKTFNGTGPCTNVSTVQCTHGIRPVVSTQLLLNGSLAEEEVIIRSENFTNNAKTIIVQLNDSIEINCTRPGTH-TRKRISI---GPG----R-S-----FYAREYITGDIRKAHCTLNGTKWNNTLQQIVNKLRV--QFD----NKTIIFN-QSSGGDPEIVMHIFNCRGEFFYCNTTKLFNSTWYVNGT-------------WKGDNNSTGKIILPCRIKQIINMWQEVGKAMYAPPIKGELNCSSNITGLLLVKDGGN---NQDNSTNNNTEIFRPGGGDMRDNWRSELYKYKVVKIQPLGIAPTTAKRRVVQREKRA--A-LGVIFLGFLGAAGSTMGAASMALTVQARQLLSGIVQQQN-NLLRAIEVQQHLLQLTVWGVKQLQARVLAVERYLMDQQLLGIWGCSGKLICTTAVPWNASWS--NKT-QDEIWNNMTWMEWEREIDNYTAAIYTLLEKSQIQQEKNEQDLLALDNWASLWNWFDITNWLWYIKIFIMIVGGLIGLRIVFAVISIVNRVRQGYSPLSFQT-HLPAPRGPDRPEGIEEEGGERNRDRSIRLVDGFLALFWDDLRSLVLFSYHRLRDLLLIAARIVELLGR-------RGRELLKYLWNLLLYWSQELKISAVSLLNATAISVAEGTDRIIEVVQRICRAIRNVPVRVRQGLERALL---------------
>IC.999.0.D12
MRVREIQRNYPP-LWRW-----------DTMLLGMLMIIYSV--TGQLWVTVYYGVPVWKEASTTLFCASDAKSYKAEAHNIWATHACVPTDPNPQEIKLE-NVTENFNMWKNNMVEQMHEDIISLWDQSLKPCVKLTP-LC---VTLNCSDWKNNNS--------------------------SDIINKTEDIGMKNCSFNIT-TE-VRDKK-KQMYALFYRLDVVQIDDD-----------------NSTN------TSYRLINCNTSAITQACPKVTFEPIPIHYCAPAGFAILKCNDKKFNGTGPCKNVSTVQCTHGIKPVVSTQLLLNGSLAEEEIVVRSENLTNNGKTIIVQLNESVTINCTRPYNN-TRQSTHI---GPG----Q-A-----LYTT-KVIGDIRQAHCNISGG-WTKTLQQVVTKLGD--LFN----KTKIIFK-PPSGGDPEITTHSFNCGGEFFYCNTTELFNSTWSKTNGT-----------WNANGTENGNTTTIKCRIKQIINMWQEVGKAMYAPPIEGLIQCSSNITGLLLVRDGG-------IANSSQNETFRPGGGDMRDNWRSELYKYKVVRLEPLGLAPTKAQRRVVQREKRA-IG-LGAMFLGFLGAAGSTMGAASLTLTVQARQVLSGIVQQQN-NLLRAIEAQQHLLQLTVWGIKQLQARVLAVENYLRDQQLLGIWGCSGRHICTTNVPWNSSWS--NKT-QEEIWNNMTWMEWEREIDNYTGLIYRLIEESQTQQEKNEQELLQLDQWASLWNWFSITKWLWYIKIFIITVGGLIGLRIIFAVLSVVNRVRQGYSPLSFQT-LLPAPREPDRPEGTEEEGGERGRDRSIRLVNGFSALIWDDLRNLCLFSYHRLRDLTLIAARILELLGR-------RGWEALKYLWNLLQYWIQELKNSTISLLNTTAIVVAEGTDRIIEIAQRAVRAVILIPTRIRQGLERILL---------------
>IC.999.0.D2
MRVREIQRNYPP-LWRW-----------DTMLLGMLMTIYSV--TGQLWVTVYYGVPVWKEASTTLFCASDAKSYQAEAHNIWATHACVPTDPNPQEIKLE-NVTENFNMWKNNMVEQMHEDIISLWDQSLKPCVKLTP-LC---VTLNCSDWKNNNSS-------------------------DMPNKTNEDTGMKNCSFNIT-TE-VRDKK-KQMYALFYRLDVVQIDDD-----------------NSTN------TSYRLINCNTSAITQACPKVTFEPIPIHYCAPAGFAILKCNDKKFNGTGPCKNVSTVQCTHGIKPVVSTQLLLNGSLAEEEIVVRSENLTNNGKTIIVQLNESVTINCTRPYNN-TRQSTHI---GPG----R-A-----LYTT-KVIGDIRQAYCNISGG-WTKTLQQVVTKLGD--LFN----KTKVILK-PPSGGDPEITTHSFNCGGEFFYCNTTELFNSTWSKTNGT-----------WNANSTENGNITTIKCRIKQIINMWQEVGKAMYAPPIEGLIQCSSNITGLLLVRDGG-------IANNSQNETFRPGGGDMRDNWRSELYKYKVVRLEPLGLAPTKAQRRVVQREKRA-IG-LGAMFLGFLGAAGSTMGAASLTLTVQARQVLSGIVQQQN-NLLRAIEAQQHLLQLTVWGIKQLQARVLAVENYLRDQQLLGIWGCSGRHICTTNVPWNSSWS--NKT-QEEIWNNMTWMEWEREIDNYTGLIYRLIEESQTQQEKNEQELLQLDQWASLWNWFSITKWLWYIKIFIITVGGLIGLRIIFAVLSVVNRVRQGYSPLSFQT-LLPAPREPDRPEGTEEEGGERGRDRSIRLVNGFSALIWDDLRNLCLFSYHRLRDLTLIAARILELLGR-------RGWEALKYLWNLLQYWIQELKNSAISLLNTTAIVVAEGTDRIIEIAQRAVRAVINVPTRIRQGLERILL---------------
>IC.999.0.D4
MRVREIQRNYPP-LWRW-----------DTMLLGMLMIIYSV--TGQLWVTVYYGVPVWKEASTTLFCASDAKSYKAEAHNIWATHACVPTDPNPQEIKLE-NVTENFNMWKNNMVEQMHEDIISLWDQSLKPCVKLTP-LC---VTLNCSDWKNNNSS-------------------------NMTNKTNEDTGMKNCSFNIT-TE-VRDKK-KQMYALFYRLDVVQIDDD-----------------NSTN------TSYRLINCNTSAITQACPKVTFEPIPIHYCAPAGFAILKCNDKKFNGTGPCKNVSTVQCTHGIKPVVSTQLLLNGSLAEEEIVVRSENLTNNGKTIIVQLNESVTINCTRPYNN-TRQSTHI---GPG----Q-A-----LYTT-KVIGDIRQAHCNISSGGWTKTLQQVVTKLGD--LFN----KTKIILK-PPSGGDPEITTHSFNCGGEFFYCNTTELFNSTWSKTNGT-----------WNANSTENGNITTIQCRIKQIINMWQEVGKAMYAPPIEGLIQCSSNITGLLLVRDGG-------IANNSQNETFRPGGGDMRDNWRSELYKYKVVRLEPLGLAPTKAQRRVVQREKRA-IG-LGAMFLGFLGAAGSTMGAASLTLTVQARQVLSGIVQQQN-NLLRAIEAQQHLLQLTVWGIKQLQARVLAVENYLRDPQLLGIWGCSGRHICTTNVPWNSSWS--NKT-QEEIWNNMTWMEWEREIDNYTGLIYRLIEESQTQQEKNEQELLQLDQWASLWNWFSITKWLWYIKIFIITVGGLIGLRIIFAVLSVVNRVRQGYSPLSFQT-LLPAPREPDRPEGTEEEGGERGRDRSIRLVNGFSALIWDDLRNLCLFSYHRLRDLTLIAARILELLGR-------RGWEALKYLWNLLQYWIQELKNSAISLLNTTAIVVAEGTDRIIEIAQRAVRAVILIPTRIRQGLERILL---------------
>IC.999.0.D7
MRVREIQRNYPP-LWRW-----------DTMLLGMLMIIYSV--TGQLWVTVYYGVPVWKEASTTLFCASDAKSYQAEAHNIWATHACVPTDPNPQEIKLE-NVTENFNMWKNNMVEQMHEDIISLWDQSLKPCVKLTP-LC---VTLNCSDWKNNNSS-------------------------NMMNKTNEDTGMKNCSFNIT-TE-VRDKK-KQMYALFYRLDVVQIDDD-----------------NSTN------TSYRLINCNTSSITQACPKVTFEPIPIHYCAPAGFAILKCNDKKFNGTGPCKNVSTVQCTHGIKPVVSTQLLLNGSLAEEEIVVRSENLTNNGKTIIVQLNESVTINCTRPYNN-TRQSTHI---GPG----R-A-----LYTT-KVIGDIRQAYCNISGG-WTKTLQQVVTKLGD--LFN----KTKIMLK-PPSGGDPEITTHSFNCGGEFFYCNTTELFNSTWSKTNGT-----------WNANSTENGNITTIKCRIKQIINMWQEVGKAMYAPPIEGLIQCSSNITGLLLVRDGG-------IANNSQNETFRPGGGDMRDNWRSELYKYKVVRLEPLGLAPTKAQRRVVQREKRA-VG-LGAMFLGFLGAAGSTMGAASLTLTVHARQLLSGIVQQQN-NLLRAIEAQQHLLQLTVWGIKQLQARVLAVENYLRDQQLLGIWGCSGRHICTTNVPWNSSWS--NKT-QEEIWNNMTWMEWEREIDNYTGLIYRLIEESQTQQEKNEQELLQLDQWASLWNWFSITKWLWYIKIFIITVGGLIGLRIIFAVLSVVNRVRQGYSPLSFQT-LLPAPREPDRPEGTGEEGGERGRDRSIRLVNGFSALIWDDLRNLCLFSYHRLRDLTLIAARILELLGR-------RGWEALKYLWNLLQYWIQELKNSAISLLNTTAIVVAEGTDRIIEIAQRAVGAVINVPTRIRQGLERILL---------------
>IC.DAH.0.E12
MRAKGIRRNYQQ-LWRW-----------GTMLLGMLMI-CNA--AEQTWVTVYYGVPVWKEATTTLFCASDAKAQEKEVHNVWATHACVPTDPDPQEIVLV-NVTEDFNMWKNDMVEQMHEDIISLWDQSLKPCVKLTP-LC---VTLNCIDVGNSTNTTSYN-------------------NTDEGNKLMEKGEMKNCSFNIT-TN-IRDKR-QKEYALFYKLDVVPIESNTIS----------NANNSDNY------TSYRLISCNTSVITQACPKISFEPIPIHYCAPAGFAILKCSDKNFTGKGSCKNVSTVQCTHGIKPVVSTQLLLNGSLAEGDIVIRSENISDNTKTIIVHLNKSIEINCTRPNNN-TRRGIPF---TPG----G-S-----FYVTDTIIGDIRKAYCTVNKTAWNNTLGQIAKKLRE--HFS----NKTIAFN-QSAGGDLEIVMHTFNCGGEFFYCNTTQLFNSTWHDNE--------------TETRGSGSDNITLPCRIKQIINMWQEVGKAMYAPPIRGPIMCVSNITGMLLTRDGG----------NNNTETFRPGGGNMKDNWRSELYKYKVVNIEPIGIAPTKARRRVVQREKRA-VG-IGAMFLGFLGAAGSTMSAASMTLTVQARQLLSGIVQQQS-NLLRAIEAQQRLLQLTVWGVKQLQARVLAVERYLKDQQLLGIWGCSGKLICTTNVPWNSSWS--SKN-LSSIWDNTTWMKWEKEIDNYTEEIYRLLEQSQTQQEKNEQELLELDKWASLWNWFDITKWLWYIKIFIMIVGGLIGLRIVFAILSIINRVRQGYSPLSFQT-HLPVPRGPDRPGETGEEGGEGDRGKSNRFVHGFLALVWDDLRSLSLFLYHRLRDLLLIAARIVELLGR-------RGWEALKYWWNLLQYWSQELKSSAVSLLNATAIAVGEGTDRIIEIAQRAFRTFLNIPRRIRQGLERALL---------------
>IC.DAH.0.E7
MRAKGIRRNYQQ-LWRW-----------GTMLLGMLMI-CNA--AEQTWVTVYYGVPVWKEATTTLFCASDAKAQEKEVHNVWATHACVPTDPDPQEIVLV-NVTEDFNMWKNDMVEQMHEDIISLWDQSLKPCVKLTP-LC---VTLNCIDVGNSTNTTSYN-------------------NTDEGNKLMEKGEMKNCSFNIT-TN-IRDKR-QKEYALFYKLDVVPIESNTIS----------NANNSDNY------TSYRLISCNTSVITQACPKISFEPIHINYCDPAGFDILKCSDKNFTGKGSCKNVSTVQCTHGIKPVVSTQLLLNGSLAEGDIVIRSENISDNTKTIIVHLNKSIEINCTRPNNN-TRRGIPF---TPG----G-S-----FYVTDTIIGDIRKAYCTVNKTTWNNTLGQIAKKLRE--HFS----NKTIAFN-QSAGGDLEIVMHTFNCGGEFFYCNTTQLFNSTWHGNE--------------TETRGSGSDNITLPCRIKQIINMWQEVGKAMYAPPIRGPIMCVSNITGMLLTRDGG----------NNNTETFRPGGGNMKDNWRSELYKYKVVKIEPIGIAPTKARRRVVQREKRA-VG-IGAMFLGFLGAAGSTMGAASMTLTVQARQLLSGIVQQQS-NLLRAIEAQQRLLQLTVWGVKQLQARVLAVERYLKDQQLLGIWGCSGKLICTTNVPWNSSWS--SKN-LSSIWDNTTWMMWEKEIDNYTEEIYRLLEQSQTQQEKNEQELLELDKWASLWNWFDITSWLWYIKIFIMIVGGLIGLRIVFAILSIINRVRQGYSPLSFQT-HLPVPRGPDRPGETGEEGGEEDRGKSNRFVHGFLALVWDDLRSLSLFLYHRLRDLLLIAARIVELLGR-------RGWEALKYWWNLLQYWSQELKSSAVSLLNATAIAVGEGTDRIIEIAQRAFRTFLNIPRRIRQGLERALL---------------
>IC.JBS.0.C6
MRVRGIMRNYQH-LWRW-----------GMTLLGMLMI-SSA--NEQLWVTVYYGVPVWKEANATLFCASDAKAHVTEKHNIWATHACVPTDPNPQEVVM--NVTENFNMWKNNMVEQMHEDVINLWDQSLKPCVKLTP-LC---VTLNCTDNITNIT----------------------------TISSNMTGEIKNCSFNIT-TN-MRDKI-QKTYALFYKLDV-QINEE-------------------NN------NTYILKSCNTSVITQACPKVTFEPIPIHYCAPAGFAIVKCNNKTFNGTGPCNNVSTVQCTHGIRPVVSTQLLLNGSLAEEEIMIRSENFSDNAKIIIVQLNATVQINCTRPNNN-TIKGIHI---GPG----R-A-----FYTTGQVIGDIRQAHCNISKAAWNNTLKQIVKKLRR--QFE----NKTIAFM-PSSGGDPEIEMHSFNCGGEFFYCNTTNLFNSNWTTEE--------------SNDTTGGNETITLPCRIKQFINLWQEVGKAMYAPPVKGVIKCLSNITGLLLTRDGG-------NNNSSTTEIFRPGGGDMRDNWRSELYKYKIVQIEPLGIAPTKAKRIVVQREKRA-VG-LGAVFLGFLGAAGSTMGAASMTLTVQARQLLSGIVQQQN-NLLRAIEAQQHMLQLTVWGIKQLQARVLAVERYLRDQQLLGIWGCSGKLICTTAVPWNASWS--NKS-YNDIWNNMTWMQWEREIDNYTDLIYSLIEQSQSQQEQNEKELLELGKWASLWNWFDISNWLWYIKIFIMIVGGLIGLRIVFAVLSIVNRVRKGYSPLSFQT-HLPARRGPDRPEEIAEEGGERDRDRSVRLVNGFFALFWDDLRSLCLFLYHHLRDLLLVVTRIVEILGH-------RGWEILKYWWSLLQYWTQELKKSAISLLNATAIAVGEGTDRIAEVVRRLCRAFLHIPRRIRQGAERALV---------------
>IC.JBS.0.C8
MRVRGIMRNYQH-LWRW-----------GMTLLGMLMI-SSA--NEQLWVTVYYGVPVWKEANATLFCASDAKAHVTEKHNIWATHACVPTDPNPQEVVM--NVTENFNMWKNNMVEQMHEDVISLWDQSLKPCVKLTP-LC---VTLNCTDNITNIT----------------------------TISNNMTGEIKNCSFNIT-TN-MRDKI-QKTYALFYKLDV-QTNEE-------------------NN------NTYILKSCNTSVITQACPKVTFEPIPIHYCAPAGFAIVKCNNKTFNGTGPCNNVSTVQCTHGIRPVVSTQLLLNGSLAEEEIMIRSENFSDNAKIIIVQLNATVQINCTRPNNN-TIKGIHI---GPG----R-A-----FYTTGQVTGDIRQAHCNISKAAWNNTLKQIVKKLRR--QFE----NKTIAFM-PSSGGDPEIEMHSFNCGGEFFYCNTTNLFNSNWTTEE--------------SNDTTGGNETITLPCRIKQFINLWQEVGKAMYAPPVKGVIKCLSNITGLLLTRDGG-------NNNSSTTEIFRPGGGDMRDNWRSELYKYKIVQIEPLGIAPTKAKRIVVQREKRA-VG-LGAVFLGFLGAAGSTMGAASMTLTVQARQLLSGIVQQQN-NLLRAIEAQQHMLQLTVWGIKQLQARVLAVERYLRDQQLLGIWGCSGKLICTTAVPWNASWS--NKS-YNDIWNNMTWMQWEREIDNYTDLIYSLIEQSQSQQEQNEKELLELGKWASLWNWFDISNWLWYIKIFIMIVGGLIGLRIVFAVLSIVNRVRKGYSPLSFQT-HLPARRGPDRPEEIAEEGGERDRDRSVRLVNGFFALFWDDLRSLCLFLYHHLRDLLLVVTRIVEILGH-------RGWEILKYWWSLLQYWTQELKKSAISLLNATAIAVGEGTDRIAEVVRRLCRAFLHIPRRIRQGAERALV---------------
>IC.JCP.0.C5
MTVKGIRKSWQH-LWKW-----------GTMLLGILMI-CNA--TENLWVTVYYGVPVWKEADTTLFCASDAKAYVTEAHNVWATHACVPTDPNPQEINLG-NVTENFNMWKNNMVDQMHEDIINLWDQSLKPCVKLTP-LC---VTLNCSDMNTTNVK-----------------------------NITETGEMKNCSFNVT-TN-IRDKV-QERYTIFSKLDVVKIDDE-----------------KVPN------TSYRLINCNTSVITQACPKVTWEPIPIHYCTPAGFAILKCNDKKFNGTGPCKNVSIVQCTHGIKPVISTQLLLNGSLAEEEVVIRSSNFSDNAKIIIVQLNASVEINCTRPNNN-TRKGIHI---GPG----R-A-----FYGT-DIIGDIRQAHCNISSKNWTDTLQKVAAKLGE--QFN----ITKINFS-QPSGGDPEIVMHSFNCGGEFFYCNLSQLFDSTWENTTNGTW------NGNSGINNTGGNDTITLPCRIKQIINMWQEVGKAMYAPPIKGIISCSSNITGILLTRDGG-----NDSTSRSDTDTFRPAGGDMRDNWRSELYKYKVVKVEPLGIAPTKARRRVVQREKRA-VGTIGAMFLGFLGAAGSTMGAASMTLTVQARQLLSGIVQQQN-NLLKAIEAQQHMLQLTVWGIKQLQARVLAVERYLRDQQLLGIWGCSGKLICTTNVPWNASWS--NKT-MDKIWNNMTWMEWEKEIDNYTELIYNLLEKSQTQQEKNEQELLELDKWASLWNWFNITNWLWYIKIFIMIVGGLIGLRIVFTVLSIVNRVRQGYSPLSLQT-HFPAPRGLDRPEGIEEEGGGRDSGRSRIIVTGFLTLIWTDLRSLFLFSYHRLRDLLLIATRVVETLGH-------RGWEILKYWWNLLQYWIQELKNSAISLFNTTAIVVAEGTDRVIEVVQRIGRTIRHIPRRIRQGAERALI---------------
>IC.JCP.0.C9
MTVKGIRKSWQH-LWKW-----------GTMLLGILMI-CNA--TENLWVTVYYGVPVWKEADTTLFCASDAKAYVTEAHNVWATHACVPTDPNPQEINLG-NVTENFNMWKNNMVDQMHEDIINLWDQSLKPCVKLTP-LC---VTMNCSDMNTTNVK-----------------------------NITERGEMKNCSFNVT-TN-IRDKV-QNMYTIFSKLDVVKIDEKVN------------KNKNVSS------TSYRLINCNTSVITQACPKVTWEPIPIHYCTPAGFAILKCKDKKFNGTGPCKNVSIVQCTHGIKPVISTQLLLNGSLSEEEVVIRSSNFSDNAKIIIVQLNASVEINCTRPNNN-TRKGIHI---GPG----R-A-----FYGT-DIIGDIRQAHCNISSKNWTDTLQKVATKLGE--QFK----ITEINFS-QPSGGDPEIVMHSFNCGGEFFYCDLSQLFNNTWNSTNGTWT------VTSGLNNTGGNDTIITLPCRIKQIINMWQEVGKAMYAPPIKGIISCSSNITGILLTRDGG------YNETNRTDDTFRPAGGDMRDNWRSELYKYKVVKVEPLGIAPTKARRRVVQREKRA-VGTIGAMFLGFLGAAGSTMGAASMTLTVQARQLLSGIVQQQN-NLLKAIEAQQHMLQLTVWGIKQLQARVLAVERYLKDQQLLGIWGCSGKLICTTNVPWNASWS--NKT-MDKIWNNMTWMEWEKEIDNYTELIYNLLEKSQTQQEKNEQELLELDKWASLWNWFDITNWLWYIKIFIMIVGGLIGLRIVFTVLSIVNRVRQGYSPLSLQT-PFPAPRGLDRPEGIEEEGGERDSGRSRIIVTGFLTLIWTDLRSLFLFSYHRLRDLLLIATRVVETLGH-------RGWEILKYWWNLLQYWIQELKNSAISLFNTTAIVVAEGTDRVIEVVQRIGRAIRHIPRRIRQGAERALI---------------
>IC.JCP.0.G3
MIVKGIRKSWQH-LWKW-----------GTMLLGILMI-CNA--TENLWVTVYYGVPVWKEADTTLFCASDAKAYVTEAHNVWATHACVPTDPNPQEINLG-NVTENFNMWKNNMVDQMHEDIINLWDQSLKPCVKLTP-LC---VTLNCSDMNTTDVR-----------------------------NRTEIGEMKKCSFNVT-TN-IRDKV-QRMSAIFSKLDVVKIDENV--------------DGKVTN------TSYRLINCNTSVITQACPKVTWEPIPIHYCTPAGFAILKCKDKRFNGTGPCKNVSIVQCTHGIKPVISTQLLLNGSLAEEEVVIRSSNFADNAKIIIVQLNASVEIKCTRPNNN-TRKSIHM---GPG----A-------FYGT-DIIGDIRQAHCNISSNKWTDTLQKVAIKLGE--QFN----LTTINFS-QPSGGDPEIVMHSFNCGGEFFYCDLSQLFNNTWNSTNGTWN------VTSGLNNTGGNDTIITLPCRIKQIINMWQEVGKAMYAPPIKGIISCSSNITGILLTRDGG------YNDTNRTDDTFRPAGGDMRDNWRSELYKYKVVKVEPLGIAPTKARRRVVQREKRA-VGTIGAMFLGFLGAAGSTMGAASMTLTVQARQLLSGIVQQQN-NLLKAIEAQQHMLQLTVWGIKQLQARVLAVERYLRDQQLLGIWGCSGKLICTTNVPWNASWS--NKT-MDKIWNNMTWMEWEKEIDNYTELIYDLLEKSQNQQEKNEQELLELDKWASLWNWFNITNWLWYIKIFIMIVGGLIGLRIVFTVLSIVNRVRQGYSPLSLQT-HFPAPRGLDRPEGIEEEGGGRDSGRSRIVVTGFLTLIWTDLRSLFLFSYHRLRDLLLIATRVVETLGH-------RGWEILKYWWNLLQYWIQELRNSAISLFNTTAIVVAEGTDRVIEVVQRIGRAIRHIPRRIRQGAERALI---------------
>IC.JJM.0.G1
MTVMEIRKNYQH-WWKG-----------GILLLGMLMTICSA--ADNLWVTVYYGVPVWKDADTTLFCASDAKAYYAEAHNVWATHACVPTDPNPQEIKLE-NVTESFNMWKNNMVEQMHEDIISLWDQSLKPCVELTP-LC---VTLNCTDTNTTANNGTT--------------------ADNGGGMNDNGGGMKNCSFNIT-PS-ISEKQ-KKERALFYNLDIVQIDKD-------------------NN------NSYRLISCNTSTITQACPKISFEPIPIHYCAPAGFAILKCSDTKFNGSGKCQNVSTVQCTHGIRPVVSTQLLLNGSLAEEEVIIRSENFTNNAKTIIVQLKEAVEINCTRPNNN-TRKGIHM---GPG----K-T-----FYATGGIIGNIRQAHCNVSRSKWNNTLVQVVKKLRE--QFE----NKTIVFN-QSSGGDPEIVTHSFNCGGEFFYCNTAELFNSTWNDTK---------------GTDSTKEDTIVLPCKIKQIVNLWQKVGRAMYAPPIRGQINCTSNITGLLLTRDGG------GNSSNSTEEVFRPGGGDMRDNWRSELYKYKVVKIEPLGVAPTKAKRRVVQREKRA-VG-IGAVFLGFLGAAGSTMGAASMTLTVQARQLLSGIVQQQN-NLLRAIEAQQHLLQLTVWGIKQLQARVLAVERYLKDQQLLGIWGCSGKIICTTAVPWNTSWS--NKS-LEYIWGNMTWMQWEKEIDNYTDLIYNLLEASQNQQEKNEQDLLELDKWASLWNWFSISQWLWYIKIFIMIVGGLIGLRIIFAVLSIVRRVRQGYSPLSFQT-QYPAPRGPDRPGGIEEEGGERDRDRSGRLVTGFLELIWDDLRSLCLFSFHRLRDLLLIVTRIVEILGR-------RGWETLKYWWNLLQYWSQELKNSATSLLNFTAIAVAEGTDRIIEILQRFGRAILHIPTRIRQGFERALQ---------------
>IC.JJM.0.G5
MTVMEIRKNYQH-WWKG-----------GILLLGMLMTICSA--ADNLWVTVYYGVPVWK------------------AHNVWATHACVPTDPNPQEIKLE-NVTESFNMWKNNMVEQMHEDIISLWDQSLKPCVELTP-LC---VTLNCTDTNTTANNGTS--------------------ADNGGGMNDNGGGMKNCSFNIT-PS-ISEKQ-KKERALFYNLDIVQIDKD-------------------NN------NSYRLISCNTSTITQACPKISFEPIPIHYCAPAGFAILKCSDTKFNGSGKCQNVSTVQCTHGIRPVVSTQLLLNGSLAEEEVIIRSENFTNNAKTIIVQLKEAVEINCTRPNNN-TRKGIHT---GPG----K-T-----FYATGGIIGNIRQAHCNVSRSKWNNTLVQVVKKLRE--QFE----NKTIVFN-QSSGGDPEIVTHSFNCGGEFFYCNTAELFNSTWNDTK---------------GTNSNKEDTIVLPCKIKQIVNLWQKVGRAMYAPPIRGQINCTSNITGLLLTRDGG------GNSSNSTEEVFRPGGGDMRDNWRSELYKYKVVKIEPLGVAPTKAKRRVVQREKRA-VG-IGAVFLGFLGAAGSTMGAASMTLTVQARQLLSGIVQQQN-NLLRAIEAQQHLLQLTVWGIKQLQARVLAVERYLKDQQLLGIWGCSGKIICTTAVPWNTSWS--NKS-LEYIWGNMTWMQWEKEIDNYTDLIYNLLEASQNQQEKNEQDLLELDKWASLWNWFSISQWLWYIKIFIMIVGGLIGLRIIFAVLSIVRRVRQGYSPLSFQT-QYPAPRGPDRPGGIEEEGGERDRDRSGRLVTGFLELIWDDLRSLCLFSFHRLRDLLLIVTRIVEILGR-------RGWETLKYWWNLLQYWSQELKNSATSLLNFTAIAVAEGTDRIIEILQRFGRAILHIPTRIRQGSERALL---------------
>IC.JJM.0.G8
MTVMEIRKNYQH-WWKG-----------GILLLGMLMTICSA--ADNLWVTVYYGVPVWKDADTTLFCASDAKAYYAEAHNVRATHACVPTDPNPQEIKLE-NVTESFNMWKNNMVEQMHEDIISLWDQSLKPCVELTP-LC---VTLNCTDTNTTANNGTT--------------------ADNGGGMNDNGGGMKNCSFNIT-PS-ISEKQ-KKERALFYNLDIVQIDK-------------------NNN------NSYRLISCNTSTITQACPKISFEPIPIHYCAPAGFAILKCSDTKFNGSGKCQNVSTVQCTHGIRPVVSTQLLLNGSLAEEEVIIRSENFTNNAKTIIVQLKEAVEINCTRPNNN-TRKGIHM---GPG----K-T-----FYATGGIIGNIRQAHCNVSRSKWNNTLVQVVKKLRE--QFE----NKTIVFN-QSSGGDPEIVTHSFNCGGEFFYCNTAELFNSTWNDTK---------------GTDSTKEDTIVLPCKIKQIVNLWQKVGRAMYAPPIRGQINCTSNITGLLLTRDGG------GNSSNSTEEVFRPGGGDMRDNWRSELYKYKVVKIEPLGVAPTKAKRRVVQREKRA-VG-IGAVFLGFLGAAGSTMGAASMTLTVQARQLLSGIVQQQN-NLLRAIEAQQHLLQLTVWGIKQLQARVLAVERYLKDQQLLGIWGCSGKIICTTAVPWNTSWS--NKS-LEYIWGNMTWMQWEKEIDNYTDLIYNLLEASQNQQEKNEQDLLELDKWASLWNWFSISQWLWYIKIFIMIVGGLIGLRIIFAVLSIVRRVRQGYSPLSFQT-QYPAPRGPDRPGGIEEEGGERDRDRSGRLVTGFLELIWDDLRSLCLFSFHRLRDLLLIVTRIVEILGR-------RGWETLKYWWNLLQYWSQELKNSATSLLNFTAIAVAEGTDRVIEILQRFGRAILHIPTRIRQGLERVLL---------------
>IC.JJM.0.H1
MTVMEIRKNYQH-WWKG-----------GILLLGMLMTICSA--ADNLWVTVYYGVPVWKDADTTLFCASDAKAYYAEAHNVWATHACVPTDPNPQEIKLE-NVTESFNMWKNNMVEQMHEDIISLWDQSLKPCVELTP-LC---VTLNCTDTNTTANNGTT--------------------ADNGGGMNDNGGGMKNCSFNIT-PS-ISEKQ-KKERALFYNLDIVQIDKD-------------------NN------NSYRLISCNTSTITQACPKISFEPIPIHYCAPAGFAILKCSDTKFNGSGKCQNVSTVQCTHGIRPVVSTQLLLNGSLAEEEVIIRSEDFTNNAKTIIVQLKEAVEINCTRPNNN-TRKGIHM---GPG----K-T-----FYATGGIIGNIRQAHCNVSRSKWNNTLMQIVKKLRE--QFE----NKTIVFN-QSSGGDPEIVTHSFNCGGEFFYCNTAELFNSTWNDTK---------------GTNSTKEDTIVLPCKIKQIVNLWQKVGRAMYAPPIRGQINCTSNITGLLLTRDGG------GNSSNSTEEVFRPGGGDMRDNWRSELYKYKVVKIEPLGVAPTKAKRRVVQREKRA-VG-IGAVFLGFLGAAGSTMGAASMTLTVQARQLLSGIVQQQN-NLLRAIEAQQHLLQLTVWGIKQLQARVLAVERYLKDQQLLGIWGCSGKIICTTAVPWNTSWS--NKS-LEYIWGNMTWMQWEKEIDNYTDLIYNLLEASQNQQEKNEQDLLELDKWASLWNWFSISQWLWYIKIFIMIVGGLIGLRIIFAVLSIVRRVRQGYSPLSFQT-QYPAPRGPDRPGGIEEEGGERDRDRSGRLVTGFLELIWDDLRSLCLFSFHRLRDLLLIVTRIVEILGR-------RGWETLKYWWNLLQYWSQELKNSATSLLNFTAIAVAEGTDRIIEILQRFGRAILHIPTRIRQGFERAFL---------------
>IC.JJM.0.H3
MTVMEIRKNYQH-WWKG-----------GILLLGMLMTICSA--ADDLWVTVYYGVPVWKDADTTLFCASDAKAYYAEAHNVWATHACVPTDPNPQEIKLE-NVTESFNMWKNNMVEQMHEDMISLWDQSLKPCVELTP-LC---VTLNCTDTNTTANNGTT--------------------ADNGGRMNDNGGGMKNCSFNIT-PS-ISEKQ-KKERALFYNLDIVQIDK-------------------NNN------NSYRLISCNTSTITQACPKISFEPIPIHYCAPAGFAILKCSDTKFNGSGKCQNVSTVQCTHGIRPVVSTQLLLNGSLAEEEVIIRSENFTNNAKTIIVQLKEAVEINCTRPNNN-TRKGIHM---GPG----K-T-----FYATGGIIGNIRQAHCNVSRSKWNNTLVQIVKKLRE--QFE----NKTIVFN-QSSGGDPEIVTHSFNCGGEFFYCNTAELFNSTWNDTK---------------GTSSTKEDTIVLPCKIKQIVNLWQKVGRAMYAPPIRGQINCTSNITGLLLTRDGG------GNSSNSTEEVFRPGGGDMRDNWRSELYKYKVVKIEPLGVAPTKAKRRVVQREKRA-VG-IGAVFLGFLGAAGSTMGAASMTLTVQARQLLSGIVQQQN-NLLRAIEAQQHLLQLTVWGIKQLQARVLAVERYLKDQQLLGIWGCSGKIICTTAVPWNTSWS--NKS-LEYIWGNMTWMQWEKEIDNYTDLIYNLLEASQNQQEKNEQDLLELDKWASLWNWFSISQWLWYIKIFIMIVGGLIGLRIIFAVLSIVRRVRQGYSPLSFQT-QYPAPRGPDRPGGIEEEGGERDRDRSGRLVTGFLELIWDDLRSLCLFSFHRLRDLLLIVTRIVEILGH-------RGWEILKYWWNLLQYWSQELKNSATSLLNFTAIAVAEGTDRVIEILQRFGRAILHIPTRIRQGLERTLL---------------
>IC.REH.0.B2
MRVMGIKKNCQG-LWRW-----------GIMLLGMLMI-CRA--AENLWVTVYYGVPVWKEATTTLFCASDAKAYDTEVHNVWATHACVPTDPNPQEVDL--NVTENFNMWKNKMAEQMHEDIISLWDQSLKPCVKLTP-LC---VTLNCTDHNNGTSNNNTN------------------HSASKETLKEEQGAIKNCSFNVT-TG-VRNKF-QREYALFYKIDVEQVEN--------------------DN------TSYRLLHCNTSVITQACPKISFEPIPIHYCAPAGFAILKCRDKKFNGSGTCQNVSTVQCTHGIKPVVSTQLLLNGSLAEEEVIIRSENFTDNAKNIIVQLNESVVINCTRPNNN-TRKGIHM---GPG----S-T-----LYATGEIIGDIRKAHCNISRKEWNGALTKIAKKLGE--QFK----NKTIVFK-NSSGGDPEIVMHSFNCGGEFFYCDTSQLFNTTWNGTS--------------LNDTNTTEGNITLPCRIRQIVNRWQEVGKAMYAPPIRGVISCSSNITGLILTRDGG-----EQNETQNKTEVFRPGGGNMMDNWRSELYKYKVVKIEPLGIAPTKAKRRVVQREKRA-IT-LGALFLGFLGTAGSTMGAASMTLTVQARQLLSGIVQQQS-NMLRAIEAQQHLLQLTVWGIKQLQARVLAVERYLRDQQLLGIWGCSGKLICPTAVPWNKTWS--NKT-YDYIWNNMTWMQWEKEIDNYTEYIYNLIELSQNQQEKNEQELLELDKWANLWSWFDITQWLWYIKVFIMIIGGLVGLRIIFAVLSIVNRVRQGYSPISFQI-RPPDPRGPDRPGGIEEEGGERDRGRSGPLVNGFLALIWDDLWNLCHFSYLRLRDLLLITARTVEILGH-------RGWEVLKYWWNLLQYWSQELKNSAVSLFNTTAVVVAEGTDRVIELVQRLCRAVLHIPRRIRQGAERFLL---------------
>IC.REH.0.H2
MRVMGIKKNCQG-LWRW-----------GIMLLGMLMI-CRA--AENLWVTVYYGVPVWKEATTTLFCASDAKAYDTEVHNVWATHACVPTDPNPQEVDL--NVTENFNMWKNKMAEQMHEDIISLWDQSLKPCVKLTP-LC---VTLNCTDHNNGTGNIN-----------------------TNKTLIEEKGAIKNCSFNVT-TG-VRNKF-QREYALFYKVDIEQVED--------------------DN------TSYRLLHCNTSVITQACPKISFEPIPIHYCAPAGFAILKCRDKKFNGSGTCQNVSTVQCTHGIKPVVSTQLLLNGSLAEEEVILRSENFTDNAKNIIVQLNESVVINCTRPNNN-TRKGIHM---GPG----S-T-----LYATGEIIGDIRKAHCNISRKEWSEALTKIAKKLGE--QFK----NKTIVFK-NSSGGDPEIVMHSFNCGGEFFYCDTSQLFNTTWNGTS--------------VNDTNTTEGNITLPCRIRQIVNRWQEVGKAMYAPPIRGVISCSSNITGLILTRDGG-----EQNETQNKTEVFRPGGGNMMDNWRSELYKYKVVKIEPLGIAPTKAKRRVVQREKRA-VT-LGALFLGFLGTAGSTMGAASMTLTVQARQLLSGIVQQQS-NMLRAIEAQQHLLQLTVWGIKQLQARVLAVERYLKDQQLLGIWGCSGKLICPTAVPWNKTWS--NKT-YDYIWNNMTWMQWEKEIDNYTEYIYNLIELSQNQQEKNELDLLELDKWANLWSWFDITQWLWYIKVFIMIIGGLVGLRIIFAVLSIVNRVRQGYSPISFQI-RPPDPRGPDRPGGIGEEGGERDRGRSGPLVNGFLALIWDDLWNLCHFSYLRLRDLLLITARTVEILGH-------RGWEALKYWWNLLQYWSQELKNSAVSLFNTTAVVVAEGTDRVIELVQRLCRAVLHIPRRIRQGAERFLL---------------
>IC.REH.0.H7
MRVMGIKKNCQG-LWRW-----------GIMLLGMLMI-CKA--AENLWVTVYYGVPVWKEATTTLFCASDAKAYDTEVHNVWATHACVPTDPNPQEVDL--NVTEDFNMWKNKMAEQMHEDIISLWDQSLKPCVKLTP-LC---VTLNCTDHNNGTSNNNTN------------------HSASKETLKEEQGAIKNCSFNVT-TG-VRNKF-QREYALFYKIDVEQVEN--------------------DN------TSYRLLHCNTSVITQACPKISFEPIPIHYCAPAGFAILKCRDKKFNGSGTCQNVSTVQCTHGIKPVVSTQLLLNGSLAEEEVIIRSENFTDNAKNIIVQLNESVVINCTRPNNN-TRKGIHM---GPG----S-T-----LYATGEIIGDIRKAHCNISRKEWNGALTKIAKKLGE--QFK----NKTIVFK-NSSGGDPEIVMHSFNCGGEFFYCDTSQLFNTTWNGTS--------------LNDTNTTEGNITLPCRIRQIVNRWQEVGKAMYAPPIRGVISCSSNITGLILTRDGG-----EQNETQNKTEVFRPGGGNMMDNWRSELYKYKVVKIEPLGIAPTKAKRRVVQREKRA-IT-LGALFLGFLGTAGSTMGAASMTLTVQARQLLSGIVQQQS-NMLRAIEAQQHLLQLTVWGIKQLQARVLAVERYLRDQQLLGIWGCSGKLICPTAVPWNKTWS--NKT-YDYIWNNMTWMQWEKEIDNYTEYIYNLIELSQNQQEKNEQELLELDKWANLWSWFDITQWLWYIKVFIMIIGGLVGLRIIFAVLSIVNRVRQGYSPISFQI-RPPDPRGPDRPGGIEEEGGERDRGRSGPLVNGFLALIWDDLWNLCHFSYLRLRDLLLITARTVEILGH-------RGWEVLKYWWNLLQYWSQELKNSAVSLFNTTAVVVAEGTDRVIELVQRLCRAVLHIPRRIRQGAERFLL---------------
>IC.REH.0.MX
MRVMEIKKNCQG-LWRW-----------GIMLLGMLMI-CRA--AENLWVTVYYGVPVWKEATTTLFCASDAKAYDTEVHNVWATHACVPTDPNPQEVDL--NVTENFNMWKNKMAEQMHEDIISLWDQSLKPCVKLTP-LC---VTLNCTDHNNGTSNTNTN------------------HSASKETLKEEQGAIKNCSFNVT-TG-VRNKF-QREYALFYKIDVEQVEN--------------------DN------TSYRLLHCNTSVITQACPKISFEPIPIHYCAPAGFAILKCRDKKFNGSGTCQNVSTVQCTHGIKPVVSTQLLLNGSLAEEEVMIRSENFTDNAKNIIVQLNESVVINCTRPNNN-TRKGIHM---GPG----S-T-----LYATGEIIGDIRKAHCNISRKEWNGALTKIAKKLGE--QFK----NKTIVFK-NSSGGDPEIVMHSFNCGGEFFYCDTSQLFNTTWNGTS--------------LNDTNTTEGNITLPCRIRQIVNRWQEVGKAMYAPPIRGVISCSSNITGLILTRDGG-----EQNETQNKTEVFRPGGGNMMDNWRSELYKYKVVKIEPLGIAPTKAKRRVVQREKRA-IT-LGALFLGFLGTAGSTMGAASMTLTVQARQLLSGIVQQQS-NMLRAIEAQQHLLQLTVWGIKQLQARVLAVERYLKDQQLLGIWGCSGKLICPTAVPWNKTWS--NKT-YDYIWNNMTWMQWEKEIDNYTEYIYNLIELSQNQQEKNEQDLLELDKWASLWSWFDITQWLWYIKVFIMIIGGLVGLRIIFAVLSIVNRVRQGYSPISFQI-RPPDPRGPDRPGGIGKEGGERDRDRSGPLVNGFLALIWDDLWNLCHFSYLRLRDLLLITARTVEILGH-------RGWEVLKYWWNLLQYWSQELKNSAVSLFNTTAVVVAEGTDRVIEIVQRLCRAVFHIPRRIRQGAERFLL---------------
>UW.1002.C.E12
MRVKEIMKNYQH--WRW-----------GILFLGILMI-CSA--RENLWVTVYYGVPVWREANTTLFCASDAKAYKTEVHNIWATHACVPTDPDPQEIRLE-NVTENFNMWKNNMVEQMHEDIISLWDQGLKPCVKLTP-LC---VTLNCTNWNATEGNVTY---------------------SYNSNIGNMRGELKNCSFNIT-TS-IRDKV-QKAYALFYALDIVPIGS------------------NDND------TIYRMTSCNTSLITQACPKVSFEPIPIHYCAPAGFAILKCNNKTFNGTGPCPNVSTVQCTHGIKPVVSTQLLLNGSLAEEDIEIRSKNFTDNTKIIIVQLKKSVEINCTRPSNN-TRKGITI---GPG----R-A-----FYTTGEVIGDIRRAHCNLSRTEWNNTLRQIARKLGG--QFG---NNKTVIFK-NSSGGDPEIVMHSFNCGGEFFYCDTTKLFDSTWTSSNWSS---------AEESNKTKTNDTITLQCRIKQIINMWQEVGKAMYAPPIKGQINCTSNITGLLLTRDGG------TNSTNETFEIFRPGGGDMRDNWRSELYKYKVVKIEPLGVAPTRAKRRVVQREKRA-AG-LGALFLGFLGAAGSTMGAASVTLTVQARQLLSGIVQQQN-NLLRAIEAQQHLLQLTVWGIKQLQARVLAVERYLRDQQLLGIWGCSGKLICTTAVPWNDSWS-KNKS-MSEIWDNMTWMQWDREINNYTQTIYNLIEQSQNQQEKNEQELLELDKWANLWNWFDISNWLWYIKIFIMIVGGLIGLRIIFAVLSVVNRVRQGYSPLSFQT-RLPTQRGPDRPEGTEEEGGETDRDRSERLVDGFLALIWVDLRSLCLFLYHRLRDLLLIVTRIVELLGR-------RGWEALKYWWNLLQYWGKEIKNSAVTLLNATAIAVAEGTDRILELLQRAGRAIIHIPRRIRQGLERSLL---------------
>UW.1002.E.A10
MRVKEIMKNYQH--WRW-----------GILFLGILMI-CSA--RENLWVTVYYGVPVWREANTTLFCASDAKAYKTEVHNIWATHACVPTDPDPQEIRLE-NVTENFNMWKNNMVEQMHEDIISLWDQGLKPCVKLTP-LC---VTLNCTNWNATGRNVTY---------------------SYNSNIGNMTEELKNCSFNVT-TS-MRDKV-QKAYALFYTLDIVPIEN-----------------NNPNE------TIYRMTSCNTSLITQACPKVSFEPIPIHYCAPAGFAILKCNNRTFNGTGPCPNVSTVQCTHGIKPVVSTQLLLNGSLAEEDIEIRSKNFTDNTKIIIVQLNKSVEINCTRPSNN-TRKGITI---GPG----R-A-----FYTTGEVIGDIRRAHCNLSRTEWNNTLRQIARKLGE--QFG---NNKTVIFK-NSSGGDPEIVMHSFNCGGEFFYCNTTKLFDSTWTKSKWS-----------SDEEPNKTNDTITLQCRIKQIINMWQEVGKAMYAPPIRGQINCTSNITGLLLTRDGG-------INSTNGTEIFRPGGGDMRDNWRSELYKYKVVKIEPLGVAPTRAKRRVVQREKRA-AG-LGALFLGFLGAAGSTMGAASVTLTVQARQLLSGIVQQQN-NLLRAIEAQQHLLQLTVWGIKQLQARVLAVERYLRDQQLLGIWGCSGKLICNTAVPWNDSWS-KNRS-MNEIWDNMTWMQWDREINNYTQTIYNLIEQSQNQQEKNEQELLELDKWANLWNWFDISNWLWYIKIFIMIVGGLIGLRIIFAVFSVVNRVRQGYSPLSFQT-RLPTQRGPDRPEGTEEEGGETDRDRSERLVDGFLALIWVDLRSLCLFLYHRLRDLLLIVTRIVELLGR-------RGWEALKYWWNLLQYWGKEIKNSAVSLLNATAIAVAEGTDRILELLQRAGRAIIHIPRRIRQGLERSLL---------------
>UW.1002.E.A12
MRVKEIMKNYQH--WRW-----------GILFLGILMI-CSA--RENLWVTVYYGVPVWREANTTLFCASDAKAYKTEVHNIWATHACVPTDPDPQEIRLE-NVTENFNMWKNNMVEQMHEDVISLWDQGLKPCVKLTP-LC---VTLNCTNWNATGRNVTY---------------------SYNSNLGNMTEELKNCSFNVT-TS-MRDKV-QKAYALFYALDIVPIGS------------------NDND------TIYRMTSCNTSLITQACPKVSFEPIPIHYCAPAGFAILKCNNRTFNGTGPCPNVSTVQCTHGIKPVVSTQLLLNGSLAEEDIEIRSKNFTDNTKIIIVQLKNSVEINCTRPSNN-TRKGITI---GPG----R-A-----FYTTGEVIGDIRRAHCNLSRTEWNNTLKQIARKLGE--QFG---NNKTVIFK-NSSGGDPEIVMHSFNCGGEFFYCNTTKLFDSTWTSSNW------------SSPESNKTNDTITLQCRIKQIINMWQEVGKAMYAPPIRGQINCTSNITGLLLTRDGG-------INSTNGTEIFRPGGGDMRDNWRSELYKYKVVKIEPLGVAPTRAKRRVVQREKRA-AG-LGALFLGFLGAAGSTMGAASVTLTVQARQLLSGIVQQQN-NLLRAIEAQQHLLQLTVWGIKQLQARVLAVERYLRDQQLLGIWGCSGKLICTTAVPWNDSWS-KNRS-MNEIWDNMTWMQWDREINNYTQKIYNLIEQSQNQQEKNEQELLELDKWANLWNWFDISNWLWYIKIFIMIVGGLIGLRIIFAVLSVVNRVRQGYSPLSFQT-RLPAQRGPDRPEGTEEEGGETDRDRSERLVDGFLALIWVDLRSLCLFLYHRLRDLLLIVTRIVELLGR-------RGWEALKYWWNLLQYWGKEIKNSAVSLLNATAIAVAEGTDRILEILQRAYRAIIHIPRRIRQGLERSLL---------------
>UW.1002.E.A7
MRVKEIMKNYQH--WRW-----------GILFLGILMI-CSA--RENLWVTVYYGVPVWREANTTLFCASDAKAYKTEVHNIWATHACVPTDPDPQEIRLE-NVTENFNMWKNNMVEQMHEDIISLWDQGLKPCVKLTP-LC---VTLNCTNWNATGRNVTY---------------------SYNSNIGNMTEELKNCSFNVT-TS-MRDKV-QKAYALFYTLDIVPIEN-----------------NNPNE------TIYRMTSCNTSLITQACPKVSFEPIPIHYCAPAGFAILKCNNRTFNGTGPCPNVSTVQCTHGIKPVVSTQLLLNGSLAEEDIEIRSKNFTDNTKIIIVQLNKSVEINCTRPSNN-TRKGITI---GPG----R-A-----FYTTGEVIGDIRRAHCNLSRTEWNNTLRQIARKLGE--QFG---NNKTVIFK-NSSGGDPEIVMHSFNCGGEFFYCNTTKLFDSTWTSSNW------------SSPESNKTNDTITLQCRIKQIINMWQEVGKAMYAPPIRGQINCTSNITGLLLTRDGG-------INSTNGTEIFRPGGGDMRDNWRSELYKYKVVKIEPLGVAPTRAKRRVVQREKRA-AG-LGALFLGFLGAAGSTMGAASVTLTVQARQLLSGIVQQQN-NLLRAIEAQQHLLQLTVWGIKQLQARVLAVERYLRDQQLLGIWGCSGKLICNTAVPWNDSWS-KNRS-MNEIWDNMTWMQWDREINNYTQTIYNLIEQSQNQQEKNEQELLELDKWANLWNWFDISNWLWYIKIFIMIVGGLIGLRIIFAVFSVVNRVRQGYSPLSFQT-RLPTQRGPDRPEGTEEEGGGTDRDRSERLVDGFLALIWVDLRSLCLFLYHRLRDLLLIVTRIVELLGR-------RGWEALKYWWNLLQYWGKEIKNSAVSLLNATAIAVAEGTDRILELLQRAGRAIIHIPRRIRQGLERSLL---------------
>UW.1002.E.B6
MRVKEIMKNYQH--WRW-----------GILFLGILMI-CSA--RENLWVTVYYGVPVWREANTTLFCASDAKAYKTEVHNIWATHACVPTDPDPQEIRLE-NVTENFNMWKNNMVEQMHEDIISLWDQGLKPCVKLTP-LC---VTLNCTNWNATGRNVTY---------------------SYNSNIGNMTEELKNCSFNVT-TS-MRDKV-QKAYALFYALDIVPIGS------------------NDND------TIYRMTSCNTSLITQACPKVSFEPIPIHYCAPAGFAILKCNNRTFNGTGPCPNVSTVQCTHGIKPVVSTQLLLNGSLAEEDIEIRSKNFTDNTKIIIVQLNKSVEINCTRPSNN-TRKGITI---GPG----R-A-----FYTTGEVIGDIRRAHCNLSRTEWNNTLRQIARKLGE--QFG---NNKTVIFK-NSSGGDPEIVMHSFNCGGEFFYCNTTKLFDSTWTKSNWS-----------SDEEPNKTNDTITLQCRIKQIINMWQEVGKAMYAPPIRGQINCTSNITGLLLTRDGG-------INSTNGTEIFRPGGGDMRDNWRSELYKYKVVKIEPLGVAPTRAKRRVVQREKRA-AG-LGALFLGFLGAAGSTMGAASVTLTVQARQLLSGIVQQQN-NLLRAIEAQQHLLQLTVWGIKQLQARVLAVERYLRDQQLLGIWGCSGKLICNTAVPWNDSWS-KNRS-MNEIWDNMTWMQWDREINNYTQTIYNLIEQSQNQQEKNEQELLELDKWANLWNWFDISNWLWYIKIFIMIVGGLIGLRIIFAVLSVVNRVRQGYSPLSFQT-RLPTQRGPDRPEGTEEEGGETDRDRSERLVDGFLALIWVDLRSLCLFLYHRLRDLLLIVTRIVELLGR-------RGWEALKYWWNLLQYWGKEIKNSAVSLLNATAIAVAEGTDRILEVLQRACRAIIHIPRRIRQGLERSLL---------------
>UW.1002.E.E12
MRVKEIMKNYQH--WRW-----------GILFLGILMI-CSA--RENLWVTVYYGVPVWREANTTLFCASDAKAYKTEVHNIWATHACVPTDPDPQEIRLE-NVTEDFNMWKNNMVEQMHEDIISLWDQGLKPCVKLTP-LC---VTLNCTNWNATGRNVTY---------------------SYNSNIGNMTEELKNCSFNVT-TS-MRDKV-QKAYALFYALDIVPIGS------------------NDND------TIYRMTSCNTSLITQACPKVSFEPIPIHYCAPAGFAILKCNNRTFNGTGPCPNVSTVQCTHGIKPVVSTQLLLNGSLAEEDIEIRSKNFTDNTKIIIVQLKNSVEINCTRPSNN-TRKGITI---GPG----R-A-----FYTTGEVIGDIRRAHCNLSRTEWNNTLRQIAKKLGE--QFG---NNKTVIFK-NSSGGDPEIVMHSFNCGGEFFYCNTTKLFDSTWTSSNW------------SSPESNKTNDTITLQCRIKQIINMWQEVGKAMYAPPIRGQINCTSNITGLLLTRDGG-------INSTNGTEIFRPGGGDMRDNWRSELYKYKVVRIEPLGVAPTRAKRRVVQREKRA-AG-LGALFLGFLGAAGSTMGAASMTLTVQARQLLSGIVQQQN-NLLRAIEAQQHLLQLTVWGIKQLQARVLAVERYLRDQQLLGIWGCSGKLICNTAVPWNASWS-HNKS-MDDIWNNMTWMQWDREINNYTQKIYNLIEQSQNQQEKNEQELLELDKWANLWNWFDISNWLWYIKIFIMIVGGLIGLRIIFAVLSVINRVRQGYSPLSFQT-RLPTQRGPDRPEGTEEEGGETDRDRSERLVDGFLALIWVDLRSLCLFLYHRLRDLLLIVTRIVELLGR-------RGWEALKYWWNLLQYWGKEIKNSAVSLLNATAIAVAEGTDRILELLQRAGRAIIHIPRRIRQGLERSLL---------------
>UW.1002.E.E8
MRVKEIMKNYQH--WRW-----------GILFLGILMI-CSA--RENLWVTVYYGVPVWREANTTLFCASDAKAYKTEVHNIWATHACVPTDPDPQEIRLE-NVTENFNMWKNNMVEQMHEDIISLWDQGLKPCVKLTP-LC---VTLNCTNWNATGRNVTY---------------------SYNSNIGNMTEELKNCSFNVT-TS-MRDKV-QKAYALFYALDIVPIGS------------------NDND------TIYRMTSCNTSLITQACPKVSFEPIPIHYCAPAGFAILKCNNRTFNGTGPCPNVSTVQCTHGIKPVVSTQLLLNGSLAEEDIEIRSKNFTDNTKIIIVQLKNSVEINCTRPSNN-TRKGITI---GPG----R-A-----FYTTGEVIGDIRRAHCNLSRTEWNNTLKQIARKLGE--QFG---NNKTVIFK-NSSGGDPEIVMHSFNCGGEFFYCNTTKLFDSTWTSSNW------------SSPESNKTNDTITLQCRIKQIINMWQEVGKAMYAPPIRGQINCTSNITGLLLTRDGG-------INSTNGTEIFRPGGGDMRDNWRSELYKYKVVRIEPLGVAPTRAKRRVVQREKRA-AG-LGALFLGFLGAAGSTMGAASVTLTVQARQLLSGIVQQQN-NLLRAIEAQQHLLQLTVWGIKQLQARVLAVERYLRDQQLLGIWGCSGKLICTTAVPWNDSWS-KNRS-MNEIWDNMTWMQWDREINNYTQTIYNLIEQSQNQQEKNEQELLELDKWANLWNWFDISNWLWYIKIFIMIVGGLIGLRIIFAVLSVVNRVRQGYSPLSFQT-RLPTQRGPDRPEGTEEEGGETDRDRSERLVDGFLALIWVDLRSLCLFLYHRLRDLLLIVTRIVELLGR-------RGWEVLKYWWNLLQYWGKEIKNSAVSLLNATAIAVAEGTDRILEVLQRACRAIIHIPRRIRQGLERSLL---------------
>UW.1140.A.A2
MRVKEIRKNYQN-LWRW-----------GTLLLGMLMI-CSA--AEPLWVTVYYGVPVWKEATTTLFCASDAKAQNPEAHNIWATYACVPTDPNPQEVVLG-NVTENFNMWENDMVEQMHEDIISLWDQSLKPCVKLTP-LC---VTLNCINLNTTNTNATT---------------------NNSSWGNMEEGEIKNCSFNIT-TR-INDRV-KKEYALFYKLDVVQIDN--------------------KD------NKYRLINCNTSVITQACPKVSFEPIPIHFCTPAGFAILKCNDKKFNGTGPCTNVSTIQCTHGIRPVVSTQLLLNGSLAEDEVVIRSENFTNNAKTIIVQLNETVEINCTRPNNN-TRKSINI---GPG----R-A-----FYATEKIVGDIRQAYCDISKVKWDKALRQLAEKLRQ--QF-----NATIIFN-RSSGGDPEIVTHSFNCGGEFFYCNTTQLFDRTWNDTA--------------GADNSEENSTITLPCRIKQIINMWQEVGKAMYAPPIEGQIRCLSNITGLLLTRDGGN----NNETEENRTETFRPGGGDMRDNWRSELYKYKVVKIEPLGIAPTKAKRRVVQREKRA-VGTLGALFLGFLGAAGSTMGAASLTLTVQARLLLSGIVQQQN-NLLRAIEAQQHMLQLTVWGIKQLQARVLAVERYLQDQQLLGIWGCSGKLICPTAVPWNISWS--NKS-QGEIWNNMTWMEWDREISNYTSLIYNLIEESQNQQEKNELELLELDKWASLWNWFDITKWLWYIKIFIMIVGGLIGLRIVFAVLSVVNRVRQGYSPLSFQT-RLPAPRGPDRPEGIEEEGGGRDRDRSSRLVHGFLPLIWDDLRSLCLFSYHHLRDLLLTVARIVEILGR-------RGWEILKYWGSLLQYWSQELKNSAVSLLNTTAIVVAEGTDRVIEVVQRAFRAIIHIPRRIRQGAERALL---------------
>UW.1140.A.A3
MRVKEIRKNYQN-LWRW-----------GTLLLGMLMI-CSA--AEPLWVTVYYGVPVWKEATTTLFCASDAKAQNPEAHNIWATYACVPTDPNPQEVVLG-NVTENFNMWENDMVEQMHEDIISLWDQSLKPCVKLTP-LC---VTLNCINLNTTNTNATT---------------------NNSSWGNMEEGEIKNCSFNIT-TR-INDRV-KKEYALFYKLDVVQIDN--------------------KD------NKYRLINCNTSVITQACPKVSFEPIPIHFCTPAGFAILKCNDKKFNGTGPCTNVSTIQCTHGIRPVVSTQLLLNGSLAEDEVVIRSENFTNNAKTIIVQLNETVEINCTRPNNN-TRKSINI---GPG----R-A-----FYATEKIVGDIRQAYCDISKVKWDKALRQVAEKLRQ--QF-----NATIIFN-RSSGGDPEIVTHSFNCGGEFFYCNTTQLFDRTWNDTA--------------GADNSEENSTITLPCRIKQIINMWQEVGKAMYAPPIEGQIRCLSNITGLLLTRDGGN----NNETEENRTETFRPGGGDMRDNWRSELYKYKVVKIEPLGIAPTKAKRRVVQREKRA-VGTLGALFLGFLGAAGSTMGAASLTLTVQARLLLSGIVQQQN-NLLRAIEAQQHMLQLTVWGIKQLQARVLAVERYLQDQQLLGIWGCSGKLICPTAVPWNISWS--NKS-QGEIWNNMTWMEWDREISNYTSLIYNLIEESQNQQEKNELELLELDKWASLWNWFDITKWLWYIKIFIMIVGGLIGLRIVFAVLSVVNRVRQGYSPLSFQT-RLPAPRGPDKPEGIEEEGGGRDRDRSSRLVHGFLPLIWDDLRSLCLFSYHHLRDLLLTVARIVEILGR-------RGWEILKYWGSLLQYWSQELKNSAVSLLNTTAIVVAEGTDRVIEVVQRAFRAIIHIPRRIRQGAERALL---------------
>UW.1140.B.C10
MRVKGIRKNYQN-LWRW-----------GTLLLGMLMI-CSA--AETLWVTVYYGVPVWKEATTTLFCASDAKAQNPEAHNIWATHACVPTDPNPQEVVLE-NVTENFNMWKNNMVEQMHADVINLWDQSLKPCVKLTP-LC---VTLDCTDLNTKTNNTIN--------------------NSSSWGPIEQEGEIKNCSFNVT-TD-IGDKKVQKEYAYFYKLDVVQIDNNN--------------NNSSNN------NSYRLLNCNTSVITQTCPKVSFEPIPIHYCTPAGFAILKCNDKKFNGTGPCTNVSTIQCTHGIRPVVSTQLLLNGSLAEDEVVIRSKNFTDNAKTIIVQLNETVIINCTRPNNN-TRKSITL---GPG----R-A-----FFAT-EIIGEIRQAHCNISGEEWEKALTKVAKKLRQ--QF-----NATIAFN-QSSGGDPEIVMHSFNCGGEFFYCNTTQLFNNTWNGTA---------------WSTTKENGTITLPCRIKQIINMWQEVGKAMYAPPIRGQIRCSSNITGLLLTRDGGN----STQIGGNRTETFRPGGGNMKDNWRSELYKYKVVKIEPLGIAPTKAKRRVVQREKRA-VG-MGALFLGFLGAAGSTMGAASMTLTVQARQLLSGIVQQQS-NLLRAIEAQQHMLRLTVWGIKQLQARVLAVERYLKDQQLLGIWGCSGKLICPTAVPWNISWS--NKS-YDEIWNNTTWMDWDREISNYTKVIYNLIEESQNQQEKNKLELLELDKWADWWSWLD-------IKIFIMVVGGLIGLRIVFAVLSVVNKVRQGYSPLSFQT-RFPAPRGPDRPDGTEEEGGEKDRGRSSRLVHGFLPLIWDDLRSLCLFSYHRLSDLLLTAARIVEILGR-------RGWDILKYWWSLLQYWSQELKKSAVNLLNTTAVVVAEGTDRVIEVAQRAFRAILNIPRRIRQGAERALL---------------
>UW.1140.B.C11
MRVKGIRKNYQN-LWRW-----------GTLLLGMLMI-CSA--AETLWVTVYYGVPVWKEATTTLFCASDAKAQNPEAHNIWATHACVPTDPNPQEVVLE-NVTEKFNMWKNNMVEQMHADVINLWDQSLKPCVKLTP-LC---VTLDCTDLNTKTNNTIN--------------------NSSSWGPIEQEGEIKNCSFNVT-TD-IGDKKVQKEYAYFYKLDVVQIDNNN--------------NNSSNN------NSYRLLNCNTSVITQTCPKVSFEPIPIHYCTPAGFAILKCNDKKFNGTGPCTNVSTIQCTHGIRPVVSTQLLLNGSLAEDEVVIRSENFTDNAKTIIVQLNETVIINCTRPNNN-TRKSITL---GPG----R-A-----FFAT-EIIGEIRQAHCNISGEEWEKALTKVAKKLRQ--QF-----NATIAFN-QSSGGDPEIVMHSFNCGGEFFYCNTTQLFNNTWNGTA---------------WSTTKRNDTITLPCRIKQIINMWQEVGKAMYAPPIRGQIRCSSNITGLLLTRDGGN----STQIGENKTETFRPGGGNMKDNWRSELYKYKVVKIEPLGIAPTKAKRRVVQREKRA-VG-MGALFLGFLGAAGSTMGAASMTLTVQARQLLSGIVQQQS-NLLRAIEAQQHMLQLTVWGIKQLQARVLAVERYLKDQQLLGIWGCSGKLICPTAVPWNISWS--NKS-YDEIWNNMTWMDWDREISSYTKVIYNLIEESQNQQEKNKLELLELDKWADWWSWLDISKWLGYIKIFIMVVGGLIGLRIVFAVLSVVNKVRQGYSPLSFQT-RFPAPRGPDRPDGTEEEGGEKDRGRSSRLVHGFLPLIWDDLQSLCLFSYHRLSDLLLTAARIVEILGR-------RGWDILKYWWNLLQYWSQELKKSAVNLLNTTAVVVAEGTDRVIEVAQRAFRAILNIPRRIRQGAERALL---------------
>UW.1140.B.C4
MRVKGIRKNYQN-LWRW-----------GTLLLGMLMI-CSA--AETLWVTVYYGVPVWKEATTTLFCASDAKAQNPEAHNIWATHACVPTDPNPQEVVLE-NVTENFNMWKNNMVEQMHADVINLWDQSLKPCVKLTP-LC---VTLDCTDLNTKTNNTIN--------------------NSSSWGPIEQEGEIKNCSFNVT-TD-IGDKKVQKEYAYFYKLDVVQIDNNN--------------NNSSNN------NSYRLLNCNTSVITQTCPKVSFEPIPIHYCTPAGFAILKCNDKKFNGTGPCTNVSTIQCTHGIRPVVSTQLLLNGSLAEDEVVIRSENFTDNAKTIIVQLNETVIINCTRPNNN-TRKSITL---GPG----R-A-----FFAT-EIIGEIRQAHCNISGEEWEKALTKVAKKLRQ--QF-----NATIAFN-QSSGGDPEIVMHSFNCGGEFFYCNTTQLFNNTWNGTA---------------WSTTKENGTITLPCRIKQIINMWQEVGKAMYAPPIRGQIRCSSNITGLLLTRDGGN----STQIGGNRTETFRPGGGNMKDNWRSELYKYKVVKIEPLGIAPTKAKRRVVQREKRA-VG-MGALFLGFLGAAGSTMGAASMTLTVQARQLLSGIVQQQS-NLLRAIEAQQHMLQLTVWGIKQLQARVLAVERYLKDQQLLGIWGCSGKLICPTAVPWNISWS--NKS-YDEIWNNMTWMDWDREISNYTKVIYNLIEESQNQQEKNKLELLELDKWADWWSWLDISKWLGYIKIFIMVVGGLIGLRIVFAVLSVVNKVRQGYSPLSFQT-RFPAPRGPDRPDGTEEEGGEKDRGRSSRLVHGFLPLIWDDLRSLCLFSYHRLSDLLLTAARIVEILGR-------RGWDILKYWWSLLQYWSQELKKSAVSLLNTTAVVVAEGTDRVIEVAQRALRAILNIPRRIRQGAERALL---------------
>UW.1140.C.C8
MRVKGIRKNYQN-LWKW-----------GTLLLGMLMI-CSA--AETLWVTVYYGVPVWKEATTTLFCASDAKAQNPEAHNIWATHACVPTDPNPQEVVLE-NVTENFNMWKNNMVEQMHADVINLWDQSLKPCVKLTP-LC---VTLDCTDLNTKTNNTIN--------------------NSSSWGPIEQEGEIKNCSFNVT-TD-IGDKKVQKEYAYFYKLDVVQIDNNN--------------NNSSNN------NSYRLLNCNTSVITQTCPKVSFEPIPIHYCTPAGFAILKCNDKKFNGTGPCTNVSTIQCTHGIRPVVSTQLLLNGSLAEDEVVIRSENFTDNAKTIIVQLNETVIINCTRPNNN-TRKSITL---GPG----R-A-----FFAT-EIIGEIRQAHCNISGEEWEKALTKVAKKLRQ--QF-----NATIAFN-QSSGGDPEIVMHSFNCGGEFFYCNTTQLFNNTWNGTA---------------WSTTKRNDTITLPCRIKQIINMWQEIGKAMYAPPIRGQIRCSSNITGLLLTRDGGN----STQIGGNRTETFRPGGGNMKDNWRSELYKYKVVKIEPLGIAPTKAKRRVVQREKRA-VG-MGALFLGFLGAAGSTMGAASMTLTVQARQLLSGIVQQQS-NLLRAIEAQQHMLQLTVWGIKQLQARVLAVERYLKDQQLLGIWGCSGKLICPTAVPWNISWS--NKS-YNEIWNNMTWMDWDREISNYTKVIYNLIEESQNQQEKNKLELLELDKWADWWSWLDISKWLGYIKIFIIIVGGLIGLRIVFAVLSVVNKVRQGYSPLSFQT-RFPAPRGPDRPDGTEEEGGEKDRGRSSRLVHGFLPLIWDDLRSLCLFSYHRLSDLLLTAARIVEILGR-------RGWDILKYWWSLLQYWSQELKKSAVSLLNTTAVVVAEGTDRVIEVAQRALRAILNIPRRIRQGAERALL---------------
>UW.1140.D.B1
MRVKGIRKNYQN-LWRW-----------GTLLLGMLMI-SSA--AETLWVTVYYGVPVWKEATTTLFCASDAKAQNPEAHNIWATHACVPTDPNPQEVVLE-NVTENFNMWKNDMVEQMHEDVISLWDQSLKPCVKLTP-LC---VTLNCSDLNTTNTNNTTN-------------------NSSSWGPIEQEGEIKNCSFNVT-TD-IGDKKVQKEYAYFYKLDVVQIDNNN--------------NNSSNN------NSYRLLNCNTSVITQTCPKVSFEPIPIHYCTPAGFAILKCNDKKFNGTGPCTNVSTIQCTHGIRPVVSTQLLLNGSLAEDEVVIRSENFTDNAKTIIVQLNETVIINCTRPNNN-TRKSITL---GPG----R-A-----FFAT-EIIGEIRQAHCNISGGEWEKALTKVAKKLRQ--QF-----NATIAFN-QSSGGDPEIVMHSFNCGGEFFYCNTTQLFNNTWNGTA---------------WSTTKENGTITLPCRIKQIINMWQEVGKAMYAPPIRGQIRCSSNITGLLLTRDGGN----STQIGENKTETFRPGGGNMKDNWRSELYKYKVVKIEPLGIAPTKAKRRVVQREKRA-VG-MGALFLGFLGAAGSTMGAASMTLTVQARQLLSGIVQQQS-NLLRAIEAQQHMLQLTVWGIKQLQARVLAVERYLKDQQLLGIWGCSGKLICPTAVPWNISWS--NKS-YDEIWNNMTWMDWDREISNYTKVIYNLIEESQNQQEKNKLELLELDKWADWWSWLDISKWLGYIKIFIMVVGGLIGLRIVFAVLSVVNKVRQGYSPLSFQT-RFPAPRGPDRPDGTEEEGGEKDRGRSSRLVHGFLPLIWDDLRSLCLFSYHRLSDLLLTAARIVEILGR-------RGWDILKYWWSLLQYWSQELKKSAVSLLNTTAVVVAEGTDRVIEVAQRAFRAILNIPRRIRQGAERALL---------------
>UW.1140.D.B2
MRVKGIRKNYQN-LWRW-----------GTLLLGMLMI-SSA--AETLWVTVYYGVPVWKEATTTLFCASDAKAQNPEAHNIWATHACVPTDPNPQEVVLE-NVTENFNMWKNDMVEQMHEDVISLWDQSLKPCVKLTP-LC---VTLNCRDLNTTSTNTTIN-------------------NSSSWGPIEQKGEIKNCSFNVT-TD-IGDKKVQKEYAYFYKLDVVQIDNNN--------------NNSSNN------NSYRLLNCNTSVITQTCPKVSFEPIPIHYCTPAGFAILKCNDKKFNGTGPCTNVSTIQCTHGIRPVVSTQLLLNGSLAEDEVVIRSENFTDNAKTIIVQLNETVIINCTRPNNN-TRKSITL---GPG----R-A-----FFAT-EIIGEIRQAHCNISGENWEKALTKVAKKLEQ--QF-----NATIAFN-QSSGGDPEIVMHSFNCGGEFFYCNTTQLFNNTWNGTA---------------WSTTKRNDTITLPCRIKQIINMWQEIGKAMYAPPIRGQIRCSSNITGLLLTRDGGN----STQIGGNRTETFRPGGGNMKDNWRSELYKYKVVKIEPLGIAPTKAKRRVVQREKRA-VG-MGALFLGFLGAAGSTMGAASMTLTVQARQLLSGIVQQQS-NLLRAIEAQQHMLQLTVWGIKQLQARVLAVERYLKDQQLLGIWGCSGKLICPTAVPWNISWS--NKS-YDEIWNNMTWMDWDREISNYTKVIYNLIEESQNQQEKNKLELLELDKWADWWSWLDISKWLGYIKIFIIIVGGLIGLRIVFAVLSIVNKVRQGYSPLSFQT-RFPAPRGPDRPDGTEEEGGEKDRGRSSRLVHGFLPLIWDDLRSLCLFSYHRLSDLLLTAARIVEILGR-------RGWDILKYWWSLLQYWSQELKKSAVSLLNTTAVVVAEGTDRVIEVAQRAFRAILNIPRRIRQGAERALL---------------
>UW.1140.D.B7
MRVKGIRKNYQN-LWRW-----------GTLLLGMLMI-SSA--AETLWVTVYYGVPVWKEATTTLFCASDAKAQNPEAHNIWATHACVPTDPNPQEVVLE-NVTENFNMWKNDMVEQMHEDVISLWDQSLKPCVKLTP-LC---VTLNCSDLNTTSTNNTTN-------------------NSSSWGPIEQEGEIKNCSFNVT-TD-IGDKKVQKEYAYFYKLDVVQIDNNN--------------NNSSNN------NSYRLLNCNTSVITQTCPKVSFEPIPIHYCTPAGFAILKCNDKKFNGTGPCTNVSTIQCTHGIRPVVSTQLLLNGSLAEDEVVIRSENFTDNAKTIIVQLNETVIINCTRPNNN-TRKSITL---GPG----R-A-----FFAT-EIIGEIRQAHCNISGGEWEKALTKVAKKLRK--QF-----NAAIAFN-QSSGGDPEIVMHSFNCGGEFFYCNTTQLFNNTWNGTA---------------WSTTKENGTITLPCRIKQIINMWQEVGKAMYAPPIRGQIRCSSNITGLLLTRDGGN----STQIGENKTETFRPGGGNMKDNWRSELYKYKVVKIEPLGIAPTKAKRRVVQREKRA-VG-MGALFLGFLGAAGSTMGAASMTLTVQARQLLSGIVQQQS-NLLRAIEAQQHMLQLTVWGIKQLQARVLAVERYLKDQQLLGIWGCSGKLICPTAVPWNISWS--NKS-YDEIWNNMTWMDWDREISNYTKVIYNLIEESQNQQEKNKLELLELDKWADWWSWLDISKWLGYIKIFIMVVGGLIGLRIVFAVLSVVNKVRQGYSPLSFQT-RFPAPRGPDRPDGTEEEGGEKDRGRSSRLVHGFLPLIWDDLRSLCLFSYHRLSDLLLTAARIVEILGR-------RGWDILKYWWSLLQYWSQELKKSAVSLLNTTAVVVAEGTDRVIEVAQRAFRAILNIPRRIRQGAERALL---------------
>UW.1140.E.C9
MRVKGIRKNYQN-LWRW-----------GTLLLGMLMI-SSA--AETLWVTVYYGVPVWKEATTTLFCASDAKAQNPEAHNIWATHACVPTDPNPQEVVLE-NVTENFNMWKNDMVEQMHEDVISLWDQSLKPCVKLTP-LC---ITLNCIDLNSTNTNKTTN-------------------NSRIWGPMEQKGEVKNCSFNVT-TD-IGDKKVQKEYAYFYKLDVVKIDNNN--------------NNSSNN------NSYRLLNCNTTVITQTCPKVSFEPIPIHYCTPAGFAILKCNDKKFNGTGPCTNVSTIQCTHGIRPVVSTQLLLNGSLAEDEVVIRSENFTDNAKTIIVQLNETVIINCTRPNNN-TRKSITL---GPG----R-A-----FFAT-EIIGEIRQAHCNISGGEWEKALTKVAEKLRK--QF-----NATIAFN-QSSGGDPEIVMHSFNCGGEFFYCNTTQLFNDTWNGTA---------------WSTTKENSTITLPCRIKQIINMWQEVGKAMYAPPIRGQIRCSSNITGLLLTRDGGN----STQTRENKTETFRPGGGNMQDNWRSELYKYKVVKIEPLGIAPTKAKRRVVQREKRA-VG-MGALFLGFLGAAGSTMGAASMTLTVQARQLLSGIVQQQS-NLLRAIEAQQHMLQLTVWGIKQLQARVLAVERYLKDQQLLGIWGCSGKLICPTAVPWNISWS--NKS-YEEIWNNMTWMDWDREISNYTKVIYNLIEESQNQQEKNKLELLELDKWADWWSWLDISKWLGYIKIFIMVVGGLIGLRIVFAVLSVVNKVRQGYSPLSFQT-RFPAPRGPDRPDGTEEEGGEKDRGRSSRLVHGFLPLIWDDLRSLCLFSYHRLSDLLLTAARIAEILGR-------RGWDILKYWWSLLQYWSQELKKSAVSLLNTTAVVVAEGTDRVIEVAQRAFRAILNIPRRIRQGAERALL---------------
>UW.1140.E.D9
MRVKGIRKNYQN-LWRW-----------GTLLLGMLMI-SSA--AETLWVTVYYGVPVWKEATTTLFCASDAKAQNPEAHNIWATHACVPTDPNPQEVVLE-NVTENFNMWKNDMVEQMHEDVISLWDQSLKPCVKLTP-LC---ITLNCIDLNSTNTNKTTN-------------------NSRIWGPMEQKGEVKNCSFNVT-TD-IGDKKVQKEYAYFYKLDVVKIDNNN--------------NNSSNN------NSYRLLNCNTSVITQTCPKVSFEPIPIHYCTPAGFAILKCNDKKFNGTGPCTNVSTIQCTHGIRPVVSTQLLLNGSLAEDEVVIRSENFTDNAKTIIVQLNETVIINCTRPNNN-TRKSITL---GPG----R-A-----FFAT-EIIGEIRQAHCNISGEEWEKALTEVAKKLRQ--QF-----NATIAFN-QSSGGDPEIVMHSFNCGGEFFYCNTTQLFNNTWNGTA---------------WNTTKENGTITLPCRIKQIINMWQEVGKAMYAPPIRGQIRCSSNITGLLLTRDGG------NDNTTEGTETFRPGGGDMKNNWRSELYKYKVVKIEPLGIAPTKAKRRVVQREKRA-VG-MGALFLGFLGAAGSTMGAASMTLTVQARQLLSGIVQQQS-NLLRAIEAQQHMLQLTVWGIKQLQARVLAVERYLKDQQLLGIWGCSGKLICPTAVPWNISWS--NKS-YDEIWNNMTWMDWDREISSYTRVIYNLIEESQNQQEKNKLELLELDKWADWWSWLDISKWLGYIKIFIMVVGGLIGLRIVFAVLSVVNKVRQGYSPLSFQT-RFPAPRGPDRPDGTEEEGGEKDRGRSSRLVHGFLPLIWDDLRSLCLFSYHRLSDLLLTAARIVEILGR-------RGWDILKYWWSLLQYWSQELKKSAVSLLNTTAVVVAEGTDRVIEVAQRAFRAILNIPRRIRQGAERALL---------------
>UW.1140.E.E8
MRVKGIRKNYQN-LWKW-----------GTLLLGMLMI-SSA--AETLWVTVYYGVPVWKEATTTLFCASDAKAQNPEAHNIWATHACVPTDPNPQEVVLE-NVTENFNMWKNDMVEQMHEDVISLWDQSLKPCVKLTP-LC---VTLNCRDLNTTSTNTTTN-------------------NSSIWGPMEQKGEIKNCSFNVT-TD-IGDKKVQKEYAYFYKLDVVQIDNNN--------------NNSSNN------NSYRLLNCNTSVITQTCPKVSFEPIPIHYCTPAGFAILKCNDKKFNGTGPCTNVSTIQCTHGIRPVVSTQLLLNGSLAEDEVVIRSENFTDNAKTIIVQLNETVIINCTRPNNN-TRKSITL---GPG----R-A-----FFAT-EIIGEIRQAHCNISGEEWEKALTEVAKKLRQ--QF-----NATIAFN-QSSGGDPEIVMHSFNCGGEFFYCNTTQLFNNTWNGTA---------------WNTTKENGTITLPCRIKQIINMWQEVGKAMYAPPIRGQIRCSSNITGLLLTRDGG------NDNTTEGTETFRPGGGDMKDNWRSELYKYKVVKIEPLGIAPTKAKRRVVQREKRA-VG-MGALFLGFLGAAGSTMGAASMTLTVQARQLLSGIVQQQS-NLLRAIEAQQHMLQLTVWGIKQLQARVLAVERYLKDQQLLGIWGCSGKLICPTAVPWNISWS--NKS-YDEIWNNMTWMDWDREISSYTRVIYNLIEESQNQQEKNKLELLELDKWADWWSWLDISKWLGYIKIFIIIVGGLIGLRIVFAILSVVNKVRQGYSPLSFQT-RFPAPRGPDRPDGTEEEGGEKDRGRSSRLVHGFLPLIWDDLRSLCLFSYHRLSDLLLTAARIVEILGR-------RGWDILKYWWSLLQYWSQELKKSAVSLLNTTAVVVAEGTDRVIEVAQRAFRAILNIPRRIRQGAERALL---------------
>UW.1140.F.F12
MRVKGIRKNYQN-LWRW-----------GTLLLGMLMI-SSA--AETLWVTVYYGVPVWKEATTTLFCASDAKAQNPEAHNIWATHACVPTDPNPQEVVLE-NVTENFNMWKNNMVEQMHADIINLWDQSLKPCVKLTP-LC---VTLNCRDVNTTSTNTTTN-------------------TSRIWGPMEQKGEVKNCSFNVT-TD-IGDKKVQKEYAYFYKLDVVKIDNNN--------------NNSSNN------NSYRLLNCNTSVITQTCPKVSFEPIPIHYCTPAGFAILKCNDKKFNGTGPCTNVSTIQCTHGIRPVVSTQLLLNGSLAEDEVVIRSENFTDNAKTIIVQLNKTVIINCTRPNNN-TRKSITL---GPG----R-A-----FFAT-EVIGEIRQAHCNISGGEWEKALTKVAEKLRK--QF-----NATIAFN-QSSGGDPEIVMHSFNCGGEFFYCNTTQLFNDTWNGTA---------------WSTPKRNDTITLPCRIKQIINMWQGVGKAMYAPPIRGQIRCSSNITGLLLTRDGGN----STQIDGNKTEIFRPGGGNMQDNWRSELYKYKVVKIEPLGIAPTKAKRRVVQREKRA-VG-MGALFLGFLGAAGSTMGAASMTLTVQARQLLSGIVQQQS-NLLRAIEAQQHMLQLTVWGIKQLQARVLAVERYLKDQQLLGIWGCSGKLICPTAVPWNISWS--NKS-YEEIWNNMTWMDWDREISNYTKVIYNLIEESQNQQEKNKLELLELDKWADWWSWLDISKWLGYIKIFIMVVGGLIGLRIVFAVLSVVNKVRQGYSPLSFQT-RFPAPRGPDRPDGTEEEGGEKDRGRSSRLVHGFLPLIWDDLRSLCLFSYHRLSDLLLTAARIVEILGR-------RGWDILKYWWSLLQYWSQELKKSAVSLLNTTAVVVAEGTDRVIEVAQRALRAILNIPRRIRQGAERALL---------------
>UW.1140.F.F4
MRVKGIRKNYQN-LWRW-----------GTLLLGMLMI-SSA--AETLWVTVYYGVPVWKEATTTLFCASDAKAQNPEAHNIWATHACVPTDPNPQEVVLE-NVTENFNMWKNNMVEQMHADIINLWDQSLKPCVKLTP-LC---VTLNCRDVNTTSTNTTTN-------------------TSRIWGPMEQKGEVKNCSFNVT-TD-IGDKKVQKEYAYFYKLDVVKIDNNN--------------NNSSNN------NSYRLLNCNTSVITQTCPKVSFEPIPIHYCTPAGFAILKCNDKKFNGTGPCTNVSTIQCTHGIRPVVSTQLLLNGSLAEDEVVIRSENFTDNAKTIIVQLNKTVIINCTRPNNN-TRKSITL---GPG----R-A-----FFAT-EVIGEIRQAHCNISGGEWEKALTKVAEKLRK--QF-----NATIAFN-QSSGGDPEIVMHSFNCGGEFFYCNTTQLFNDTWNGTA---------------WSTPRRNDTITLPCRIKQIINMWQGVGKAMYAPPIRGQIRCSSNITGLLLTRDGGN----STQIDGNKTEIFRPGGGNMQDNWRSELYKYKVVKIEPLGLAPTKAKRRVVQREKRA-VG-MGALFLGFLGAAGSTMGAASMTLTVQARQLLSGIVQQQS-NLLRAIEAQQHMLQLTVWGIKQLQARVLAVERYLKDQQLLGIWGCSGKLICPTAVPWNISWS--NKS-YEEIWNNMTWMDWDREISNYTKVIYNLIEESQNQQEKNKLELLELDKWADWWSWLDISKWLGYIKIFIMVVGGLIGLRIVFAVLSVVNKVRQGYSPLSFQT-RFPAPRGPDRPDGTEEEGGEKDRGRSSRLVHGFLPLIWDDLRSLCLFSYHRLSDLLLTAARIVEILGR-------RGWDILKYWWSLLQYWSQELKKSAVSLFNTTAVVVAEGTDRVIEVAQRALRAILNIPRRIRQGAERALL---------------
>UW.1140.F.F5
MRVKGIRKNYQN-LWRW-----------GTLLLGMLMI-SSA--AETLWVTVYYGVPVWKEATTTLFCASDAKAQNPEAHNIWATHACVPTDPNPQEVVLE-NVTENFNMWKNNMVEQMHADIINLWDQSLKPCVKLTP-LC---VTLNCRDVNTTSTNTTTN-------------------TSRIWGPMEQKGEVKNCSFNVT-TD-IGDKKVQKEYAYFYKLDVVKIDNNN--------------NNSSNN------NSYRLLNCNTSVITQTCPKVSFEPIPIHYCTPAGFAILKCNDKKFNGTGPCTNVSTIQCTHGIRPVVSTQLLLNGSLAEDEVVIRSENFTDNAKTIIVQLNKTVIINCTRPNNN-TRKSITL---GPG----R-A-----FFAT-EVIGEIRQAHCNISGGEWEKALTKVAEKLRK--QF-----NATIAFN-QSSGGDPEIVMHSFNCGGEFFYCNTTQLFNDTWNGTA---------------WSTPKRNDTITLPCRIKQIINMWQGVGKAMYAPPIRGQIRCSSNITGLLLTRDGGN----STQIDGNKTEIFRPGGGNMQDNWRSELYKYKVVKIEPLGIAPTKAKRRVVQREKRA-VG-MGALFLGFLGAAGSTMGAASMTLTVQARQLLSGIVQQQS-NLLRAIEAQQHMLQLTVWGIKQLQARVLAVERYLKDQQLLGIWGCSGKLICPTAVPWNISWS--NKS-YEEIWNNMTWMDWDREISNYTKVIYNLIEESQNQQEKNKLELLELDKWADWWSWLDISKWLGYIKIFIMVVGGLIGLRIVFAVLSVVNKVRQGYSPLSFQT-RFPAPRGPDRPDGTEEEGGEKDRGRSSRLVHGFLPLIWDDLRSLCLFSYHRLSDLLLTAARIVEILGR-------RVWDILKYWWSLLQYWSQELKKSAVSLLNTTAVVVAEGTDRVIEVAQRALRAILNIPRRIRQGAERALL---------------
>UW.1261.A.A2
MRVKGIRRN----LWRW-----------GTMLLGMLMI-CSA--ADQLWVTVYYGVPVWKEATTTLFCASDAKAYDAERHNVWATHACVPTDPNPQEVVLE-NVTEEFNMWKNNMVDQMHEDIISLWDQSLKPCVKLTP-LC---VTLDCIDMKTNGNNTT-----------------------NNTWEKMEQGEIKNCSFNTS-TD-LTDKK-HKEYALFYKYDVVQLNGNTSYN---------GSTSYNGS------TSYKLISCNASVTTQACPKVSFEPIPIHYCAPAGFAILKCKDKKFNGTGTCTNVSTVQCTHGIRPVVSTQLLLNGSLAEEEIMIRSENFTDNAKTIIVQLKDPVKINCTRPNNN-TRKSIHT---GPG----R-A-----YYVTGEIIGDIRKAHCNLSREQWNNTLTQVAKKLKE--QFN---NTEKIIFN-SSSGGDPEIVMHSFNCGGEFFYCNTTDLFNSIWNGTNHIS---------SEGAKNNSSEENIILPCRIKQIINMWQEVGKAMYAPPIRGQIRCSSNITGLLLTRDGG---------HNSTNETFRPGGGNMKDNWRSELYKYKVVRIEPLGIAPTKARRRVVQREKRAIVG-MGAMFLGFLGAAGSTMGAASMALTVQARQLLSGIVQQQN-NLLRAIEAQQHLLQLTVWGIKQLQARVLAVERYLKDQQLLGIWGCSGKLICTTNVPWNASWS-RNKS-LDDIWNNMTWMQWEREIDNYTGLIYTLIEESQIQQEKNEKELLELDKWASLWNWFDITQWLWYIKIFIMIVGGLIGLRIVFSVLSIVNRVRQGYSPLSFQT-RLPAARGPDRPEGIEREGGDRDRDRSGQLVNGFLAIIWVDLRSLCLFSYHRLTDLLLIVTRIVELLGR-------RGWEALKYLWNILQYWSQELKNSAVSLLNATAIAVAEGTDRIIEAVQTLFRAILNIPRRIRQGLERALL---------------
>UW.1261.A.B5
MRVKGIRRN----LWRW-----------GTMLLGMLMI-CSA--ADQLWVTVYYGVPVWKEATTTLFCASDAKAYDAERHNVWATHACVPTDPNPQEVVLE-NVTEEFNMWKNNMVDQMHEDIISLWDQSLKPCVKLTP-LC---VTLNCIDMKTNGTNTT-----------------------KNTWEKMEQGEIKNCSFNTS-TD-LTDKK-HKEYALFYKYDVVPLNGSTSYN---------GSTSYNGS------TSYKLISCNASVTTQACPKVSFEPIPIHYCAPAGFAILKCKDKKFNGTGTCTNVSTVQCTHGIRPVVSTQLLLNGSLAEEEIMIRSENFTDNAKTIIVQLKEPVKINCTRPNNN-TRKSIHT---GPG----R-A-----YYVTGEIIGDIRKAHCNISREHWNNTLRQVAEKLSK--QIN----KTIIIFN-SSSGGDPEIVMHSFNCGGEFFYCNTTDLFNGIWNGTNNTS---------SEGANNNSSEKNIILPCRIKQIINMWQEVGKAMYAPPIRGQIRCSSNITGLLLTRDGG---------HNGTNETFRPGGGNMKDNWRSELYKYKVVRIEPLGIAPTKARRRVVQREKRAIVG-MGAMFLGFLGAAGSTMGAASMALTVQARQLLSGIVQQQN-NLLRAIEAQQHLLQLTVWGIKQLQARVLAVERYLKDQQLLGIWGCSGKLICTTNVPWNASWS-RNKS-LNDIWDNMTWMQWEREIDNYTGLIYTLIEESQIQQEKNEKELLELDKWASLWNWFDITQWLWYIKIFIMIVGGLIGLRIVFSVLSIVNRVRQGYSPLSFQT-RLPAARGPDRPEGIEREGGDRDRDRSGQLVTGFLAIIWVDLRSLCLFSYHRLTDLLLIVTRIVELLGR-------RGWEALKYLWSLLQYWSQELKNSAVSLLNATAIAVAEGTDRIIEAAQALFRAILHIPRRIRQGLERALL---------------
>UW.1261.A.C1
MRVKGIRRN----LWRW-----------GTMLLGMLMI-CNA--ADQLWVTVYYGVPVWKEATTTLFCASDAKAYEAERHNVWATHACVPTDPNPQEVVLE-NVTEEFNMWKNNMVNQMHEDIISLWDQSLKPCVKLTP-LC---VTLDCIDMKTNGNNTT-----------------------NNTWEKMEQGEIKNCSFNIS-TA-LTDKK-HKEYALFYKYDVVPLNGNTSYNGST---NYNGSTSYNGS------TSYKLISCNASVTTQACPKVSFEPIPIHYCAPAGFAILKCKDKKFNGTGTCTNVSTVQCTHGIRPVVSTQLLLNGSLAEEEIMIRSENFTDNAKTIIVQLKDPVKINCTRPNNN-TRKSIQT---GPG----R-A-----YYVTGEIIGDIRKAHCNLSREQWNNTLTQVAKKLKE--QFN---NTEKIIFN-SSSGGDPEIVMHSFNCGGEFFYCNTTDLFNSIWNGTNHIS---------SEGAKNNSSEENIILPCRIKQIINMWQEVGKAMYAPPIRGQIRCSSNITGLLLTRDGG---------HNSTNETFRPGGGNMKDNWRSELYKYKVVRIEPLGIAPTKARRRVVQREKRAIVG-MGAMFLGFLGAAGSTMGAASMALTVQARQLLSGIVQQQN-NLLRAIEAQQHLLQLTVWGIKQLQARVLAVERYLKDQQLLGIWGCSGKLICTTNVPWNASWS-RNKS-LNDIWDNMTWMQWEREIDNYTGLIYTLIEESQIQQEKNEKELLELDKWANLWNWFDITQWLWYIKIFIIIVGGLIGLRIVFSVLSIVNRVRQGYSPLSFQT-RLPAARGPDRPEEIEREGGDRDRDRSGQLVTGFLAIIWVDLRSLCLFSYHRLTDLLLIVTRIVELLGR-------RGWEALKYLWSLLQYWSQELKNSAVSLLNATAIAVAEGTDRIIEAVRTLFRAILNIPRRIRQGLERALL---------------
>UW.1261.A.C6
MRVKGIRRN----LWRW-----------GTTLLGMLMI-CNA--ADQLWVTVYYGVPVWKEATTTLFCASDAKAYDAERHNVWATHACVPTDPNPQEVVLE-NVTEEFNMWKNNMVDQMHEDIISLWDQSLKPCVKLTP-LC---VTLDCIDMKTNGTNTT-----------------------KNTWEKMEQGEIKNCSFNTS-TD-LTDKK-HKEYALFYKYDVVPLNGNTSYN---------GSTSYNGS------TSYKLISCNASVTTQACPKVSFEPIPIHYCAPAGFAILKCKDKKFNGTGTCTNVSTVQCTHGIRPVVSTQLLLNGSLAEEEIMIRSENFTDNAKTIIVQLKDSVKINCTRPNNN-TRKSIHT---GPG----R-A-----YYVTGEIIGDIRKAHCNVSREHWNHTLRQVAEKLRK--QIN----KTIIIFN-SSSGGDPEIVMHSFNCGGEFFYCNTSNLFNSIWNGTDNTS---------REWANNNSSGENIILPCRIKQIINMWQEVGKAMYAPPIRGQIRCSSNITGLLLTRDGG---------HNSTNETFRPGGGNMKDNWRSELYKYKVVRIEPLGIAPTKARRRVVQREKRAIVG-MGAMFLGFLGAAGSTMGAASMALTVQARQLLSGIVQQQN-NLLRAIEAQQHLLQLTVWGIKQLQARVLAVERYLKDQQLLGIWGCSGKLICTTNVPWNASWS-RNKS-LDDIWNNMTWMQWEREIDNYTGLIYTLIEESQIQQEKNEKELLELDKWASLWNWFDITQWLWYIKIFIMIVGGLIGLRIVFSVLSIVNRVRQGYSPLSFQT-RLPAARGPDRPEEIEREGGDRDRDRSGPLVTGFLALIWVDLRSLCLFSYHRLTDLLLIVTRIVELLGR-------RGWEALKYLWNILQYWSQELKNSAVSLLNATAIAVAEGTDRIIEAVQALFRAILNIPRRIRQGLERALL---------------
>UW.1261.A.D11
MRVKGIRRN----LWRW-----------GTMLLGMLMI-CNA--ADQLWVTVYYGVPVWKEATTTLFCASDAKAYEAERHNVWATHACVPTDPNPQEVVLE-NVTEEFNMWKNNMVDQMHEDIISLWDQSLKPCVKLTP-LC---VTLDCIDMKTNGTNTT-----------------------KNTWEKMEQGEIKNCSFNTS-TD-LTDKK-HKEYALFYKYDVVPLNGNTSYN---------GSTSYNGS------TSYKLISCNASVTTQACPKVSFEPIPIHYCAPAGFAILKCKDKKFNGTGTCTNVSTVQCTHGIRPVVSTQLLLNGSLAEEEIMIRSENFTDNAKTIIVQLKDPIKINCTRPNNN-TRKSIHT---GPG----R-A-----YYVTGEIIGDIRKAHCNISREHWNNTLRQVAEKLGK--QIN----KTIIIFN-SSSGGDPEIVMHSFNCGGEFFYCNTTDLFNGIWNGTDNTS---------REGANNNSSEKNIILPCRIKQIINMWQEVGKAMYAPPIRGQIRCSSNITGLLLTRDGG---------HNSTNETFRPGGGNMKDNWRSELYKYKVVRIEPLGIAPTKARRRVVQREKRAIVG-MGAMFLGFLGAAGSTMGAASMALTVQARQLLSGIVQQQN-NLLRAIEAQQHLLQLTVWGIKQLQARVLAVERYLKDQQLLGIWGCSGKLICTTNVPWNASWS-RNKS-LNDIWDNMTWMQWEREIDNYTGLIYTLIEESQIQQEKNEKELLELDKWASLWNWFDITQWLWYIKIFIMIVGGLIGLRIVFSVLSIVNRVRQGYSPLSFQT-RLPAARGPDRPEGIEREGGDRDRDRSGPLVTGFLALIWVDLRSLCLFSYHRLTDLLLIVTRIVELLGR-------RGWEALKYLWNILQYWSQELKNSAVSLLNATAIAVAEGTDRIIEAVQTLFRAILNIPRRIRQGLERALL---------------
>UW.1261.B.D12
MRVKGIRRN----LWRW-----------GTMLLGMLMI-CNA--ADQLWVTVYYGVPVWKEATTTLFCASDAKAYDAERHNVWATHACVPTDPNPQEVVLE-NVTEEFNMWKNNMVDQMHEDIISLWDQSLKPCVKLTP-LC---VTLNCIDMRTNTTND--------------------------TLGQMAQGEIKNCSFNTS-TD-LTDKK-HKEYALFYKYDVVPLNESTSYN---------GSTSHNES------TSYKLISCNASITTQACPKVSFEPIPIHYCAPAGFAILKCKDKRFNGTGTCTNVSTVQCTHGIRPVVSTQLLLNGSLAEEDIMIRSENFSDNAKTIIVQLKDPVKINCTRPNNN-TRKSIQT---GPG----R-A-----YYVTGDIIGDIRKAHCNISREEWNNTLRQVVEKLSK--QIK----KTTIIFN-SSSGGDPEIVMHSFNCGGEFFYCNTSNLFNSIWTNNT---------------SSDNSSEKNITLPCRIKQIINMWQEVGKAMYAPPIRGQIRCSSNITGLLLTRDGG--------DNNSTNETFRPGGGNMKDNWRSELYKYKVVRIEPLGIAPTKARRRVVQREKRAIVG-MGAMFLGFLGAAGSTMGAASMALTVQARQLLSGIVQQQN-NLLRAIEAQQHLLQLTVWGIKQLQARVLAVERYLKDQQLLGIWGCSGKLICTTNVPWNASWS-RNKS-LDDIWNNMTWMQWEREIDNYTGLIYTLIEESQIQQEKNEKELLELDKWASLWNWFDITQWLWYIKIFIMIVGGLIGLRIVFSVLSIVNRVRQGYSPLSFQT-HLPAARGPDRPEGIEREGGDRDRDRSGPLVTGFLALIWVDLRSLCLFSYHRLTDLLLIVTRIVELLGR-------RGWEALKYLWSLLQYWSQELKNSAVSLLNATAIAVAEGTDRIIEAVQTLFRAILNIPRRIRQGLERALL---------------
>UW.1261.B.D8
MRVKGIRRN----LWRW-----------GTMLLGMLMI-CNA--ADQLWVTVYYGVPVWKEATTTLFCASDAKAYEAEKHNVWATHACVPTDPNPQEVVLE-NVTEEFNMWKNNMVDQMHEDIISLWDQSLKPCVKLTP-LC---VTLNCTDMKTNDSITT-----------------------NNPLEQMAQGEIKNCSFNTS-TD-LTDKK-HKEYALFYKYDVVPLNGNTSCNGST---RYNESTSCDGS------TSYKLISCNASVTTQACPKVSFEPIPIHYCAPAGFAILKCKDKRFNGTGTCTNVSTVQCTHGIRPVVSTQLLLNGSLAEEEIMIRSENITDNAKTIIVQLKDPIKINCTRPNNN-TRKSIQT---GPG----R-A-----YYVTGDIIGDIRKAHCNISRKQWNDTLTQVAGKLSK--QIN----KTTIIFN-SSSGGDPEIVMHSFNCGGEFFYCNTTNLFNSIWTNNT---------------SSDNSSEKNITLPCRIKQIINMWQEVGKAMYAPPIRGQIRCSSNITGLLLTRDGG-------DNGNNDNETFRPGGGNMKDNWRSELYKYKVVRIEPLGIAPTKARRRVVQREKRAIVG-MGAMFLGFLGAAGSTMGAASMALTVQARQLLSGIVQQQN-NLLRAIEAQQHLLQLTVWGIKQLQARVLAVERYLKDQQLLGIWGCSGKLICTTNVPWNASWS-RNKS-LDDIWSNMTWMQWEREIDNYTGLIYTLIEESQIQQEKNEKELLELDKWASLWNWFDITQWLWYIKIFIMIVGGLIGLRIVFSVLSIVNRVRQGYSPLSFQT-HLPAARGPDRPEGIEREGGDRDRDRSGPLVTGFLAIIWVDLRSLCLFSYHRLTDLLLIVTRIVELLGR-------RGWEALKYLWSLLQYWSQELKNSAVSLLNATAIAVAEGTDRIIEAVQALFRAILNIPRRIRQGLERALL---------------
>UW.1261.B.F11
MRVKGIRRN----LWRW-----------GTMLLGMLMI-CNA--ADQLWVTVYYGVPVWKEATTTLFCASDAKAYEAEKHNVWATHACVPTDPNPQEVVLE-NVTEKFNMWKNNMVDQMHEDIISLWDQSLKPCVKLTP-LC---VTLNCTDMKTNDSITT-----------------------NNPLEQMAQGEIKNCSFNTS-TD-LTDKK-HKEYALFYKYDVVPLNGNTSYN---------GSTSHNES------TSYKLISCNASVTTQACPKVSFEPIPIHYCAPAGFAILKCKDKKFNGTGTCTNVSTVQCTHGIRPVVSTQLLLNGSLAEEDIMIRSENITDNAKTIIVQLKDPVIINCTRPNNN-TRKSIQT---GPG----R-A-----YYVTGDIIGDIRKAHCNISREEWNNTLRQVAAKLSK--QIN----KTTIIFN-SSSGGDPEIVMHSFNCGGEFFYCNTSNLFNSIWINNT---------------SSDNSSEKNITLPCRIKQIINMWQEVGKAMYAPPIRGQIRCSSNITGLLLTRDGG-------GDNSTNNETFRPGGGNMKDNWRSELYKYKVVRIEPLGIAPTKARRRVVQREKRAIVG-MGAMFLGFLGAAGSTMGAASMALTVQARQLLSGIVQQQN-NLLRAIEAQQHLLQLTVWGIKQLQARVLAVERYLKDQQLLGIWGCSGKLICTTNVPWNTSWS-RNKS-LDDIWNNMTWMQWEREIDNYTGLIYTLIEESQIQQEKNEKELLELDKWASLWNWFDITQWLWYIKIFIMIVGGLIGLRIVFSVLSIVNRVRQGYSPLSFQT-HLPAARGPDRPEGIEREGGDRDKDRSGPLVTGFLALIWVDLRSLCLFSYHRLTDLLLIVTRIVELLGR-------RGWEALKYLWSLLQYWSQELKNSAVSLLNATAIAVAEGTDRIIEAVQALFRAILNIPRRIRQGLERALL---------------
>UW.1261.B.F9
MRVKGIRRN----LWRW-----------GTMLLGMLMI-CNA--ADQLWVTVYYGVPVWKEATTTLFCASDAKAYEAEKHNVWATHACVPTDPNPQEVVLE-NVTEKFNMWKNNMVDQMHEDIISLWDQSLKPCVKLTP-LC---VTLNCTDMKTNGSSTT-----------------------NNTLDMMAQGEIKNCSFNTS-TD-LTDKK-HKEYALFYKYDVVPLNGNTSCNGST---SHNGSTSCDGS------TSYKLISCNASVTTQACPKVSFEPIPIHYCAPAGFAILKCKDKRFNGTGTCTNVSTVQCTHGIRPVVSTQLLLNGSLAEEEIVIRSENFSDNAKTIIVQLKDPVIINCTRPNNN-TRKSIQT---GPG----R-A-----YYVTGDIIGDIRKAHCNISREEWNNTLRQVAEKLNK--QIN----KTTIIFN-SSSGGDPEIVMHSFNCGGEFFYCNTSNLFNSIWINNT---------------SSDNSSEKNITLPCRIKQIINMWQEVGKAMYAPPIRGQIRCSSNITGLLLTRDGG-------GDNSTNNETFRPGGGNMKDNWRSELYKYKVVRIEPLGIAPTKARRRVVQREKRAIVG-MGAMFLGFLGAAGSTMGAASMALTVQARQLLSGIVQQQN-NLLRAIEAQQHLLQLTVWGIKQLQARVLAVERYLKDQQLLGIWGCSGKLICTTNVPWNTSWS-RNKS-LDDIWNNMTWMQWEREIDNYTGLIYTLIEESQIQQEKNEKELLELDKWASLWNWFDITQWLWYIKIFIMIVGGLIGLRIVFSVLSIVNRVRQGYSPLSFQT-HLPAARGPDRPEGIEKEGGDRDRDRSGPLVTGFLALIWVDLRSLCLFSYHRLTDLLLIVTRIVELLGR-------RGWEALKYLWSLLQYWSQELKNSAVSLLNATAIAVAEGTDRIIEAVQALFRAILNIPRRIRQGLERALL---------------
>UW.1261.C.B10
MRVKGIRRN----LWRW-----------GTMLLGMLMI-CNA--ADQLWVTVYYGVPVWKEATTTLFCASDAKAYEAEKHNVWATHACVPTDPNPQEVVLE-NVTEEFNMWKNNMVDQMHEDIISLWDQSLKPCVKLTP-LC---VTLNCIDMKTNDNITI-----------------------NNTLEEMAKGEIKNCSFNTS-TD-LTDKK-HKEYALFYKYDVVPLNESTSN----------NGSSHNES------TSYKLISCNASVTTQACPKVSFEPIPIHYCAPAGFAILKCNDKQFNGTGTCKNVSTVQCTHGIRPVVSTQLLLNGSLAEEDIMIRSENISGNTKTIIVQLKDPVIINCTRPNNN-TRKSIQT---GPG----R-A-----YYVTGDIIGDIRKAHCNISGKQWNNTLRWVAEKLRK--QIN----KTTIIFK-SSSGGDPEIVMHSFNCGGEFFYCNTTDLFKGIWNETN---------------NTSSESDMNITLPCRIKQIINMWQEVGKAMYAPPIRGQIRCSSNITGLLLTRDGG-------GDNNANNETIRPGGGNMKDNWRSELYKYKVVRIEPLGIAPTKARRRVVQREKRAIVG-MGAMFLGFLGAAGSTMGAASVALTVQARQLLSGIVQQQN-NLLRAIEAQQHLLQLTVWGIKQLQARVLAVERYLKDQQLLGIWGCSGKLICTTNVPWNASWS-RNKS-LNDIWNNMTWMQWEREIDNYTGLIYNLIEESQIQQEKNEKELLELDKWANLWNWFDITQWLWYIKIFIMIVGGLIGLRIVFSVLSIVNRVRQGYSPLSFQT-HLPAARGPDRPEGIEREGGDRDKDRSGPLVTGFLAIIWVDLRSLCLFSYHRLTDLLLIVTRIVELLGR-------RGWEALKYLWSLLQYWSQELKNSAVSLLNATAIAVAEGTDRIIEAIQTLFRAILNIPRRIRQGLERALL---------------
>UW.1261.C.B7
MRVKGIRRN----LWRW-----------GTMLLGMLMI-CSA--ADQLWVTVYYGVPVWKEATTTLFCASDAKAYDAERHNVWATHACVPTDPNPQEVVLE-NVTEEFNMWKNNMVDQMHEDIISLWDQSLKPCVKLTP-LC---VKLNCIDMKTTNDNIT-----------------------TNNTWKMEQGEIKNCSFNIS-TA-LTDKK-HKEYALFYKSDVVQLGN-------------------TSS------TSYKLISCNASVTTQACPKVSFEPIPIHYCAPAGFAILKCKDKGFKGTGTCTNVSTVQCTHGIRPVVSTQLLLNGSLAEEEIVIRSENFTDNAKTIIVQLKDPVKINCTRPHNN-TRKSIHT---GPG----R-A-----YYVTGEIIGDIRKAHCNISRRQWNKTLNQVAEKLKE--QF------KKIIFN-PSSGGDPEIEMYHFNCGGEFFYCNTTQLFT--WDED---------------RGLNNSSEETIILPCRIKQIINMWQEVGKAMYAPPIRGQIRCSSNITGLLLTRDGG-------NNGTNETETFRPGGGNMKDNWRSELYKYKVVRIEPLGIAPTKARRRVVQREKRAIVG-MGAMFLGFLGAAGSTMGAASMALTVQARQLLSGIVQQQN-NLLRAIEAQQHLLQLTVWGIKQLQARVLAVERYLKDQQLLGIWGCSGKLICTTNVPWNASWS-RNKS-LNDIWNNMTWMQWEREIDNYTGLIYTLIEESQIQQEKNEKELLELDKWASLWNWFDITQWLWYIKIFIMIVGGLIGLRIVFSVLSIVNRVRQGYSPLSFQT-HLPAARGPDRPEGIEREGGDRDRDRSDQLVTGFLALIWVDLRSLCLFSYHRLTDLLLIVTRIVELLGR-------RGWEALKYLWNFLQYWSQELKNSAVSLLNATAIAVAEGTDRIIEAAQALFRAILNIPRRIRQGLERALL---------------
>UW.1261.C.B8
MRVKGIRRN----LWRW-----------GTMLLGMLMI-CNA--ADQLWVTVYYGVPVWKEATTTLFCASDAKAYEAEKHNVWATHACVPTDPNPQEVVLE-NVTEKFNMWKNNMVDQMHEDIISLWDQSLKPCVKLTP-LC---VTLNCTDMKINGTNTTKIN----------------GTNTTNNTLEMVPGEIKNCSFNIS-TD-VTDKK-HKEYALFYKYDVVLLNESTSH----------NGSSYNES------TSYKLISCNASVTTQACPKVSFEPIPIHYCAPAGFAILKCNDKRFNGTGTCKNVSTVQCTHGIRPVVSTQLLLNGSLAEEEIVIRSENISDNTKTIIVQLKDPVIINCTRPNNN-TRKSIQT---GPG----R-A-----YYVTGDIIGDIRKAHCNISRQQWNDTLTKVAEQLNK--LIN----KTKIIFD-SPSGGDPEIVMHSFNCGGEFFYCNTAGLFNSTWTNNT--------------GADNSSSEMNITLPCRIKQIINMWQEVGKAMYAPPIRGQIRCSSNITGLLLTRDGG-------VDNSTNNETIRPGGGNMKDNWRSELYKYKVVRIEPLGIAPTKARRRVVQREKRAIMG-MGAMFLGFLGAAGSTMGAASMALTVQARQLLSGIVQQQN-NLLRAIEAQQHLLQLTVWGIKQLQARVLAVERYLKDQQLLGIWGCSGKLICTTNVPWNASWS-RNKS-LNDIWDNMTWMQWEREIDNYTGLIYNLIEESQIQQEKNEKELLELDKWASLWNWFDITQWLWYIKIFIMIVGGLIGLRIVFSVLSIVNRVRQGYSPLSFQT-HLPAARGPDRPEGIEREGGDRDKDRSGPLVTGFLAIIWVDLRSLCLFSYHRLTDLLLIVTRIVELLGR-------RGWEALKYLWSLLQYWSQELKNSAVSLLNATAIAVAEGTDRIIEAAQALFRAILNIPRRIRQGLERALL---------------
>UW.1261.D.C10
MRVKGIRRN----LWRW-----------GTMLLGMLMI-CNA--AEQLWVTVYYGVPVWKEATTTLFCASDAKAYEAEKHNVWATHACVPTDPNPQEVVLE-NVTEDFNMWKNNMVDQMHEDIISLWDQSLKPCVKLTP-LC---VTLNCTDMKINGNSTTSNG-----------------TNTTSNPLEMAQGEIKNCSFNIS-TD-VTDKK-HKEYALFYKYDVVPLNESTSN----------NESSHNES------TSYKLISCNASVTTQACPKVSFEPIPIHYCAPAGFAILKCNDKQFNGKGTCKNVSTVQCTHGIRSVVSTQLLLNGSLAE-DIMIRSENITSNTKTIIVQLKDPVIINCTRPNNN-TRKSIQT---GPG----R-A-----YYVTGDIIGDIRKAHCNISRRQWNHTLTEVAKKLSE--QIN----KTKIIFT-SSSGGDPEIVLHSFNCGGEFFYCNTSGLFNSTWTNN----------------TGADNSSSEITLPCRIKQIINMWQEVGKAMYAPPIRGQIRCSSNITGLLLTRDGG-------GDNNANNETIRPGGGNMKDNWRSELYKYKVVRIEPLGIAPTKARRRVVQREKRAIVG-MGAVFLGFLGAAGSTMGAASVALTVQARQLLSGIVQQQN-NLLRAIEAQQHLLQLTVWGIKQLQARVLAVERYLKDQQLLGIWGCSGKLICTTNVPWNTSWS-RNKS-LDDIWNNMTWMQWEREIDNYTGLIYNLIEESQIQQEKNEKELLELDKWASLWNWFDITQWLWYIRIFIMIVGGLIGLRIVFSVLSIVNRVRQGYSPLSFQT-HLPAARGPDRPEGIEREGGDRDKDRSGPLVTGFLAIIWVDLRSLCLFSYHRLTDLLLIVTRIVELLGR-------RGWEALKYLWSLLQYWSQELKNSAVSLLNATAIAVAEGTDRIIEAVQTLFRAILNIPRRIRQGLERALL---------------
>UW.1261.D.C12
[truncated: 130,053 more chars]
