# Supplementary material for: Accurate predictions of population-level changes in sequence and structural properties of HIV-1 Env using a volatility-controlled diffusion model
Source: PLoS Biol. 2017 Apr 6;15(4):e2001549. doi: 10.1371/journal.pbio.2001549 (PMC5383018; doi:10.1371/journal.pbio.2001549)
Supplement: S4 Data — For clade B and C datasets used to calculate Volatility indices, identical protein sequences were excluded. A single isolate (accession number KT452440) was excluded from the MOTIVATE trial dataset due to multiple mutations in gp120 and gp41 that are atypical of all HIV-1 groups and unique to this isolate relative to all Envs from this patient. All Envs were isolated from plasma samples collected before initiation of Maraviroc treatment. (FAS) [file pbio.2001549.s018.fas]

>B.FR.1983.HXB2-LAI-IIIB-BRU.K03455
MRVKE---KYQH------LWRWGWRWGTMLLGMLMI-CSATEKLWVTVYYGVPVWKEATTTLFCASDAKAYDTEVHNVWATHACVPTDPNPQEVVLVNVTENFNMWKNDMVEQMHEDIISLWDQSLKPCVKLTPLCVSLKCTDLKNDTNTNS------------------------SSGRMIMEKGEIKNCSFNISTSIRGKVQKEYAFFYKLDIIPIDN----------DTTSYKLTSCNTSVITQACPKVSFEPIPIHYCAPAGFAILKCNNKTFNGTGPCTNVSTVQCTHGIRPVVSTQLLLNGSLAEEEVVIRSVNFTDNAKTIIVQLNTSVEINCTRPNNNTRKRIRIQRGPGRAFVTIG-KIGNMRQAHCNISRAKWNNTLKQIASKLRE--QFGN------NKTIIFK-QSSGGDPEIVTHSFNCGGEFFYCNSTQLFNSTWFNSTWSTE----GSNNTEGSDTITLPCRIKQIINMWQKVGKAMYAPPISGQIRCSSNITGLLLTRDGG-------NSNNESEIFRPGGGDMRDNWRSELYKYKVVKIEPLGVAPTKAKRRVVQREKRAVG-IGALFLGFLGAAGSTMGAASMTLTVQARQLLSGIVQQQNNLLRAIEAQQHLLQLTVWGIKQLQARILAVERYLKDQQLLGIWGCSGKLICTTAVPWNASWSNKSLEQIWNHTTWMEWDREINNYTSLIHSLIEESQNQQEKNEQELLELDKWASLWNWFNITNWLWYIKLFIMIVGGLVGLRIVFAVLSIVNRVRQGYSPLSFQTHLPTPRGPDRPEGIEEEGGERDRDRSIRLVNGSLALIWDDLRSLCLFSYHRLRDLLLIVTRIVELLGR-------RGWEALKYWWNLLQYWSQELKNSAVSLLNATAIAVAEGTDRVIEVVQGACRAIRHIPRRIRQGLERILL
>B.-.-.Pat20day1clone1.KT452084
MRVMEIRKNYQH------LWRG----GILLLGILMIICNA-EKSWVTVYYGVPVWKETITTLFCASDAKAYDTEKHNVWATHACVPTDPSPQEVVLENVTENFNMWKNNMVEQMHEDIISLWDQSLKPCVKLTPLCVTLNCTELKNDNSTT-------------------------NVSISGKMREEMTNCSFNITTVLKDRVKKEYALFYKLDVISIGQ----------NTTKYRLINCNTSVIAQACPKVSFEPIPIHYCAPAGFAILKCNDKKFNGTGPCTNVSTVQCTHGIKPVVSTQLLLNGSLAEEEAVIRSENFTNNAKTIIVQLKTPVVINCTRPGNNTRRSIPM--GPGKAFFTTGDIIGDIRQAHCNLSRKEWNDTLQQVVGKLRE--QFG-------NKTIVFN-QTSGGDPEIVMYSFNCGGEFFYCNSSQLFNSTWNLNDT-------WNGTSDTNENITLPCRIKQIINLWQKVGKAMYAPPISGWINCSSNITGLLLTRDGG------GNNENTSETFRPGGGNMKDNWRSELYKYKVVKIEPLGVAPTRAKRRVVQREKRAVGTLGAMFLGFLGTAGSTMGAASVTLTVQARQLLSGIVQQQNNLLRAIEAQQHLLQLTVWGIKQLQARVLAVERYLKDQQLLGIWGCSGKLICTTTVPWNDSWSNKSLETIWNNMTWMQWEREIENYTGLIYNLIEESQNQQEKNELELLELDKWANLWNWFDITKWLWYIKIFIMIVGGLIGLRIVFAVLSIVNRVRQGYSPLSFQTLLPTQRGPDRPEGIEEEGGERDRDRSGRLVVGFLALFWDDLRSLCLFSYHRLRDLLLLLTRIVELLGR-------RGWEALKYLWNLLQYWSLELKNSAVSLLNAIAIAVGEGTDRIIEIVQRIFRAILNIPRRIRQGLERFLL
>B.-.-.Pat20day1clone2.KT452085
MRVMGIRKNYQH------LWRG----GILLLGILMIICNA-EKSWVTVYYGVPVWKETITTLFCASDAKAYDTEKHNVWATHACVPTDPSPQEVVLENVTENFNMWKNNMVEQMHEDIISLWDQSLKPCVKLTPLCVTLNCTELKNDNSTT-------------------------NVSISGKMREEMTNCSFNITTVLKGKVKKEYALFYKLDVISIGQ----------NTTKYRLINCNTSVITQACPKVSFEPIPIHYCAPAGFAILKCNDKKFNGTGPCTNVSTVQCTHGIKPVVSTQLLLNGSLAEEETVIRSENFTNNAKTIIVQLKTPVVINCTRPGNNTRRSIPM--GPGKAFFTTGDIIGDIRQAHCNLSRKEWNDTLQQVVGKLRE--QFG-------NKTIVFN-QSSGGDPEIVVYSFNCGGEFFYCNSSQLFNSTWNLNDT-------WNDTSNTSENITLPCRIKQIINLWQKVGKAMYAPPISGWINCSSNITGLLLTRDGG------GNNENTSETFRPGGGNMKDNWRSELYKYKVVKIEPLGVAPTRAKRRVVQREKRAVGTLGAMFLGFLGTAGSTMGAASVTLTVQARQLLSGIVQQQNNLLRAIEAQQHLLQLTVWGIKQLQARVLAVERYLKDQQLLGIWGCSGKLICTTTVPWNASWSNKSLETIWNNMTWMQWEREIENYTGLIYNLIEESQNQQEKNELELLELDKWANLWNWFDITKWLWYIKIFIMIVGGLIGLRIVFAVLSIVNRVRQGYSPLSFQTLLPTQRGPDRPEGIEEEGGERDRDRSGRLVVGFLALFWDDLRSLCLFSYHRLRDLLLLLTRIVELLGR-------RGWEALKYLWNLLQYWSLELKNSAVSLLNALAIAVGEGTDRIIEIVQRIFRAILNIPRRIRQGLERALL
>B.-.-.Pat20day1clone5.KT452088
MRVMEIRKNYQH------LWRG----GILLLGMLMIICNA-EKSWVTVYYGVPVWKETITTLFCASDAKAYDTEKHNVWATHACVPTDPSPQEVVLENVTENFNMWKNNMVEQMHEDIISLWDQSLKPCVKLTPLCVTLNCTELKNDNSTT-------------------------NVSISGKMREEMTNCSFNITTVLKDKVKKEYALFYKLDVISIGQ----------NTTKYRLINCNTSVITQACPKVSFEPIPIHYCAPAGFAILKCNDKKFNGTGPCTNVSTVQCTHGIKPVVSTQLLLNGSLAEEETVIRSENFTNNAKTIIVQLKTPVVINCTRPGNNTRRSIPM--GPGKAFFATGDIIGDIRQAHCNLSRKEWNDTLQQVVGKLRE--QFG-------NKTIVFN-QSSGGDPEIVMYSFNCGGEFFYCNSSQLFNSTWNLNNT-------WNGTSDTNENITLPCRIKQIINLWQKVGKAMYAPPISGWINCSSNITGLLLTRDGG------GNNENTSETFRPGGGNMKDNWRSELYKYKVVKIEPLGVAPTRAKRRVVQREKRAVGTLGAMFLGFLGTAGSTMGAASVTLTVQARQLLSGIVQQQNNLLRAIEAQQHLLQLTVWGIKQLQARVLAVERYLKDQQLLGIWGCSGKLICTTTVPWNASWSNKSLETIWNNMTWMQWEREIENYTGLIYTLIEESQNQQEKNELELLELDKWANLWNWFDITKWLWYIKIFIMIVGGLIGLRIVFAVLSIVNRVRQGYSPLSFQTLLPTQRGPDRPEGIEEEGGERDRDRSGRLVVGFLALFWDDLRSLCLFSYHRLRDLLLLLTRIVELLGR-------RGWEALKYLWNLLQYWSLELKNGAVSLLNAIAIAVGEGTDRIIEIVQRIFRAILNIPRRIRQGLERALL
>B.-.-.Pat20day1clone7.KT452090
MRVMEIRKNYQH------LWRG----GILLLGILMMICNA-EKSWVTVYYGVPVWKETITTLFCASDAKAYDTEKHNVWATHACVPTDPSPQEVVLENVTENFNMWKNNMVEQMHEDIISLWDQSLKPCVKLTPLCVTLNCTELKNDNSTTN------------------------ATSFSGKMREEMTNCSFNITTVLKDKVKKEYALFYKLDVISIGQ----------NTTKYRLINCNTSVITQACPKVSFEPIPIHYCAPAGFAILKCNDKKFNGTGPCTNVSTVQCTHGIKPVVSTQLLLNGSLAEEETVIRSENFTNNAKTIIVQLKTPVVINCTRPGNNTRRSIPM--GPGKAFYATGDIIGDIRQAHCNLSRKEWNDTLQQVVGKLRE--QFG-------NKTIVFN-QSSGGDPEIVMYSFNCGGEFFYCNSSQLFNSTWNLNDT-------WNGTSDTNENITLPCRIKQIINLWQKVGKAMYAPPISGWINCSSNITGLLLTRDGG------GNNENTSETFRPGGGNMKDNWRSELYKYKVVKIEPLGVAPTRAKRRVVQREKRAVGTLGAIFLGFLGTAGSTMGAASVTLTVQARQLLSGIVQQQNNLLRAIEAQQHLLQLTVWGIKQLQARVLAVERYLKDQQLLGIWGCSGKLICTTTVLWNDSWSNKSLDTIWKNMTWMQWEREIENYTGIIYNLIEESQNQQEKNELELLELDKWANLWNWFDITKWLWYIKIFIMIVGGLIGLRIVFAVLSIVNRVRQGYSPLSFQTLLPTQRGPDRPEGIEEEGGERDRDRSGRLVVGFLALFWDDLRSLCLFSYHRLRDLLLLLTRIVKLLGR-------RGWEALKYLWNLLQYWSLELKNSAVSLLNAIAIAVGEGTDRIIEIVQRIFRAILNIPRRIRQGLERALL
>B.-.-.Pat20day1clone8.KT452091
MRVMEIRKNYQH------LWRG----GILLLGILMIICNA-EKSWVTVYYGVPVWKETITTLFCASDAKAYDTEKYNVWATHACVPTDPSPQEVVLENVTENFNMWKNNMVEQMHEDIISLWDQSLKPCVKLTPLCVTLNCTELKNDNSTT-------------------------NVSISGKMREEMTNCSFNITTVLKDKVKKEYALFYKLDVISIGQ----------NTTKYRLINCNTSVITQACPKVSFEPIPIHYCAPAGFAILKCNDKKFNGTGPCTNVSTVQCTHGIKPVVSTQLLLNGSLAEEETVIRSENFTNNAKTIIVQLKTPVVINCTRPGNNTRRSIPM--GPGKAFYATGDIIGDIRQAHCNLSRKEWNDTLQQVVGKLRE--QFG-------NKTIVFN-QSSGGDPEIVMYSFNCGGEFFYCNSSQLFNSTWNLNDT-------WNDTSNTSENITLPCRIKQIINLWQKVGKAMYAPPISGWINCLSNITGLLLTRDGG------GNNENTSETFRPGGGNMKDNWRSELYKYKVVKIEPLGVAPTRAKRRVVQREKRAVGTLGAMFLGFLGAAGSTMGAASVTLTVQARQLLSGIVQQQNNLLRAIEAQQHLLQLTVWGIKQLQARVLTVERYLKDQQLLGIWGCSGKLICTTTVPWNASWSNKSLETIWNNMTWMQWEREIENYTGLIYTLIEESQNQQEKNELELLELDKWANLWNWFDITKWLWYIKIFIMIVGGLIGLRIVFAVLSIVNRVRQGYSPLSFQTHLPTQRGPDRPEGIEEEGGERDRDRSGRLVVGFLALFWDDLRSLCLFSYHRLRDLLLLLTRIVELLGR-------RGWEALKYLWNLLQYWSLELKNSAVSLLNAIAIAVGEGTDRIIEIVQRIFRAILNIPRRIRQGLERALL
>B.-.-.Pat20day1clone9.KT452092
MRVMGIRKKYQH------LWRG----GILLLGILMIICNA-EKSWVTVYYGVPVWKETITTLFCASDAKAYDTEKHNVWATHACVPTDPSPQEVVLENVTENFNMWKNNMVEQMHEDIISLWDQSLKPCVKLTPLCVTLNCTELKNDNSTT-------------------------NVSISGKMREEMTNCSFNITTVLEDKVKKEYALFYKLDVISIGQ----------NTTKYRLINCNTSVITQACPKVSFEPIPIHYCAPAGFAILKCNDKKFNGTGPCTNVSTVQCTHGIKPVVSTQLLLNGSLAEEETVIRSENFTNNAKTIIVQLKTPVVINCTRPGNNTRRSIPM--GPGKAFYATGDIIGDIRQAHCNLSRKEWNDTLQQVVGKLRE--QFG-------NKTIVFN-QSSGGDPEIVMYSFNCGGEFFYCNSSQLFNSTWNLNDT-------WNDTSNTSENITLPCRIKQIINLWQKVGKAMYAPPISGWINCSSNITGLLLTRDGG------GNNENTSETFRPGGGNMKDNWRSELYKYKVVKIEPLGVAPTRAERRVVQREKRAVGTLGAMFLGFLGTAGSTMGAASVTLTVQARQLLSGIVQQQNNLLRAIEAQQHLLQLTVWGIKQLQARVLAVERYLKDQQLLGIWGCSGKLICTTTVPWNDSWSNKSLDTIWKNMTWMQWEKEIENYTGLIYNLIEESQNQQEKNELELLELDKWANLWNWFDITKWLWYIKIFIMIVGGLIGLRIVFAVLSIVNRVRQGYSPLSFQTLLPTQRGPDRPEGIEEEGGERDRDRSGRLVVGFLALFWDDLRSLCLFSYHRLRDLLLLLTRIVELLGR-------RGWEALKYLWNLLQYWSLELKNSAVSLLDAIAIAVGEGTDRIIEIVQRIFRAILNIPRRIRQGSERALL
>B.-.-.Pat20day1clone10.KT452093
MRVMEIRKNYQH------LWRG----GILLLGILMIICNA-EKSWVTVYYGVPVWKETITTLFCASDAKAYDTEKHNVWATHACVPTDPSPQEVVLENVTENFNMWKNNMVEQMHEDIISLWDQSLKPCVKLTPLCVTLNCTELKNDNSTT-------------------------NVSISGKMREEMTNCSFNITTVLKDKVKKEYALFYKLDVISIGQ----------NTTKYRLINCNTSVITQACPKVSFEPIPIHYCAPAGFAILKCNDKKFNGTGPCTNVSTVQCTHGIKPVVSTQLLLNGSLAEEETVIRSENFTNNAKTIIVQLKTPVVINCTRPGNNTRRSIPM--GPGKAFFTTGDIIGDIRQAHCNLSRKEWNDTLQQVVGKLRE--QFG-------NKTIVFK-QSSGGDPEIVMYSFNCGGEFFYCNSSQLFNSTWNLNDT-------WNDTSNTSENITLPCRIKQIINLWQKVGKAMYAPPISGWINCSSNITGLLLTRDGG------GNNENTSETFRPGGGNMKDNWRSELYKYKVVKIEPLGVAPTRAKRRVVQREKRAVGTLGAMFLGFLGTAGSTMGAASVTLTVQARQLLSGIVQQQNNLLRAIEAQQHLLQLTVWGIKQLQARVLAVERYLKDQQLLGIWGCSGKLICTTTVPWNASWSNKSLETIWNNMTWMQWEREIENYTGLIYNLIEESQNQQEKNELELLELDKWANLWNWFDITKWLWYIKIFIMIVGGLIGLRIVFAVLSIVNRVRQGYSPLSFQTHLPTQRGPDRPEGIEEEGGERDRDRSGRLVVGFLALFWDDLRSLCLFSYHRLRDLLLLLTRIVELLGR-------RGWEALKYLWNLLQYWSLELKNSAVSLLNAIAIAVGEGTDRIIEIVQRIFRAILNIPRRIRQGLERALL
>B.-.-.Pat20day1clone11.KT452094
MRVMEIRKNYQH------LWRG----GILLLGILMIICNA-EKSWVTVYYGVPVWKETITTLFCASDAKAYDTEKHNVWATHACVPIDPSPQEVVLENVTENFNMWKNNMVEQMHEDIISLWDQSLKPCVKLTPLCVTLNCTELKNDNSTT-------------------------NVSISGKMREEMTNCSFNITTVLKDKVKKEYALFYKLDVISIGQ----------NTTKYRLINCNTSVITQACPKVSFEPIPIHYCAPAGFAILKCNDKKFNGTGPCTNVSTVQCTHGIKPVVSTQLLLNGSLAEEETVIRSENFTNNAKTIIVQLKTPVVINCTRPGNNTRRSIPM--GPGKAFFTTGDIIGDIRQAHCNLSRKEWNDTLQQVVGKLRE--QFG-------NKTIVFN-QSSGGDPEIVMYSFNCGGEFFYCNSSQLFNSTWNLNDT-------WNGTSDTNENITLPCRIKQIINLWQKVGKAMYAPPISGWINCSSNITGLLLTRDGG------GNNENTSETFRPGGGNMKDNWRSELYKYKVVKIEPLGVAPTRAKRRVVQREKRAVGTLGAMFLGFLGTAGSTMGAASVTLTVQARQLLSGIVQQQNNLLRAIEAQQHLLQLTVWGIKQLQARVLAVERYLKDQQLLGIWGCSGKLICTTTVPWNASWSNKSLDTIWKNMTWMQWEREIENYTGLIYNLIEESQNQQEKNELELLELDKWANLWNWFDITKWLWYIKIFIMIVGGLIGLRIVFAVLSIVNRVRQGYSPLSFQTLLPTQRGPDRPEGIEEEGGERDRDRSGRLVVGFLALFWDDLRSLCLFSYHRLRDLLLLLTRIVELLGR-------RGWEALKYLWNLLQYWSLELKNSAVSLLNAIAIAVGEGTDRIIEIVQRIFRAILNIPRRIRQGLERALL
>B.-.-.Pat20day1clone12.KT452095
MRVMEIRKNYQH------LWRG----GILLLGMLMIICNA-EKSWVTVYYGVPVWKETITTLFCASDAKAYDTEKHNVWATHACVPTDPSPQEVVLENVTENFNMWKNNMVEQMHEDIISLWDQSLKPCVKLTPLCVTLNCTELKNDNSTNN------------------------ATSFSGKMREEMTNCSFNITTVLKDKVKKEYALFYKLDVISIGQ----------NTTKYRLINCNTSVITQACPKVSFEPIPIHYCAPAGFAILKCNDKKFNGTGPCTNVSTVQCTHGIKPVVSTQLLLNGSLAEEETVIRSENFTNNAKTIIVQLKTPVVINCTRPGNNTRRSIPM--GPGKAFFTTGDIIGDIRQAHCNLSRKEWNDTLQQVVGKLRE--QFG-------NKTIVFN-QSSGGDPEIVMYSFNCGGEFFYCNSSQLFNSTWNLNDT-------WNGTSDTNENITLPCRIKQIINLWQKVGKAMYAPPIRGWINCSSNITGLLLTRDGG------RNNQNTSETFRPGGGNMKDNWRSELYKYKVVKIEPLGVAPTRAKRRVVQREKRAVGTLGAMFLGFLGTAGSTMGAASVTLTVQARQLLSGIVQQQNNLLRAIEAQQHLLQLTVWGIKQLQARVLAVERYLKDQQLLGIWGCSGKLICTTTVPWNASWSNKSLDTIWKNMTWMQWEKEIENYTGLIYTLIEESQNQQEKNELELLELDKWANLWNWFDITKWLWYIKIFIMIVGGLIGLRIVFAVLSIVNRVRQGYSPLSFQTHLPTQRGPDRPEGIEEEGGERDRDRSGRLVVGFLALFWDDLRSLCLFSYHRLRDLLLLLTRIVELLGR-------RGWEALKYLWNLLQYWSLELKNSAVSLLNAIAIAVAEGTDRIIEIVQRIFRAILNIPRRIRQGLERALL
>B.-.-.Pat1day1clone4.KT452111
MKVKGIRKNYQH------WWTW----GTLLLGMLMI-CSATEKLWVTVYYGVPVWKEATTTLFCASDAKAYKTEVHNVWATHACVPTDPNPQELELKNVTEKFNAWKNNMVDQMHEDIISLWDQSLKPCVKLTPLCVTLECNDYNATSTNVT------------------------NNNSSIKGEAGMKNCSFNISSGIGDKVKKENAFFYNLDIVQIKNE-------SDKNNSYRLISCNTSVITQACPKITFEPIPIHYCAPAGFAILKCKDKKFNGTGECKNVSTVQCTHGIRPVVSTQLLLNGSLAEEEVVIRSENFTDNTKTIIVQLNTSVQINCTRPNNNTRKSINL--GPGSAFYATGDIIGDIRQAHCNISRSQWNNTLAHIVGKLQK--QFR-------NKTIIFQ-PPVGGDPEIVTHSFNCGGEFFYCNTTQLFNSTWNNSSD-------GNVTRSESDTITLPCRIKQIINMWQEVGKAMYAPPIRGHINCSSNITGLLLTRDGG------GNESRENETFRPGGGDMKDNWRSELYKYKVVKIEPLGIAPTKAQRRVVQREKRAVG-LGAMIFGFLGAAGSTMGAASLTLTVQAKLLLSGIVQQQNNLLRAIEAQQHMLQLTVWGIKQLQARVLAVERYLRDQQLLGMWGCSGKLICTTSVEWNTTWSNKSLSEIWDNMTWIQWEREIGNYTDYIYTLIEDSQRQQEKNELELLKLDQWANLWNWFDISNWLWYIKIFIMIVGGLVGLRIVFSVLSIVNRVRQGYSPLPFQTRLPTQRGPDRPEGTEEEGGERDRDTSGPLVSGFLTLIWVDLRSLCLFIYHRLRDLLLIVARIVELLGR-------RGWEILKYWWNLLQYWSQELKNSAVSLFNAIAIAVAEGTDRIIELVQRIGRAILYIPRRIRQGLERALL
>B.-.-.Pat1day1clone6.KT452113
MKVKGIRKNYQH------WWTW----GTLLLGMLMI-CSATEKLWVTVYYGVPVWKEATTTLFCASDAKAYKTEVHNVWATHACVPTDPNPQELELENVTEKFNAWENDVVDQMHEDIISLWDQSLKPCVKLTPLCVTLECDEYNKTVTNN---------------------------NSSIKGEAGMKNCSFNISSGIKDKVKKENAFFYNLDIVQIKNE-------SEKNNSYRLISCNTSVITQACPKITFEPIPIHYCAPAGFAILKCKDKKFNGTGECKNVSTVQCTHGIRPVVSTQLLLNGSLAEEEVVIRSENFTDNAKTIIVQLNTSVQINCTRPNNNTRKSIHL--GPGSAFYATGDIIGDIRQAHCNISRSQWNNTLAHIVGKLQK--QFR-------NKTIIFQ-PPVGGDPEIVTHSFNCGGEFFYCNTTQLFTSTWKNSSE-------GNVTGNGNDTITLPCRIKQIVNMWQEVGKAMYAPPISGNISCSSNITGLLLTRDGG------GNESRENETFRPGGGNMKDNWRSELYKYKVVKIEPLGIAPTKAQRRVVQREKRAVG-LGAMIFGFLGAAGSTMGAASLTLTVQAKLLLSGIVQQQNNLLRAIEAQQHMLQLTVWGIKQLQARVLAVERYLRDQQLLGMWGCSGKLICTTSVEWNTTWSNKSLSEIWDNMTWIQWEREIGNYTDYIYTLIEDSQRQQEKNELELLKLDQWANLWNWFDISNWLWYIKIFIMIVGGLVGLRIVFSVLSIVNRVRQGYSPLPFQTRLPTQRGPDRPEGTEEEGGERDRDTSGPLVSGFLTLIWVDLRSLCLFIYHRLRDLLLIVARIVELLGR-------RGWEILKYWWNLLQYWSQELKNSAVSLFNAIAIAVAEGTDRIIEIVQGIGRAILHIPRRIRQGLERALL
>B.-.-.Pat1day1clone7.KT452114
MKVKGIRKNYQH------WWTW----GTLLLGMLMI-CSAAEKLWVTVYYGVPVWKEATTTLFCASDAKAYKTEVHNVWATHACVPTDPNPQELELKNVTEKFNAWKNDMVDQMHEDIINLWDQSLKPCVKLTPLCVTLECDDYNKTVTNN---------------------------TSSIKGEAGMKNCSFNISSGIKDKVKKENAFFYNLDIVQIKNE-------SEKNNSYRLISCNTSVITQACPKITFEPIPIHYCAPAGFAILKCKDKKFNGTGECKNVSTVQCTHGIRPVVSTQLLLNGSLAEEEVVIRSENFTDNAKTIIVQLNTSVQINCTRPNNNTRKSINL--GPGSAFYATGDIIGDIRQAHCNISRSQWNNTLAHIVGKLQK--QFR-------NKTIIFQ-PPVGGDPEIVTHSFNCGGEFFYCNTTQLFTSTWKNSSE-------GNVTGNGNDTITLPCRIKQIVNMWQEVGKAMYAPPISGNINCSSNITGLLLTRDGG------GNESRENETFRPGGGDMKDNWRSELYKYKVVKIEPLGIAPTKAQRRVVQREKRAVG-LGAMIFGFLGAAGSTMGAASLTLTVQAKLLLSGIVQQQNNLLRAIEAQQHMLQLTVWGIKQLQARVLAVERYLRDQQLLGMWGCSGKLICTTSVEWNTTWSNKSLSEIWDNMTWIEWERDIGNYTDYIYTLIEDSQRQQEKNELELLKLDQWANLWNWFDISNWLWYIKIFIMIVGGLVGLRIVFSVLSIVNRVRQGYSPLSFQTRLPTQRGPDRPEGTEEEGGERDRDTSGPLVSGFLTLIWVDLRSLCLFIYHRLRDLLLIVARIVELLGR-------RGWEILKYWWNLLQYWSQELKNSAVSLFNAIAIAVAEGTDRIIEIVQGIGRAILHIPRRIRQGLERALL
>B.-.-.Pat1day1clone8.KT452115
MRVKGIRRNYQH------WWTW----GTLLLGMLMI-CSATEKLWVTVYYGVPVWKEATTTLFCASDAKAYKTEVHNVWATHACVPTDPNPQELELKNVTEKFNAWKNNMVDQMHEDIISLWDQSLKPCVKLTPLCVTLECNDYNATSTNVT------------------------NNNSSIKGEAGMKNCSFNISSGIGDKVKKENAFFYNLDIVQIKNE-------SDKNNSYRLISCNTSVITQACPKITFEPIPIHYCAPAGFAILKCKDKKFNGTGECKNVSTVQCTHGIRPVVSTQLLLNGSLAEEEVVIRSENFTDNAKTIIVQLNTSVQINCTRPNNNTRRSINL--GPGSAFYATGDIIGDIRRAHCNISRSQWNNTLAHIVGELQK--QFR-------NKTIIFQ-PPVGGDPEIVTHSFNCGGEFFYCNTTQLFTSTWKNSSD-------GNVTRSENDTITLPCRIKQIINMWQEVGKAMYAPPIRGHINCSSNITGLLLTRDGG------GNESRENETFRPGGGDMKDNWRSELYKYKVVKIEPLGIAPTEAQRRVVQREKRAVG-LGAMLFGFLGAAGSTMGAASLTLTVQAKLLLSGIVQQQNNLLRAIEAQQHMLQLTVWGIKELQARVLAVERYLRDQQLLGMWGCSGKLICTTNVEWNTTWSNKSLSEIWDNMTWIEWEREIGNYTDYIYTLIEESQRQQEKNELELLKLDQWANLWDWFDISNWLWYIKIFIIIVGGLVGLRIVFSVLSIVNRVRQGYSPLPFQTRLPTQRGPDRPEGTEEEGGERGRDTSGPLVSGFLTPTWVDLRSLCLFIYHRLRDLLLIVARIVELLGR-------RGWEILKYWWNLLQYWSQELKNSAVSLFNAIAIAVAEGTDRIIELVQRIGRAILHIPRRIRQGLERALL
>B.-.-.Pat1day1clone9.KT452116
MRVRGIRNNY--------LWRW----GTLLLGMLMI-CSATEKLWVTVYYGVPVWKEATTTLFCASDAKAYKTEVHNVWATHACVPTDPNPQELELKNVTEKFNAWKNNMVDQMHEDIISLWDQSLKPCVKLTPLCVTLECNDYNATSTNVT------------------------NNNSSIKGEAGMKNCSFNISSGIGDKVKKENAFFYNLDIVQIKNE-------SDKNNSYRLISCNTSVITQACPKITFEPIPIHYCAPAGFAILKCKDKKFNGTGECKNVSTVQCTHGIRPVVSTQLLLNGSLAEEEVVIRSENFTDNAETIIVQLNTSVQINCTRPNNNTRKSINL--GPGSAFYATGDIIGDIRQAHCNISRSQWNDTLAHIVGELQK--QFR-------NKTIIFQ-PPVGGDPEIVTHSFNCGGEFFYCNTTQLFTSTWKNSSD-------GNVTRSENDTITLPCRIKQIINMWQEVGKAMYAPPIRGHINCSSNITGLLLTRDGG------GNESRENETFRPGGGDMKDNWRSELYKYKVVKIEPLGIAPTEAQRRVVQREKRAVG-LGAMLFGFLGAAGSTMGAASLTLTVQAKLLLSGIVQQQNNLLRAIEAQQHMLQLTVWGIKQLQARVLAVERYLRDQQLLGMWGCSGKLICTTNVEWNTTWSNKSLSEIWDNMTWIEWEREIGNYTDYIYTLIEESQRQQEKNELELLKLDQWANLWNWFDISNWLWYIKIFIMIVGGLVGLRIVFSVLSIVNRVRQGYSPLPFQTRLPTQRGPDRPEGTEEEGGERDRDTSGPLVSGFLTLIWVDLRSLCLFIYHRLRDLLLIVARIVELLGR-------RGWEILKYWWNLLQYWSQELKNSAVSLFNAIAIAVAEGTDRIIELVQRIGRAILHIPRRIRQGLERALL
>B.-.-.Pat1day1clone10.KT452117
MRVKGIRRNYQH------WWTW----GTLLLGMLMI-CSATEKLWVTVYYGVPVWKEATTTLFCASDAKAYKTEVHNVWATHACVPTDPNPQELELKNVTEKFNAWKNNMVDQMHEDIISLWDQSLKPCVKLTPLCVTLECNDYNATSTNVT------------------------NNNSSIKGEAGMKNCSFNISSGIGDKVKKENAFFYNLDIVQIKNE-------SDKNNSYRLISCNTSVITQACPKITFEPIPIHYCAPAGFAILKCKDKKFNGTGECKNVSTVQCTHGIRPVVSTQLLLNGSLAEEEVVIRSENFTDNAKTIIVQLNTSVQINCTRPNNNTRKSINL--GPGSAFYATGDIIGDIRQAHCNISRSQWNNTLAHIVGELQK--QFR-------NKTIIFQ-PPVGGDPEIVTHSFNCGGEFFYCNTTQLFTSTWKNSSD-------GNVTRSENDTITLPCRIKQIINMWQEVGKAMYAPPIRGHINCSSNITGLLLTRDGG------GNESRENETFRPGGGDMKDNWRSELYKYKVVKIEPLGIAPTEAQRRVVQREKRAVG-LGAMLFGFLGAAGSTMGAASLTLTVQAKLLLSGIVQQQNNLLRAIEAQQHMLQLTVWGIKQLQARVLAVERYLRDQQLLGMWGCSGKLICTTNVEWNTTWSNKSLSEIWDNMTWIEWEREIGNYTDYIYTLIEESQRQQEKNELELLKLDQWANLWNWFDISNWLWYIKIFIMIVGGLVGLRIVFSVLSIVNRVRQGYSPLPFQTRLPTQRGPDRPEGTEEEGGERDRDTSGPLVSGFLTLIWVDLRSLCLFIYHRLRDLLLIVARIVELLGR-------RGWEILKYWWNLLQYWSQELKNSAVSLFNAIAIAVAEGTDRIIELIQRIGRAILHIPRRIRQGLERALL
>B.-.-.Pat1day1clone11.KT452118
MRVRGIRNNY--------LWRW----GTLLLGMLMI-CSATEKLWVTVYYGVPVWKEATTTLFCASDAKAYKTEVHNVWATHACVPTDPNPQELELKNVTEKFNAWKNNMVDQMHEDIISLWDQSLKPCVKLTPLCVTLECNDYNATSTNVT------------------------NNNSSIKGEAGMKNCSFNISSGIGDKVKKENAFFYNLDIVQIKNE-------SDKNNSYRLISCNTSVITQACPKITFEPIPIHYCAPAGFAILKCKDKKFNGTGECKNVSTVQCTHGIRPVVSTQLLLNGSLAEEEVVIRSENFTDNAKTIIVQLNTSVQINCTRPNNNTRKSINL--GPGSAFYATGDIIGDIRQAHCNIGRSQWNNTLAHIVGELQK--QFD-------NKTIIFQ-PPVGGDPEIVTHSFNCGGEFFYCNTTQLFTSTWKNSSE-------GNVTGNGNDTITLPCRIKQIVNMWQEVGKAMYAPPISGNINCSSNITGLLLTRDGG------GNESRENETFRPGGGDMKDNWRSELCKYKVVKIEPLGIAPTEAQRRVVQREKRAVG-LGAMLFGFLGAAGSTMGAASLTLTVQAKLLLSGIVQQQNNLLRAIEAQQHMLQLTVWGIKQLQARVLAVERYLRDQQLLGMWGCSGKLICTTNVEWNTTWSNKSLSEIWDNMTWIEWEREIGNYTDYIYTLIEESQRQQEKNELELLKLDQWANLWNWFGISNWLWYIKIFIMIVGGLVGLRIVFSVLSIVNRVRQGYSPLLFQTRLPTQRGPDRPEGTEEEGGERDRDTSGPLVNGFLTLIWVDLRSLCLFIYHRLRDLLLIVARIVELLGR-------RGWEILKYGWNLLQYWSQELKNSAVSLFNAIAIAVAEGTDRIIELVQRIGRAILHIPRRIRQGLERALL
>B.-.-.Pat2day1clone1.KT452143
MKVKEIRKNCQR------LWTW----GTMFAWLLMI-CSAAEQTWVTVYYGVPVWKEANTTLFCASDAKAYVTEKHNVWATHACVPTDPNPREIQLENVTEYFNMWKNNMVEQMHEDIISLWDQSLKPCVKLTPLCVTLQCANIVCNTTNNTSNSNKIHCKPVN-----------KTIDVNGTIVEGMKNCSFNITTDLRDKVRKEYALFYSLDIVPIEND-------NNVSDSYRLTSCNTSIITQACPKVTFEPIPIHYCTPAGFALLKCNDKNFNGNGTCNNVSSVQCTHGIRPVVSTQLLLNGSLAEEEVVIRSANFTDNAKTIIVQLNESVVINCTRPNNNTRKSISI--GPGRAFYA-GEVIGDIRQAYCNISETQWNRTLKLVAAKLSK--QFN-------NRTIIFN-QSSGGDPEIVMHSVNCGGEFFYCNTSILFDSTWPNGT--------RPNNTGPEKNITLPCRIKQIINMWQEVGKAMYAPPIRGLISCSSNITGLLLTRDGG------NNNTNNTETFRPQGGDMRDNWRGELYKYKVVRIEPLGIAPTKARRRVVQREKRAVGTLGAMFLGFLGTAGSTMGAASITLTVQARQLLSGIVQQQNNLLRAIEAQQHLLQLTVWGIKQLQARLLAVERYLTDQQFLGMWGCSGKRICTTNVPWNLSWSNKTQDQIWQNVTWMQWEREIANYTGVIYTLLEESQNQQEQNEKELLELDKWASLWSWFNITQWLWYIKIFIMIVGGLIGLRIVFAVLSIVNRVRQGYSPLSFQTPFPAPRGPDRPEGTEEEGGGRDKDRSVRLVNGFLALIWDDLRSLCLFSYHRLRDLLSIVARVVELLGR-------RGWETLKYLWNLLQYWTQELKNSAVSLLNATAIAVAEGTDRIIEVAQRIFTAIRNIPRRIRQGLERALL
>B.-.-.Pat2day1clone3.KT452145
MKVKEIRKNCQR------LWTW----GTMFAWLLMI-CSAAEQTWVTVYYGVPVWKEANTTLFCASDAKAYVTEKHNVWATHACVPTDPNPREIQLENVTEYFNMWKNNMVEQMHEDIISLWDQSLKPCVKLTPLCVTLQCANIVCNTTNNTTNSKKIHCKSVNNTSSVNGT---NTSSVNGTLVEGMKNCSFNITTDLRDKVRKEYALFYSLDIVPIDN----------DNASYRLTSCNTSIITQACPKVTFEPIPIHYCTPAGFALLKCNDKNFNGNGTCNNVSSVQCTHGIRPVVSTQLLLNGSLAEEEVVIRSANFTDNAKTIIVQLNESVVINCTRPNNNTRKSISI--GPGRAFYATGEVIGDIRQAYCNISETQWNRTLKLVAAKLSK--QFN-------NRTIIFN-QSSGGDPEIVMHSVNCGGEFFYCNTSILFDSTWHNDT--------WPNNTGPEKNITLPCRIKQIINMWQEVGKAMYAPPIRGLIRCSSNITGLLLTRDGG-----KNNHTNDTETFRPQGGDMRDNWRSELYKYKVVRIEPLGVAPTKARRRVVQREKRAVGTLGAMFLGFLGTAGSTMGAASITLTVQARQLLSGIVQQQNNLLRAIEAQQHLLQLTVWGIKQLQARLLAMERYLTDQQFLGMWGCSGKRICTTNVPWNLSWSNKTQDQIWQNMTWMQWEREIANYTGVIYNLLEESQSQQEQNEKELLELDKWASLWNWFNITQWLWYIKIFIMIVGGLIGLRIIFAVLSIVNRVRQGYSPLSFQTPFPAPRGPDRPEGTEEEGGGRDKDRSVRLMNGFLALIWDDLRSLCLFSYHRLRDLLSIVARVVELLGR-------RGWETLKYLWNLLQYWIQELKNSAVSLLNATAIAVAEGTDRIIEVAQRIFTAIRNIPRRIRQGLERALL
>B.-.-.Pat2day1clone4.KT452146
MKVKEIRKNCQR------LWTW----GTMFVWLLMI-CNAAEQTWVTVYYGVPVWKEANTTLFCASDAKAYVTEKHNVWATHACVPTDPNPREIQLENVTEYFNMWKNNMVEQMHEDIISLWDQSLKPCVKLTPLCVTLQCANIVCNTTNNETHCKSVNNTSSVNGKNTSSVNGNNTSSVNGTLVEGMKNCSFNITTDLRDKVRKEYALFYSLDIVPIDNG-------NNDNVSYRLTSCNTSIITQACPKVTFEPIPIHYCTPAGFALLKCNDKNFNGNGTCNNVSSVQCTHGIRPVVSTQLLLNGSLAEEEVVIRSANFTDNAKTIIVQLNESVTINCTRPNNNTRKSISI--GPGRAFYATGEVIGDIRQAYCNISETQWNRTLKLVVEKLRE--KFG-------NKTIIFN-QSSGGDPEIVMHSVNCGGEFFYCNTSLIFDSTWPNGT--------WPNNTGLEKNITLPCRIKQIINMWQEVGKAMYAPPIRGLIRCSSNITGLLLTRDGG-----NNNGTNDIETFRPQGGDMRDNWRSELYKYKVVRIEPLGIAPTKARRRVVQREKRAVGTLGAMFLGFLGTAGSTMGAASITLTVQARQLLSGIVQQQNNLLRAIEAQQHLLQLTVWGIKQLQARLLAVERYLTDQQFLGVWGCSGKRICTTNVPWNLSWSNKTQDQIWQNMTWMQWEKEIENYTGVIYTLLEKSQNQQEQNEKELLELDKWASLWSWFNITQWLWYIKIFIMIVGGLIGLRIVFAVLSIVNRVRQGYSPLSFQTPFPAPRGPDRPEGTEEEGGGRDRDRSVRLVTGFLALIWDDLRSLCLFSYHRLRDLLSIVARVVELLGR-------RGWETLKYLWNLLQYWIQELKNSAISLLNATAIAVAEGTDRIIEVAQRIFTAIRNIPRRIRQGLERALL
>B.-.-.Pat2day1clone5.KT452147
MKVKEIRKNCQR------LWTW----GTMFAWLLMI-CSAAEQTWVTVYYGVPVWKEANTTLFCASDAKAYVTEKHNVWATHACVPTDPNPREIQLENVTEYFNMWKNNMVEQMHEDIISLWDQSLKPCVKLTPLCVTLQCANIVCNTTNNETHCKSVNNTSSVKG---------TNTSSVNETVKGMKNCSFNITTDLRDKVRKEYALFYSLDIVPIEND-------NNVSDSYRLTSCNTSIITQACPKVTFEPIPIHYCTPAGFALLKCNDKNFNGNGTCNNVSSVQCTHGIRPVVSTQLLLNGSLAEEEVVIRSANFTDNAKIIIVQLNESVTINCTRPNNNTRKSISI--GPGRAFYATGEVIGDIRQAYCNISETQWNRTLKLVIEKLRE--KFG-------NKTIIFN-QSSGGDPEIVMHSVNCGGEFFYCNTSILFDSTWPNGT--------WPNNTGLEKNITLPCRIKQIINMWQEVGKAMYAPPIRGLIRCSSNITGLLLTRDGG------NNDTSDKETFRPQGGDMRDNWRSELYKYKVVRIEPLGIAPTKARRRVVQREKRAVGTLGAMFLGFLGTAGSTMGAASITLTVQARQLLSGIVQQQNNLLRAIEAQQHLLQLTVWGIKQLQARLLAVERYLTDQQFLGMWGCSGKRICTTNVPWNLSWSNKTQDQIWQNMTWMQWEKEIENYTGVIYTLLEKSQNQQEQNEKELLELDKWASLWSWFNITQWLWYIKIFIMIVGGLIGLRIVFAVLSIVNRVRQGYSPLSFQTPFPAPRGPDRPEGTEEEGGDRDKGRSVRLVNGFLALIWDDLRSLCLFSYHRLRDLLSIVARVVELLGR-------RGWETLKYLWNLLQYWIQELKNSAVSLLNATAIAVAEGTDRIIEVAQRIFTAIRNIPRRIRQGLERALL
>B.-.-.Pat2day1clone6.KT452148
MKVKEIRKNCQR------LWTW----GTMFAWLLMI-CSAAEQTWVTVYYGVPVWKEANTTLFCASDAKAYVTEKHNVWATHACVPTDPNPREIQLENVTEYFNMWKNNMVEQMHEDIISLWDQSLKPCVKLTPLCVTLQCANIVCNTTNNETHCKSVNNTSSVKGT--------NTSSVNRTLVEGMKNCSFNITTDLRDKVRKEYALFYSLDIVPIDK---------NDNVSYRLTSCNTSIITQACPKVTFEPIPIHYCTPAGFALLKCNDKNFNGNGTCNNVSSVQCTHGIRPVVSTQLLLNGSLAEEEVVIRSANFTDNAKIIIVQLNGSVPMTCIRPNNNTRKSISI--GPGRAFYATGEVIGDIRQAYCNISETQWNRTLKLVAAKLSK--QFN-------NRTIIFN-QSSGGDPEIVMHSVNCGGEFFYCNTSILFDSTWPNGT--------RPNNTGPEKNITLPCRIKQIINMWQEVGKAMYAPPIRGLISCSSNITGLLLTRDGG------NNNTNNTETFRPQGGDMRDNWRSELYKYKVVRIEPLGIAPTKARRRVVQREKRAVGTLGAMFLGFLGTAGSTMGAASIALTVRARQLLSGIVQQQNNLLRAIEAQQHLLQLTVWGIKQLQARLLAVERYLTDQQFLGLWGCSGKRICTTNVPWNLSWSNKTQDQIWQNMTWMQWEKEIENYTGVIYTLLEKSQNQQEQNEKELLELDKWASLWNWFNITQWLWYIKIFIMIVGGLIGLRIIFAVLSIVNRVRQGYSPLSFQTPFPAPRGPDRPEGTEEEGGDRDKGRSVRLVNGFLALIWDDLRSVCLFSYHRLRDLLSIVARVVELLGR-------RGWEALKYLWNLLQYWIQELKSSAVSLLNATAIAVAEGTDRIIEVAQRIFTAIRNIPRRIRQGLERALL
>B.-.-.Pat2day1clone7.KT452149
MKVKEIRKNCQR------LWTW----GTMFAWLLMI-CSAAEQTWVTVYYGVPVWKEANTTLFCASDAKAYVTEKHNVWATHACVPTDPNPREIQLENVTEYFNMWKNNMVEQMHEDIISLWDQSLKPCVKLTPLCVTLQCANIVCNTTNNTTNDTTNSNKTHCKAVN-------KTSTFNGTIVEGMKNCSFNITTDLRDKVRKEYALFYSLDIVPIEND-------NNNSDSYRLTSCNTSIITQACPKVTFEPIPIHYCTPAGFALLKCNDKNFNGNGTCNNVSSVQCTHGIRPVVSTQLLLNGSLAEEEVVIRSANFTDNAKIIIVQLNGSVPMTCIRPNNNTRKSISI--GPGRAFYATGEVIGDIRQAYCNINRTQWNKTLELVVEKLRE--KFG-------NKTIIFT-QSSGGDSEIVMHSVNCGGEFFYCNTSRLFSSIWFTNGTWN-----STEKLGNSTNITLPCRIKQIINMWQEVGKAMYAPPIRGLIKCSSNITGLLLTRDGG-----NNNSTNDTETFRPQGGDMRDNWRSELYKYKVVRIEPLGIAPTKARRRVVQREKRAVGTLGAMFLGFLGTAGSTMGAASITLTVQARQLLSGIVQQQNNLLRAIEAQQYLLQLTVWGIKQLQARLLAVERYLTDQQFLGIWGCSGKRICTTNVPWNLSWSNKTQDQIWQNMTWMQWEKEIENYTGVIYTLLEESQNQQEQNEKELLELDKWASLWSWFNITQWLWYIKIFIMIVGGLIGLRIVFAVLSIVNRVRQGYSPLSFQTPFPAPRGPDRPEGTEEEGGDRDKGRSVRLVNGFLALIWDDLRSLCLFSYHRLRDLLSIVARVVELLGR-------RGWETLKYLWNLLQYWIQELKNSAVSLLNATAIAVAEGTDRIIEVAQRIFTAIRNIPRRIRQGLERALL
>B.-.-.Pat2day1clone8.KT452150
MKVKEIRKNCQR------LWTW----GTMFAWLLMI-CSAAEQTWVTVYYGVPVWKEANTTLFCASDAKAYVTEKHNVWATHACVPTDPNPREIQLENVTEYFNMWKNNMVEQMHEDIISLWDQSLKPCVKLTPLCVTLQCANITCNTTNNTTDSNKIHCKTVN-----------NTSNVNGTIVEGMKNCSFNITTDLRDKVRKEYALFYSLDIVPIEND-------NNVSDSYRLTSCNTSIITQACPKVTFEPIPIHYCTPAGFALLKCNDKNFNGNGTCNNVSSVQCTHGIRPVVSTQLLLNGSLAEEEVVIRSANFTDNAKIIIVQLNESVTINCTRPNNNTRKSISI--GPGRAFYATGEVIGDIRQAYCNISETQWNRTLKLVAAKLSK--QFN-------NRTIIFN-QSSGGDPEIVMHSVNCGGEFFYCNTSILFDSTWHNDT--------WPNNTGPEKNITLPCRIKQIINMWQEVGKAMYAPPIRGLIRCSSNITGLLLTRDGG------NNNTNENETFRPQGGDMRDNWRSELYKYKVVRIEPLGIAPTKARRRVVQREKRAVGTLGAMFLGFLGTAGSTMGAASIALTVQARQLLSGIVQQQNNLLRAIEAQQHLLQLTVWGIKQLQARLLAVERYLTDQQFLGMWGCSGKRICTTNVPWNLSWSNKTQDQIWQNMTWMQWEKEIENYTGVIYTLLEESQNQQEQNEKELLELDKWASWWSWFNITQWLWYIKIFIMIVGGLIGLRIVFAVLSIVNRVRQGYSPLSFQTPFPAPRGPDRPEGTEEEGGGRDKDRSVRLVTGFLALIWDDLRSLCLFSYHRLRDLLSIVARVVELLGR-------RGWEALKYLWNLLQYWIRELKNSAISLLNATAIAVAEGTDRIIEVAQRIFTAIRNIPRRVRQGLERALL
>B.-.-.Pat2day1clone9.KT452151
MRVKEIRKNCQR------LWTW----GTMFAWLLMI-CSAAEQTWVTVYYGVPVWKEANTTLFCASDAKAYVTEKHNVWATHACVPTDPNPREMQLENVTEYFNMWKNNMVEQMHEDIISLWDQSLKPCVKLTPLCVTLNCTNAKIPKNGNTTTSTPA-----------------TTATPTTIGDVIMKNCSFNITTDLRDKVKEEYALFYSLDIVPIEKD---------NNVSYRLTSCNTSIITQACPKVTFEPIPIHYCTPAGFALLKCNDKNFNGNGTCNNVSSVQCTHGIRPVVSTQLLLNGSLAEEEVVIRSANFTDNAKIIIVQLNESVTINCTRPNNNTRKSISI--GPGRAFYATGEVIGDIRQAYCNISETQWNRTLKLVAAKLSK--QFN-------NRTIIFN-QSSGGDPEIVMHSFNCGGEFFYCNTSILFDSTWPNGT--------GPNNTGPEKNITLPCRIKQIINMWQEVGKAMYAPPIRGLISCSSNITGLLLTRDGG------NNNTNNTETFRPQGGDMRDNWRSELYKYKVVRIEPLGIAPTKARRRVVQREKRAVGTLGAMFLGFLGTAGSTMGAASITLTVQARQLLSGIVQQQNNLLRAIEAQQHLLQLTVWGIKQLQARLLAVERYLTDQQFLGMWGCSGKRICTTNVPWNLSWSNKTQDQIWQNMTWMQWEREIANYTGVIYNLLEESQNQQEQNEKELLELDKWASLWNWFNITQWLWYIKIFIMIVGGLIGLRIIFAVLSIVNRVRQGYSPLSFQTPFPAPRGPDRPEGTEEEGGGRDKDRSVRLVTGFLALIWDDLRSLCLFSYHRLRDLLLIVARVVELLGR-------RGWETLKYLWNLLQYWTQELKNSAVSLLNATAIAVAEGTDRIIEVAQRIFTAIRNIPRRIRQGLERALL
>B.-.-.Pat2day1clone10.KT452152
MKVKEIRKNCQR------LWTW----GTMFVWLLMI-CSAAEQTWVTVYYGVPVWKEANTTLFCASDAKAYVTEKHNVWATHACVPTDPNPREIQLENVTEYFNMWKNNMVEQMHEDIISLWDQSLKPCVKLTPLCVTLQCANIVCNTTNNTTNDTTNSNKTHCKAVN-------KTSTFNGTIVEGMKNCSFNITTDLRDKVRKEYALFYSLDIVPIEND-------NNNSDSYRLTSCNTSIITQACPKVTFEPIPIHYCTPAGFALLKCNDKNFNGNGTCNNVSSVQCTHGIRPVVSTQLLLNGSLAEEEVVIRSANFTDNAKIIIVQLNGSVPMTCIRPNNNTRKSISI--GPGRAFYATGEVIGDIRQAYCNINRTQWNKTLELVVEKLRE--KFG-------NKTIIFT-QSSGGDPEIVMHSVNCGGEFFYCNTSRLFSSIWFTNGTWN-----STEKLGNSTNITLPCRIKQIINMWQEVGKAMYAPPIRGLIKCSSNITGLLLTRDGG-----NNNSTNDTETFRPQGGDMRDNWRSELYKYKVVRIEPLGIAPTKARRRVVQREKRAVGTLGAMFLGFLGTAGSTMGAASITLTVQARQLLSGIVQQQNNLLRAIEAQQHLLQLTVWGIKQLQARLLAVERYLTDQQFLGMWGCSGKRICTTNVPWNLSWSNKTQDQIWQNMTWMQWEREIANYTGVIYNLLEESQSQQEQNEKELLELDKWASLWNWFNITQWLWYIKIFIMIVGGLIGLRIVFAMLSIVNKVRQGYSPLSFQTPFPAPRGPDRPEGTEEEGGGRDRDRSVRLVNGFLALIWDDLRSLCLFSYHRLRDLLSIVARVVELLGR-------RGWEILKYLWNLLQYWIQELKNSAVSLLNATAIAVAEGTDRIIEVAQRIFTAIRNIPRRIRQGLERALL
>B.-.-.Pat2day1clone11.KT452153
MKVKEIRKNCQR------LWTW----GTMFAWLLMI-CSAAEQTWVTVYYGVPVWKEANTTLFCASDAKAYVTEKHNVWATHACVPTDPNPREIQLENVTEYFNMWKNNMVEQMHEDIISLWDQSLKPCVKLTPLCVTLQCANIVCNTTNNETHCKSVNNTSSVNGKNTSSVNGNNTGSVNGTLVEGMKNCSFNITTDLRDKVRKEYALFYSLDIVPIEND-------NNNSDSYRLTSCNTSIITQACPKVTFEPIPIHYCTPAGFALLKCNDKNFNGNGTCNNVSSVQCTHGIRPVVSTQLLLNGSLAEEEVAIRSANFTDNAKTIIVQLNESVTINCTRPNNNTRKSISI--GPGRAFYATGEVIGDIRQAYCNISETQWNRTLKLVVEKLRE--KFG-------NKTIIFN-QSSGGDPEIVMHSVNCGGEFFYCNTSLIFDSTWPNGT--------WPNNTGLEKNITLPCRIKQIINMWQEVGKAMYAPPIRGLIRCSSNITGLLLTRDGG-----NNNSTNNTETFRPQGGDMRDNWRSELYKYKVVRIEPLGIAPTKARRRVVQREKRAVGTLGAMFLGFLGTAGSTMGAASITLTVQARQLLSGIVQQQNNLLRAIEAQQHLLQLTVWGIKQLQARLLAVERYLTDQQFLGLWGCSGKRICTTNVPWNLSWSNKTQDQIWQNMTWMQWEREIENYTGVIYTLLEESQNQQEQNEKELLELDKWASLWSWFNITQWLWYIKIFIMIVGGLIGLRIVFAVLSIVNRVRQGYSPLSFQTPFPAPRGPDRPEGTEEEGGDRDKGRSVRLVNGFLALIWDDLRSLCLFSYHRLRDLLSIVARVVELLGR-------RGWETLKYLWNLLQYWIQELKNSAVSLLNATAIAVAEGTDRIIEIAQRIFTAIRNIPRRIRQGLERALL
>B.-.-.Pat2day1clone12.KT452154
MKVKGIRKNCQR------LWTW----GTMFAWLLMI-CSAAEQTWVTVYYGVPVWKEANTTLFCASDAKAYVTEKHNVWATHACVPTDPNPREIRLENVTEYFNMWKNNMVEQMHEDIISLWDQSLKPCVKLTPLCVTLQCANIVCNTTNNETHCKSVNNTSSVNGN--------NTSSVNGTLVEEMKNCSFNITTDLRDKVRKEYALFYSLDIVPIDK---------NDNVSYRLTSCNTSIITQACPKVTFEPIPIHYCTPAGFALLKCNDKNFNGNGTCNNVSSVQCTHGIRPVVSTQLLLNGSLAEEEVVIRSANFTDNAKIIIVQLNESVTINCTRPNNNTRKSISI--GPGRAFYATGEVIGDIRQAYCNISETQWNRTLKLVAAKLSK--QFN-------NRTIIFN-QSSGGDPEIVMHSVNCGGEFFYCNTSILFDSTWFNNA--------WPNNTGPEKNITLPCRIKQIINMWQEVGKAMYAPPIRGLIRCSSNITGLLLTRDGG-----NNNHTNNTETFRPQGGDMRDNWRSELYKYKVVRIEPLGIAPTKARRRVVQREKRAVGTLGAMFLGFLGTAGSTMGAASITLTVQARQLLSGIVQQQNNLLRAIEAQQHLLQLTVWGIKQLQARLLAVERYLTDQQFLGMWGCSGKRICTTNVPWNLSWSNKTQDQIWQNMTWMQWEREIANYTGVIYNLLEESQNQQEQNEKELLELDKWASLWSWFNITQWLWYIKIFIMIVGGLIGLRIVFAVLSIVNRVRQGYSPLSFQTPFPAPRGPDRPEGTEEEGGGRDRDRSVRLVTGFLALIWDDLRSLCLFSYHRLRDLLSIVARVVELLGR-------RGWETFKYLWNLLQYWIQELKNSAVSLLNATAIAVAEGTDRIIEVAQRIFTAIRNIPRRIRQGLERALL
>B.-.-.Pat6day1clone1.KT452191
MRVKGIKKNYQH------LWRWGTM-LTMLLGIFMI-CSATEKLWVTVHYGVPVWKEAKTTLFCASDAKAYETEVHNVWATHACVPTDPNPQEVVLENVTEDFNMWKNDMVDQMHEDIISLWDQFLKPCVKLTPLCVTLNCSNAGNSTNNNSTINST------------------DTTSSMNMEPGEMKNCSFNITTAIKDKVQKEYAIFYKLDVVQIDN----------NSTQYRLINCNTSVITQACPKVSFEPIPIHYCAPAGFAILKCNQKEFNGTGKCNNVSTVQCTHGIRPVVSTQLLLNGSLAEKEVVIRSVNFSNNAKTVIVQLNETVQINCTRPGNNTRRGIHF--GPGGAMY-TNNIIGDIRRAHCNISGEKWHNTLKQIVQKLGD--QFP-------NAENITFRNSSGGDLEITTHSFNCRGEFFYCDTTSLFNSNWTKDNSSGSVSW-SNTTNWSNGTITLQCKIKQIINLWQQVGKAMYAPPVSGNISCSSNITGVILTRDGGG----GNTTENTTEIFRPGGGDMKDNWRSELYKYKVVQIEPLGIAPTRAKRRVVQREKRAVG-IGAVFLGFLSAAGSTMGAAAVTLTVQARQLLSGIVQQQTALLRAIEAQQHMLQLTVWGIKQLQARVLAVERYLRDQQLLGLWGCSGKLICNTAVPWNASWSNKSLNEIWDNMTWMQWEKEIDNYTSIIYSLIEEAQNQQEKNEQELLELDKWASLWSWFDISNWLWYIKIFIMVVGGLIGLRIVFTVLSIVNRVRQEYSPLSFQTRPPAARGPDRPEGIEEEGGERDRDRSGRLVNGFLAIIWVDLRSLCLFSYHRLRDLLLIVARIVELLGR-------RGWELLKYCWNLLQYWSQELKNSAVSLLNATAIAVAEGTDRVIEVVQRVFRAFLHIPRRIRQGFERALL
>B.-.-.Pat6day1clone2.KT452192
MRVKGIKKNYQH------LWRWGTM-LTMLLGIFMI-CSATEKLWVTVYYGVPVWKEAKTTLFCASDAKAYETEVHNVWATHACVPTDPNPQEVVLENVTEDFNMWKNDMVDQMHEDIISLWDQFLKPCVKLTPLCVTLNCSNAGNSTNNNSTINST------------------DTTSSMNMEPGEMKNCSFNITTAIKDKVQKEYAIFYKLDVVQIDN----------NSTQYRLINCNTSVITQACPKVSFEPIPIHYCAPAGFAILKCNQKEFNGTGKCNNVSTVQCTHGIRPVVSTQLLLNGSLAEKEVVIRSVNFSNNAKTIIVQLNETVQINCTRPGNNTRRGIHF--GPGGAMY-TNNIIGDIRRAHCNISGEKWHNTLKQIVQKLGD--QFP-------NAENITFRNSSGGDLEITTHSFNCRGEFFYCDTTSMFNSNWTKDNSSGSVSW-SNTTNWSNGTITLQCKIKQIINLWQQVGKAMYAPPVSGNISCSSNITGVILTRDGGG----GNTTENTTEIFRPGGGDMKDNWRSELYKYKVVQIEPLGIAPTRAKRRVVQREKRAVG-IGAVFLGFLSAAGSTMGAAAVTLTVQARQLLSGIVQQQTALLRAIEAQQHMLQLTVWGIKQLQARVLAVERYLRDQQLLGLWGCSGKLICNTAVPWNASWSNKSLNEIWDNVTWMQWEKEIDNYTSIIYSLIEEAQNQQEKNEQELLELDKWASLWSWFDISNWLWYIKIFIMVVGGLIGLRIVFTVLSIVNRVRQEYSPLSFQTRPPAARGPDRPEGIEEEGGERDRDRSGRLVNGFLAIIWVDLRSLCLFSYHRLRDLLLIVARIVELLGR-------RGWELLKYCWNLLQYWSQELKNSAVSLLNATAIAVAEGTDRVIEVVQRVFRAFLHIPRRIRQGFERALL
>B.-.-.Pat6day1clone3.KT452193
MRVKGIKKNYQH------LWRWGTM-LTMLLGILMI-CSATEKLWVTVYYGVPVWKEAKTTLFCASDAKAYETEVHNVWATHACVPTDPNPQEVVLVNVTEDFNMWKNDMVDQMHEDIISLWDQFLKPCVKLTPLCVTLNCSNAGNNTNNNSTSNGT------------------NTTSSMNMEPGEMKNCSFNITTAIKDKVQKEYAIFYNLDVVPIGK----------NSTHYRLINCNTSVITQACPKVSFEPIPIHYCAPAGFAILKCNQKDFNGTGKCNNVSTVQCTHGIRPVVSTQLLLNGSLAEKEVVIRSVNFSDNAKTIIVQLNETVEINCTRPGNNTRRGIHF--GPGGAMY-TNNIIGDIRRAHCNISGEKWHNTLKQIVEKLGK--QFPH------AQNITFK-NSSGGDLEITTHSFNCRGEFFYCTTTDLFNSNWTRDNSSWSGSW-SNTTNWSNGTIILQCKIKQIINLWQQVGKAMYAPPVSGNISCSSNITGVILTRDGGG----GNNTNNGTEIFRPAGGDMKDNWRSELYKYKVVQIEPLGIAPTRAKRRVVQREKRAVG-IGAVFLGFLSAAGSTMGAAAVTLTVQARQLLSGIVQQQTALLRAIEAQQHMLQLTVWGIKQLQARVLAVERYLRDQQLLGLWGCSGKLICNTAVPWNASWSNKSLEEIWNNMTWMQWEKEIDNYTGIIYSLIEEAQNQQEKNEQELLELDKWASLWSWFDISNWLWYIKIFIMVVGGLIGLRIVFTVLSIVNRVRQGYSPLSFQTRPPAARGPDRPEGIEEEGGERDRDTSGRLVNGFLAIIWVDLRSLCLFSYHRLRDLLLIVARIVELLGR-------RGWELLKYCWNLLQYWSQELKNSAVSLLNATAIAVAEGTDRVIEVAQRVFRAFLHIPRRIRQGFERALL
>B.-.-.Pat6day1clone4.KT452194
MRVKGIKKNYQH------LWRWGTM-LTMLLGILMI-CSATEKLWVTVYYGVPVWKEAKTTLFCASDAKAYETEVHNVWATHACVPTDPNPQEVVLVNVTEDFNMWKNDMVDQMHEDIISLWDQFLKPCVKLTPLCVTLNCSNAVNNSTNNNSTTIRANSTNNN-----------STAISMDMEPGELKNCSFNITIAIKDKVQKEYAIFYRLDVVPIEN----------NSTYYRLINCNTSVITQACPKVSFEPIPIHYCAPAGFAILKCNQKEFNGTGKCNNVSTVQCTHGIRPVVSTQLLLNGSLAEKEVVIRSVNFSDNAKTIIVQLNETVEINCTRPGNNTRRGIHI--GPGRAMY-TNNIVGDIRRAHCNISGEKWHNTLKQIVKKLGD--QFP-------NAENITFRNSSGGDLEITTHSFNCRGEFFYCDTTSLFNSNWTKDNNESW----SNTTDWSNGTITLQCRIKQIINLWQQVGKAMYAPPISGNISCSSNITGVILTRDGGG----GNNTENNTEIFRPGGGDMKDNWRSELYKYKVVQIEPLGIAPTRAKRRVVQREKRAVG-IGAVFLGFLSAAGSTMGAAAVTLTVQARQLLSGIVQQQTALLRAIEAQQHMLQLTVWGIKQLQARVLAVERYLRDQQLLGLWGCSGKLICNTAVPWNASWSNKSLNEIWDNMTWMQWEKEIDNYTGIIYSLIEEAQNQQEKNEQELLELDKWANLWSWFDISNWLWYIKIFIMVVGGLIGLRIVFTVLSIVNRVRQGYSPLSFQTRPPAARGPDRPEGIDEEGGERDRDTSGRLVNGFLAIIWVDLRSLCLFSYHRLRDLLLIAARIVELLGR-------RGWELLKYCWNLLQYWSQELKNSAVSLLNATAIAVAEGTDRVIEVVQRIFRAFLHIPRRIRQGFERALL
>B.-.-.Pat6day1clone5.KT452195
MRVKGIKKNYQH------LWRWGTM-LTMLLGIFMI-CSATEKLWVTVYYGVPVWKEAKTTLFCASDAKAYETEVHNVWATHACVPTDPNPQEVVLENVTEDFNMWKNDMVDQMHEDIISLWDQFLKPCVKLTPLCVTLNCSNAGNSTNNNSTINST------------------DTTSSMNMEPGEMKNCSFNITTAIKDKVQKEYAIFYKLDVVQIDN----------NSTQYRLINCNTSVITQACPKVSFEPIPIHYCAPAGFAILKCNQKEFNGTGKCNNVSTVQCTHGIRPVVSTQLLLNGSLAEKEVVIRSVNFSNNAKTIIVQLNETVQINCTRPGNNTRRGIHF--GPGGAMY-TNNIIGDIRRAHCNISGEKWHNTLKQIVQKLGD--QFP-------NAENITFRNSSGGDLEITTHSFNCRGEFFYCDTTSLFNSNWTKDNSSGSVSW-SNTTNWSNGTITLQCKIKQIINLWQQVGKAMYAPPVSGNISCSSNITGVILTRDGGG----GNTTENTTEIFRPGGGDMKDSWRSELYKYKVVQIEPLGIAPTRAKRRVVQREKRAVG-IGAVFLGFLSAAGSTMGAAAVTLTVQARQLLSGIVQQQTALLRAIEAQQHMLQLTVWGIKQLQARVLAVERYLRDQQLLGLWGCSGKLICNTAVPWNASWSNKSLNEIWDNMTWMQWEKEIDNYTSIIYSLIEEAQNQQEKNEQELLELDKWASLWSWFDISNWLWYIKIFIMVVGGLIGLRIVFTVLSIVNRVRQEYSPLSFRTRPPAARGPDRPEGIEEEGGERDRDRSGRLVNGFLAIIWVDLRSLCLFSYHRLRDLLLIVARIVELLGR-------RGWELLKYCWNLLQYWSQELKNSAVSLLNATAIAVAEGTDRVIEVVQRVFRAFLHIPRRIRQGFERALL
>B.-.-.Pat6day1clone11.KT452201
MRVKGIKKNYQH------LWRWGTM-LTMLLGILMI-CSATEKLWVTVYYGVPVWKEAKTTLFCASDAKAYETEVHNVWATHACVPTDPNPQEVVLGNVTEDFNMWKNDMVDQMHEDIISLWDQFLKPCVKLTPLCVTLNCSNAVNNRTNNNSTADGTN----------------TTISKDQMEPGELKNCSFNITTAIKDKVQKEYAIFYRLDVVPIEN----------NSTYYRLINCNTSVITQACPKVSFEPIPIHYCAPAGFAILKCNNKEFNGTGKCNNVSTVQCTHGIRPVVSTQLLLNGSLAEKEVVIRSVNFSDNAKTIIVQLNETVEINCTRPGNNTRRGIHI--GPGRAMY-TNNIVGDIRRAHCNISGEKWHNTLKQIVEKLGN--QFP-------NAENITFRNSSGGDLEITTHSFNCRGEFFYCDTTDLFNSNWTKNNNTGSW---DNTTNWSNGTITLQCRIKQIINLWQQVGKAMYAPPISGNISCSSNITGVILTRDGGG----GNNTENNTEIFRPGGGDMKDNWRSELYKYKVVQIEPLGIAPTRAKRRVVQREKRAVG-IGAVFLGFLSAAGSTMGAAAVTLTVQARQLLSGIVQQQTALLRAIEAQQHMLQLTVWGIKQLQARVLAVERYLRDQQLLGLWGCSGKLICNTAVPWNASWSNKSLEEIWNNMTWMQWEKEIDNYTGIIYSLIEEAQNQQEKNEQELLELDKWASLWSWFDISNWLWYIKIFIMVVGGLIGLRIVFTVLSIVNKVRQGYSPLSFQTRPPAARGPDRPEGIEEDGGERDRDTSGRLVNGFLAIIWVDLRSLCLFSYHRLRDLLLIVARSVELLGR-------RGWELLKYCWNLLQYWSQELKNSAVSLLNATAIAVAEGTDRVIEAVQRVFRAFLHIPRRIRQGFERALL
>B.-.-.Pat6day1clone12.KT452202
MRVKGIKKNYQH------LWRWGTM-LTMLLGIFMI-CSATEKLWVTVYYGVPVWKEAKTTLFCASDAKAYETEVHNVWATHACVPTDPNPQEVVLENVTEDFNMWKNDMVDQMHEDIISLWDQFLKPCVKLTPLCVTLNCSNAGNSTNNNSTINST------------------DTTSSMNMEPGEMKNCSFNITTAIKDKVQKEYAIFYKLDVVQIDN----------NSTQYRLINCNTSVITQACPKVSFEPIPIHYCAPAGFAILKCNQKEFNGTGKCNNVSTVQCTHGIRPVVSTQLLLNGSLAEKEVVIRSVNFSNNAKTIIVQLNETVQINCTRPGNNTRRGIHF--GPGGAMY-TNNIIGDIRRAHCNISGEKWHNTLKQIVQKLGD--QFP-------NAENITFRNSSGGDLEITTHSFNCRGEFFYCDTTSLFNSNWTKDNSSGSVSW-SNTTNWSNGTITLQCKIKQIINLWQQVGKAMYAPPVSGNISCSSNITGVILTRDGGG----GNTTENTTEIFRPGGGDMKDNWRSELYKYKVVQIEPLGIAPTRAKRRVVQREKRAVG-IGAVFLGFLSAAGSTMGAAAVTLTVQARQLLSGIVQQQTALLRAIEAQQHMLQLTVWGIKQLQARVLAVERYLRDQQLLGLWGCSGKLICNTAVPWNASWSNKSLNEIWDNMTWMQWEKEIDNYTSIIYSLIEEAQNQQEKNEQELLELDKWASLWSWFDISNWLWYIKIFIMVVGGLIGLRIVFTVLSIVNRVRQEYSPLSFQTRPPAARGPDRPEGIEEEGGERDRDRSGRLVNGFLAIIWVDLRSLCLFSYHRLRDLLLIVARIVELLGR-------RGWELLKYCWNLLQYWSQELKNSAVSLLNATAIAVAEGTDRVIEVVQRVFRAFLHIPRRIRQGFERALL
>B.-.-.Pat7day1clone1.KT452215
MRVKGIRKNYQG------LWNW----GIMLLGMLMI-CSAADKLWVTVYYGVPVWKDAITTLFCASDARAYDTEAHNVWATHACVLTDPNPQEVELKNMTENFNMWKNNMVEQMHEDIISLWDQSLKPCVKLTPLCVSLRCSELQNVTNTT-------------------------NNDSLGAMKDMMKNCSFNVTTSPKNKMRKEYALFHSLDLVPINRGSN----KKNNTAKYRLISCNTSVITQACPKVSFEPIPIHYCTPAGFAIIKCNDKKFNGSGPCTNVSTVQCTHGIRPAVSTQLLLNGSLAEEEVVIRSENFTDNAKTIIVQLKEPVVINCTRPGNNTRKSIHI--GPGRAFYATGDIIGDIRQAHCNLSRTQWNNTLKQIVEKLRE--QYN-------NKTIIFN-QSTGGDPEIVMHSFNCGGEFFYCNSTQLFNGTWNITG--------EPNSTAGSDTIILPCRIKQIINMWQEVGKATYAPPIKGQIRCSSNITGLLLTRDGG------TNSSNSSEIFRPGGGNMKDNWRSELYKYKVVKIEPLGIAPTKAKRRVVQREKRAVGVIGAMFLGFLGAAGSTMGAASVTLTVQARQLLSSIVQQQNDLLRAIEAQQHLLQLTVWGIKQLQARVLAIERYLRDQQLLGIWGCSGKLICTTSVPWNASWSNKSLNDIWNNMTWMQWEREIDNYTDIIYNLIEKAQNQQEKNEQELLELDKWANLWSWFDITNWLWYIKIFIMIVGGLIGLRIVFAILSLVNRVMQGYSPLSLQTHLPSSRGPDRPEGIGEEGGEQDRGRSNHLVDGFLAIIWVDLRSLCLFSYHRLRDLLLIVTRIVELLGR-------RGWEVLKYWWNLLQYWSQELKNSAVSLLNATAIAVGEGTDRIIAFIQRACRAILHIPTRIRQGLERALL
>B.-.-.Pat7day1clone3.KT452217
MRVKGIRKNYQG------LWRW----GIMLLGMLMI-SSAADKLWVTVYYGVPVWKDTITTLFCASDARAYDTEAHNVWATHACVPTDPNPQEVELKNMTESFNMWKNNMVEQMHEDIISLWDQSLKPCVKLTPLCVSLNCSELENTTKTNN--------------------------DSLGAMKEMMRNCSFKVTTSPKNKMRKEYALFHSLDLVPLNSRKN----KNNNITRYRLISCNTSVITQACPKVSFEPIPIHYCTPAGFAIIKCNDKKFNGSGPCTNVSTVQCTHGIRPAVSTQLLLNGSLAEEEVVIRSENFTDNAKTIIVQLKEPVVINCTRPGNNTRKGIHI--GPGRALYTTGDIIGDIRQAHCNLSRTQWNNTLKQIVEKLRE--QYN-------NKTIIFN-QSTGGDPEIVMHSFNCGGEFFYCNSTQLFNSTWNITG--------EPNSTAGSDTIILPCRIKQIINMWQEVGKATYAPPIKGQIRCSSNITGLLLTRDGG------TNSSNSSEIFRPGGGNMKDNWRSELYKYKVVKIEPLGIAPTKAKRRVVQREKRAVGVIGAMFLGFLGAAGSTMGAASVTLTVQARQLLSSIVQQQNDLLRAIEAQQHLLQLTVWGIKQLQARVLAIERYLRDQQLLGIWGCSGKLICTTSVPWNASWSNKSLNDIWNNMTWMQWEREIDNYTGIIYNLIEKAQNQQEKNEQELLELDKWANLWSWFDITNWLWYIKIFIMIVGGLIGLRIVFAILSLVNRVRQGYSPLSLQTHLPSSRGPDRPEGIGEEGGEQDRDRSNHLVDGFLAIIWVDLRSLCLFSYHRLRDLLLIVTRILGLLGR-------RGWEVLKYWWNLLQYWSQELKNSAVSLLNAIAIAVGEGTDRIIAFIQRACRAILHIPTRIRQGLERALL
>B.-.-.Pat7day1clone4.KT452218
MRVKGIRKNYQG------LWNW----GIMLLGMLMI-CSAADKLWVTVYYGVPVWKDTTTTLFCASDAKAYDTEAHNVWATHACVPTDPNPQEVELKNMTENFNMWKNNMVEQMHEDIISLWDQSLKPCVKLTPLCVSLRCSELQNVTNTTN--------------------------DSLGAMKDMMRNCSFNVTTGLKNKMRKGYALFHSLDLVPINNRKNKN--NNNNTTKYRLISCNTSVITQACPKVSFEPIPIHYCTPAGFAIIKCNDRKFNGSGPCTNVSTVQCTHGIRPAVSTQLLLNGSLAEEEVVIRSENFTDNAKTIIVQLKEPVVINCTRPGNNTRKSIHI--GPGRAFYTTGDIIGDIRQAHCNLSRTQWNNTLKQIVAKLRE--QYN-------NKTIIFN-QSTGGDPEIVMHSFNCGGEFFYCNSTQLFNSTWNITG--------EPNSTAGSDTIILPCRIKQIINMWQEVGKATYAPPIKGQIRCSSNITGLLLTRDGG------TNSSNSSEIFRPGGGNMKDNWRSELYKYKVVKIEPLGIAPTKAKRRVVQREKRAVGVIGAMFLGFLGAAGSTMGAASVTLTVQARQLLSSIVQQQNDLLRAIEAQQHLLQLTVWGIKQLQARVLAIERYLRDQQLLGIWGCSGKLICTTSVPWNASWSNKSLNDIWNNMTWMQWEREIDNYTDIIYNLIEKAQNQQEKNEQELLELDKWANLWSWFDITNWLWYIKIFIMIVGGLIGLRIVFAILSLVNRVRQGYSPLSLQTHLPSSRGPDRPEGIGEEGGEQDRDRSNHLVDGFLAIIWVDLRSLCLFSYHRLRDLLLIVTRIVGLLGR-------RGWEVLKYWWNLLQYWSQELKNSAVSLLNAIAIAVGEGTDRIIAFIQRACRAILHIPTRIRQGLERALL
>B.-.-.Pat7day1clone5.KT452219
MRVKGIRKNYQG------LWNW----GTMLLGMLMI-CSAADKLWVTVYYGVPVWKDAITTLFCASDARAYDTEAHNVWATHACVPTDPNPQEVELKNMTEHFNMWKNNMVEQMHEDIISLWDQSLKPCVKLTPLCVSLRCSELQNVTNTT-------------------------NNNSLGAMKDMMRNCSFNVTTGLKNKMRKEYALFHSLDLVPIGRN------SRNNITKYRLISCNTSVITQACPKVSFEPIPIHYCTPAGFAIIKCNDKKFNGSGPCTNVSTVQCTHGIRPAVSTQLLLNGSLAEEEVVIRSENFTDNAKTIIVQLKEPVVINCTRPGNNTRKSIHI--GPGRAFYTTGDIIGDIRQAHCNLSRTQWNNTLKQIVEKLRE--QYN-------NKTIIFN-QSTGGDPEIVMHSFNCGGEFFYCNSTQLFNSTWNITG--------EPNSTAGSDTIILPCRIKQIINMWQEVGKATYAPPIKGQIRCSSNITGLLLTRDGG------TNSSNSSEIFRPGGGNMKDNWRSELYKYKVVKIEPLGIAPTRAKRRVVQREKRAVGVIGAMFLGFLGAAGSTMGAASVTLTVQARQSLSSIVQQQNDLLRAIEAQQHLLQLTAWGIKQLQARVLAIERYLRDQQLLGIWGCSGKLICTTSVPWNASWSNKSLNDIWNNMTWMQWEREIDNYTDIIYNLIEKAQNQQEKNEQELLELDKWANLWSWFDITNWLWYIKIFIMIVGGLIGLRIVFAILSLVNRVRQGYSPLSLQTHLPSSRGPDRPEGIGEEGGEQDRDRSNHLVDGFLAIIWVDLRSLCLFSYHRLRDLLLIVTRILGLLGR-------RGWEVLKYWWNLLQYWSQELKNSAVSLLNAIAIAVGEGTDRIIAFIQRACRAILHIPTRIRQGLERALL
>B.-.-.Pat7day1clone6.KT452220
MRVKGIRKNYQG------LWRW----GIMLLGMLMI-SSAADKLWVTVYYGVPVWKDTTTTLFCASDARAYDTEAHNVWATHACVPTDPNPQEVELKNMTENFNMWKNNMVEQMHEDIISLWDQSLKPCVKLTPLCVSLRCSELQNVTNTT-------------------------NNDSLGAMKDMMRNCSFNVTTSPKNKMRKEYALFHSLDLVPINSRSN----RKNNTAKYRLISCNTSVITQACPKVSFEPIPIHYCAPAGFAIIKCNDKEFNGSGPCTNVSTVQCTHGIRPAVSTQLLLNGSLAEEEVVIRSENFTDNAKTIIVQLKEPVVINCTRPGNNTRKSIHI--GPGRAFYTTGEIIGDIRQAHCNLSRTQWNNTLKQIVEKLRE--QYN-------NKTIIFN-QSTGGDPEIVMHSFNCGGEFFYCNSTQLFNSTWNITG--------EPNSTAGSDTIILPCRIKQIINMWQEVGKATYAPPIKGQIRCSSNITGLLLTRDGG------TNSSNSSEIFRPGGGNMKDNWRSELYKYKVVKIEPLGIAPTKAKRRVVQREKRAVGVIGAMFLGFLGAAGSTMGAASVTLTVQARQLLSSIVQQQNDLLRAIEAQQHLLQLTVWGIKQLQARVLAIERYLRDQQLLGIWGCSGKLICTTSVPWNASWSNKSLNDIWNNMTWMQWEREIDNYTDIIYNLIEKAQNQQEKNEQELLELDKWANLWSWFDITNWLWYIKIFIMIVGGLIGLRIVFAILSLVNRVRQGYSPLSLQTHLPSSRGPDRPEGIGEEGGEQDRDRSNHLVDGFLAIIWVDLRSLCLFSYHRLRDLLLIVTRIVGLLGR-------RGWEVLKYWWNLLQYWSQELKNSAVSLLNAIAIAVGEGTDRIIAFIQRACRAILHIPTRIRQGLERALL
>B.-.-.Pat7day1clone7.KT452221
MRVKGIRKNYQG------LWNW----GTMLLGMLMN-CSAADKLWVTVYYGVPVWKDAITTLFCASDARAYDTEAHNVWATHACVPTDPNPQEVELKNMTENFNMWKNNMVEQMHEDIISLWDQSLKPCVKLTPLCVSLRCSELRNVTNTNN--------------------------NSLGAMKDMMKNCSFNVTTGLKNKMRKEYALFHSLDLVPISRNNK----NKNNATKYRLISCNTSVITQACPKVSFEPIPIHYCTPAGFAIIKCNDKKFNGSGPCTNVSTVQCTHGIRPAVSTQLLLNGSLAEEEVVIRSENFTDNAKTIIVQLKESVVINCTRPGNNTRKSIHI--GPGRAFYTTGDIIGDIRQAHCNLSRTQWNNTLKQIVEKLRE--QYN-------NKTIIFN-QSTGGDPEIVMHSFNCGGEFFYCNSTQLFNSTWNITG--------EPNSIAGSDTIILPCRIKQIINMWQEVGKATYAPPIKGQIRCSSNITGLLLTRDGG------TNSSNSSEIFRPGGGNMKDNWRSELYKYKVVKIEPLGIAPTKAKRRVVQREKRAVGVIGAMFLGFLGAAGSTMGAASVTLTVQARQLLSSIVQQQNDLLRAIEAQQHLLQLTVWGIKQLQARVLAIERYLRDQQLLGIWGCSGKLICTTTVPWNTSWSNKSLNDIWNNMTWMQWEREIDNYTDIIYNLIEKAQNQQEKNEQELLELDKWANLWSWFDITNWLWYIKIFIMIVGGLIGLRIVFAILSLVNRVRQGYSPLSLQTHLPSSRGPDRPEGIGEEGGEQDRDRSNHLVDGFLAIIWVDLRSLCLFSYHRLRDLLLIVTRIVELLGR-------RGWEVLKYWWNLLQYWSQELKNSAVSLLNAIAIAVGEGTDRIIAFIQRACRAILHIPTRIRQGLERALL
>B.-.-.Pat7day1clone9.KT452223
MRVKGIRKNYQG------LWRW----GIMLLGMLMI-CSAADKLWVTVYYGVPVWKDTTTTLFCASDARAYDTEAHNVWATHACVPTDPNPQEVELKNMTENFNMWKNNMVEQMHEDIISLWDQSLKPCVKLTPLCVSLRCSELQNVTNTT-------------------------NNDSLGAMKDMMRNCSFNVTTSPKNKMRKGYALFHSLDLVPISRNNK----NKNNATKYRLISCNTSVITQACPKVSFEPIPIHYCTPAGFAIIKCNDKKFNGSGPCTNVSTVQCTHGIRPAVSTQLLLNGSLAEEEVVIRSENFTDSAKTIIVQLKEPVVINCTRPGNNTRKSIHI--GPGRAFYTTGDIIGDIRQAHCNLSRTHWNNTLKQIVEKLRE--QYN-------NKTIIFN-QSTGGDPEIVMHSFNCGGEFFYCNSTQLFNSTWNITG--------EPNSTAGSDTIILPCRIKQIINMWQEVGKATYAPPIKGQIRCSSNITGLLLTRDGG------TNSSNSSEIFRPGGGNMKDNWRSELYKYKVVRIEPLGIAPTKAKRRVVQREKRAVGIIGAMFLGFLGAAGSTMGAASVTLTVQARQLLSSIVQQQNDLLRAIEAQQHLLQLTVWGIKQLQARVLAIERYLRDQQLLGIWGCSGKLICTTTVPWNTSWSNKSLNDIWNNMTWMQWEREIDNYTDIIYNLIEKAQNQQEKNEQELLGLDKWANLWSWFGITNWLWYIKIFIMIVGGLIGLRIVFAILSLVNRVRQGYSPLSLQTHLPSSRGPDRPEGIGEEGGEQDRGRSNHLVDGFLAIIWVDLRSLCLFSYHRLRDLLLIVTRIVGLLGR-------RGWEVLKYWWNLLQYWSQELKNSAVSLLNAIAIAVGEGTDRIIAFIQRACRAILHIPTRIRQGLERALL
>B.-.-.Pat7day1clone11.KT452225
MRVKGIRKNYQG------LWNW----GTMLLGMLMI-CSAADKLWVTVYYGVPVWKDAITTLFCASDARAYDTEAHNVWATHACVPTDPNPQEVELKNMTENFNMWKNNMVEQTHEDIISLWDQSLKPCVKLTPLCVSLRCSELQNVTNTT-------------------------NNDSLGATKGMMRNCSFNVTTGLKNKMRKEYALFHSLDLVPMNS-------RKNNITKYRLISCNTSVITQACPKVSFEPIPIHYCTPAGFAIIKCNDKKFNGSGPCTNVSTVQCTHGIRPAVSTQLLLNGSLAEEEVVIRSENFTDNAKTIIVQLKEPVVINCTRPGNNTRKSIHI--GPGRAFYTTGDIIGDIRQAHCNLSRTQWNNTLKQIVEKLRE--QYN-------NKTIIFN-QSTGGDPEIVMHSFNCGGEFFYCNSTQLFNSTWNITG--------EPNSTAGSDTIILPCRIKQIINMWQEVGKATYAPPIKGQIRCSSNITGLLLTRDGG------TNSSNSSEIFRPGGGNMKDNWRSELYKYKVVKIEPLGIAPTKAKRRVVQREKRAVGVIGAMFLGFLGAAGSTMGAASVTLTVQARQLLSSIVQQQNDLLRAIEAQQHLLQLTVWGIKQLQARVLAIERYLRDQQLLGIWGCSGKLICTTSVPWNASWSNKSLNDIWNNMTWMQWEREIDNYTDIIYNLIEKAQNQQEKNEQELLELDKWANLWSWFDITNWLWYIKIFIMIVGGLIGLRIVFAILSLVNRVRQGYSPLSLQTHLPSSRGPDRPEGIGEEGGEQDRGRSNHLVDGFLAIIWVDLRSLCLFSYHRLRDLLLIVTRILGLLGR-------RGWEVLKYWWNLLQYWSQELKNSAVSLLNAVAIAVGEGTDRIIAFIQRACRAILHMPTRIRQGLERALL
>B.-.-.Pat7day1clone12.KT452226
MRVKGIKKNYQG------LWNW----GIMLLGMLMI-CSATDRLWVTVYYGVPVWKDAITTLFCASDARAYDTEAHNVWATHACVPTDPNPQEVELKNMTENFNMWKNNMVEQMHEDIISLWDQSLKPCVKLTPLCVSLRCSELQNVTNTT-------------------------NNDNLGAMKDMMKNCSFNVTTSPKNKR-REYALFHSLDLVPIRNRGN----KNNNITKYRLISCNTSVITQACPKVSFEPIPIHYCTPAGFAIIKCNDKKFNGSGPCTNVSTVQCTHGIRPAVSTQLLLNGSLAEEEVVIRSENFTDNAKTIIVQLKEPVVINCTRPGNNTRKSIHI--GPGRAFYTTGDIIGDIRQAHCNLSRTQWNNTLKQIVEKLRE--QYN-------NRTIIFN-QSTGGDPEIVMHSFNCGGEFFYCNSTQLFNSTWNITG---------EPNTAGSDTIILPCRIKQIINMWQEVGKATYAPPIKGQIRCSSNITGLLLTRDGG------TNSSNSSEIFRPGGGNMKDNWRSELYKYKVVKIEPLGIAPTKAKRRVVQREKRAVGVIGAMFLGFLGAAGSTMGAASVTLTVQARQLLSSIVQQQNDLLRAIEAQQHLLQLTVWGIKQLQARVLAIERYLRDQQLLGIWGCSGKLICTTTVPWNTSWSNKSLNDIWNNMTWMQWEREIDNYTDIIYNLIEKAQNQQEKNEQELLELDKWANLWSWFDITNWLWYIKIFIMIVGGLIGLRIVFAILSLVNRVRQGYSPLSLQTHLPSSRGPDRPEGIGEEGGEQDRGRSNHLVDGFLAIIWVDLRSLCLFSYHRLRDLLLIVTRIVGLLGR-------RGWEVLKYWWNLLQYWSQELKNSAVSLLNAIAIAVGEGTDRIIEFIQRACRAILHIPTRIRQGLERALL
>B.-.-.Pat9day1clone2.KT452240
MKVKGIRKICQH------SLKG----GILLLGILMI-CSATEKLWVTVYYGVPVWKEATTTLFCASDAKAYETEKHNVWATHACVPTDPNPQEVVLANVTENFNMWKNNMVEQMHEDIISLWDQSLKPCVKLTPLCVTLNCTDANITHA---------------------------NSSWGRMEQGEIKNCSFNTTTDRRDKFQQEFALLYKLDIVKIDRE---------SNNSYRLISCNTSVITQACPKVSFEPIPIHYCTPAGFAILKCNDKKFNGTGPCKNVSTIQCTHGIKPVVSTQLLLNGSLAEEEVVIRSENFTNNAKTIIVHLNESVQINCSRPNNNTRKSINI--GPGRAFYAT-DIIGDIRQAHCNISRTDWNNTLKKIVTKLRE--LVG-------NKTIVFN-QSSGGDPEIVMHSFNCRGEFFYCNTSQLFNSTWLSNSTWNDTE--GSNNTGGSDPITLPCRIKQIINLWQEVGKAMYAPPIRGQLSCSSNITGLLLTRDGG--------NNSDSETFRPGGGDMRDNWRSELYKYKVVKVEPLGIAPTRAKRRVVQREKRAVT-LGAVFLGFLGAAGSTMGAASVTLTVQARQLLSGIVQQQNNLLRAIEAQQHMLQLTVWGIKQLQARVLALERYLGDQQLLGIWGCSGKLICTTAVPWNASWSNKTQDIIWNNMTWMEWEKEIDNYTGLIYNLLEESQNQQEKNEKDLLELDKWASLWNWFSITNWLWYIRIFIMIVGGLIGLRIVFAVLSIANRVRQGYSPLSFQTLLPTARGPDRPEGIEGEGGERDRDTSSRSVNGFLAIIWVDLRSLFLFSYRHLRDLLLILARTVELLGR-------RGWELLKYWGNLLQYWIQELKNSAISLLNATAITVAEGTDRIIEIVQRAGRAILNIPRRIRQGLERALL
>B.-.-.Pat9day1clone3.KT452241
MKVKGIRKICQH------SLKG----GILLLGILMI-CSATEKLWVTVYYGVPVWKEATTTLFCASDAKAYETEKHNVWATHACVPTDPNPQEVVLANVTENFNMWKNNMVEQMHEDIISLWDQSLKPCVKLTPLCVTLNCTDANATHA---------------------------NSSWGRIEKGEIKNCSFNTTTDRRDKFQEEFALLYKLDIVKIDNE---------GNDTYRLINCNTSVITQACPKVSFEPIPIHYCTPAGFAILKCNDKKFNGTGPCKNVSTIQCTHGIKPVVSTQLLLNGSLAEEEVVIRSENFTNNAKTIIVHLNESVQINCSRPNNNTRKSINI--GPGRAFYAT-DIIGDIRQAHCNISRTDWNNTLKKIVTKLRE--LVG-------NKTIVFN-QSSGGDPEIVMHSFNCRGEFFYCNTSQLFNSTWLSNSTWNDTE--GSNNTGGSDPITLPCRIKQIINLWQEVGKAMYAPPIRGQLSCSSNITGLLLTRDGG--------NNSDSETFRPGGGDMRDNWRSELYKYKVVKVEPLGIAPTRAKRRVVQREKRAVT-LGAVFLGFLGAAGSTMGAASVTLTVQARQLLSGIVQQQNNLLRAIEAQQHMLQLTVWGIKQLQARVLALERYLGDQQLLGIWGCSGKLICTTAVPWNASWSNKTQDMIWNNLTWMQWEKEIDNYTGLIYTLLEESQNQQEKNEQDLLELDKWASLWNWFSITNWLWYIRIFIMIVGGLIGLRIVFAVLSIANRVRQGYSPLSFQTLLPAARGPDRPEGIEGEGGERDRDTSSRSVNGFLAIIWVDLRSLFLFSYRHLRDLLLILARTVELLGR-------RGWELLKYWGNLLQYWSQELRNSAISLLNATAIAVAEGTDRIIEIVQRAGRAILNIPRRIRQGLERALL
>B.-.-.Pat9day1clone4.KT452242
MKVKGIRKICQH------SLKG----GILLLGILMI-CSATEKLWVTVYYGVPVWKEATTTLFCASDAKAYETEKHNVWATHACVPTDPNPQEVVLANVTENFNMWKNNMVEQMHEDIISLWDQSLKPCVKLTPLCVTLNCTDANATHA---------------------------NSSWGRIEQGEIKNCSFNTTTDRRDKFQEEFALLYKLDIVKIDNE---------GNDTYRLINCNTSVITQACPKVSFEPIPIHYCTPAGFAILKCNDKKFNGTGPCKNVSTIQCTHGIKPVVSTQLLLNGSLAEEEVVIRSENFTNNAKTIIVHLNESVQINCSRPNNNTRKSINI--GPGRAFYAT-DIIGDIRQAHCNISRTDWNNTLKKIVTKLRE--LVG-------NKTIVFN-QSSGGDPEIVMHSFNCRGEFFYCNTSQLFNSTWLSNSTWNDTE--GSNNTGGSDPITLPCRIKQIINLWQEVGKAMYAPPIRGQLSCSSNITGLLLTRDGG--------NNSDSETFRPGGGDMRDNWRSELYKYKVVKVEPLGIAPTRAKRRVVQREKRAVT-LGAVFLGSLGAAGSTMGAASVTLTVQARQLLSGIVQQQNNLLRAIEAQQHMLQLTVWGIKQLQARVLALERYLGDQQLLGIWGCSGKLICTTAVPWNASWSNKTQDMIWNNLTWMQWEKEIDNYTGLIYTLLEESQNQQEKNEQDLLELDKWASLWNWFSITNWLWYIRIFIMIVGGLIGLRIVFAVLSIANRVRQGYSPLSFQTLLPAARGPDRPEGIEGEGGERDRDTSSRSVNGFLAIIWVDLRSLFLFSYRHLRDLLLILARTVELLGR-------RGWELLKYWGNLLQYWSQELRNSAISLLNATAIAVAEGTDRIIEIVQRAGRAILNIPRRIRQGLERALL
>B.-.-.Pat9day1clone5.KT452243
MKVKGIRKICQH------SSKG----GILLLGILMI-CSATEKLWVTVYYGVPVWKEATTTLFCATDAKAYETEKHNVWATHACVPTDPNPQEVVLANVTENFNMWKNNMVEQMHEDIISLWDQSLKPCVKLTPLCVTLNCTDANATHA---------------------------NSSWGRIEQGEIKNCSFNTTTDRRDKFQKEFALLYKLDIVKIDN----------ENDSYRLISCNTSVITQACPKVSFEPIPIHYCTPAGFAILKCNDKKFNGTGPCKNVSTIQCTHGIKPVVSTQLLLNGSLAEEEVVIRSENFTNNAKTIIVHLNESVQINCSRPNNNTRKSINI--GPGRAFYAT-DIIGDIRQAHCNISRTDWNNTLKRIVTKLRE--LVG-------NKTIVFN-QSSGGDPEIVMHSFNCRGEFFYCNTSQLFNSTWNGTEGSTNTE--GSNNTGGSDPITLPCRIKQIINLWQEVGKAMYAPPIRGQLSCSSNITGLLLTRDGG------NNSGSEVETFRPGGGDMRDNWRSELYKYKVVKVEPLGIAPTRAKRRVVQREKRAVT-LGAVFLGFLGTAGSTMGAASVTLTVQARQLLSGIVQQQNNLLRAIEAQQHMLQLTVWGIKQLQARVLALERYLGDQQLLGIWGCSGKLICTTAVPWNASWSNKTQDMIWNNLTWMQWEKEIDNYTGLIYTLLEESQNQQEKNEQDLLELDKWASLWNWFSITNWLWYIRIFIMIVGGLIGLRIVFAVLSIANRVRQGYSPLSFQTLLPAARGPDRPEGIEGEGGERDRDTSSRSVNGFLAIIWVDLRSLFLFSYHHLRDLLLILARTVELLGR-------RGWELLKYWGNLLQYWSQELKNSAISLLNATAITVAEGTDRIIEIVQRAGRAILNIPRRIRQGLERALL
>B.-.-.Pat9day1clone6.KT452244
MKVKGIRKICQH------SLKG----GILLLGILMI-CSATEKLWVTVYYGVPVWKEATTTLFCATDAKAYETEKHNVWATHACVPTDPNPQEVVLANVTENFNMWKNNMVEQMHEDIISLWDQSLKPCVKLTPLCVTLNCTDANATHA---------------------------NSSWGRIEQGEIKNCSFNTTTDRRDKFQKEFALLYKLDIVKIDN----------ENDSYRLISCNTSVITQACPKVSFEPIPIHYCTPAGFAILKCNDKKFNGTGPCKNVSTIQCTHGIKPVVSSQLLLNGSLAEEEVVIRSENFTNNAKTIIVHLNESVQINCSRPNNNTRKSINI--GPGRAFYAT-DIIGDIRQAHCNISRTDWNNTLKKIVTKLRE--LVG-------NKTIVFN-QSSGGDPEIVMHSFNCRGEFFYCNTSQLFNSTWNVTEGSTNTE--GSNNTGGSNPITLPCRIKQIINLWQEVGKAMYAPPIRGQLSCSSNITGLLLTRDGG------NNSGSEVETFRPGGGDMRDNWRSELYKYKVVKVEPLGIAPTRAKRRVVQREKRAVT-LGAVFLGFLGAAGSTMGAASVTLTVQARRLLSGIVQQQNNLLRAIEAQQHMLQLTVWGIKQLQARVLALETYLADQQLLGIWGCSGKLICTTAVPWNASWSNKTQDIIWNNMTWMEWEKEIDNYTGLIYTLLEESQNQQEKNEKDLLELDKWASLWNWFSITNWLWYIKIFIMIVGGLIGLRIVFAVLSIANRVRQGYSPLSFQTLLPAARGPDRPEGIEGEGGERDRDTSSRSVNGFLAIIWVDLRSLFLFSYHHLRDLLLILARTVELLGR-------RGWELLKYWGNLLQYWSQELKNSAISLLNATAITVAEGTDRIIEIVQRAGRAILNIPRRIRQGLERALL
>B.-.-.Pat9day1clone7.KT452245
MKVKGIRKICQH------SLKG----GILLLGILMI-CSATEKLWVTVYYGVPVWKEATTTLFCASDAKAYETEKHNVWATHACVPTDPNPQEVVLANVTENFNMWKNNMVEQMHEDIISLWDQSLKPCVKLTPLCVTLNCTDANATHA---------------------------NSSWGRIEQGEIKNCSFNTTTDRRDKFQEEFALLYKLDIVKIDNE---------GNDTYRLINCNTSVITQACPKVSFEPIPIHYCTPAGFAILKCNDKKFNGTGPCKNVSTIQCTHGIKPVVSTQLLLNGSLAEEEVVIRSENFTNNAKTIIVHLNESVQINCSRPNNNTRKSINI--GPGRAFYAT-DIIGDIRQAHCNISRTDWNNTLKKIVTKLRE--LVG-------NKTIVFN-QSSGGDPEIVMHSFNCRGEFFYCNTSQLFNSTWNVTEGTTNTE--GSNNTGGSDPITLPCRIKQIINLWQEVGKAMYAPPIRGQLSCSSNITGLLLTRDGG------NNSGSEVETFRPGGGDMRDNWRNELYKYKVVKVEPLGIAPTRAKRRVVQREKRAVT-LGAVFLGFLGAAGSTMGAASVTLTVQARQLLSGIVQQQNNLLRAIEAQQHMLQLTVWGIKQLQARVLALERYLADQQLLGIWGCSGKLICTTAVPWNASWSNKTQDIIWNNMTWMEWEKEIDNYTGLIYTLLEESQNQQEKNEKDLLELDKWASLWNWFSITNWLWYIKIFIMIVGGLIGLRIVFAVLSIANRVRQGYSPLSFQTLLPAARGPDRPEGIEGEGGERDRDTSSRSVNGFLAIIWVDLRSLFLFSYHHLRDLLLILARTVELLGR-------RGWELLKYWGNLLQYWSQELKNSAISLLNATAIAVAEGTDRIIEIVQRAGRAILNIPRRIRQGLERALL
>B.-.-.Pat9day1clone10.KT452248
MKVKGIRKICQH------SLKG----GILLLGILMI-CSATEKLWVTVYYGVPVWKEATTTLFCASDAKAYETEKHNVWATHACVPTDPNPQEVVLANVTENFNMWKNNMVEQMHEDIISLWDQSLKPCVKLTPLCVTLNCADANATHA---------------------------NSSWGRIEQGEIKNCSFNTTTDRRDKFQKEFALLYKLDTVKIDN----------ENDSYRLISCNTSVITQACPKVSFEPIPIHYCTPAGFAILKCNDKKFNGTGPCKNVSTIQCTHGIKPVVSTQLLLNGSLAEEEVVIRSENFTNNAKTIIVHLNESVQINCSRPNNNTRKSINI--GPGRAFYAT-DIIGDIRQAHCNISRTDWNNTLKKIVTKLRE--LVG-------NKTIVFN-QSSGGDPEIVMHSFNCRGEFFYCNTSQLFNSTWNVTEGSTNTE--GSNNTGGSNPITLPCRIKQIINLWQEVGKAMYAPPIRGQLSCSSNITGLLLTRDGG------NNGGNEVETFRPGGGDMRDNWRNELYKYKVVKVEPLGIAPTRAKRRVVQREKRAVT-LGAVFLGFLGAAGSTMGAASVTLTVQARQLLSGIVQQQNNLLRAIEAQQHMLQLTVWGIKQLQARVLALETYLADQQLLGIWGCSGKLICTTAVPWNASWSNKTQDIIWNNMTWMEWEKEIDNYTGLIYTLLEESQNQQEKNEKDLLELDKWASLWNWFSITNWLWYIKIFIMIVGGLIGLRIVFAVLSIANRVRQGYSPLSFQTLLPAARGPDRPEGIEGEGGERDRDTSSRSVNGFLAIIWVDLRSLFLFSYHHLRDLLLILARTVELLGR-------RGWELLKYWGNLLQYWSQELKNSAISLLNATAIAVAEGTDRIIEIVQRAGRAILNIPRRIRQGLERALL
>B.-.-.Pat9day1clone11.KT452249
MKVKGIRKICQH------SLKG----GILLLGILMI-CSATEKLWVTVYYGVPVWKEATTTLFCASDAKAYETEKHNVWATHACVPTDPNPQEVVLANVTENFNMWKNNMVEQMHEDIISLWDQSLKPCVKLTPLCVTLNCTDANATHA---------------------------NSSWGRIEQGEIKNCSFNTTTDRRDKFQKEFALLYRLDIVKIDN----------ENDSYRLISCNTSVITQACPKVSFEPIPIHYCTPAGFAILKCNDKKFNGTGPCKNVSTIQCTHGIKPVVSTQLLLNGSLAEEEVVIRSENFTNNAKTIIVHLNESVQINCSRPNNNTRKSINI--GPGRAFYAT-DIIGDIRQAHCNISRTDWNNTLKKIVTKLRE--LVG-------NKTIVFN-QSSGGDPEIVMHSFNCRGEFFYCNTSQLFNSTWLSNSTWNDTE--GSNNTGGSDPITLPCRIKQIINLWQEVGKAMYAPPIRGQLSCSSNITGLLLARDGG--------NNSDSETFRPGGGDMRDNWRSELYKYKVVKVEPLGIAPTRAKRRVVQREKRAVT-LGAVFLGFLGAAGSTMGAASVTLTVQARQLLSGIVQQQNNLLRAIEAQQHMLQLTVWGIKQLQARVLALERYLGDQQLLGIWGCSGKLICTTAVPWNASWSNKTQDMIWNNLTWMQWEKEIDNYTGLIYTLLEESQNQQEKNEQDLLELDKWASLWNWFSITNWLWYIRIFIMIVGGLIGLRIVFAVLSIANRVRQGYSPLSFQTLLPAARGPDRPEGIEGEGGERDRDTSSRSVNGFLAIIWVDLRSLFLFSYRHLRDLLLILARTVELLGR-------RGWELLKYWGNLLQYWSQELRNSAISLLNATAIAVAEGTDRIIEIVQRAGRAILNIPRRIRQGLERALL
>B.-.-.Pat9day1clone12.KT452250
MKVKGIRKICQH------SLKG----GILLLGILMI-CSATEKLWVTVYYGVPVWKEATTTLFCASDAKAYETEKHNVWATHACVPTDPNPQEVVLANATENFNMWKNNMVEQMHEDIISLWDQSLKPCVKLTPLCVTLNCTNANATHA---------------------------NSSWGRIEQGEIKNCSFNTTTDRRDKFQEEFALLYKLDIVKIDNE---------GNDTYRLINCNTSVITQACPKVSFEPIPIHYCTPAGFAILKCNDKKFNGTGPCKNVSTIQCTHGIKPVVSTQLLLNGSLAEEEVVIRSENFTNNAKTIIVHLNESVQINCSRPNNNTRKSINI--GPGRAFYAT-DIIGDIRQAHCNISRTDWNNTLKKIVTKLRE--LVG-------NKTIVFN-QSSGGDPEIVMHSFNCRGEFFYCNTSQLFNSTWLSNSTWNDTE--GSNNTGGSDPITLPCRIKQIINLWQEVGKAMYAPPIRGQLSCSSNITGLLLTRDGG--------NNSDSETFRPGGGDMRDNWRSELYKYKVVKVEPLGIAPTRAKRRVVQREKRAVT-LGAVFLGFLGAAGSTMGAASVTLTVQARQLLSGIVQQQNNLLRAIEAQQHMLQLTVWGIKQLQARVLALERYLGDQQLLGIWGCSGKLICTTAVPWNASWSNKTQDMIWNNLTWMQWEKEIDNYTGLIYTLLEESQNQQEKNEQDLLELDKWASLWNWFSITNWLWYIRIFIMIVGGLIGLRIVFAVLSIANRVRQGYSPLSFQTLLPAARGPDRPEGIEGEGGERDRDTSSRSVNGFLAIIWVDLRSLFLFSYHHLRDLLLILARTVELLGR-------RGWELLKYWGNLLQYWSQELKNSAISLLNATAITVAEGTDRIIEIVQRAGRAILNIPRRIRQGLERALL
>B.-.-.Pat12day1clone1.KT452263
MRVTGIRKNYQH-------WKW----GILLLGMLMI-CSGTEKLWVTVYYGVPVWKEATTTLFCASDAKAYDTEVHNVWATHACVPTDPSPQEVELKNVTENFNMWKNDMVEQMHEDIISLWDQSLKPCVKLTPLCVTLNCTDYTKNATNT---------------------------TNKIMEGGEIKNCSFNVTTNIRDKIKKEYALFYSLDIVPIDN---------NDNTSYRLISCNTSVLTQACPKVSFEPIPIHYCAPAGFAILKCNDKKFNGKGQCNNVSTVQCTHGIRPVVSTQLLLNGSLAEDEVVIRSDNFTDNAKTIIVQLNETVKINCTRPNNNTRKGIHI--GPGRSFYATGEIIGDIRQAHCNISRAEWNKTLEQIVQKLREDKQFQ-------NKTIKFS-NSSGGDPEIVTHSFNCGGEFFYCNTTKLFNSTWPVNS--------TGNSTEEEKNITLPCRIKQIINMWQEVGKAMYAPPIKGQIRCSSNITGLLLTRDGG-------ATNNTTEIFRPGGGNMKDNWRSELYKYKVVKVEPLGVAPTKAKRRVVQREKRAVG-FGALFLGFLGAAGSTMGAASVTLTVQARQLLSGIVQQQNDLLRAIEAQQHLLQLTVWGIKQLQARVLAVERYLKDQQLLGIWGCSGKLICTTTVPWNASWSNKSLDMIWQNMTWMQWEKEIDNYTDLIYSLIEKSQNQQEKNEQELLELGKWASLWSWFDITNWLWYIKIFIMIVGGLIGLRIVFAVLSIVNRVRQGYSPLSFQTRLPTQRGPDRPEGIEGEGGERDRDTSVRLVDGFLALIWDDLRSLCLFSYHRLRDLLLIVARTVELLGR-------RGWEILKYLWNLLQYWSQEIKNSAISLLNATAIAVGEGTDRVIEIFQRIFRAFIHIPRRIRQGLERALL
>B.-.-.Pat12day1clone2.KT452264
MRVTGIRKNYQH-------WKW----GILLLGMLMI-CSGTEKLWVTVYYGVPVWKEATTTLFCASDAKAYDTEVHNVWATHACVPTDPSPQEVELKNVTENFNMWKNDMVEQMHEDIISLWDQSLKPCVKLTPLCVTLNCTDYTKNATNT---------------------------TNKIMEGGEIKNCSFNVTTNIRDKIKKEYALFYSLDIVPIDN---------NDNTSYRLISCNTSVLTQACPKVSFEPIPIHYCAPAGFAILKCNDKKFNGKGQCNNVSTVQCTHGIRPVVPTQLLLNGSLAEDEVVIRSDNFTDNAKTIIVQLNETVKINCIRPNNNTRKGIHI--GPGRSFYATGDIIGDIRQAHCNISRAEWNKTLEQIVQKLREDKQFQ-------NKTIKFS-NSSGGDPEIVTHSFNCGGEFFYCNTTKLFNSTWPVNS--------TGNSTKEEENITLPCRIKQIINMWQEVGKAMYAPPIKGQIRCSSNITGLLLTRDGG-------ATNNTTEIFRPGGGNMKDNWRSELYKYKVVKIEPLGVAPTKAKRRVVQREKRAVG-FGALFLGFLGAAGSTMGAASVTLTVQARQLLSGIVQQQNDLLRAIEAQQHLLQLTVWGIKQLQARVLAVERYLKDQQLLGIWGCSGKLICTTTVPWNTSWSNKSLDMIWQNMTWMQWEKEIDNYTDLIYSLIEKSQNQQEKNEQELLELDKWASLWSWFDITNWLWYIKIFIMIVGGLIGLRIVFAVLSIVNRVRQGYSPLSFQTRLPAQRGPDRPEGIEGEGGERDRDTSVRLVDGFLALIWDDLRSLCLFSYHRLRDLLLIVARTVELLGR-------RGWEILKYLWNLLQYWSQEIKNSAISLLNATAIAVGEGTDRVIEIFQRVFRAFIHIPRRIRQGLERALL
>B.-.-.Pat12day1clone3.KT452265
MRVTGIRKNYQH-------WKW----GILLLGMLMI-CSGTEKLWVTVYYGVPVWKEATTTLFCASDAKAYDTEVHNVWATHACVPTDPSPQEVELKNVTENFNMWKNDMVEQMHEDIISLWDQSLKPCVKLTPLCVTLNCTDYAKNATNT---------------------------TNKIMEGGEIKNCSFNVTTNIRDKIKKEYALFYSLDIVPIDND---------DNTSYRLISCNTSVLTQACPKVSFEPIPIHYCAPAGFAILKCNDKKFNGKGQCNNVSTVQCTHGIRPVVSTQLLLNGSLAEDEVVIRSDNFTDNAKTIIVQLNETVKINCTRPNNNTRKGIHI--GPGRSFYATGDIIGDIRQVHCNISRAEWNKTLERIVQKLREDKQFQ-------NKTIKFS-NSSGGDPEIVTHSFNCGGEFFYCNTTKLFNSTWPVNS--------TGNSIEEEENITLPCRIKQIINMWQEVGKAMYAPPIKGQIRCSSNITGLLLTRDGG-------ATNNTTEIFRPGGGNMKDNWRSELYKYKVVKIEPLGVAPTKAKRRVVQREKRAVG-FGALFLGFLGAAGSTMGAASVTLTVQARQLLSGIVQQQNDLLRAIEAQQHLLQLTVWGIKQLQARVLAVERYLKDQQLLGIWGCSGKLICTTAVPWNTSWSNKSLDMIWQNMTWMQWEKEIDNYTDLIYSLIEKSQNQQEKNEQELLELDKWASLWSWFDITNWLWYIKIFVMIVGGLIGLRIVFAVLSIVNRVRQGYSPLSFQTRLPTQRGPDRPEGIEGEGGERDRDTSVRLVDGFLALIWDDLRSLCLFSYHRLRDLLLIVARTVELLGR-------RGWEILKYLWNLLQYWSQEIKNSAISLLNATAIAVGEGTDRVIEVVQRVFRAFIHIPRRIRQGFERALL
>B.-.-.Pat12day1clone4.KT452266
MRVTGIRKNYQH-------WKW----GILLLGMLMI-CSGTEKLWVTVYYGVPVWKEATTTLFCASDAKAYDTEVHNVWATHACVPTDPSPQEVELKNVTEDFNMWKNDMVEQMHEDIISLWDQSLKPCVKLTPLCVTLNCTDYAKNATNTT------------------------SNGGKIMEREEIKNCSFNVTTNIRDKIKKEYALFYSLDIVPIDED---------DNTSYRLISCNTSVLTQACPKVSFEPIPIHYCAPAGFAILKCNDKKFNGKGQCNNVSTVQCTHGIRPVVSTQLLLNGSLAEGEVVIRSDNFTDNAKTIIVQLNETVKINCIRPNNNTRKGIHI--GPGRSFYATGDIIGDIRQAHCNISRAEWNKTLEQIVQKLREDKQFQ-------NKTIKFD-NSSGGDPEIVTHSFNCGGEFFYCNTTKLFNSTWPVNS--------TGNSTEEEENITLPCRIKQIINMWQEVGKAMYAPPIKGQIRCSSNITGLLLTRDGG-------ATNNTTEIFRPGGGNMKDNWRSELYKYKVVKIEPLGVAPTKAKRRVVQREKRAVG-FGAMFLGFLGAAGSTMGAASVTLTVQARQLLSGIVQQQNDLLRAIEAQQHLLQLTVWGLKQLQARVLAVERYLKDQQLLGIWGCSGKLICTTAVPWNTSWSNKSLDMIWQNMTWMQWEKETDNYTDLIYRLIEKSQNQQEKNEQELLELDKWASLWSWFDITNWLWYIKIFIMIVGGLIGLRIVFAVLSIVNRVRQGYSPLSLQTRLPTQRGPDRPEGIEGEGGERDRDTSVRLVDGFLALIWDDLRSLCLFSYHRLRDLLLIVARTVELLGR-------RGWEILKYLWNLLQYWSQEIKNSAISLLNATAIAVGEGTDRVIEIFQRVFRAFIHIPRRIRQGFERALL
>B.-.-.Pat12day1clone5.KT452267
MRVTGIRKNYQH-------WKW----GILLLGMLMI-CSGTEKLWVTVYYGVPVWKEATTTLFCASDAKAYDTEVHNVWATHACVPTDPSPQEVELKNVTENFNMWKNDMVEQMHEDIISLWDQSLKPCVKLTPLCVTLNCTDYTKNATNT---------------------------TNKIMEGGEIKNCSFNVTTNIRDKIKKEYALFYSLDIVPIDKD---------DNTSYRLISCNTSVLTQACPKVSFEPIPIHCCAPAGFAILKCNDKKFNGKGQCNNVSTVQCTHGIRPVVSTQLLLNGSLAEDEVVIRSDNFTDNAKTIIVQLNETVKINCTRPNNNTRKGIHI--GPGRSFYATGDIIGDIRQAHCNISRAEWNKTLEQIVQKLREDKQFQ-------NKTIKFS-NSSGGDPEIVTHSFNCGGEFFYCNTTKLFNSTWPVNS--------TGNSTEEEKNITLPCRIKQIINMWQEVGKAMYAPPIGGQIRCSSNITGLLLTRDGG-------ATNNTTEIFRPGGGNMRDNWRSELYKYKVVKIEPLGVAPTKAERRVVQREKRAVG-FGAMFLGFLGAAGSTMGAASVTLTVQARQLLSGIVQQQNDLLRAIEAQQHLLQLTVWGIKQLQARVLAVERYLKDQQLLGIWGCSGKLICTTAVPWNTSWSNKSLDMIWQNMTWMQWEKEIDNYTDLIYRLIEKSQNQQEKNEQELLELDKWASLWSWFDITNWLWYIKIFIMIVGGLIGLRIVFAVLSIVNRVRQGYSPLSFQTRLPTQRGPDRPEGIEGEGGERDRDTSVRLVDGFLALTWDDLQSLCLFSYHRLRDLLLIVARTVELLGR-------RGWEILKYLWNLLQYWSQEIKNSAISLLNATAIAVGEGTDRVIEIFQRIFRAFIHIPRRIRQGFERALL
>B.-.-.Pat12day1clone6.KT452268
MRVTGIRKNYQH-------WKW----GILLLGMLMI-CSGTEKLWVTVYYGVPVWKEATTTLFCASDAKAYDTEVHNVWATHACVPTDPSPQEVELKNVTENFNMWKNDMVEQMHEDIISLWDQSLKPCVKLTPLCVTLNCTDYANNATNIT--------------------------NWGKMEREEIKNCSFNVTTNIRDKIKKEYALFYSLDIVPIDED---------DNTSYRLISCNTSVLTQACPKVSFEPIPIHYCAPAGFAILKCNDKKFNGKGQCNNVSTVQCTHGIRPVVSTQLLLNGSLAEDEVVIRSDNFTDNAKTIVVQLNETVKINCIRPNNNTRKGIHI--GPGRSFYATGDIIGNIRQAHCNISRAEWNKTLEQIVQKLREEKQFQ-------NKTIKFD-NSSGGDPEIVTHSFNCGGEFFYCNTTKLFNSTWPVNS--------TGNSTEEKENITLPCRIKQIINMWQEVGKAMYAPPIKGQIRCSSNITGLLLTRDGG-------ATNNTTEIFRPGGGNMKDNWRSELYKYKVVKIEPLGVAPTKAKRRVVQREKRAVG-FGALFLGFLGAAGSTMGAASVTLTVQARQLLSGIVQQQNDLLRAIEAQQHLLQLTVWGIKQLQARVLAVERYLKDQQLLGIWGCSGKLICTTAVPWNTSWSNKSLDMIWQNMTWMQWEKEIDNYTDLIYRLIEKSQNQQEKNEQELLELDKWASLWSWFDITNWLWYIKIFVMIVGGLIGLRIVFAVLSIVNRVRQGYSPLSFQTRLPTQRGPDRPEGIEGEGGERDRDTSVRLVDGFLALIWDDLRSLCLFSYHRLRDLLLIVARTVELLGR-------RGWEILKYLWNLLQYWSQEIKNSAISLLNATAIAVGEGTDRVIEVVQRVFRAFIHIPRRIRQGFERALL
>B.-.-.Pat12day1clone7.KT452269
MRVTGIRKNYQH-------WKW----GILLLGMLMI-CSGTEKLWVTVYYGVPVWKEATTTLFCASDAKAYDTEVHNVWATHACVPTDPSPQEVELKNVTENFNMWKNDMVEQMHEDIISLWDQSLKPCVKLTPLCVTLNCTDYTKNATNT---------------------------TNKIMEGGEIKNCSFNVTTNIRDKIKKEYALFYSLDIVPIDED---------DNTSYRLISCNTSVLTQACPKVSFEPIPIHYCAPAGFAILKCNDKKFNGKGQCNNVSTVQCTHGIRPVVSTQLLLNGSLAEDEVVIRSDNFTDNAKTIIVQLNETVKINCIRPNNNTRKGIHI--GPGRSFYATGDIIGDIRQTHCNISRAEWNKTLEQIVKKLREDKQFQ-------NKTIKFS-NSSGGDPEIVTHSFNCGGEFFYCNTTKLFNSTWPVNS--------TGNSTEEKENITLPCRIKQIINMWQEVGKAMYAPPIKGQIRCSSNITGLLLTRDGG-------ATNNTTEIFRPGGGNMRDNWRSELYKYKVVKIEPLGVAPTKAKRRVVQREKRAVG-FGAMFLGFLGAAGSTMGAASVTLTVQARQLLSGIVQQQNDLLRAIEAQQHLLQLTVWGIKQLQARVLAVERYLKDQQLLGIWGCSGKLICTTTVPWNTSWSNKSLDMIWQNMTWMQWEKEIDNYTDLIYSLIEKSQNQQEKNEQELLELDKWASLWSWFDITNWLWYIKIFIMIVGGLIGLRIIFAVLSIVNRVRQGYSPLSFQTRLPTQRGPDRPEGIEGEGGERDRDTSVRLVDGFLALIWDDLRSLCLFSYHRLRDLLLIVARTVELLGR-------RGWEILKYLWNLLQYWSQEIKNSAISLLNATAIAVGEGTDRVIEVVQRIFRAFIHIPRRIRQGFERALL
>B.-.-.Pat12day1clone8.KT452270
MRVTGIRKNYQH-------WKW----GILLLGMLMI-CSGTEKLWVTVYYGVPVWKEATTTLFCASDAKAYDTEVHNIWATHACVPTDPSPQEVELKNVTENFNMWKNDMVEQMHEDIISLWDQSLKPCVKLTPLCVTLNCTDYTKNATNT---------------------------TNKIMEGGEIKNCSFNVTTNIRDKIKKEYALFYSLDIVPIDED---------DNTSYRLISCNTSVLTQACPKVSFEPIPIHYCAPAGFAILKCNDKKFNGKGQCNNVSTVQCTHGIRPVVSTQLLLNGSLAEDEVVIRSDNFTDNAKTIIVQLNETVKINCTRPNNNTRKGIHI--GPGRSFYATGEIIGDIRQAHCNISGKKWHKTLEQVVQKLREDKQFQ-------NKTIKFS-NSSGGDPEIVTHSFNCGGEFFYCNTTKLFNSTWPVNS--------TGTSTEEEKNITLPCRIKQIINMWQEVGKAMYAPPIKGQIRCSSNITGLLLTRDGG-------ATNNTTEIFRPGGGNMKDNWRSELYKYKVVKIEPLGVAPTKAKRRVVQREKRAVG-FGALFLGFLGAAGSTMGAASVTLTVQARQLLSGIVQQQNDLLRAIEAQQHLLQLTVWGIKQLQARVLAVERYLKDQQLLGIWGCSGKLICTTTVPWNASWSNKSLEMIWQNMTWMQWEKEIDNYTDLIYRLIEKSQNQQEKNEQELLELDKWASLWSWFDITNWLWYIKIFIMIVGGLIGLRIVFAVLSIVNRVRQGYSPLSFQSRLPAQRGPDRPEGIEGEGGERDRDTSVRLVDGFLALIWDDLRSLCLFSYHRLRDLLLIVARTVELLGR-------GGWEILKYLWNLLQYWSQEIKNSAISLLNATAIAVGEGTDRVIEVVQRVFRAFIHIPRRIRQGFERALL
>B.-.-.Pat12day1clone9.KT452271
MRVTGIRKNYQH-------WKW----GILLLGMLMI-CSGTEKLWVTVYYGVPVWKEATTTLFCASDAKAYDTEVHNVWATHACVPTDPSPQEVELKNVTENFNMWKNDMVEQMHEDIISLWDQSLKPCVKLTPLCVTLNCTDYTKNATNT---------------------------TNKIMEGGEIKNCSFNVTTNIRDKIKKEYALFYSLDIVPIDN---------NDNTSYRLISCNTSVLTQTCPKVSFEPIPIHYCAPAGFAILKCNDKKFNGKGQCNNVSTVQCTHGIRPVVSTQLLLNGNLAEDEVVIRSDNFTDNAKTIIVQLNETVKINCTRPNNNTRKGIHI--GPGRSFYATGDIIGDIRQAHCNISRAEWNKTLEQIVQKLREDKQFQ-------NKTIKFS-NSSGGDPEIVTHSFNCGGEFFYCNTTKLFNSTWPVNS--------TGNSTEEEENITLPCRIKQIINMWQEVGKAMYAPPIKGQIRCLSNITGLLLTRDGG-------ATNNTTEIFRPGGGNMKDNWRSELYKYKVVKIEPLGVAPTKAKRRVVQREKRAVG-FGAMFLGFLGAAGSTMGAASVTLTVQARQLLSGIVQQQNDLLRAIEAQQHLLQLTVWGIKQLQARVLAVERYLKDQQLLGIWGCSGKLICTTTVPWNTSWSNKSLDMIWQNMTWMQWEKEIDNYTDLIYSLIEKSQNQQEKNEQELLELDKWASLWSWFDITNWLWYIKIFIMIVGGLIGLRIVFAVLSIVNRVRQGYSPLSFQTRLPAQRGPDRPEGIEGEGGERDRDTSVRLVDGFLALIWDDLRSLCLFSYHRLRDLLLIVARTVELLGR-------RGWEILKYLWNLLQYWSQEIKNSAISLLNATAIAVGEGTDGVIEIFQRIFRAFIHIPRRIRQGFERALL
>B.-.-.Pat12day1clone10.KT452272
MRVTGIRKNYQH-------WKW----GILLLGMLMI-CSGTEKLWVTVYYGVPVWKEATTTLFCASDAKAYDTEVHNVWATHACVPTDPSPQEVELKNVTENFNMWKNDMVEQMHEDIISLWDQSLKPCVKLTPLCVTLNCTDYTKNATNT---------------------------TNKIMEGGEIKNCSFNVTTNIRDKIKKEYALFYSLDIVPIDED---------DNTSYRLISCNTSVLTQACPKVSFEPIPIHYCAPAGFAILKCNDKKFNGKGQCNNVSTVQCTHGIRPVVSTQLLLNGSLAEDEVVIRSDNFTDNAKTIIVQLNETVKINCIRPNNNTRKGIHI--GPGRSFYATGDIIGDIRQAHCNISRAEWNKTLEQIVQKLREDKQFQ-------NKTIKFS-NSSGGDPEIVTHSFNCGGEFFYCNTTKLFNSTWPVNS--------TGNSTEEEKNITLPCRIKQIINMWQEVGKAMYAPPIKGQIRCSSNITGLLLTRDGG-------ATNNTTEIFRPGGGNMKDNWRSELYKYKVVKIEPLGVAPTKAKRRVVQREKRAVG-LGAMFLGFLGAAGSTMGAASVTLTVQARQLLSGIVQQQNDLLRAIEAQQHLLQLTVWGIKQLQARVLAVERYLKDQQLLGIWGCSGKLICTTTVPWNASWSNKSQEMIWQNMTWMQWEKEIDNYTDLIYSLIEKSQNQQEKNEQELLELDKWASLWSWFDITNWLWYIKIFIMIVGGLIGLRIVFAVLSIVNRVRQGYSPLSFQTRLPAQRGPDRPEGIEGEGGERDRDTSVRLVDGFLALIWDDLRSLCLFSYHRLRDLLLIVARTVELLGR-------RGWEILKYLWNLLQYWSQEIKNSAISLLNATAIAVGEGTDRVIEVVQRVFRAFIHIPRRIRQGFERALL
>B.-.-.Pat12day1clone11.KT452273
MRVTGIRKNYQH-------WKW----GILLLGMLMI-CSGTEKLWVTVYYGVPVWKEATTTLFCASDAKAYDTEVHNVWATHACVPTDPSPQEVELKNVTENFNMWKNDMVEQMHEDIISLWDQSLKPCVKLTPLCVTLNCTDYVKNATNTT------------------------NNGWKIMEKGEIKNCSFNVTTDIRDKIKKEYALFYSLDIVPIDN-------NNNGNTSYRLIRCNTSVLTQACPKVSFEPIPIHYCAPAGFAILKCNDKKFNGKGQCNNVSTVQCTHGIRPVVSTQLLLNGSLAEDEVVIRSDNFTDNAKTIIVQLNETVKINCIRPNNNTRKGIHI--GPGRSFYATGDIIGNIRQAHCNISRAEWNKTLEQIVQKLREDKQFQ-------NKAIKFD-NSSGGDPEIVTHSFNCGGEFFYCNTTKLFNSTWPVNS--------TGNSTEEKENITLPCRIKQIINMWQEVGKAMYAPPIKGQIRCSSNITGLLLTRDGG-------ATNNTTEIFRPGGGNMKDNWRSELYKYKVVKIEPLGVAPTKAKRRVVQREKRAVG-FGALFLGFLGAAGSTMGAASVTLTVQARQLLSGIVQQQNDLLRAIEAQQHLLQLTVWGIKQLQARVLAVERYLKDQQLLGIWGCSGKLICTTAVPWNTSWSNKSLDMIWQNMTWMQWEKEIDNYTDLIYRLIEKSQNQQEKNEQELLELDKWASLWSWFDITNWLWYIKIFIMIVGGLIGLRIVFAVLSIVNRVRQGYSPLSFQTRLPAQRGPDRPEGIEGEGGERDRDTSVRLADGFLALIWDDLRSLCLFSYHRLRDLLLIVARTVELLGR-------RGWEILKYLWNLLQYWSQEIKNSAISLLNATAIAVGEGTDRVIEVVQRVFRAFIHIPRRIRQGFERALL
>B.-.-.Pat12day1clone12.KT452274
MRVTGIRKNYQH-------WKW----GILLLGMLMI-CSGTEKLWVTVYYGVPVWKEATTTLFCASDAKAYDTEVHNVWATHACVPTDPSPQEVELKNVTENFNMWKNDMVEQMHEDIISLWDQSLKPCVKLTPLCVTLNCTDYTKNATNT---------------------------TNKIMEGGEIKNCSFNVTTNIRDKIKKEYALFYSLDIVPIDED---------DNTSYRLISCNTSVLTQACPKVSFEPIPIHYCAPAGFAILKCNDKKFNGKGQCNNVSTVQCTHGIRPVVSTQLLLNGSLAEDEVVIRSDNFTDNAKTIIVQLNETVKINCIRPNNNTRKGIHI--GPGRSFYATGDIIGDIRQAHCNISRAEWNKTLEQIVQKLREDKQFQ-------NKTIKFS-NSSGGDPEIVTHSFNCGGEFFYCNTTKLFNSTWPVNS--------TGNSTEEEKNITLPCRIKQIINMWQEVGKAMYAPPIKGQIKCSSNITGLLLTRDGG-------ATNNTTEIFRPGGGNMKDNWRSELYKYKVVKIEPLGVAPTKAKRRVVQREKRAVG-FGALFLGFLGAAGSTMGAASVTLTVQARQLLSGIVQQQNDLLRAIEAQQHLLQLTVWGIKQLQARVLAVERYLKDQQLLGIWGCSGKLICTTAVPWNTSWSNKSLDMIWQNMTWMQWEKEIDNYTDLIYRLIEKSQNQQEKNEQELLELDKWASLWSWFDITNWLWYIKIFIMIVGGLIGLRIVFAVLSIVNRVRQGYSPLSFQTRLPAQRGPDRPEGIEGEGGERDRDTSVRLVDGFLALIWDDLRSLCLFSYHRLRDLLLIVARTVELLGR-------RGWEILKYLWNLLQYWSQEIKNSAISLLNATAIAVGEGTDRVIEVVQRVFRAFIHIPRRIRQGFERALL
>B.-.-.Pat13day1clone1.KT452311
MRVMGIRRNCQH------LWKWGTM-LTMLLGILMI-CNTAGNLWVTVYYGVPVWKDATTTLFCASDAKAYDTEVHNVWATHACVPTDPNPQEIALENITEDFDMWKNNMVEQMHEDIISLWDQSLKPCVKLTPLCVTLLCTDLKNATTSNRNQTQS------------------NSSNGTPTEGGEMKNCSFNVTTNIGDKVKKDYALFYTLDITKIGSEGNNN--SQSNYTSYRLTSCNTSIITQACPKISFEPIPIHYCAPAGFAILKCRDPKFSGSGPCKNVSSVQCTHGIKPVVSTQLLLNGSLAKEDVVIRSANFSNNAKIIMVHLNETVNITCTRPNNNTRKSIPV--GPGSSFYATGDIIGDIRQAYCNISRERWNNTLKLIVRKLNE--QFNNQSNEQNNKTIIFK-EPSGGDPEIVLHSFNCGGEFFYCNTTKLFNSTWSNSSELINGTELTMNGTGEHENITLPCRIKQIVNMWQEVGKAMYAPPIRGQILCTSNITGLILTRDGG-----NVSESNGTEIFRPGGGDMRDNWRSELYKYKVIRIEPLGIAPTKAKRRVVQREKRAVG-FGAMFLGFLGAAGSTMGAASVTLTVQARLLLSGIVQQQNNLLRAIEAQQHLLQLTVWGIKQLQARVLALERYLKDQQLLGIWGCSGKLICTTAVPWNASWSNISYDNIWGNMTWMQWEKEIDNYTGLIYTLLEESQHQQEKNELELLELDKWASLWNWFDISNWLWYIRIFIMIVGGLVGLRIVFTVFSIVNRVRQGYSPLSFQTHRPAPRGPDRPGGIEEEGGERDRDTSGPLVDGFLAIIWVDLRSLFLFSYHRLRDLLLIVTRTVGLLGR-------RGWEILKYWWNLLQYWIQELKNSAVSLFNATAIAVAEGTDRILEVVQRGFRAILHIPTRIRQGLERALL
>B.-.-.Pat13day1clone2.KT452312
MRVMGIRRNCQH------LWKWGTM-LTMLLGILMI-CNTAGNLWVTVYYGVPVWKDATTTLFCASDAKAYDTEVHNVWATHACVPTDPNPQEIALENITEDFNMWKNNMVEQMHEDIISLWDQSLKPCVKLTPLCVTLLCTDLRNATNTTATTNGSNQAHS-------------NSSNGTPTEGGEMKNCSFNVTTNIGDKVKKDYALFYTLDITKIGSEDNNN--SQSNYTSYRLTSCNTSIITQACPKISFEPIPIHYCAPAGFAILKCRDPKFSGSGPCKNVSSVQCTHGIRPVVSTQLLLNGSLAKEDVVIRSANFSNNAKIIMVHLNETVNITCTRPNNNTRKGIPV--GPGSSFYATGDIIGDIRQAHCNISREKWNNTLKLIVRKLNE--QFNNQSNGQTNKTIIFD-TPIGGDPEIVLHSFNCGGEFFYCNTTKLFNSTWTNSSELINGTELRMTNTRENENITLPCRIKQIVNMWQEVGKAMYAPPIRGQILCTSNITGLILTRDGG-------DDGSNNETFRPAGGDMRDNWRSELYKYKVIRIEPLGIAPTKAKRRVVQREKRAVG-FGAMFLGFLGAAGSTMGAASVTLTVQARLLLSGIVQQQNNLLRAIEAQQHLLQLTVWGIKQLQARVLALERYLKDQQLLGIWGCSGKLICTTAVPWNASWSNKSYDNIWGNMTWMQWEKEIDDYTGLIYTLLEESQHQQEKNELELLELDKWASLWNWFDISNWLWYIRIFIMIVGGLVGLRIVFTVFSIVNRVRQGYSPLSFQTHRPAPRGPDRPGGIEEEGGERDRDTSGPLVDGCLAIIWVDLRSLFLFSYHRLRDLLLIVTRTVGLLGR-------RGWEILKYWWNLLQYWIQELKNSAVSLFNATAIAVAEGTDRILEVVQRGFGAILHIPTRIRQGLERALL
>B.-.-.Pat13day1clone3.KT452313
MRVMGIRRNCQH------LWKWGTM-LTMLLGILMI-CNTAGNLWVTVYYGVPVWKDATTTLFCASDAKAYDTEVHNVWATHACVPTDPNPQEIALENITEDFDMWKNNMVEQMHEDIISLWDQSLKPCVKLTPLCVTLLCTDLKNATTSSKNQTQS------------------NSSNGTPAEGGEMKNCSFNVTTNIGDKVKKDYALFYTLDITKIGSEGNNN--SQSNYTSYRLTSCNTSIITQACPKISFEPIPIHYCAPAGFAILKCRDPKFSGSGPCKNVSSVQCTHGIRPVVSTQLLLNGSLAKGDVMIRSANFSNNAKIIMVHLNETVNITCTRPNNNTRKSIPV--GPGSSFYATGDIIGDIRQAHCNISRAKWNRTLELIVKKLNE--QFNNQSNKQTNKTIIFD-TPIGGDPEIVLHSFNCGGEFFYCNTTKLFNSTWTNSSELINGAELRMNSTGKDANITLPCRIKQIVNMWQEVGKAMYAPPIRGQILCTSNITGLILTRDGG-----NVSESNGTEIFRPGGGDMRDNWRSELYKYKVIRIEPLGIAPTKAKRRVVQREKRAVG-FGAMFLGFLGAAGSTMGAASVTLTVQARLLLSGIVQQQNNLLRAIEAQQHLLQLTVWGIKQLQARVLALERYLKDQQLLGIWGCSGKLICTTAVPWNASWSNISYDNIWGNMTWMQWEKEIDNYTGLIYTLLEESQHQQEKNEQELLELDKWASLWNWFDISNWLWYIRIFIMIVGGLVGLRIVFTVFSIVNRVRQGYSPLSFQTHRPAPRGPDRPGGIEEEGGERDRDTSGPLVDGFLAIIWVDLRSLFLFSYHRMRDLLLIVTRTVGLLGR-------RGWEILKYWWNLLQYWIQELKNSAVSLFNATAIAVAEGTDRILEVVQRGFRAILHIPTRIRQGLERALL
>B.-.-.Pat13day1clone4.KT452314
MRVMGIRRNCQH------LWKWGTM-LTMLLGILMI-CNTAGNLWVTVYYGVPVWKDAITTLFCASDAKAYDTEVHNVWATHACVPTDPNPQEIALENITEDFNMWKNNMVEQMHEDIISLWDQSLKPCVKLTPLCVTLLCTDLRNATNTTATTNGSNQAHS-------------NSSNGTPTEGGEMKNCSFNVTTNIGDKVKKDYALFYTLDITKIGSEDNNN--SQSNYTSYRLTSCNTSIITQACPKISFEPIPIHYCAPAGFAILKCRDPKFSGSGPCKNVSSVQCTHGIRPVVSTQLLLNGSLAKEDVMIRSANFSDNAKIIMVHLNETVNITCTRPNNNTRKSIPV--GPGSSFYATGDIIGDIRQAHCNISRGRWNNTLKLIVRKLNE--QFNNQSNEQNNKTIIFK-EPSGGDPEIVLHSFNCGGEFFYCNTTKLFNSTWSNSSELINGTELTMNGTGEHENITLPCRIKQIVNMWQEVGKAMYAPPIRGQILCTSNITGLILTRDGG-----NVSESNGTEIFRPGGGDMRDNWRSELYKYKVIRIEPLGIAPTKAKRRVVQREKRAVG-FGAMFLGFLGAAGSTMGAASVTLTVQARLLLSGIVQQQNNLLRAIEAQQHLLQLTVWGIKQLQARVLALERYLKDQQLLGMWGCSGKLICTTAVPWNASWSNISYDNIWGNMTWMQWEKEIDNYTGLIYTLLEESQHQQEKNELELLELDKWASLWNWFDISNWLWYIRIFIMIVGGLVGLRIVFTVFSIVNRVRQGYSPLSFQTHRPAPRGPDRPGGIEEEGGERDRDTSGPLVDGFLAIIWVDLRSLFLFSYHRLRDLLLIVTRTVGLLGR-------RGWEILKYWWNLLQYWIQELKNSAVSLFNATAIAVAEGTDRILEVVQRGFRAILHIPTRIRQGLERALL
>B.-.-.Pat13day1clone5.KT452315
MRVMGIRRNCQH------LWKWGTM-LTMLLGILMI-CNTAGNLWVTVYYGVPVWKDAITTLFCASDAKAYDTEVHNVWATHACVPTDPNPQEIALENITEDFNMWKNNMVEQMHEDIISLWDQSLKPCVKLTPLCVTLHCTELRNNTNTSTPVTT-------------------KNDTGKPMEGGEMKNCSFNVTTNIGDKVKKDYALFYTLDITKIGSEDNNN--SQSNYTSYRLTSCNTSIITQACPKISFEPIPIHYCAPAGFAILKCRDPKFSGSGPCKNVSSVQCTHGIRPVVSTQLLLNGSLAKEDVMIRSANFSDNAKIIMVHLNETVNITCTRPNNNTRKSIPV--GPGSSFYATGDIIGDIRQAHCNISRKEWNRTLELIVKKLNE--QFNNQSNKQTNKTIIFD-TPIGGDPEIVLHSFNCGGEFFYCNTTKLFNSSWSNSSELINGTELRMNGTGKDANITLPCRIKQIVNMWQEVGKAMYAPPIRGQILCTSNITGLILTRDGG-----NVSESNGTEIFRPAGGDMRDNWRSELYKYKVIRIEPLGIAPTKAKRRVVQREKRAVG-FGAMFLGFLGAAGSTMGAASVTLTVQARLLLSGIVQQQNNLLRAIEAQQHLLQLTVWGIKQLQARVLALERYLKDQQLLGIWGCSGKLICTTAVPWNASWSNISYDNIWGNMTWMQWEKEIDNYTGLIYTLLEESQHQQEKNELELLELDKWASLWNWFDISNWLWYIRIFIMIVGGLVGLRIVFTVFSIVNRVRQGYSPLSFQTHRPAPRGPDRPGGIEEEGGERDRDTSGPLVDGCLAIIWVDLRSLFLFSYHRLRDLLLIVTRTVGLLGR-------RGWEILKYWWNLLQYWIQELKNSAVSLFNATAIAVAEGTDRILEVVQRGFRAILHIPTRIRQGLERALL
>B.-.-.Pat13day1clone7.KT452317
MRVMGIRRNCQH------LWKWGTM-LTMLLGILMI-CNTAGNLWVTVYYGVPVWKDATTTLFCASDAKAYDTEVHNVWATHACVPTDPNPQEIALENITEDFNMWKNNMVEQMHEDIISLWDQSLKPCVKLTPLCVTLLCTDLKNATTSNRNQTQS------------------NSSNGTPTEGGEMKNCSFNVTTNIGDKVKKDYALFYTLDITKIGSEGNNN--SQSNYTSYRLTSCNTSIITQACPKISFEPIPIHYCAPAGFAILKCRDPKFSGSGPCKNVSSVQCTHGIRPVVSTQLLLNGSLAKEDVMIRSANFSDNAKIIMVHLNETVNITCTRPNNNTRKSIPV--GPGSSFYATGDIIGDIRQAHCNISRGRWNNTLKLIVRKLNE--QFNNQSNEQNNKTIIFK-EPSGGDPEIVLHSFNCGGEFFYCNTTKLFNSTWSNSSELINGTELRMNSTGKDANITLPCRIKQIVNMWQEVGKAMYAPPIRGQILCTSNITGLILTRDGG-------DDGSNNETFRPAGGDMRDNWRSELYKYKVIRIEPLGIAPTKAKRRVVQREKRAVG-FGAMFLGFLGAAGSTMGAASVTLTVQARLLLSGIVQQQNNLLRAIEAQQHLLQLTVWGIKQLQARVLAVERYLKDQQLLGIWGCSGKLICTTAVPWNASWSNISYDNIWGNMTWMQWEKEIDNYTGLIYTLLEESQHQQEKNELELLELDKWASLWNWFDISNWLWYIRIFIMMVGGLVGLRIVFTVFSIVNRVRQGYSPLSFQTHRPAPRGPDRPGGIEEEGGERDRDTSGPLVDGFLAIIWVDLRSLFLFSYHRLRDLLLIVTRTVGLLGR-------RGWEILKYWWNLLQYWIQELKNSAVSLFNATAIAVAEGTDRILEVVQRGFRVILHIPTRIRQGLERALL
>B.-.-.Pat13day1clone8.KT452318
MRVMGIRRNCQH------LWKWGTM-LTMLLGILMI-CNTAGNLWVTVYYGVPVWKDAITTLFCASDAKAYDTEVHNVWASHACVPTDPNPQEIALENITEDFNMWKNNMVEQMHEDIISLWDQSLKPCVKLTPLCVTLLCTDLKNATTKGNNQT--------------------LNISMGAMGEGEMKNCSFNVTTNIGDKVKKDYALFYTLDITKIDNGGSA---NASNYTSYRLTSCNTSIITQACPKISFEPIPIHYCAPAGFAILKCRDPKFSGSGPCKNVSSVQCTHGIRPVVSTQLLLNGSLAKEDVVIRSANFSNNAKIIMVHLNGTVNITCTRPNNNTRKSIPV--GPGSSFYATGDIIGDIRQAHCNISRAKWNITLKQIVRKLNE--QFNNQSNKQTNKTIIFK-EPSGGDPEIVLHSFNCGGEFFYCNTTKLFNSSWSNSSELINGTELTMNGTGEHENITLPCRIKQIVNMWQEVGKAMYAPPIRGQILCTSNITGLILTRDGG-----NVSESNGTEIFRPGGGDMRDNWRSELYKYKVIRIEPLGIAPTKAKRRVVQREKRAVG-FGAMFLGFLGAAGSTMGAASVTLTVQARLLLSGIVQQQNNLLRAIEAQQHLLQLTVWGIKQLQARVLALERYLKDQQLLGIWGCSGKLICTTAVPWNASWSNISYDNIWGNMTWMQWEKEIDNYTGLIYTLLEESQHQQEKNELELLELDKWASLWNWFDISNWLWYIRIFIMIVGGLVGLRIVFTVFSIVNRVRQGYSPLSFQTHRPAPRGPDRPGGIEEEGGERDRDTSGPLVDGFLAIIWVDLRSLFLFNYHRLRDLLLIVTRTVGLLGR-------RGWEILKYWWNLLQYWIQELKNSAVSLFNATAIAVAEGTDRILEVVQRGFRAILHIPTRIRQGLERALL
>B.-.-.Pat13day1clone9.KT452319
MRVMGIRRNCPH------LWKWGTM-LTMLLGILMI-CNTAGNLWVTVYYGVPVWKDAITTLFCASDAKAYDTEVHNVWATHACVPTDPNPQEIALENITEDFNMWKNNMVEQMHEDIISLWDQSLKPCVKLTPLCVTLLCTDLKNATTSNRNQTQS------------------NSSNGTPTEGGEMKNCSFNVTTNIGDKVKKDYALFYTLDITKIGSEGNNN--SQSNYTSYRLTSCNTSIITQACPKISFEPIPIHYCAPAGFAILKCRDPKFSGSGPCKNVSSVQCTHGIRPVVSTQLLLNGSLAKEDVMIRSANFSNNAKIIMVHLNETVNITCTRPNNNTRKSIPV--GPGSSFYATGDIIGDIRQAHCNISRQRWNNTLKLIVKKLNE--QFNLTQT---NKTITFK-EPSGGDPEIVLHSFNCGGEFFYCNTTKLFNSTWSNSSELINGTELTINGTGKNENITLPCRIKQIVNMWQEVGKAMYAPPIRGQILCTSNITGLILTRDGG-----NVSESNGTEIFRPGGGDMRDNWRSELYKYKVIRIEPLGIAPTKAKRRVVQREKRAVG-FGAMFLGFLGAAGSTMGAASVTLTVQARLLLSGIVQQQNNLLRAIEAQQHLLQLTVWGIKQLQARVLALERYLKDQQLLGIWGCSGKLICTTAVPWNASWSNRTYDNIWENMTWMQWEKEIDNYTGLIYTLLEESQHQQEKNELELLELDKWASLWNWFDISNWLWYIRIFIMIVGGLVGLRIVFTVFSIVNRVRQGYSPLSFQTHRPAPRGPDRPGGIEEEGGERDRDTSGPLVDGFLAIIWVDLRSLFLFSYHRLRDLLLIVTRTVGLLGR-------RGWEILKYWWNLLQYWIQELKDSAVSLFNATAIAVAEGTDRILEVVQRGFRAILHIPTRIRQGLERALL
>B.-.-.Pat13day1clone10.KT452320
MRMMGIRRNCQH------LWKWGTM-LTMLLGILMI-CNTAGNLWVTVYYGVPVWKDATTTLFCASDAKAYDTEVHNVWATHACVPTDPNPQEIALENITEDFNMWKNNMVEQMHEDIISLWDQSLKPCVKLTPLCVTLLCTDLKNATTNGSNLTHQ------------------NTSNGKLTEGGEMKNCSFNVTTNIGDKVKKDYALFYTLDITKIGSEDNNN--SQSNYTSYRLTSCNTSIITQACPKISFEPIPIHYCAPAGFAILKCRDPKFSGSGPCKNVSSVQCTHGIRPVVSTQLLLNGSLAKEDVMIRSANFSDNAKIIMVHLNETVNITCTRPNNNTRKSIPV--GPGSSFYATGDIIGDIRQAHCNISRGRWNNTLKLIVRKLNE--QFNNQSNEQNNKTIIFK-EPSGGDPEIVLHSFNCGGEFFYCNTTKLFNSTWSNSSELINGTELTMNGTGEHENITLPCRIKQIVNMWQEVGKAMYAPPIRGQILCTSNITGLILTRDGG-----NVSESNGTEIFRPGGGDMRDNWRSELYKYKVIRIEPLGIAPTKAKRRVVQREKRAVG-FGAMFLGFLGAAGSTMGAASVTLTVQARLLLSGIVQQQNNLLRAIEAQQHLLQLTVWGIKQLQARVLALERYLKDQQLLGIWGCSGKLICTTAVPWNASWSNISYDNIWGNMTWMQWEKEIDNYTGLIYTLLEESQHQQEKNELELLELDKWASLWNWFDISNWLWYIRIFIMIVGGLVGLRIVFTVFSIVNRVRQGYSPLSFQTHRPAPRGPDRSGGIEEEGGERDRDTSGPLVDGFLAIIWVDLRSLFLFSYHRLRDLLLIVTRTVGLLGR-------RGWEILKYWWNLLQYWIQELKNSAVSLFNATAIAVAEGTDRILEVAQRGFRAILHIPTRIRQGLERALL
>B.-.-.Pat13day1clone11.KT452321
MRVMGIRRNCQH------LWKWGTM-LTMLLGILMI-CNTAGNLWVTVYYGVPVWKDAITTLFCASDAKAYDTEVHNVWATHACVPTDPNPQEIALENITEDFNMWKNNMVEQMHEDIISLWDQSLKPCVKLTPLCVTLLCTDLRNATNTTATTNGSNQAHS-------------NSSNGTPTEGGEMKNCSFNVTTNIGDKVKKDYALFYTLDITKIGSEDNNN--SQSNYTSYRLTSCNTSIITQACPKISFEPIPIHYCAPAGFAILKCRDPKFSGSGPCKNVSSVQCTHGIRPVVSTQLLLNGSLAKEDVMIRSANFSDNAKIIMVHLNETVNITCTRPNNNTRKSIPV--GPGSSFYATGDIIGDIRQAHCNISRGRWNNTLKLIVRKLNE--QFNNQSNEQNNKTIIFK-EPSGGDPEIVLHSFNCGGEFFYCNTTKLFNSTWSNSSELINGTELTMNGTGEHENITLPCRIKQIVNMWQEVGKAMYAPPIRGQILCTSNITGLILTRDGG-----NVSESNGTEIFRPGGGDMRDNWRSELYKYKVIRIEPLGIAPTKAKRRVVQREKRAVG-FGAMFLGFLGAAGSTMGAASVTLTVQARLLLSGIVQQQNNLLRAIEAQQHLLQLTVWGIKQLQARVLALERYLKDQQLLGIWGCPGKLICTTAVPWNASWSNISYGNIWGNMTWMQWEKEIDNYTGLIYTLLEESQHQQEKNELELLELDKWASLWNWFDISNWLWYIRIFIMIVGGLVGLRIVFTVFSIVNRVRQGYSPLSFQTHRPAPRGPDRPGGIEEEGGERDRDTSGPLVDGCLAIIWVDLRSLFLFSYHRLRDLLLIVTRTVGLLGR-------RGWEILKYWWNLLQYWIQELKNSAVSLFNATAIAVAEGTDRILEVVQRGFRAILHIPTRIRQGLERALL
>B.-.-.Pat13day1clone12.KT452322
MRVMGIRRNCQH------LWKWGTM-LTMLLGILMI-CNTAGNLWVTVYYGVPVWKDAITTLFCASDAKAYGTEVHNVWATHACVPTDPNPQEIALENITEDFNMWKNNMVEQMHEDIISLWDQSLKPCVKLTPLCVTLHCTELRNNTNTTNTSPPAAP----------------NNTTEKPMEGGEMKNCSFNVTTNIGDKVKKDYALFYTLDITKIGSEGNNN--NTSNYTSYRLTSCNTSIITQACPKISFEPIPIHYCAPAGFAILKCRDPKFSGSGPCKNVSSVQCTHGIRPVVSTQLLLNGSLAKEDVMIRSANFSNNAKIIMVHLNETVNITCTRPNNNTRKSIPV--GPGSSFYATGDIIGDIRQAHCNISRAKWNITLKQIVKKLNE--QFNLTQT---NKTIIFK-EPSGGDPEIVLHSFNCGGEFFYCNTTKLFNSSWSNSSELINGTELTMNNTRENENITLPCRIKQIVNMWQEVGKAMYAPPIRGQILCTSNITGLILTRDGG-----NVSESNGTEIFRPGGGDMRDNWRSELYKYKVIRIEPLGIAPTKAKRRVVQREKRAVG-FGAMFLGFLGAAGSTMGAASVTLTVQARLLLSGIVQQQNNLLRAIEAQQHLLQLTVWGIKQLQARVLAVERYLKDQQLLGIWGCSGKLICTTAVPWNASWSNKSYTEIWGNMTWMQWEKEIDNYTGLIYTLIEESQHQQEKNELELLELDKWASLWNWFDISNWLWYIRIFIMIVGGLVGLRIVFTVFSIVNRVRQGYSPLSFQTHRPAPRGPDRPGGIEEEGGERDRDTSGPLVDGFLAIIWVDLRSLFLFSYHRLRDLLLIVTRTVGLLGR-------RGWEILKYWWNLLQYWIQELKNSAVSLFNATAIAVAEGTDRILEVVQRGFRAILHIPTRIRQGLERALL
>B.-.-.Pat15day1clone1.KT452335
MRVKGIKKNCQR------LWTW----GMMLLGMWMI-CNATEQLWVTVYYGVPVWKEATTTLFCASDAKAYDTEVHNVWATHACVPTDPNPQEQKMVNVTENFNMWKNNMVDQMHEDIISLWDQSLKPCVKLTPLCVTLNCTDLSKNSTYLNE----------------------TVGKDNSSMWQDMKNCSFNVTTGRRNKMQKEYALFYKLDVVPIDD----------GNTSYTLITCNTSVVTQACPKVTFEPIPIHYCAPAGFAILKCNDNKFNGSGPCENVSTVQCTHGIRPVVSTQLLLNGSLAEEEVVIRSENFSNNAKSIIVQLKEPVVINCTRPNNNTRKSISF--GPGSTIYATGDIIGDIRQAHCTVSGEKWNNTLRQIAIKLRK--EYGE------NVTINFT-QHSGGDPEVILHTFNCGGEFFYCNTTRLFNSIWNNTEIEN-----TTTESNSNDNITLPCRIKQIINRWQEVGKAMYAPPISGQIKCSSNITGLILTRDGG-----NKTNETNIEVFRPEGGDMRNNWRSELYKYKVVRIEPLGVAPTRAKRRVVGREKRAVT-LGAMFLGFLGAAGSTMGAASMTLTVQARQLLSGIVQQQNNLLRAIEAQQHMLQLTVWGIKQLQARVLAVERYLKDQQLLGIWGCSGKLICTTAVPWNVSWSNKTYKDIWNNMTWIQWEKEIDNYTEVIYSLIEESQNQQENNEKELMELDQWASLWSWFDITKWLWYIKIFIMIVGGLVGLKIVFAVLSIVRKVRQGYSPLSLQTLLPAPRGPDGPEGIEEDGGERGRDTSRQSVNGSLVIIWDDLRSLCLFSYHRLRDLLLIVVRVVELLGR-------RGWEALKYWWSLLQYWGQELKNSAVSLLNATAIAVAEGTDRIIEVVQGIGRAILHIPRRIRQGLERALL
>B.-.-.Pat15day1clone4.KT452338
MRVKGIRKNCQR------LWTW----GTMLLGMWMI-CSATEQLWVTVYYGVPVWKEATTTLFCASDAKAYDTEVHNVWATHACVPTDPNPQEQKMENVTENFNMWKNNMVDQMHEDIISLWDQSLKPCVKLTPLCVTLNCTDLSKNSTYLNE----------------------TVGKDNSSMWQDMKNCSFNVTTGRRNKMQKEYALFYKLDVVPIDD----------GNTSYTLITCNTSVVTQACPKVTFEPIPIHYCAPAGFTILKCNDNKFNGSGPCENVSTVQCTHGIRPVVSTQLLLNGSLAEEEVVIRSENFSNNAKSIIVQLKEPVVINCTRPNNNTRKSISF--GPGSAIYATGDIIGDIRQAHCNVFEEKWNNTLRQIAKKLRE--EYN-------NATINFT-QHSGGDPEVILHTFNCGGEFFYCNTTKLFNSIWNKTEIDN-----NATESNSNSTITLPCRIKQIINRWQEVGKAMYAPPISGQIKCSSNITGLILTRDGGNNT--NGTRRNDIEVFRPEGGDMRHNWRSELYKYKVIRIEPLGIAPTRAKRRVVGREKRAVT-LGAMFLGFLGAAGSTMGAASMTLTVQARQLLSGIVQQQNNLLRAIEAQQHMLQLTVWGIKQLQARVLAVERYLKDQQLLGIWGCSGKLICTTAVPWNVSWSNKSYKDIWDNMTWIQWEKEIDNYTEEIYSLIEKSQNQQENNEKELMELDQWASLWSWFDLTKWLWYIKIFIMIVGGLVGLKIVFAVLSIVRRVRQGYSPLSLQTLLPAPRGPDGPEGIEEDGGERGRDTSRQLVNGSLVIIWDDLRSLCLFSYHRLRDLLLIVVRVVELLGR-------RGWEALKYWWNLLQYWSQELKNSAVSLLNATAIAVAEGTDRIIEVAQGIGRAILHIPRRIRQGLERALL
>B.-.-.Pat15day1clone5.KT452339
MRVKGIRKNCQR------LWTW----GTMLLGMWMI-CSATEQLWVTVYYGVPVWKEATTTLFCASDAKAYDTEVHNVWATHACVPTDPNPQEQKMVNVTENFNMWKNNMVDQMHEDIISLWDQSLKPCVKLTPLCVTLNCTDLGKNSTYLNE----------------------TVGKDNSSMWQDMKNCSFNVTTGRRNKMQKEYALFYKLDVVPTDD----------GNTSYTLITCNTSVVTQACPKVTFEPIPIHYCAPAGFAILKCNDNKFNGSGPCENVSTVQCTHGIRPVVSTQLLLNGSLAEDEIVIRSENFSNNAKSIIVQLKEPVVINCTRPNNNTRKSISF--GPGSTIYATGDIIGDIRQAHCTVSGEKWNNTLRQIAIKLRK--EYGE------NVTINFT-QHSGGDPEVILHTFNCGGEFFYCNTTRLFNSIWNNTEIEN-----TTTESNSNDNITLPCRIKQIINRWQEVGKAMYAPPISGQIKCSSNITGLILTRDGG-----NKTNETNIEVFRPEGGDMRNNWRSELYKYKVVRIEPLGVAPTRAKRRVVGREKRAVT-LGAMFLGFLGAAGSTMGAASMTLTVQARQLLSGIVQQQNNLLRAIEAQQHMLQLTVWGIKQLQARVLAVERYLKDQQLLGIWGCSGKLICTTAVPWNVSWSNKTYKDIWNNMTWIQWEKEIDNYTEVIYSLIEESQNQQENNEKELMELDQWASLWSWFDITKWLWYIKIFIMIVGGLVGLKIVFAVLSIVRKVRQGYSPLSLQTLLPAPRGPDGPEGIEEDGGERGRDTPRQLVNGSLVIIWDDLRSLCLFSYHRLRDLLLIVVRVVELLGR-------RGWEALKYWWSLLQYWSQELKNSAVSLLNATAIAVAEGTDRIIEVVQGIGRAILHIPRRIRQGLERALL
>B.-.-.Pat15day1clone6.KT452340
MRVKGIRKNCQR------LWTW----GMMLLGMWMI-CSATEQLWVTVYYGVPVWKEATTTLFCASDAKAYDTEVHNVWATHACVPTDPNPQEQEMKNVTEDFNMWKNNMVDQMHEDIISLWDQSLKPCVKLTPLCVTLNCADLNKTSTLN-------------------------ETKLNSSMWQDMKNCSFNVTTGRRNKMQTEYALFYKLDVVPMGH----------DNTSYTLITCNTSVVTQACPKVTFEPIPIHYCAPAGFAILKCNEKAFNGSGPCKNVSTVQCTHGIRPVVSTQLLLNGSLAEDEVVIRSENFSNNAKSIIVQLKDPVVINCTRPNNNTRKSISF--GPGSTIYATGDIIGDIRQAHCTVIEEKWNNTLRQIAKKLSE--KYN-------NATINFT-QHSGGDPEVILHTFNCGGEFFYCNTTRLFNSVWNNTEIEN-----NTTESNSNDTITLPCRIKQIINRWQEVGKAMYAPPISGQIRCLSNITGLILTRDGGNNTNGTGGNETNIEVFRPEGGDMRHNWGSELYKYKVIRIEPLGIAPTKAKRRVVGREKRAVT-LGAMFLGFLGAAGSTMGAASMTLTVQARQLLSGIVQQQNDLLRAIEAQQHMLQLTVWGIKQLQARVLAVERYLKDQQLLGIWGCSGKLICTTAVPWNVSWSNKSYKEIWENMTWIQWEKEIDNYTGVIYSLIEESQNQQENNEKELMELDQWASLWSWFDITKWLWYIKIFIMIVGGLVGLKIVFAVLSIVRRVRQGYSPLSLQTLLPAPRGPDGPEGIEEDGGERGRDTSRQLVNGSLVIIWDDLRSLCLFSYHRLRDLLLIVVRVVELLGR-------RGWEALKYWWSLLQYWSQELKNSAVSLLNATAIAVAEGTDRIIEVVQGIGRAILHIPRRIRQGLERALL
>B.-.-.Pat15day1clone7.KT452341
MRVKGIRKNCQR------LWTW----GMMLLGMWMI-CSATEQLWVTVYYGVPVWKEATTTLFCASDAKAYDTEVHNVWATHACVPTDPNPQEQEMKNVTEDFNMWKNNMVDQMHEDIISLWDQSLKPCVKLTPLCVTLNCTDLHKNSTNLNKTSTLS-----------------NETKLNSSMWQDMKNCSFNVTTGRRNKMQTEYALFYKLDVVPIDH----------DNTSYTLITCNTSVVTQACPKVTFEPIPIHYCAPAGFAILKCNDNKFNGSGPCTNVSTVQCTHGIRPVVSTQLLLNGSLAEEEIVIRSENFSNNAKSIIVQLKEPVVINCTRPNNNTRKSISF--GPGSTIYATGDIIGDIRQAHCTVIEEKWNNTLRQIAKKLSE--KYN-------NATINFT-QHSGGDPEVILHTFNCGGEFFYCNTTRLFNSIWNKTEIDS-----NATESNSNDTITLPCRIKQIINRWQEVGKAMYAPPISGQIRCLSNITGLILTRDGG-----NKTNETNIEVFRPEGGDMRHNWRSELYKYKVVRIEPLGIAPTRAKRRVVGREKRAVT-LGAMFLGFLGAAGSTMGAASMTLTVQARQLLSGIVQQQNNLLRAIEAQQHMLQLTVWGIKQLQARVLAVERYLKDQQLLGIWGCSGKLICTTAVPWNVSWSNKSYKEIWENMTWIQWEKEIDNYTGVIYSLIEESQNQQENNEKELMELDQWASLWSWFDITKWLWYIKIFIMIVGGLVGLKIVFAVLSIVRRVRQGYSPLSLQTLLPAPRGPDGPEGIEEDGGERGRDTSRQLVNGSLVIIWDDLRSLCLFSYHRLRDLLLIVVRVVELLGR-------RGWEALKYWWNLLQYWSQELKNSAVSLLNATAIAVAEGTDRIIEVAQGIGRAILHIPRRIRQGLERALL
>B.-.-.Pat19day1clone1.KT452359
MRVMGIKKNYQN------LWRW----GTLLLGMLMI-CSAAGNLWVTVYYGVPVWKEANTTLFCASDAKAISTEAHNVWATHACVPTDPSPQEVVLENVTENYNMWKNNMVEQMQEDVISLWDQSLKPCVKLTPLCVTLDCTNLNTTTNATT-----------------------TNSNGKTIKEGGMKNCSFNITTSMRSKMKKEHALFYTLDIVPIDR----------NETKYRLISCNTSVVTQACPKISFEPIPIHYCAPAGYAILKCNDKTFNGTGPCRNVSTVQCTHGIKPVVSTQLLLNGSLTEEQVVIRSENFTNNAKTIIVQLNESIVINCTRPNNNTRKGIHM--GPGKAFYTTGEIIGDIRQAHCNISGTKWNNTLKLIVEKLRE--QFGG------NKTIIFE-PPSGGDPEIVTHSFNCGGEFFYCNSTQLFNSTWNTTEG-------LNSTEGDDTTITLPCRIKQIINMWHKVGRAMYAPPIQGQIRCSSNITGLLLTRDGG------KNVSNISETFRPGGGNMKDNWRSELYKYKVVRIEPLGIAPTKAKRRVVQREKRAVG-MGALFLGFLGTAGSTMGAASLTLTVQARQLLSGIVQQQNDMLRAIEAQQHLLQLTVWGIKQLQARVLAVERYLKDQQLLGIWGCSGKLICTTAVPWNTSWSNRSYNEIWNNLTWMEWEREIDNYTDIIYTLIEKAQNQQEKNEQELLELDKWANLWNWFDITNWLWYIKIFIMIVAGLVGLRIVFAVLSIVNRVRQGYSPLSFQTHLLAQREPDRPEGIEEEGGERDRDRSEPLVNGLLAIIWVDLRSLFLSSYHRLRDLLLIVTRILELLGR-------RGWEILKYWWNLLQYWTQELKNSAVSLFNAIARAVAEGTDRVIEAVQRILRGIRHIPRRIRQGLERALL
>B.-.-.Pat19day1clone2.KT452360
MRVMGIKKNYQN------LWRW----GTLLLGMLMI-CSTAGNLWVTVYYGVPVWKEANTTLFCASDAKAISTEAHNVWATHACVPTDPSPQEVVLENVTENYNMWKNNMVEQMQEDVISLWDQSLKPCVKLTPLCVTLDCTNLNTTTNATT-----------------------TNSNGKIIEEGGMKNCSFNITTSMRSKMKKEHALFYTLDIVPIDK----------NETKYRLISCNTSVVTQACPKISFEPIPIHYCAPAGFAILKCNDKKFNGTGPCRNVSTVQCTHGIKPVVSTQLLLNGSLAEEEVVIRSENFTNNAKTIIVQLNESIVINCTRPNNNTRKGIHM--GPGKAFYTTGEIIGDIRQAHCNISGTKWNNTLKLIVEKLRE--QFGG------NKTIIFE-PPSGGDPEIVTHSFNCGGEFFYCNSTQLFNSTWNTTEG-------LNSTEGDDTTITLPCRIKQIINMWHKVGRAMYAPPIQGQIRCSSNITGLLLTRDGG------KNVSNISETFRPGGGNMKDNWRSELYKYKVVRIEPIGIAPTKAKRRVVQRDKRAVG-MGALFLGFLGTAGSTMGAASLTLTVQARQLLSGIVQQQNNVLRAIEAQQHLLQLTVWGIKQLQARVLAVERYLKDQQLLGIWGCSGKLICTTAVPWNTSWSNRSYNEIWDNMTWMEWEREIDNYTDIIYTLIEESQNQQEKNEQELLELGKWANLWNWFDITNWLWYIKIFIMIVAGLVGLRIVFAVLSIVNRVRQGYSPLSFQTHLLAQRGPDRPEGIEEEGGERDRDRSEPLVNGLLAIIWVDLRSLFLSSYHRLRDLLLIVTRTLELLGR-------RGWEILKYWWNLLQYWIQELKNSAVSLFNAIARAIAEGTDRVIEAVQRIFRGILHIPRRIRQGLERALL
>B.-.-.Pat19day1clone3.KT452361
MRVMGIKKNYQN------LWRW----GTLLLGMLMI-CSAAGNLWVTVYYGVPVWKEANTTLFCASDAKAYTTEAHNVWATHACVPTDPSPQEVVLENVTENYNMWKNNMVEQMQEDVISLWDQSLKPCVKLTPLCVTLNCTNLNTTTNATT-----------------------TNSTEKIIKEGGMKNCSFNITTSMRSKMKKEHALFYTLDLVPIDE----------NETKYRLISCNTSVVTQACPKISFEPIPIHYCAPAGFAILKCNDKKFNGTGPCRNVSTVQCTHGIKPVVSTQLLLNGSLAEEEVVIRSENFTNNAKTIIVQLNESIVINCTRPNNNTRKGIHM--GPGRAFYTTGGIIGDIRQAHCNISGTKWNNTLKLIVEKLRE--QFGG------NKTIIFE-PPSGGDPEIVTHSFNCGGEFFYCNSTQLFNSTWNTTDG-------LNSTEGNDTTITLPCRIKQIINMWQKVGRAMYAPPIQGQIRCSSNITGVLLTRDGG------KNVSNISETFRPGGGNMKDNWRSELYKYKVVRIEPLGIAPTKAKRRVVRREKRAVG-MGALFLGFLGAAGSTMGAATLTLTVQARQLLSGIVQQQNNLLRAIEAQQHLLQLTVWGIKQLQARVLAVERYLKDQQLLGIWGCSGKLICTTAVPWNTSWSNRSYNEIWDNMTWMEWEREIDNYTDIIYTLIEKSQNQQEKNEQELLELDKWASLWNWFDITNWLWYIKIFIMIVAGLVGLRIIFAVLSIVNRVRQGYSPLSFQTHLLAQREPDRPEGIEEEGGERDGDRSRPLVNGLLAIIWVDLRSLFLSSYHRLRDLLLIVTRTVELLGR-------RGWEVLKYWWNLLQYWIQELKNSAVSLFNAIARAVAEGTDRVIEAVQRILRGIRHIPRRIRQGLERALL
>B.-.-.Pat19day1clone4.KT452362
MRVMGIKKNYQN------LWRW----GTLLLGMLMI-CSAAGNLWVTVYYGVPVWKEANTTLFCASDAKAISTEAHNVWATHACVPTDPSPQEVVLENVTENYNMWKNNMVEQMQEDVISLWDQSLKPCVKLTPLCVTLNCTNLNTTTNATT-----------------------TNSNGKIIKEGGMKNCSFNITTSMRSKMKKEHALFYTLDIVPIDK----------NETKYRLISCNTSVVTQACPKISFEPIPIHYCAPAGYAILKCNDKTFNGTGPCRNVSTVQCTHGIKPVVSTQLLLNGSLAEEQVVIRSENFTNNAKTIIVQLNESIVINCTRPNNNTRKGIHM--GPGRAFYTTGEIIGDIRQAHCNISGTKWNNTLKLIVEKLRE--QFGG------NKTIIFE-PPSGGDPEIVTHSFNCGGEFFYCNSTQLFNSTWSTTEG-------LNSTEGDDTTITLPCRIKQIINMWHKVGRAMYAPPIQGQIRCSSNITGLLLTRDGG------KNVSNNSETFRPGGGNMKDNWRSELYKYKVVRIEPLGIAPTKAKRRVVQREKRAVG-MGALFLGFLGAAGSTMGAASLTLTVQARQLLSGIVQQQNDMLRAIEAQQHLLQLTVWGIKQLQARVLAVERYLKDQQLLGIWGCSGKLICTTAVPWNTSWSNRSYNEIWNNLTWMEWEREIDNYTDIIYTLIEKAQNQQEKNEQELLELDKWADLWNWFDITNWLWYIKIFIIIVAGLVGLRIVFAVLSIVNRIRQGYSPLSFQTHLLAQREPDRPEGIEEEGGERDRDRSRPLVNGLLAIIWVDLRSLFLSSYHRLRDLLLIVTRTVELLGR-------RGWEVLKYWWNLLQYWIQELKNSAVSLFNAIARAVAEGTDRVIEAVQRILRGIRHIPRRIRQGLERALL
>B.-.-.Pat19day1clone5.KT452363
MRVMGIKKNYQN------LWRW----GTLLLGMLMI-CSTAGNLWVTVYYGVPVWKEANTTLFCASDAKAISTEAHNVWATHACVPTDPSPQEVVLENVTENYNMWKNNMVEQMQEDVISLWDQSLKPCVKLTPLCVTLDCTNLNITTNTTT-----------------------TNSNGEKMEGGGMKNCSFNITTSMRSKMKKEHALFYTLDIVPIDR----------NETKYRLISCNTSVVTQACPKISFEPIPIHYCAPAGYAILKCNDKTFNGTGPCRNVSTVQCTHGFKPVVSTQLLLNGSLAEEQVVIRSENFTNNAKTIIVQLNESMVINCTRPNNNTRKGIHM--GPGKAFYTTGEIIGDIRQAHCNISGTKWNNTLKLIVEKLRE--QFGG------NKTIIFE-PPSGGDPEIVTHSFNCGGEFFYCNSTQLFNSTWNTTEG-------LNSTEGDDTTITLPCRIKQIINMWHKVGRAMYAPPIQGQIRCSSNITGLLLTRDGG------KNVSNISETFRPGGGNMKDNWRSELYKYKVVRIEPLGIAPTKAKRRVVQREKRAVG-MGALFLGFLGTAGSTMGAASLTLTVQARQLLSGIVQQQNNMLRAIEAQQHLLQLTVWGIKQLQARVLAVERYLKDQQLLGIWGCSGKLICTTAVPWNTSWSNRSYNEIWNNMTWMEWEREIDNYTDIIYTLIEESQNQQEKNEQELLELDKWANLWNWFDITNWLWYIKIFIMIVAGLVGLRIVFAVLSIVNRVRQGYSPLSFQTHLLAQREPDRPEGIEEEGGERDRDRSEPLVNGLLAIIWVDLRSLFLSSYHRLRDLLLIVTRNLELLGR-------RGWEILKYWWNLLQYWTQELKNSAVSLFNAIARAVAEGTDRVIEAVQRILRGIRHIPRRIRQGLERALL
>B.-.-.Pat19day1clone6.KT452364
MRVMGIKKNYQN------LWRW----GTLLLGMLMT-CSAAGNLWVTVYYGVPVWKEANTTLFCASDAKAISTEAHNVWATHACVPTDPSPQEVVLENVTENYNMWKNNMVEQMQEDVISLWDQSLKPCVKLTPLCVTLDCTNLNTTTNATT-----------------------TNSNGKIIKEGGMKNCSFNITTSMRSKMKKEHALFYTLDIVPIDR----------NETKYRLISCNTSVVTQACPKISFEPIPIHYCAPAGYAILKCNDKTFNGTGPCRNVSTVQCTHGIKPVVSTQLLLNGSLAEEQVVIRSENFTNNAKTIIVQLNESIVINCTRPNNNTRKGIHM--GPGKAFYTTGEIIGDIRQAHCNISGTKWNNTLKLIVEKLRE--QFGG------NKTIIFE-PPSGGDPEIVTHSFNCGGEFFYCNSTQLFNSTWNTTEG-------LNSTEGDDTTITLPCRIKQIINMWHKVGRAMYAPPIQGQIRCSSNITGLLLTRDGG------KNVSNISETFRPGGGNMKDNWRSELYKYKVVSIGPLGIAPTKAKRRVVQREKRAVG-MGALFLGFLGTAGSTMGAASLTLSVQARQLLSGIVQQQNNMLRAIEAQQHLLQLTVWGIKQLQARVLAVERYLKDQQLLGIWGCSGKLICTTAVPWNTSWSNRSYNEIWNNMTWMEWEKEIDNYTDIIYTLIEESQNQQEKNEQELLELDKWANLWNWFDITNWLWYIKIFIMIVAGLVGLRIVFAVLSIVNRVRQGYSPLSFQTHLLAQRGPDRPEGIEEEGGERDRDRSEPLVNGLLAIIWVDLRSLFLSSYHRLRDLLLIVTRTVELLGR-------RGWEVLKYWWNLLQYWAQELKNSAVSLFNAIARAVAEGTDRVIEAVQRILRGIRHIPRRIRQGLERALL
>B.-.-.Pat19day1clone7.KT452365
MRVMGIKKNYQN------LWRW----GTLLLGMLMI-CSTAGNLWVTVYYGVPVWKEANTTLFCASDAKAISTEAHNVWATHACVPTDPSPQEVVLENVTENYNMWKNNMVEQMQEDVISLWDQSLKPCVKLTPLCVTLDCTNLNTTTNATT-----------------------TNSNGKIIKEGGMKNCSFNITTSMRSKMKKEHALFYTLDIVPIDR----------NETKYRLISCNTSVVTQACPKISFEPIPIHYCAPAGYAILKCNDKTFNGTGPCRNVSTVQCTHGIKPVVSTQLLLNGSLAEEQVVIRSENFTNNAKTIILQLNESIVVNCTRPSNNTRKGIHM--GPGKAFYTTGEIIGDIRQAHCNISGTKWNNTLKLIVEKLRE--QFGG------NKTIIFG-PPSGGDPEIVTHSFNCGGEFFYCNSTQLFNSTWNTTEG-------LNSTEGDDTTITLPCRIKQIINMWHKVGRAMYAPPIQGQIRCSSNITGLLLTRDGG------KNVSNISETFRPGGGNMKDNWRSELYKYKVVRIEPLGIAPTRAKRRVVQREKRAVG-MGALFLGFLGAAGSTMGAASLTLTVQARQLLSGIVQQQNDMLRAIEAQQHLLQLTVWGIKQLQARVLAVERYLKDQQLLGIWGCSGKLICTTAVPWNTSWSNRSYNEIWDNMTWMEWGREIDNYTDIIYTLIEKAQNQQEKNEQELLELDKWASLWNWFNITNWLWYIKIFIMIVAGLVGLRIIFAVLSIVDRVRQGYSPLSFQTHLLAQRGPDRPEGIEEEGGERDRDRSEPLVNGLLTIIWVDLRSLFLSSYHRLRDLLLIVTRTVELLGR-------RGWEVLKYWWNLLQYWIQELKNSAVSLFNAIARAIAEGTDRVIEAVQRIFRGILHIPRRIRQGLERALL
>B.-.-.Pat19day1clone8.KT452366
MRVMGIKKNYQN------LWRW----GTLLLGMLMI-CSAAGNLWVTVYYGVPVWKEANTTLFCASDAKAYTTEAHNVWATHACVPTDPSPQEVVLENVTENYNMWKNNMVEQMQEDVISLWDQSLKPCVKLTPLCVTLNCTNLNTTTNATT-----------------------TNSNGKIIKEGGMKNCSFNITTNMRSKMKKEHALFYTLDIVPIDK----------NETKYRLISCNTSVVTQACPKISFEPIPIHYCAPAGYAILKCNDKTFNGTGPCRNVSTVQCTHGIKPVVSTQLLLNGSLAEEEVVIRSENFTNNAKTIIVQLNESVVINCTRPNNNTRKGIHM--GPGRAFYTTGEIIGDIRQAHCNISGTKWNNTLKLIVEKLRE--QFGG------NKTIIFE-PPSGGDPEIVTHSFNCGGEFFYCNSTQLFNSTWNTTEG-------LNSTEGDDTTITLPCRIKQIINMWHKVGRAMYAPPIQGQIRCSSNITGLLLTRDGG------KNVSNISETFRPGGGNMKDNWRSELYKYKVVRIEPLGIAPTKAKRRVVQREKRAVG-MGALFLGFLGAAGSTMGAASLTLTVQARQLLSGIVQQQNDMLRAIEAQQHLLQLTVWGIKQLQARVLAVERYLKDQQLLGIWGCSGKPICTTAVPWNTSWSNRSYNEIWNNLTWMEWEREIDNYTDIIYTLIEKAQNQQEKNEQELLELDKWANLWNWFDITNWLWYIKIFIMIVAGLVGLRIVFAVLSVVNRVRQGYSPLSLQTHLLAQREPDRPEGIEEEGGERDRDRSEPLVNGLLAIIWVDLRSLFLSSYHRLRDLLLIVTRTLELLGR-------RGWEILKYWWNLLQYWIQELKNSAVSLFNAIARAIAEGTDRVIEAVQRIFRGILHIPRRIRQGLERALL
>B.-.-.Pat19day1clone9.KT452367
MRVMGIKKNYQN------LWRW----GTLLLGMLMI-CSAAGNLWVTVYYGVPVWKEANTTLFCASDAKAISTEAHNVWATHACVPTDPSPQEVVLENVTENYNMWKNNMVEQMQEDVISLWDQSLKPCVKLTPLCVTLDCTNLNTTTNATT-----------------------TNSNGKIIKEGGMKNCSFNITTSMRSKMKKEHALFYTLDIVPIDR----------NETKYRLISCNTSVVTQACPKISFEPIPIHYCAPAGYAILKCNDKTFNGTGPCRNVSTVQCTHGIKPVVSTQLLLNGSLAEEQVVIRSENFTNNAKTIIVQLNESIVINCTRPNNNTRKGIHM--GPGKAFYTTGEIIGDIRQAHCNISGTKWNNTLKLIVEKLRE--QFGG------NKTIIFE-PPSGGDPEIVTHSFNCGGEFFYCNSTQLFNSTWNTTE--------GLNSTEGDDTITLPCRIKQIINMWHKVGRAMYAPPIQGQIRCSSNITGLLLTRDGG------KNVSNISETFRPGGGNMKDNWRSELYKYKVVRIEPLGIAPTKAKRRVVQREKRAVG-MGALFLGFLGAAGSTMGAASLTLTVQARQLLSGIVQQQNDMLRAIEAQQHLLQLTVWGIKQLQARVLAVERYLKDQQLLGIWGCSGKLICTTAVPWNTSWSNRSYNEIWNNLTWMEWEREIDNYTDIIYTLIEKAQNQQEKNEQELLELDKWANLWNWFDITNWLWYIKIFIMIVAGLVGLRIVFAVLSIVNRVRQGYSPLSFQTHLLAQREPDRPEGIEEEGGERDRDRSEPLVNGLLAIIWVDLRSPFLSSYHRLRDLLLIVTRTLELLGR-------RGWEILKYWWNLLQYWIQELKNSAVSLFNAIARAVAEGTDRVIEAVQRILRGIRHIPRRIRQGLERALL
>B.-.-.Pat19day1clone10.KT452368
MRVMGIKKNYQN------LWRW----GTLLLGMLMI-CSTAGNLWVTVYYGVPVWKEANTTLFCASDAKAISTEAHNVWATHACVPTDPSPQEVVLENVTENYNMWKNNMVEQMQEDVISLWDQSLKPCVKLTPLCVTLDCTNLNTTTNATT-----------------------TNSNGKIIKEGGMKNCSFNITTSMRSKMKKEHALFYTLDIVPIDR----------NETKYRLISCNTSVVTQACPKISFEPIPIHYCAPAGYAILKCNDKTFNGTGPCRNVSTVQCTHGIKPVVSTQLLLNGSLAEEQVVIRSENFTNNAKTIIVQLDESIVINCTRPNNNTRKGIHM--GPGKAFYTTGEIIGDIRQAHCNISGTKWSNTLKLIVEKLRE--QFGG------NKTIIFE-PPSGGDPEIVTHSFNCGGEFFYCNSTQLFNSTWNTTEG-------LDSTEGDDTTITLPCRIKQIINMWHEVGRAMYAPPIQGQIRCSSNITGLLLTRDGG------KNVSNISETFRPGGGNMKDNWRSELYKYKVVRIEPLGIAPTKAKRRVVQREKRAVG-MGALFLGFLGAAGSTMGAASLTLTVQARQLLSGIVQQQNDMLRAIEAQQHLLQLTVWGIKQLQARVLAVERYLKDQQLLGIWGCSGKLICTTAVPWNTSWSNRSYNEIWNNLTWMEWEREIDNYTDIIYTLIEKAQNQQEKNEQELLELDKWANLWNWFDITNWLWYIKIFIMIVAGLVGLRIVFAVLSIVNRVRQGYSPLSFQTHLLAQREPDRPEGIEEEGGERDRDRSEPLVNGLLAIIWVDLRSLFLSSYHRLRDLLLIVTRTLELLGR-------RGWEILKYWWNLLQYWIQELKNSAVSLFNAIARAIAEGTDRVIEAVQRIFRGILHIPRRIRQGLERALL
>B.-.-.Pat19day1clone11.KT452369
MRVMGIKKNYQN------LWRW----GTLLLGMLMI-CSAAGNLWVTVYYGVPVWKEANTTLFCASDAKAISTEAHNVWATHACVPTDPSPQEVVLENVTENYNMWKNNMVEQMQEDVISLWDQSLKPCVKLTPLCGTLDCTNLNTTTNATT-----------------------TNSNGKIIKEGGMKNCSFNITTSMRSKMKKEHALFYTLDIVPIDR----------NETKYRLISCNTSVVTQACPKISFEPIPIHYCAPAGYAILKCNDKTFNGTGPCRNVSTVQCTHGIKPVVSTQLLLNGSLAEEQVVIRSENFTNNAKTIIVQLNESIVINCTRPNNNTRKGIHM--GPGKAFYTTGEIIGDIRQAHCNISGTKWNNTLKLIVEKLRE--QFGG------NKTIIFE-PPSGGDPEIVTHSFNCGGEFSYCNSTQLFNSTWNTTEG-------LNSTEGDDTTITLPCRIKQIINMWHKVGRAMYAPPIQGQIRCSSNITGLLLTRDGG------KNVSNISETFRPGGGNMKDNWRSELYKYKVVRIEPLGIAPTKAKRRVVQRGKRAVG-MGALFLGFLGAAGSTMGAASLTLTVQARQLLSGIVQQQNDMLRAIEAQQHLLQLTVWGIKQLQARVLAVERYLKDQQLLGIWGCSGKLICTTAVPWNTSWSNRSYNEIWNNLTWMEWEREIDNYTDIIYTLIEKAQNQQEKNEQELLELDKWANLWNWFDITNWLWYIKIFIMIVAGLVGLRIIFAVLSIVNRVRQGYSPLSFQTHLLAQREPDRPEGIEEEGGERDRDRSEPLVNGLLAIIWVDLRSLFLSSYHRLRDLLLIVTRTLELLGR-------RGWEILKYWWNLLQYWIQELKNSAVSLFNAIARAVAEETDRVIEVVQRIFRGIRHIPVRIRQGLERALL
>B.-.-.Pat19day1clone12.KT452370
MRVMGIKKNYQN------LWRW----GTLLLGMLMI-CSTAGNLWVTVYYGVPVWKEANTTLFCASDAKAISTEAHNVWATHACVPTDPSPQEVVLENVTENYNMWKNNMVEQMQEDVISLWDQSLKPCVKLTPLCVTLDCTNLNTTTNATT-----------------------TNSNGKIIKEGGMKNCSFNITTSMRSKMKKEHALFYTLDIVPIDR----------NETKYRLISCNTSVVTQACPKISFEPIPIHYCAPAGYAILKCNDKTFNGTGPCRNVSTVQCTHGIKPVVSTQLLLNGSLAEEQVVIRSENFTNNAKTIIVQLNESIVINCTRPNNNTRKGIHM--GPGKALYTTGEIIGDIRQAHCNISGTKWNNTLKLIVEKLRE--QFGG------NKTIIFE-PPSGGDPEIVTHSFNCGGEFFYCNSTQLFNSTWNTTEG-------LNSTEGDDTTITLPCRIKQIINMWHKVGRAMYAPPIQGQIRCSSNITGLLLTRDGG------KNVSNISETFRPGGGNMKDNWRSELYKYKVVRIEPLGIAPTKARRRVVQREKRAVG-MGALFLGFLGAAGSTMGAATLTLTVQARQLLSGIVQQQNNLLRAIEAQQHLLQLTVWGIKQLQARVLAVERYLKDQQLLGIWGCSGKLICTTAVPWNTSWSNRSYNEIWDNMTWMEWEREIDNYTDIIYTLIEKSQNQQEKNEQELLELDKWANLWNWFNITNWLWYIKIFIMIVAGLVGLRIVFAVLSIVNRVRQGYSPLSFQTHLLAQREPDRPEGIEEEGGERDRDRSRPLVNGLLAIIWVDLRSLFLSSYHRLRDLLLIVTRTLELLGR-------RGWEILKYWWNLLQYWTQELKNSAVSLFNAIARAVAEGTDRVIEAVQRILRGIRHIPRRIRQGLERALL
>B.-.-.Pat3day1clone1.KT452383
MRVKGIRKNCQH------LWIW----GILLLGMLMI-CSATGKLWVTVYYGVPVWKEATTTLFCASDAKVQNPEVHNVWATHACVPTDPNPQEQRLENVTENFNMWKNNMVEQMHEDIIGLWDQSLKPCVKLTPLCVTLHCNNATLNAT-----------------------------GSNITNIGEMKNCSFNITTNLRDKMQKEYALFYNLDLVQIDK--------GRGNNSYRLISCNTSVITQACPKVSFEPIPIHYCAPAGFAILQCNDKTFNGSGPCKNVSTVQCTHGIRPVASTQLLLNGSLAEEEVVIRSENFTNNAKTIIVQLNESVVINCTRPNNNTRKSIPI--GPGRAFYATGDIIGDIRQAHCNLSRASWNNTLQKIVEKLTK--QFV-------NKSIIFEPPIKGGDPEIVMHSFNCGGEFFYCNTTQLFNSTWLSNGT-------RNDTEKLNDIITLPCRIKQIVNRWQEVGKAMYAPPISGQIRCSSNITGLLLTRDGG--------SNTTTETFRPGGGNMKDNWRSELYKYKVVELEPLGIAPTKAKRRVVQREKRA-A-LGALFLGFLGAAGSTMGAASVTLTVQARRLLSGIVQQQNNLLRAIEAQQHLLQLTVWGIKQLQARVLAVERYLRDQQLLGIWGCSGKLICPTAVPWNTSWSNKSLNDIWDNMTWMQWEREINNYTDVIYRLIEESQIQQEKNEKDLLELDSWASLWSWFDISNWLRYIQIFIMIVGGLIGLRIVFAVISIVKRVRQGYSPLSFQTHLPAPRGPDRPEGTGEESGERDKGTSRPLVHGFLAIIWVDLRSLFLFSYHRLRDLLLVVARIVEILGR-------RGWEALNYWWNLLQYWSQEIKNSAVSLLNATAIAVAEGTDRVIEAVQRICRAILHIPRRIRQGFERAML
>B.-.-.Pat3day1clone2.KT452384
MRVKGIRKNCQH------LWIW----GILLLGMLMI-CSATEKLWVTVYYGVPVWKEATTTLFCASDAKVQNPEVHNVWATHACVPTDPNPQEQRLENVTENFNMWKNNMVEQMHEDIIGLWDQSLKPCVKLTPLCVTLHCNNATLNAT-----------------------------GSNITNIGEMKNCSFNITTNLRDKMQKEYALFYNLDLVQIDK--------GRGNNSYRLISCNTSVITQACPKVSFEPIPIHYCAPAGFAILQCNDKTFNGSGPCKNVSTVQCTHGIRPVVSTQLLLNGSLAEEEVVIRSENFTNNAKTIIVQLNESVVINCTRPNNNTRKSIPI--GPGRAFYATGDIIGDIRQAHCNLSRASWNNTLQKIVEKLTK--QFV-------NKSIIFEPPIKGGDPEIVMHSFNCGGEFFYCNTTQLFNSNWLPNGT-------RNDTENLNNTITLPCRIKQIVNRWQEVGKAMYAPPISGQIRCSSNITGLLLTRDGG--------SNTTTETFRPGGGNMKDNWRSELYKYKVVKLEPLGIAPTKAKRRVVQREKRA-A-LGAVFLGFLGAAGSTMGAASITLTVQARLLLSGIVQQQNNLLRAIEAQQHLLQLTVWGIKQLQARVLAVERYLRDQQLLGIWGCSGKLICPTAVPWNTSWSNKSLNDIWDNMTWMQWEREINNYTDVIYRLIEESQIQQEKNEKDLLELDSWASLWSWFDISHWLRYIQIFIMIVGGLIGLRIVFAVISIVKRVRQGYSPLSFQTHPPAPRGPDRPEGTGEESGERDKGTSRPLVHGFLAIIWVDLRSLFLFSYHRLRDLLLVVARIVEILGR-------RGWEALKYWWNLLQYWSQEIKNSAVSLLNATAIAVAEGTDRVIEAVQRTCRAILHIPRRIRQGFERAML
>B.-.-.Pat3day1clone3.KT452385
MRVKGIRKNCQH------LWIW----GILLLGMLMI-CSATGKLWVTVYYGVPVWKEATTTLFCASDAKVQNPEVHNVWATHACVPTDPNPQEQRLENVTENFNMWKNNMVEQMHEDIIGLWDQSLKPCVKLTPLCVTLHCNNATLNAT-----------------------------GSNITNIGEMKNCSFNITTNLRDKMQKEYALFYNLDLVQIDK--------GRGNNSYRLISCNTSVITQACPKVSFEPIPIHYCAPAGFAILQCNDKTFNGSGPCKNVSTVQCTHGIRPVVSTQLLLNGSLAEEEVVIRSENFTNNAKTIIVQLNESVVINCTRPNNNTRKSIPI--GPGRAFYATGDIIGDIRQAHCNLSRASWNNTLQKIVEKLTK--QFV-------NKSIIFEPPIKGGDPEIVMHSFNCGGEFFYCNTTQLFNSTWLSNGT-------RNDTEKLNDIITLPCRIKQIVNRWQEVGKAMYAPPISGQIRCSSNITGLLLTRDGG--------SNVTTETFRPGGGNMKDNWRSELYKYKVVKLEPLGIAPTKAKRRVVQREKRA-A-LGAVFLGFLGAAGSTMGAASITLTVQARLLLSGIVQQQNNLLRAIEAQQHLLQLTVWGIKQLQARVLAVERYLRDQQLLGIWGCSGKLICPTAVPWNTSWSNKSLNDIWDNMTWMQWERGINNYTDVIYRLIEESQIQQEKNEKDLLELDSWASLWSWFDISHWLRYIQIFIMIVGGLIGLRIVFAVISIVKRVRQGYSPLSFQTHLPAPRGPDRPEGTGEESGERDKGTSRPLVHGFLAIIWVDLRSLFLFSYHRLRDLLLVVARIVEILGR-------RGWEALRYWWNLLQYWSQEIKNSAVSLLNVTAIAVAEGTDRVIEAVQRTCRAILHIPRRIRQGFERAML
>B.-.-.Pat3day1clone4.KT452386
MRVKGIRKNCQH------LWIW----GILLLGMLMI-CSAKDKLWVTVYYGVPVWKEATTTLFCASDAKVQNPEVHNVWATHACVPTDPNPQEQRLENVTENFNMWKNNMVEQMHEDIIGLWGQSLKPCVKLTPLCVTLHCNNATLNAT-----------------------------GSNITNIGEMKNCSFNITTNLRDKMQKEYALFYNLDLVQIDK--------GRGNNSYRLISCNTSVITQACPKVSFEPIPIHYCAPAGFAILQCNDKTFNGSGPCKNVSTVQCTHGIRPVVSTQLLLNGSLAEEEVVIRSENFTNNAKTIIVQLNESVVINCTRPNNNTRKSIPI--GPGRAFYATGDIVGDIRQAHCNLSRASWNNTLQKIVEKLTK--QFV-------NKSIIFEPPIKGGDPEIVMHSFNCGGEFFYCNTTQLFNSTWLSNGT-------RNDTENLNDIITLPCRIKQIVNRWQEVGKAMYAPPISGQIRCSSNITGLLLTRDGG--------GNATTETFRPGGGNMKDNWRSELYKYKVVKLEPLGIAPTKAKRRVVQREKRA-A-LGAVFLGFLGAAGSTMGAASITLTVQARLLLSGIVQQQNNLLRAIEAQQHLLQLTVWGIKQLQARVLAVERYLRDQQLLGIWGCSGKLICPTAVPWNTSWSNKSLNGIWDNMTWMQWEREINNYTDVIYRLIEESQIQQEKNEKDLLELDSWASLWSWFDISHWLRYIQIFIMIVAGLIGLRIVFAVISIVKRVRQGYSPLSFQTHLPAPRGPDRPEGTGEESGERDRGTSRPLVHGFLAIIWVDLRSLFLFSYHRLRDLLLVVARIVEILGR-------RGWEALKYWWNLLQYWSQEIKNSAVSLLNVTAIAVAEGTDRVIEAIQRICRAILHIPRRIRQGFERAML
>B.-.-.Pat3day1clone5.KT452387
MRVKGIRKNCQH------LWIW----GILLLGMLMI-CSATGKLWVTVYYGVPVWKEATTTLFCASDAKVQNPEVHNVWATHACVPTDPNPQEQRLENVTENFNMWKNNMVEQMHEDIIGLWDQSLKPCVKLTPLCVTLHCNNATLNAT-----------------------------GSNITNIGEMKNCSFNITTNLRDKMQKEYALFYNLDLVQIDK--------GRGNNSYRLISCNTSVITQACPKVSFEPIPIHYCAPAGFAILQCNDKTFNGSGPCKNVSTVQCTHGIRPVVSTQLLLNGSLAEEEVVIRSENFTNNAKTIIVQLNESVVINCTRPNNNTRKSISI--GPGRAFYATGDIIGDIRQAHCNLSRASWNNTLQKIVEKLTK--QFV-------NKSIIFEPPIKGGDPEIVMHSFNCGGEFFYCNTTQLFNSTWLSNGT-------RNDTEKLNDIITLPCRIKQIVNRWQEVGKAMYAPPISGQIRCSSNITGLLLTRDGG--------SNTTTETFRPGGGNMKDNWRSELYKYKVVELEPLGIAPTKAKRRVVQREKRA-A-LGALFLGFLGAAGSTMGAASVTLTVQARRLLSGIVQQQNNLLRAIEAQQHLLQLTVWGIKQLQARVLAVERYLRDQQLLGIWGCSGKLICPTAVPWNTSWSNKSLNDIWDNMTWMQWEREINNYTDVIYRLIEESQIQQEKNEKDLLELDSWASLWSWFDISNWLRYIQIFIMIVGGLIGLRIVFAVISIVKRVRQGYSPLSFQTHLPAPRGPDRPEGTGEESGERDKGTSRPLVHGFLAIIWVDLRSLFLFSYHRLRDLLLVVARIVEILGR-------RGWEALNYWWNLLQYWSQEIKNSAVSLLNATAIAVAEGTDRVIEAVQRICRAILHIPRRIRQGFERAML
>B.-.-.Pat3day1clone6.KT452388
MRVKGIRKNCQH------LWIW----GILLLGMLMI-CSATGKLWVTVYYGVPVWKEATTTLFCASDAKVQDPEVHNVWATHACVPTDPNPQEQRLENVTENFNMWKNNMVEQMHEDIIGLWDQSLKPCVKLTPLCVTLHCNNATLNAT-----------------------------GSNITNIGEMKNCSFNITTNLRDKMQKEYALFYNLDLVQIDK--------GRGNNSYRLISCNTSVITQACPKVSFEPIPIHYCAPAGFAILQCNDKTFNGSGPCKNVSTVQCTHGIRPVVSTQLLLNGSLAEEEVVIRSENFTNNAKTIIVQLNESVVINCTRPNNNTRKSIPI--GPGRAFYATGDIIGDIRQAHCNLSRASWNNTLQKIVEKLTK--QFV-------NKSIIFEPPIKGGDPEIVMHSFNCGGEFFYCNTTQLFNSTWLSNGT-------RNDTEKLNDIITLPCRIKQIVNRWQEVGKAMYAPPISGQIRCSSNITGLLLTRDGG--------SNVTTETFRPGGGNMKDNWRSELYKYKVVKLEPLGIAPTKAKRRVVQREKRA-A-LGAVFLGFLGAAGSTMGAASITLTVQARLLLSGIVQQQNNLLRAIEAQQHLLQLTVWGIKQLQARVLAVERYLRDQQLLGIWGCSGKLICPTAVPWNTSWSNKSLNDIWDNMTWMQWEREINNYTDVIYRLIEESQIQQEKNEKDLLELDSWASLWSWFDISHWLRYIQIFIMIVGGLIGLRIVFAVISIVKRVRQGYSPLSFQTHLPAPRGPDRPEGTGEESGERDKGTSRPLVHGFLAIIWVDLRSLFLFSYHRLRDLLLVVARIAEILGR-------RGWEALRYWWNLLQYWSQEIKNSAVSLLNVTAIAVAEGTDRVIEAVQRTCRAILHIPRRIRQGFERAML
>B.-.-.Pat3day1clone8.KT452390
MRVKGIRKNCQH------LWIW----GILLLGMLMI-CSATGKLWVAVYYGVPVWKEATTTLFCASDAKVQDPEVHNVWATHACVPTDPNPQEQRLENVTENFNMWKNNMVEQMHEDIIGLWDQSLKPCVKLTPLCVTLHCNNATLNAT-----------------------------GSNITNIGEMKNCSFNITTNLRDKMQKEYALFYNPDLVQIDK--------GRGNNSYRLISCNTSVITQACPKVSFEPIPIHYCAPAGFAILQCNDKTFNGSGPCKNVSTVQCTHGIRPVVSTQLLLNGSLAEEEVVIRSENFTNNAKTIIVQLNESVVINCTRPNNNTRKSIPI--GPGRAFYATGDIIGDIRQAHCNLSRASWNNTLQKIVEKLTK--QFV-------NKSIIFEPPIKGGDPEIVMHSFNCGGEFFYCNTTQLFNSTWLSNGT-------RKDTEKLNDIITLPCRIKQIVNRWQEVGKAMYAPPISGQIRCSSNITGLLLTRDGG--------SNTTTETFRPGGGNMKDNWRSELYKYKVVELEPLGIAPTKAKRRVVQREKRA-A-LGALFLGFLGAAGSTMGAASVTLTAQARRLLSGIVQQQNNLLRAIEAQQHLLQLTVWGIKQLQARVLAVERYLRDQQLLGIWGCSGKLICPTAVPWNTSWSNKSLSYIWDNMTWMQWEREINNYTDVIYRLIEESQIQQEKNEKDLLELDSWASLWSWFDISHWLRYIQIFIMIVGGLIGLRIVFAVISIVKRVRQGYSPLSFQTHLPAPRGPDRPEGTGEESGERDRGTSRPLVHGFLAIIWVDLRSLFLFSYHRLRDLLLVVARIVEILGR-------RGWEALNYWWNLLQYWSQEIKNSAVSLLNATAIAVAEGTDRVIEAVQRICRAILHIPRRIRQGFERAML
>B.-.-.Pat3day1clone9.KT452391
MRVKGIRKNCQH------LWIW----GILLLGMLMI-CSATGKLWVTVYYGVPVWKEATTTLFCASDAKVQNPEVHNVWATHACVPTDPNPQEQRLENVTENFNMWKNNMVEQMHEDIIGLWDQSLKPCVKLTPLCVTLHCNNATLNAT-----------------------------GSNITNIGEMKNCSFNITTNLRDKMQKEYALFYNLDLVQIDK--------GRGNNSYRLISCNTSVITQACPKVSFEPIPIHYCAPAGFAILQCNDKTFNGSGPCKNVSTVQCTHGIRPVVSTQLLLNGSLAEEEVVIRSENFTNNAKTIIVQLNESVVINCTRPNNNTRKSIPI--GPGRAFYATGDIIGDIRQAHCNLSRASWNNTLQKIVEKLTK--QFV-------NKSIIFEPPIKGGDPEIVMHSFNCGGEFFYCNTTQLFNSTWLSNGT-------RNDTEKLNDIITLPCRIKQIVNRWQEVGRAMYAPPISGQIRCSSNITGLLLTRDGG--------SNATTETFRPGGGNMKDNWRSELYKYKVVELEPLGIAPTKAKRRVVQREKRA-A-LGALFLGFLGAAGSTMGAASVTLTVQARRLLSGIVQQQNNLLRAIEAQQHLLQLTVWGIKQLQARVLAVERYLRDQQLLGIWGCSGKLICPTAVPWNTSWSNKSLNDIWDNMTWMQWEREINNYTDVIYRLIEESQIQQEKNEKDLLELDSWASLWSWFDISNWLRYIQIFIMIVGGLIGLRIVFAVISIVKRVRQGYSPLSFQTHLPAPRGPDRPEGTGEESGERDKGTSRPLVHGFLAIIWVDLRSLFLFSYHRLRDLLLVVARIVEILGR-------RGWEALNYWWNLLQYWSQEIKNSAVSLLNATAIAVAEGTDRVIEAVQRICRAILHIPRRIRQGFERAML
>B.-.-.Pat3day1clone10.KT452392
MRVKGIRKNCQH------LWIW----GILLLGMLMI-CSATEKLWVTVYYGVPVWKEATTTLFCASDAKVQNPEVHNVWATHACVPADPNPQEQRLENVTENFNMWKNNMVEQMHEDIIGLWDQSLKPCVKLTPLCVTLHCNNATLNAT-----------------------------GSNITNIGEMKNCSFNITTNLRDKMQKEYALFYNLDLVQIDK--------GRGNNSYRLISCNTSVITQACPKVSFEPIPIHYCAPAGFAILQCNDKTFNGSGPCKNVSTVQCTHGIRPVVSTQLLLNGSLAEEEVVIRSENFTNNAKTIIVQLNESVVINCTRPNNNTRKSIPI--GPGRAFYATGDIIGDIRQAHCNLSRASWNNTLQKIVEKLTK--QFV-------NKSIIFEPPIKGGDPEIVMHSFNCGGEFFYCNTTQLFNSTWLSNGT-------RNDTEKLNDIITLPCRIKQIVNRWQEVGKAMYAPPISGQIRCSSNITGLLLTRDGG--------SNVTTETFRPGGGNIKDNWRSELYKYKVVELEPLGIAPTKAKRRVVQREKRA-A-LGALFLGFLGAAGSTMGAASVTLTVQARRLLSGIVQQQNNLLRAIEAQQHLLQLTVWGIKQLQARVLAVERYLRDQQLLGIWGCSGKLICPTAVPWNTSWSNKSLNDIWDNMTWMQWEREINNYTDVIYRLIEESQIQQEKNEKDLLELDSWASLWSWFDISNWLRYIQIFIMIVGGLIGLRIVFAVISIVKRVRQGYSPLSFQTHLPAPRGPDRLEGTGEEGGERDRGTSRPLVHGFLAIIWVDLRSLFLFSYHRLRDLLLVVARIVEILGR-------RGWEALRYWWNLLQYWSQEIKNSAVSLLNATAIAVAEGTDRVIEAVQRICRAILHIPRRIRQGFERAML
>B.-.-.Pat3day1clone11.KT452393
MRVKGIRKNCQH------LWIW----GILLLGMLMI-CSATGKLWVTVYYGVPVWKEATTTLFCASDAKVQDPEVHNVWATHACVPTDPNPQEQRLENVTENFNMWKNNMVEQMHEDIIGLWDQSLKPCVKLTPLCVTLHCNNATLNAT-----------------------------GSNITNIGEMKNCSFNITTNLRDKMQKEYALFYNLDLVQIDK--------GRGNNSYRLISCNTSVITQACPKVSFEPIPIHYCAPAGFAILQCNDKTFNGSGPCKNVSTVQCTHGIRPVVSTQLLLNGSLAEEEVVIRSENFTNNAKTIIVQLNESVVINCTRPNNNTRKSIPI--GPGRAFYATGDIIGDIRQAHCNLSRASWNNTLQKIVEKLTK--QFV-------NKSIIFEPPIKGGDPEIVMHSFNCGGEFFYCNTTQLFNSTWLSNGT-------RNDTEKLNDIITLPCRIKQIVNRWQEVGKAMYAPPISGQIRCSSNITGLLLTRDGG--------SNTTTETFRPGGGNMKDNWRSELYKYKVVELEPLGIAPTKAKRRVVQREKRA-A-LGAVFLGFLGAAGSTMGAASITLTVQARLLLSGIVQQQNNLLRAIEAQQHLLQLTVWGIKQLQARVLAVERYLRDQQLLGIWGCSGKLICPTAVPWNTSWSNKSLNDIWDNMTWMQWEREINNYTDVIYRLIEESQIQQEKNEKDLLELDSWASLWSWFDISHWLRYIQIFIMIVGGLIGLRIVFAVISIVKRVRQGYSPLSFQTHLPAPRGPDRPEGTGEEGGERDRGTSRPLVHGFLAIIWVDLRSLFLFSYHRLRDLLLVVARIVEILGR-------RGWEALKYWWNLLQYWSQEIKNSAVSLLNVTAIAVAEGTDRVIEAVQRICRAILHIPRRIRQGFERAML
>B.-.-.Pat3day1clone12.KT452394
MRVKGTRKNCQH------LWIW----GILLLGMLMI-CSATEKLWVTVYYGVPVWKEATTTLFCASDAKVQNPEVHNVWATHACVPTDPNPQEQRMENVTENFNMWKNNMVEQMHEDIIGLWDQSLKPCVKLTPLCVTLHCNNVTLNATGSN-----------------------NVTSSNITNIGEMKNCSFNITTNMRDKMQKEYALFYNLDLVQIDK--------GRGNNSYRLISCNTSVITQACPKVSFEPIPIHYCAPAGFAILQCNDKTFNGSGPCKNVSTVQCTHGIRPVVSTQLLLNGSLAEEEVVIRSENFTNNAKTIIVQLNESVVINCTRPNNNTRKSIPI--GPGRAFYATGDIIGDIRQAHCNLSRASWNNTLQKVVEKLTK--QFV-------NKSIIFEPPIKGGDPEIVMHSFNCGGEFFYCNTTQLFNSTWLSNGT-------RNDTEKLNDIITLPCRIKQIVNRWQEVGKAMYAPPISGQIRCSSNITGLLLTRDGG--------SNVTTETFRPGGGNMKDNWRSELYKYKVVELEPLGIAPTKAKRRVVQREKRA-A-LGALFLGFLGAAGSTMGAASVTLTVQARRLLSGIVQQQNNLLRAIEAQQHLLQLTVWGIKQLQARVLAVERYLRDQQLLGIWGCSGKLICPTAVPWNTSWSNKSLNDIWDNMTWMQWEREINNYTDVIYRLIEESQIQQEKNEKDLLELDSWASLWSWFDISHWLRYIQIFIMIVGGLIGLRIVFAVISIVKRVRQGYSPLSFQTHLPAPRGPDRPEGTGEESGERDRGTSRPLVHGFLAIIWVDLRSLFLFSYHRLRDLLLVVARIVEILGR-------RGWEALKYWWNLLQYWSQEIKNSAVSLLNATAIAVAEGTDRVIEAVQRTCRAILHIPRRIRQGFERAML
>B.-.-.Pat4day1clone1.KT452407
MRVKGIRKNYQ-------LWRWGAL-FTMLLGISMI-CSAKEDSWVTVYYGVPVWKEATTTLFCASDAKAYNPEVHNVWATHACVPTDPNPQELDLKNVTENFNMWKNNMVEQMHADIISLWDQSLKPCVKLTPLCVTLNCSKVNVTSTAGNTTSN-------------------TNGNNTIVGEEDIKNCSFNVTTGIRDKVKKEYALMYKLDIVSIDG----------SNTSYRLTSCNTSVITQACPKMTFEPIPIHYCTPAGFALLKCKDKKFNGTGPCKNVSTVQCTHGIRPVVSTQLLLNGSLTEDEVVIRSANFSDNAKTIIVQLNTTVNITCVRPNNNTRRSINI--GPGRAFYGT-DIIGDIRQAHCNLSRTNWTNTLGQIVKKLRE--QFE-------NKTIVFN-RSSGGDPEIETHSFNCGGEFFYCDTTQLFNSTWHPNGTNSTWPT-NSTNGRENDTIILPCRIKQIINMWQEVGKAMYAPPISGVIKCSSNITGLLLTRDGG-----RDNGTNGTETFRPGGGDMRDNWRSELYKYKVVRIEPLGIAPTKAKRRVVPREKRAIG-IGAMFIGFLGAAGSTMGAASVTLTVQARQLMSEIVQQQNNLLRAIEAQQHMLQLTVWGIKQLQARLLAVERYLRDQQLLGIWGCSGKLICTTAVPWNTSWSNRSVDQIWQNLTWMQWEREIENYTGYIYTLIEEAQHQQEKNEQDLLALDHWANLWSWFDISKWLWYIKIFIMIVGGLIGLRIIFTVFSIVSRVRQGYSPSLFQTHRPGPRGPDRPEGIDEEGGEQDRDRSGPLVNGFLTLIWVDLRSLFLSSYHHLRDLLLIVTRIVELLGR-------RGWEVLKYCWNLLQYWSQELKNSAVSLLNATAIAVAEGTDRVVEGLQRAFRAVIHIPRRIRQGLERALL
>B.-.-.Pat4day1clone2.KT452408
MRVKGIRKNYQ-------LWRWGAL-FTMLLGISMI-CSAKEDSWVTVYYGVPVWKEATTTLFCASDAKAYNPEVHNVWATHACVPTDPNPQELELKNVTENFNMWKNNMVEQMHVDIISLWDQSLKPCVKLTPLCVTLNCSEVNVTSTAGNTTSN-------------------TNGNNTIVGEEDMKNCSFNVTTGIRDKVKKEYALMYKLDIVSIDN----------SNTSYRLTSCNTSVITQACPKMTFEPIPIHYCTPAGFALLKCKDKKFNGTGPCENVSTVQCTHGIRPVVSTQLLLNGSLAEDEVVIRSANFSDNAKTIIVQLNTTVNITCVRPNNNTRRSINI--GPGRAFYGT-DIIGDIRQAHCNLSRTNWTNTLGQIVKKLRE--QFE-------NKTIVFN-RSSGGDPEIETHSFNCGGEFFYCDTTQLFNSTWYPNGTN------ITWTGNENDTITLPCRIKQIINMWQEVGKAMYAPPISGVIKCSSNITGLLLTRDGG-----RDNSTNGTETFRPGGGDMRDNWRSELYKYKVVRIEPLGIAPTKAKRRVVQREKRAIG-IGAMFIGFLGAAGSTMGAASVTLTVQARQLMSEIVQQQNNLLRAIEAQQHMLQLTVWGIKQLQARLLAVERYLKDQQLLGIWGCSGKLICTTAVPWNTTWSNRSVDQIWQNLTWMQWEREIENYTGYIYTLIEEAQHQQEKNEQDLLALDHWANLWSWFDISKWLWYIKIFIMIVGGLIGLRIIFTVFSIVSRVRQGYSPFLFQTHRPGPRGPDRPEGIDEEGGEQDRDRSGPLVNGFLTLIWVDLRSLFLSSYHHLRDLLLIVTRIVELLGR-------RGWEVLKYCWNLLQYWSQELKNSAVSLLNATAIAVAEGTDRVVEGLQRTFRAIIRIPRRIRQGLERALL
>B.-.-.Pat4day1clone3.KT452409
MRVKGIRKNYQ-------LWRWGAL-FTMLLGISMI-CSAKEDSWVTVYYGVPVWKEATTTLFCASDAKAYNPEVHNVWATHACVPTDPNPQELELKNVTENFNMWKNNMVEQMHADIISLWDQSLKPCVKLTPLCVTLNCSKVNVTSTARNTTSN-------------------TNGNNTIVGEEDMKNCSFNVTTGIRDKIKKEYALMYKLDIVSIDG----------SNTSYRLTSCNTSVITQACPKMTFEPIPIHYCTPAGFALLKCKDKKFNGTGPCKNVSTVQCTHGIRPAVSTQLLLNGSLAEDEVVIRSANFSDNAKTIIVQLNTTVNITCVRPNDNTRRSINI--GPGRAFYGT-DIIGNIRQAHCNLSRTDWNKTLVQIVEKLRE--QFG-------NKTIVFN-RSSGGDPEIETHSFNCGGEFFYCDTTQLFNSTWHPNGT-------NSTERKENDTIILPCRIKQIINMWQEVGKAMYAPPISGVIKCSSNITGLLLTRDGG-----RNNNMNGTETFRPGGGDMRDNWRSELYKYKVVRIEPLGIAPTKAKRRVVQRERRAIG-IGAVFIGFLGAAGSTMGAASVTLTVQARQLMSEIVQQQNNMLRAIEAQQHMLQLTVWGIKQLQARLLAVERYLRDQQLLGIWGCSGKLICTTAVPWNTSWSNRSVDQIWQNLTWMQWEREIENYTGYIYTLIEEAQHQQEKNEQDLLALDHWANLWSWFDISKWLWYIKIFIMIVGGLIGLRIIFTVFSIVSRVRQGYSPFLFQTHRPGPRGPDRPEGIDEEGGEQDRDRSGPLVNGFLTLIWVDLRSLFLSSYHHLRDLLLIVTRIVELLGR-------RGWEVLKYCWNLLQYWSQELKNSAVSLFNAIAIAVAEGTDRVVEGLQRAFRAIIHIPRRIRQGLERALL
>B.-.-.Pat4day1clone4.KT452410
MRVKGIRKNYQ-------LWRWGAL-FTMLLGISMI-CSAKEDSWVTVYYGVPVWKEATTTLFCASDAKAYNPEVHNVWATHACVPTDPNPQELELKNVTENFNMWKNNMVEQMHADIISLWDQSLKPCVKLTPLCVTLNCSKVNVNSTAGNT----------------------TNGNNTIVDEGDMKNCSFNVTTGIRDKVKKEYALMYKLDIVPIDN----------SSTSYRLTSCNTSVITQACPKMTFEPVPIHYCTPAGFALLKCKDKKFNGTGPCRNVSTVQCTHGIRPVVSTQLLLNGSLAEDEVVIRSANFSDNAKTIIVQLNTTVNITCVRPNNNTRRSINI--GPGRAFYGT-DIIGDIRQAHCSLNRTNWNKTLVQIVEKLRE--QFG-------NKTIVFN-RSSGGDPEIETHSFNCGGEFFYCDTTQLFNSIWHPNGTNSTWPT-NSTNGRENDTIILPCRIKQIINMWQEVGKAMYAPPISGVIKCSSNITGLLLTRDGG-----KDNSTNGTETFRPGGGDMRDNWGSELYKYKVVRIEPLGIAPTKAKRRVVQREKRAIG-IGAMFIGFLGAAGSTMGAASVTLTVQARQLMSEIVQQQNNLLRAIEAQQHMLQLTVWGIKQLQARLLAVERYLKDQQLLGIWGCSGKLICTTAVPWNTTWSNRSVDQIWKNLTWMQWEREIENYTGYIYTLIEEAQHQQEKNEQDLLALDQWANLWSWFDISKWLWYIKIFIMIVGGLIGLRIIFTVFSIVSRVRQGYSPFLFQTHRPGPRGPDRPEGIDEEGGEQDRDRSGPLVNGFLTLIWVDLRSLFLSSYHHLRDLLLIVTRIVELLGR-------RGWEVLKYCWNLLQYWSQELKSSAVSLFNAIAIAVAEGTDRVVEGLQRAFRAVIHIPRRIRQGLERALL
>B.-.-.Pat4day1clone5.KT452411
MRVKGIRKNYQ-------LWRWGAL-FTMLLGISMI-CSAKEDSWVTVYYGVPVWKEATTTLFCASDAKAYNPEVHNVWATHACVPTDPNPQELELKNVTENFNMWKNNMVEQMHADIISLWDQSLKPCVKLTPLCVTLNCSKVNATSTDGNTTRI-------------------NNGSNTIVDEGDMKNCSFNVTTGIRDKVKKEYALMYKLDIVSIDN----------SSTSYRLTSCNTSVITQACPKMTFEPIPIHYCTPAGFALLKCKDKKFNGTGPCKNVSTVQCTHGIRPVVSTQLLLNGSLAEDEVVIRSANFSDNAKTIIVQLNTTINITCVRPNNNTRRSINI--GPGRAFYGT-DIIGNIRKAHCNLSRTDWNKTLVQIVEKLRE--QFG-------NKTIVFN-RSSGGDPEIETHSFNCGGEFFYCDTTQLFNSTWHPNGTNITWPT-NSTRRNESDTITLPCRIKQIINMWQEVGKAMYAPPISGVIKCSSNITGLLLTRDGG-----RDNSTNGTETFRPGGGDMRDNWRSELYKYKVVRIEPLGIAPTKAKRRVVQREKRAIG-IGAMFIGFLGAAGSTMGAASVTLTVQARQLMSEIVQQQNNLLRAIEAQQHMLQLTVWGIKQLQARLLAVERYLRDQQLLGIWGCSGKLICTTAVPWNTSWSNRSVDQIWQNLTWMQWEREIENYTGYIYTLIEEAQHQQEKNEQDLLALDHWANLWSWFDISKWLWYIKIFIMIVGGLIGLRIIFTVFSIVSRVRQGYSPFLFQTHRPGPRGPDRPEGIDEEGGEQDRDRSGPLVNGFLTLIWVDLRSLFLSSYHHLRDLLLIVTRIVELLGR-------RGWEVLKYCWNLLQYWSQELKNSAVSLFNAIAIAVAEGTDRVIEGLQRAFRAIIHIPRRIRQGLERALL
>B.-.-.Pat4day1clone6.KT452412
MRVKGIRKNYQ-------LWRWGAL-FTMLLGISMI-CSAKEDSWVTVYYGVPVWKEATTTLFCASDAKAYNPEVHNVWATHACVPTDPNPQELELKNVTENFNMWKNNMVEQMHADIISLWDQSLKPCVKLTPLCVTLNCSKVNVTSTAGNTTSN-------------------TNGNNTIVGEEDMKNCSFNVTTGIRDKVKKEYALMYKLDIVSIDG----------SNTSYRLTSCNTSVITQACPKMTFEPIPIHYCTPAGFALLKCKDKKFNGTGPCRNVSTVQCTHGIRPVVSTQLLLNGSLAEDEVVIRSANFSDNAKTIIVQLNTTVNITCVRPNNNTRRSINI--GPGRAFYGT-DIIGDIRQAHCNLSRTNWTNTLGQIVKKLRE--QFE-------DKTIVFN-RSSGGDPEIETHSFNCGGEFFYCDTTQLFNSTWYPNGTN------ITWTGNKNDTITLPCRIKQIINMWQEVGKAMYAPPISGVIKCSSNITGLLLTRDGG-----RDNSTNGTETFRPGGGDMRDNWRSELYKYKVVRIEPLGIAPTKAKRRVVQREKRAIG-IGAVFIGFLGAAGSTMGAASVTLTVQARQLMSEIVQQQNNMLRAIEAQQHMLQLTVWGIKQLQAGLLAVERYLRDQQLLGIWGCSGKLICTTAVPWNTSWSNRPVDQIWQNLTWMQWEREIENYTGYIYTLIEEAQHQQEKNEQDLLALDHWANLWSWFDISKWLWYIKIFIMIVGGLIGLRIIFTVFSIVSRVRQGYSPFLFQTHRPGPRGPDRPEGIDEEGGEQDRDRSGPLVNGFLTLIWVDLRSLFLSSYHHLRDLLLIVTRIVELLGR-------RGWEVLKYCWNLLQYWSQELKNSAVSLLNATAIAVAEGTDRVVEGLQRAFRAVIHIPRRIRQGLERALL
>B.-.-.Pat4day1clone7.KT452413
MRVKGIRKNYQ-------LWGWGAL-FTMLLGISMI-CSAKEDSWVTVYYGVPVWKEATTTLFCASDAKAYNPEVHNVWATHACVPTDPNPQELELKNVTENFNMWKNNMVEQMHADIISLWDQSLKPCVKLTPLCVTLKCSKVNVTSTAGNTTSN-------------------TNGNNTIVDEGDMKNCSFNVTSGIRDKVKKEYALMYKLDIVPIDN----------DNTSYRLTSCNTSVVTQACPKMTFEPIPIHYCTPAGFALLKCKDKKFNGTGPCKNVSTVQCTHGIRPVVSTQLLLNGSLAEDEVVIRSANFSDNAKTIIVQLNTTVDITCVRPNNNTRRSIHI--GPGRAFYGT-DIIGDIRQAHCNLNRTNWNKTLVQIVEKLRE--QFG-------NKTIVFN-RSSGGDPEIETHSFNCGGEFFYCDTTQLFNSTWYPNGTNITWPT-NSTRGNESDTITLPCRIKQIINMWQEVGKAMYAPPISGVIKCSSNITGLLLTRDGG-----KDNSTNGTETFRPGGGDMRDNWRSELYKYKVVRIEPLGIAPTKAKRRVVQREKRAIG-IGAVFIGFLGAAGSTMGAASVTLTVQARQLMSEIVQQQNNMLRAIEAQQHMLQLTVWGIKQLQARLLAVERYLKDQQLLGIWGCSGKLICTTAVPWNTSWSNRSVDQIWQNLTWMQWEREIENYTGYIYTLIEEAQHQQEKNEQDLLALDHWANLWSWFDISKWLWYIKIFIMIVGGLIGLRIIFTVFSIVSRVRQGYSPFLFQTHRPGPRGPDRPEGIDEEGGEQDRDRSGPLVNGFLTLIWVDLRSLFLSSYHHLRDLLLIVTRIVELLGR-------RGWEVLKYCRNLLQYWSQELKNSAVSLLNATAIAVAEGTDRVVEGLQRAFRAIIHIPRRIRQGLERALL
>B.-.-.Pat4day1clone9.KT452415
MRVKGIRKNYQ-------LWRWGAL-FTMLLGISMT-CSAKEDSWVTVYYGVPVWKEATTTLFCASDAKAYNPEVHNVWATHACVPTDPNPQELELKNVTENFNVWKNNMVEQMHADIISLWDQSLKPCVKLTPLCVTLNCSKVNVTSAAGNTTSN-------------------TNGNNTIVGEEDMKNCSFNVTTGIRDKVKKEYALMYKLDIVSIDN----------SNTSYRLTSCNTSVITQACPKMTFEPIPIHYCTPAGFALLKCKDKKFNGTGPCKNVSTVQCTHGIRPVVSTQLLLNGSLAEDEVVIRSANFSDNAKTIIVQLNTTVNITCVRPNNNTRRSINI--GPGRAFYGT-DIIGNIRQAHCNLSRTDWNKTLVQIVEKLRE--QFG-------NKTIVFN-RSSGGDPEIETHSFNCGGEFFYCDTTQLFNSTWHPNGTNNTW---PTNITKGNDTITLPCRIKQIINMWQEVGKAMYAPPISGVIKCSSNITGLLLTRDGG-----RDNSTNGTETFRPGGGDMRDNWRSELYKYKVVRIEPLGIAPTKAKRRVVQREKRAIG-IGAVFIGFLGAAGSTMGAASVTLTVQARQLMSEIVQQQNNMLRAIEAQQHMLQLTVWGIKQLQARLLAVERYLRDQQLLGIWGCSGKLICTTAVPWNTSWSNRSVDQIWQNLTWMQWEREIENYTGYIYTLIEEAQHQQEKNEQDLLALDHWANLWSWFDISKWLWYIKIFIMIVGGLIGLRIIFTVFSIVSRVRQGYSPFLFQTHRPGPRGPDRPEGIDEEGGEQDRDRSGPLVNGFLTLIWVDLRSLFLSSYHHLRDLLLIVTRIVELLGR-------RGWEVLKYCWNLLQYWSQELKNSAVSLFNAIAIAVAEGTNRVVEGLQRAFRAIIHIPRRIRQGLERALL
>B.-.-.Pat4day1clone11.KT452417
MRVKGIRKNYQ-------LWRWGAL-FTMLLGISMI-CSAKEDSWVTVYYGVPVWKEATTTLFCASDAKAYNPEVHNVWATHACVPTDPNPQELELKNVTENFNMWKNNMVEQMHADIISLWDQCLKPCVKLTPLCVTLNCSKVNVTSAAGNTTSN-------------------TNGNNTIVGEEDMKNCSFNVTTGIRDKVKKEYALMYKLDIVPIDN----------SSTSYRLTSCNTSVITQACPKITFEPIPIHYCTPAGFALLKCKDKKFNGTGPCENVSTVQCTHGIRPVVSTQLLLNGSLAEDEVVIRSANFSDNAKTIIVQLNTAVNITCVRPNNNTRRSINI--GPGRAFYGT-DIIGNIRQAHCNLSETNWTKTLGQIVQKLRE--QFG-------NKKIVFN-RSSGGDPEIETHSFNCGGEFFYCDTTQLFNSTWHPNGT-------NSTERKENDTITLPCRIKQIINMWQEVGKAMYAPPISGVIKCSSNITGLLLTRDGG-----RDNSTNGTETFRPGGGDMRDNWRSELYKYKVVRIEPLGIAPTKAKRRVVQREKRAIG-IGAMFIGFLGAAGSTMGAASVTLTVQARQLMSEIVQQQNNLLRAIEAQQHMLQLTVWGIKQLQARLLAVERYLRDQQLLGIWGCSGKFICTTAVPWNTTWSNRSVDQIWQNLTWMQWEREIENYTGYIYTLIEEAQHQQEKNEQDLLALDHWANLWSWFDISKWLWYIKIFIMIVGGLIGLRIIFTVFSIVSRVRQGYSPFLFQTHRPGPRGPDRPEGIDEEGGEQDRDRSGPLVNGFLTLIWVDLRSLFLSSYHHLRDLLLIVTRIVELLGR-------RGWEVLKYCWNLLQYWSQELKNSAISLFNAIAIAVAEGTDRVVEGLQRAFRAIIHIPRRIRQGLERALL
>B.-.-.Pat4day1clone12.KT452418
MRVKGIRKNYQ-------LWRWGAL-FTMLLGISMI-CSAKEDSWVTVYYGVPVWKEATTTLFCASDAKAYNPEVHNVWATHACVPTDPNPQELELKNVTENFNMWKNNMVEQMHADIISLWDQSLKPCVKLTPLCVTLNCSKVNATSTDGNTTRI-------------------NNGSNTIVDEGDMKNCSFNVTTGIRDKVKKEYALMYKLDIVSIDN----------SSTSYRLTSCNTSVITQACPKMTFEPIPIHYCTPAGFALLKCKDKKFNGTGPCKNVSTVQCTHGIRPVVSAQLLLNGSLAEDEVVIRSANFSDNAKTIIVQLNTTVDITCVRPNNNTRRSIHI--GPGRAFYGT-DIIGDIRQAHCNLNRTNWNKTLVQIVEKLRE--QFG-------NKTIVFN-RSSGGDPEIETHSFNCGGEFFYCDTTQLFNSTWYPNGTNITWPT-NSTRGNESDTITLPCRIKQIINMWQEVGKAMYAPPISGVIKCSSNITGLLLTRDGG-----KDNSTNGTETFRPGGGDMRDNWRSELYKYKVVRIEPLGIAPTKAKRRVVQREKRAIG-IGAVFIGFLGAAGSTMGAASVTLTVQARQLMSEIVQQQNNMLRAIEAQQHMLQLTVWGIKQLQARLLAVERYLKDQQLLGIWGCSGKLICTTAVPWNTSWSNRSVDQIWQNLTWMQWEREIENYTGYIYTLIEEAQHQQEKNEQDLLALDHWANLWSWFDISKWLWYIKIFIMIVGGLIGLRIIFTVFSIVSRVRQGYSPFLFQTHRPGPRGPDRPEGIDEEGGEQDRDRSGPLVNGFLTLIWVDLRSLFLSSYHHLRDLLLIVTRIVELLGR-------RGWEVLKYCWNLLQYWSQELKNSAVSLFNAIAIAVAEGTDRVVEGLQRAFRAIIHIPRRIRQGLERALL
>B.-.-.Pat8day1clone1.KT452431
MRVKEIRKNYQR------LWRW----VTMLLGMLMI-SKATEDLWVTVYYGVPVWREANTTLFCASDAKAYDTEVHNVWATHACVPTDPSPQEVLLGNVTENFNMWKNNMVEQMHEDIISLWDQSLKPCVKLTPLCVTLDCIDLKKNDTNTTTTNHT------------------TITNSTGKMREEMKNCSFNITTPIRDKIKKEYALFYKLDVVPIDDE-------KSNSTSYRLISCNTSVITQACPKISFEPIPIHYCAPAGFAILKCNDKMFNGSGPCKNVSTVQCTHGIKPVVSTQLLLNGSLAEEEVVIRSQNLTNNAKTIIVQLNESVVIDCTRPGNNTRKSIHM--GPGSSIYATGAIIGDIRQAHCNISKAQWNNTLRQIAIKLRE--QF--------NKTISFN-RSSGGDPEIVMHSFNCGGEFFYCNTTQLFNSTWNFSNSTHLF---NWTGSNNTEPITLPCRIKQIINMWQEVGKAMYAPPIRGEINCSSNITGVLLVRDGG-------KENSTSEIFRPGGGDMRDNWRSELYKYKVVQIEPLGVAPTKAKRRVVQREKRAVG-IGAVLLGFLGAAGSTMGAASLTLTVQARLLLSGIAQQQSNLLRAIEAQQHLLQLTVWGIKQLQARVLAVERYLKDQQLLGIWGCSGRLICPTAVPWNTSWSNKSYGQIWDNMTWMEWEREIQKYTHIIYGLIEESQNQQEKNEQELLELDKWADLWSWFDISNWLWYIRIFIMIVGGLIGLRIIFTVISIVNRVRQGYSPLSFQTRFPATRGLDRPEGIEEEGGERDRDRSIRLVDGFLAIFWDDLRSLCLFSYHRLRDLLLIAARVVELLGQ-------RGWEVLKYLWNLLQYWSQEIKNSAVSLLNATAIAVAEGTDRIIEAIQRACRAILHIPRRIRQGLERALL
>B.-.-.Pat8day1clone3.KT452433
MRVKEIRKNYQR------LWRW----VTMLLGMLMI-SKATEDLWVTVYYGVPVWREANTTLFCASDAKAYDTEVHNVWATHACVPTDPSPQEVLLGNVTENFNMWKNNMVEQMHEDIISLWDQSLKPCVKLTPLCVTLDCIDLKKNDTNTTTTNHT------------------TITNSTGKMREEMKNCSFNITTPIRDKIKKEYALFYKLDVVPIDDE-------KSNSTSYRLISCNTSVITQACPKISFEPIPIHYCAPAGFAILKCNDKMFNGSGPCKNVSTVQCTHGIKPVVSTQLLLNGSLAEEEVVIRSQNLTNNAKTIIVQLNESVVIDCTRPGNNTRKSIHM--GPGSSIYATGAIIGDIRQAHCNISKAQWNNTLRQIAIKLRE--QF--------NKTISFN-RSSGGDPEIVMHSFNCGGEFFYCNTTQLFNSTWNFSNSTHLF---NWTGSNNTEPITLPCRIKQIINMWQEVGKAMYAPPIRGEINCSSNITGVLLVRDGG-------KENSTSEIFRPGGGDMRDNWRSELYKYKVVQIEPLGVAPTKAKRRVVQREKRAVG-IGAVLLGFLGAAGSTMGAASLTLTVQARLLLSGIAQQQSNLLRAIEAQQHLLQLTVWGIKQLQARVLAVERYLKDQQLLGIWGCSGRLICPTAVPWNTSWSNKSYGQIWDNMTWMEWEREIQKYTHIIYGLIEESQNQQEKNEQELLELDKWADLWSWFDISNWLWYIRIFIMIVGGLIGLRIIFTVISIVNRVRQGYSPLSFQTRFPATRGLDRPEGIEEEGGERDRDRSIRLVDGFLAIFWDDLRSLCLFSYHRLRDLLLIAARVVELLGQ-------RGWEVLKYLWNLLQYWSQEIKNSAVSLLNATAIAVAEGTDRIIEAIQRACRAILHIPRRIRQGLERALL
>B.-.-.Pat8day1clone4.KT452434
MRVKEIRKNYQR------LWRW----VTMLLGMLMI-SKATEDLWVTVYYGVPVWREANTTLFCASDAKAYDTEVHNVWATHACVPTDPSPQEVLLGNVTENFNMWKNNMVEQMHEDIISLWDQSLKPCVKLTPLCVTLDCIDLKKNDTNTTTTNHT------------------TITNSTGKMREEMKNCSFNITTPIRDKIKKEYALFYKLDVVPIDDE-------KSNSTSYRLISCNTSVITQACPKISFEPIPIHYCAPAGFAILKCNDKMFNGSGPCKNVSTVQCTHGIKPVVSTQLLLNGSLAEEEVVIRSQNLTNNAKTIIVQLNESVVINCTRPGDNTRKSIHM--GPGSSIYATGAIIGDIRQAHCNISKAQWNNTLRQIAIKLRE--QF--------NKTISFN-RSSGGDPEIVMHSFNCGGEFFYCNTTQLFNSTWNFSNSTHLF---NWTRSNNTEPITLPCRIKQIINMWQEVGKAMYAPPIRGEINCSSNITGVLLVRDGG-------KENSTSEIFRPGGGDMRDNWRSELYKYKVVQIEPLGVAPTKAKRRVVQREKRAVG-IGAVLLGFLGAAGSTMGAASLTLTVQARLLLSGIAQQQSNLLRAIEAQQHLLQLTVWGIKQLQARVLAVERYLKDQQLLGIWGCSGRLICPTAVPWNTSWSNKSYGQIWDNMTWMEWEREIQKYTHIIYGLIEESQNQQEKNEQELLELDKWADLWSWFDISNWLWYIRIFIMIVGGLIGLRIIFTVISIVNRVRQGYSPLSFQTRFPATRGLDRPEGIEEEGGERDRDRSIRLVDGFLAIFWDDLRSLCLFSYHRLRDLLLIAARVVELLGQ-------RGWEVLKYLWNLLQYWSQEIKNSAVSLLNATAIAVAEGTDRIIEAIQRACRAILHIPRRIRQGLERALL
>B.-.-.Pat8day1clone6.KT452436
MRVKEIRKNYQR------LWRW----VTMLLGMLMI-SKATEDLWVTVYYGVPVWREANTTLFCASDAKAYDTEVHNVWATHACVPTDPSPQEVLLGNVTENFNMWKNNMVEQMHEDIISLWDQSLKPCVKLTPLCVTLDCIDLKKNDTNTTTTNHT------------------TITNSTGKMREEMKNCSFNITTPIRDKIKKEYALFYKLDVVPIDDE-------KSNSTSYRLISCNTSVITQACPKISFEPIPIHYCAPAGFAILKCNDKMFNGSGPCKNVSTVQCTHGIKPVVSTQLLLNGSLAEEEVVIRSQNLTNNAKTIIVQLNESVVINCTRPGNNTRKSIHM--GPGSSIYATGAIIGDIRQAHCNISKAQWNNTLRQIAIKLRE--QF--------NKTISFN-RSSGGDPEIVMHSFNCGGEFFYCNTTQLFNSTWNFSNSTHLF---NWTGSNNTEPITLPCRIKQIINMWQEVGKAMYAPPIRGEINCSSNITGVLLVRDGG-------KENSTSEIFRPGGGDMRDNWRSELYKYKVVQIEPLGVAPTKAKRRVVQREKRAVG-IGAVLLGFLGAAGSTMGAASLTLTVQARLLLSGIAQQQSNLLRAIEAQQHLLQLTVWGIKQLQARVLAVERYLKDQQLLGIWGCSGRLICPTAVPWNTSWSNKSYGQIWDNMTWMEWEREIQKYTHIIYGLIEESQNQQEKNEQELLELDKWADLWSWFDISNWLWYIRIFIMIVGGLIGLRIIFTVISIVNRVRQGYSPLSFQTRFPATRGLDRPEGIEEEGGERDRDRSIRLVDGFLAIFWDDLRSLCLFSYHRLRDLLLIAARVVELLGQ-------RGWEVLKYLWNLLQYWSQEIKNSAVSLLNATAIAVAEGTDRIIEAIQRACRAILHIPRRIRQGLERALL
>B.-.-.Pat8day1clone7.KT452437
MRVKEIRKNYQR------LWRW----VTMLLGMLMI-SKATEDLWVTVYYGVPVWREANTTLFCASDAKAYDTEVHNVWATHACVPTDPSPQEVLLGNVTENFNMWKNNMVEQMHEDIISLWDQSLKPCVKLTPLCVTLDCIDLKKNDTNTTTTNHT------------------TITNSTGKMREEMKNCSFNITTPIRDKIKKEYALFYKLDVVPIDDE-------KSNSTSYRLISCNTSVITQACPKISFEPIPIHYCAPAGFAILKCNDKMFNGSGPCKNVSTVQCTHGIKPVVSTQLLLNGSLAEEEVVIRSQNLTNNAKTIIVQLNESVVINCTRPGNNTRKSIHM--GPGSSIYATGAIIGDIRQAHCNISKAQWNNTLRQIAIKLRE--QF--------NKTINFN-RSSGGDPEIVMHSFNCGGEFFYCNTTQLFNSTWNFSNSTHLF---NWTGSNNTEPITLPCRIKQIINMWQEVGKAMYAPPIRGEINCSSNITGVLLVRDGG-------KENSTSEIFRPGGGDMRDNWRSELYKYKVVQIEPLGVAPTKAKRRVVQREKRAVG-IGAVLLGFLGAAGSTMGAASLTLTVQARLLLSGIAQQQSNLLRAIEAQQYLLQLTVWGIKQLQARVLAVERYLKDQQLLGIWGCSGRLICPTAVPWNTSWSNKSYGQIWDNMTWMEWEREIQKYTHIIYGLIEESQNQQEKNEQELLELDKWADLWSWFDISNWLWYIRIFIMIVGGLIGLRIIFTVISIVNRVRQGYSPLSFQTRFPATRGLDRPEGIEEEGGERDRDRSIRLVDGFLAIFWDDLRSLCLFSYHRLRDLLLITARVVELLGQ-------RGWEVLKYLWNLLQYWSQEIKNSAVSLLNATAIAVAEGTDRIIEAIQRACRAILHIPRRIRQGLERALL
>B.-.-.Pat8day1clone9.KT452439
MRVKEIRKNYQR------LWRW----VTMLLGMLMI-SKATEDLWVTVYYGVPVWREANTTLFCASDAKAYDTEVHNVWATHACVPTDPSPQEVLLGNVTENFNMWKNNMVEQMHEDIISLWDQSLKPCVKLTPLCVTLDCIDLKKNDTNTTTTNHT------------------TITNSTGKMREEMKNCSFNITTPIRDKIKKEYALFYKLDVVPIDDE-------KSNSTSYRLISCNTSVITQACPKISFEPIPIHYCAPAGFAILKCNDKMFNGSGPCKNVSTVQCTHGIKPVVSTQLLLNGSLAEEEVVIRSQNLTNNAKTIIVQLNESVVINCTRPGNNTRKSIHM--GPGSSIYATGAIIGDIRQAHCNISKAQWNNTLRQIAIKLRE--QF--------NKTISFN-RSSGGDPEIVMHSFNCGGEFFYCNTTQLFNSTWNFSNSTHLF---NWTGSNNTEPITLPCRIKQIINMWQEVGKAMYAPPIRGEINCSSNITGVLLVRDGG-------KENSTSEIFRPGGGDMRDNWRSELYKYKVVQIEPLGVAPTKAKRRVVQREKRAVG-IGAVLLGFLGAAGSTMGAASLTLTVQARLLLSGIAQQQSNLLRAIEAQQHLLQLTVWGIKQLQARVLAVERYLKDQQLLGIWGCSGRLICPTAVPWNTSWSNKSYGQIWDNMTWMEWEREIQKYTHIIYGLIEESQNQQEKNEQELLELDKWADLWSWFDISNWLWYIRIFIMIVGGLIGLRIIFTVISIVNRVRQGYSPLSFQTRFPATRGLDRPEGIEEEGGERDRDRSIRLVDGFLAIFWDDLRSLCLFSYHRLRDLLLIAARVVELLGQ-------RGWEVLKYLWNLLQYWSQEIKNSAVSLLNATAIAVAEGTDRIIEAIQRACRAILHIPRRIRQGLERALL
>B.-.-.Pat8day1clone12.KT452442
MRVKEIRKNYQR------LWRW----VTTLLGMLMI-SKATEDLWVTVYYGVPVWREANTTLFCASDAKAYDTEVHNVWATHACVPTDPSPQEVLLGNVTENFNMWKNNMVEQMHEDIISLWDQSLKPCVKLTPLCVTLDCIDLKKNDTNTTTTNHT------------------TITNSTGKMREEMKNCSFNITTPIRDKIKKEYALFYKLDVVPIDDE-------KSNSTSYRLISCNTSVITQACPKISFEPIPIHYCAPAGFAILKCNDKMFNGSGPCKNVSTVQCTHGIKPVVSTQLLLNGSLAEEEVVIRSQNLTNNAKTIIVQLNESVVINCTRPGNNTRKSIHM--GPGSSIYATGAIIGDIRQAHCNISKAQWNNTLRQIAIKLRE--QF--------NKTISFN-RSSGGDPEIVMHSFNCGGEFFYCNTTQLFNSTWNFSNSTHLF---NWTGSNNTEPITLPCRIKQIINMWQEVGKAMYAPPIRGEINCSSNITGVLLVRDGG-------KENSTSEIFRPGGGDMRDNWRSELYKYKVVQIEPLGVAPTKAKRRVVQREKRAVG-IGAVLLGFLGAAGSTMGAASLTLTVQARLLLSGIAQQQSNLLRAIEAQQHLLQLTVWGIKQLQARVLAVERYLKDQQLLGIWGCSGRLICPTAVPWNTSWSNKSYGQIWDNMTWMEWEREIQKYTHIIYGLIEESQNQQEKNEQELLELDKWADLWSWFDISNWLWYIRIFIMIVGGLIGLRIIFTVISIVNRVRQGYSPLSFQTRFPATRGLDRPEGIEEEGGERDRDRSIRLVDGFLAIFWDDLRSLCLFSYHRLRDLLLIAARVVELLGQ-------RGWEVLKYLWNLLQYWSQEIKNSAVSLLNATAIAVAEGTDRIIEAIQRACRAILHIPRRIRQGLERALL
>B.-.-.Pat10day1clone1.KT452455
MRVKGMRRNYQQ------WWRG----DILLLGILMI-CSAAGNLWVTVYYGVPVWKEATTTLFCASDAKAYDTEVHNVWATHACVPTDPNPQEVIVENVTEDFNMWKNNMVEQMHEDIISLWDQSLKPCVKLTPLCVTLNCSNANINVTTS-------------------------NNTITSNNSTEMKNCSFNVTTGVRDKMQKENALFYNLDIVPIDN-----------TTKYRLISCNTSVITQACPKVSFEPIPIHYCAPAGFAILKCNNKTFNGTGPCTNVGTVQCTHGIKPVVSTQLLLNGSLAEEEVVLRSANFSDNTKTIIVQLKEPVEITCVRPNNNTRKSINI--GPGRAWYATGDIIGNIRQAHCNISGTEWNDALKQIVKKLKE--QF--------NKTIVFN-HSSGGDPEIVMHSFNCRGEFFFCNTTQLFNSTWNDTNIG------NKTTGDDNNTITLPCRIKQIINTWQEVGKAMYAPPISGPISCTSDITGLLLTRDGG-------NGNQSTEIFRPAGGDMRDNWRSELYKYKVVKIEPLGLAPTKAKRRVVQREKRAVG-IGAVFLGFLGAACSTMGAASITMTAQARQLLSGIVQQQNNLLRAIEAQQRLLQLTVWGIKQLQARVLAVERYLRDQQLLGIWGCSGKLICTTAVPWNASWSNRSLDYIWNNMTWMQWEREIDNYTGLIYNLLEESQNQQEKNEQELLALDKWASLWNWFDISNWLWYIRIFIIIVGGLIGLRIIFSVLSIVNSVRKGYSPLSFQTHLPTPKESDRPEGIEEEGGERDRHRSGRLADGFLTLIWVDLRSLCLFSYHRLRDLLLIVTRVVELLGR-------RGWELLKYWWNLLQYWSQELKNSAISLLNTTAIAVAEGTDRFIEVVQRIYRAFIHIPRRIRQGFERALL
>B.-.-.Pat10day1clone3.KT452457
MRVKGMRRNYQQ------WWRG----GILLLGILMI-CSAAGNLWVTVYYGVPVWKEATTTLFCASDAKAYDTEVHNVWATHACIPTDPNPQEVIVENVTEDFNMWKNNMVEQMHEDIISLWDQSLKPCVKLTPLCVTLNCSNANINVTTS-------------------------NNTITSNNSTEMKNCSFNVTTGVRDKMQKENALFYNLDIVPIDN-----------TTKYRLISCNTSVITQACPKVSFEPIPIHYCAPAGFAILKCNNKTFNGTGPCTNVSTVQCTHGIKPVVSTQLLLNGSLAEEEVVLRSANFSGNTKTIIVQLKEPVEITCVRPNNNTRKSINI--GPGRAWYATGDIIGNIRQAHCNISGTEWNDALKQIVKKLKE--QF--------NKTIVFN-HSSGGDPEIVMHSFNCRGEFFFCNTTQLFNSTWNDTNIG------NKTTGDDNNTITLPCRIKQIINMWQEVGKAMYAPPISGPINCTSKITGLLLTRDGG-------NGSQDTEIFRPAGGDMRDNWRSELYKYKVVKIEPLGLAPTKAKRRVVQRERRAVG-IGAVFLGFLGAAGSTMGAASITLTVQARQLLSGIVQQQNNLLRAIEAQQHLLQLTVWGIKQLQARVLAVERYLRDQQLLGIWGCSGKLICTTAVPWNASWSNRSLDYIWNNMTWMQWEREIDNYTGLIYNLLEESQNQQEKNEQELLALDKWASLWNWFDISNWLWYIRIFIIIVGGLIGLRIIFSVLSIVNSVRKGYSPLSFQTHLPTPRGPDRPEGIEEEGGERDRHRSGRLADGFLTLIWVDLRSLCLFSYHRLRDLLLIVTRVVELLGR-------RGWELLKYWWNLLQYWSQELKNSAISLLNTTAIAVAEGTDRFIEVVQRIYRAFIHIPRRIRQGFERALL
>B.-.-.Pat10day1clone4.KT452458
MRVKGMRRNYQQ------WWRG----GILLLGILMI-CSVTGNLWVTVYYGVPVWKEATTTLFCASDAKAYGTEVHNVWATHACVPTDPNPREVIVENVTEDFNMWKNNMVEQMHEDIISLWDQSLKPCVKLTPLCVTLNCSNANINVTTS-------------------------NNTVTSNNSTEMKNCSFNITTGVRDKMQKQNALFYDLDVVPIDN-----------TTKYRLTSCNTSVITQACPKVSFEPIPIHYCAPAGFAILKCNNKTFNGTGPCTNVSTVQCTHGIRPVVSTQMLLNGSLAEEEVVLRSANFSDNTKTIIVQLKEPVKITCVRPNNNTRKSINI--GPGRAWYAT-DIIGDIRQAYCNISEIKWNNTLKQIVKKLRE--QF--------NKTIVFN-HSSGGDPEIVMHSFNCRGEFFFCNTTRLFNSTWNNITDTW-----NETTGDDNNTITLPCRIKQIINMWQEVGKAMYAPPISGPINCTSNITGLLLTRDGG-------NGSQDTEIFRPAGGDMRDNWRSELYKYKVVKIEPLGLAPTKAKRRVVQRERRAVG-IGAVFLGFLGAAGSTMGAASITLTVQARQLLSGIVQQQNNLLRAIEAQQHLLQLTVWGIKQLQARVLAVERYLRDQQLLGIWGCSGKLICTTAVPWNASWSNRSLDYIWNNMTWMQWEREIDNYTGLIYNLLEESQNQQEKNEQELLALDKWASLWNWFDISNWLWYIRIFIIIVGGLIGLRIIFSVFSIVNSVRKGYSPLSFQTHLPTPREPDRPEGIEEEGGERDRHRSGRLADGFLTLIWVDLRSLCLFSYHRLRDLLLIVTRVVELLGR-------RGWELLKYWWNLLQYWSQELKNSAISLLNTTAIAVAEGTDRIIEVVQRIYRAFIHIPRRIRQGFERALL
>B.-.-.Pat10day1clone5.KT452459
MRVKGMRRNYQQ------WWRG----GILLLGILMI-CSVAANLWVTVYYGVPVWKEATTTLFCASDAKAYDTEVHNVWATHACVPTDPNPQEVIVENVTEDFNMWKNNMVEQMHEDIISLWDQSLKPCVKLTPLCVTLNCSNANTTVTTS-------------------------DNTITSNNSTEMKNCSFNVTTGVRDKMQKEHALFYNLDIVPIDN-----------TTKYRLISCNTSVITQACPKVSFEPIPIHYCAPAGFAILKCNNKTFNGTGPCTNVSTVQCTHGIKPVVSTQLLLNGSLAEEEVVLRSANFSDNTKTIIVQLTEPVEITCVRPNNNTRKSINI--GPGRAWYAT-DIIGDIRQAYCNISKTKWNNTLIRIANKLRK--QF--------NKTIVFN-HSSGGDPEIVMHSFNCRGEFFFCNTTRLFNSTWNSTDTWNVTNIGNDTTKNDNNTITLPCRIKQIINMWQEVGKAMYAPPISGPINCTSDITGLLLTRDGG-------NGNQSTEIFRPAGGDMRDNWRSELYKYKVVKIEPLGLAPTKAKRRVVQREKRAVG-IGAVFLGFLGAAGSTMGAASITLTVQARQLLSGIVQQQNNLLRAIEAQQHLLQLTVWGIKQLQARVLAVERYLRDQQLLGIWGCSGKLICTTAVPWNASWNNRSLDYIWNNMTWMQWEREIDNYTGLIYNLLEESQNQQEKNEQELLALDKWASLWNWFDISNWLWYIRIFIIIVGGLIGLRIIFSVLSIVNSVRKGYSPLSFQTHLPTPREPDRPEGIEEEGGERDRHRSGRLADGFLTLIWVDLRSLCLFSYRRLRDLLLIVTRVVELLGR-------RGWELLKYWWNLLQYWSQELKNSAVSLLNTTAIAVAEGTDRFIEVVQRIYRAFIHIPRRIRQGFERALL
>B.-.-.Pat10day1clone6.KT452460
MRVKGMRRNYQQ------WWRG----GILLLGILMI-CSAAGNLWVTVYYGVPVWKEATTTLFCASDAKAYDTEVHNVWATHACVPTDPNPQEVIVENVTEDFNMWKNNMVEQMHEDIISLWDQSLKPCVKLTPLCVTLNCSNANINVTTS-------------------------NNTITSNNSTEMKNCSFNVTTGVRDKMQKENALFYNLDIVPIDN-----------TTKYRLISCNTSVITQACPKVSFEPIPIHYCAPAGFAILKCNNKTFNGTGPCTNVSTVQCTHGIKPVVSTQLLLNGSLAEEEVVLRSANFSDNAKTIIVQLKEPVEITCVRPNNNTRKSINI--GPGRAWYATGDIIGNIRQAHCNISGTEWNDALKQIVKKLKE--QF--------NKTIVFN-HSSGGDPEIVMHSFNCRGEFFFCNTTQLFNSTWNDTNIG------NKTTGDDNNTITLPCRIKQIINMWQEVGKAMYAPPISGPINCTSDITGLLLTRDGG-------NGNQSTEIFRPAGGDMRDNWRSELYKYKVVKIEPLGLAPTKAKRRVVQREKRAVG-IGAVFLGFLGAAGSTMGAASITLTVQARQLLSGIVQQQNNLLRAIEAQQHLLQLTVWGIKQLQARVLAVERYLRDQQLLGIWGCSGKLICTTAVPWNASWSNRSLDYIWNNMTWMQWEREIDNYTGLIYNLLEESQNQQEKNEQELLALDKWASLWNWFDISNWLWYIRIFIVIVGGLIGLRIIFSVLSIVNSVRKGYSPLSFQTHLPTPREPDRPEGIEEEGGERDRHRSGRLADGFLTLIWVDRRSLCLFSYHRLRDLLLIVTRVVELLGR-------RGWELLKYWWNLLQYWSQELKNSAVSLLNTTAIAVAEGTDRFIEVVQRIYRAFIHIPRRIRQGFERALL
>B.-.-.Pat10day1clone7.KT452461
MRVKGMRRNYQQ------WWRG----GILLLGILMI-CSAANNLWVTVYYGVPVWKEATTTLFCASDAKAYDTEVHNVWATHACVPTDPNPQEVIVENVTEDFNMWKNNMVEQMHEDIISLWDQSLKPCVKLTPLCVTLNCSNANINVTTS-------------------------NNTITSNNSTEMKNCSFNVTTGVRDKMKKENALFYNLDIVPIDN-----------TTKYRLISCNTSVITQACPKVSFEPIPIHYCAPAGFAILKCNNKTFNGTGPCTNVSTVQCTHGIKPVVSTQLLLNGSLAEEEVVLRSANFSDNTKTIIVQLKEPVEITCVRPNNNTRKSINI--GPGRAWYAT-DIIGDIRQAYCNISKTKWNNTLIRIVNKLRK--QF--------NKTIVFN-HSSGGDPEIVMHSFNCRGEFFFCNTTRLFNSTWNSTDTWNVTNIGNDTTKNDNNTITLPCRIKQIINMWQEVGKAMYAPPISGPINCTSDITGLLLTRDGG-------NGNQSTEIFRPAGGDMRDNWRSELYKYKVVKIEPLGLAPTKAKRRVVQREKRAVG-IGAVFLGFLGAAGSTMGAASITLTVQARQLLSGIVQQQNNLLRAIEAQQHLLQLTVWGIKQLQARVLAVERYLRDQQLLGIWGCSGKLICTTAVPWNASWSNRSLDYIWNNMTWMQWEREIDNYTGLIYNLLEESQNQQEKNEQELLALDKWASLWNWFDISNWLWYIRIFIIIVGGLIGLRIIFSVLSIVNSVRKGYSPLSFQTHLPTPREPDRPEGIEEEGGERDRHRSGRLADGFLTLIWVDLRSLFLFSYHRLRDLLLIVTRVVELLGR-------RGWELLKYWWNLLQYWSQELKNSAISLLNTTAIAVAEGTDRIIEVVQRIYRAFIHIPRRIRQGFERALL
>B.-.-.Pat10day1clone8.KT452462
MRVKRMRRNYQQ------WWRG----GILLLGILMI-CSVAGNLWVTVYYGVPVWKEATTTLFCASDAKAYDTEVHNVWATHACVPTDPNPQEVIVENVTEDFNMWKNNMVEQMHEDIISLWDQSLKPCVKLTPLCVTLNCSNANINSTAVNVT---------------------NSNNTIANVTTEMKNCSFNITTGVRDKMQKQNALFYDLDVVPIDN-----------TTKYRLTSCNTSVITQACPKVSFEPIPIHYCAPAGFAILKCNNKTFNGTGPCTNVSTVQCTHGIRPVVSTQLLLNGSLAEEEVVLRPANFSDNTKTIIVQLKEPVQITCVRPNNNTRKSINI--GPGRAWYAT-DIIGDIRQAYCNISEIKWNSTLIRIANKLRE--QF--------NKTIVFN-HSSGGDPEIVMHSFNCRGEFFFCNTTRLFNSTWNTTDTWNVTGTWNETTGDDNNTLILPCRIKQIINMWQEVGKAMYAPPISGPINCTSNITGLLLTRDGG-------NGSQDTEIFRPAGGDMRDNWRSELYKYKVVKIEPLGLAPTKAKRRVVQRERRAVG-IGAVFLGFLGAAGSTMGAASITLTVQARQLLSGIVQQQNNLLRAIEAQQHLLQLTVWGIKQLQARVLAVERYLRDQQLLGIWGCSGKLICTTAVPWNASWSNRSLDYIWNNMTWMQWEREIDNYTGLIYNLLEESQNQQEKNEQELLALDKWASLWNWFDISNWLWYIRIFIIIVGGLIGLRIIFSVLSIVNSVRKGYSPLSFQTHLPTPREPDRPEGTEEEGGERDRHRSGRLADGFLTLIWVDLRSLFLFSYHRLRDLLLIVTRVVELLGR-------RGWELLKYWWNLLQYWSQELKNSAVSLLNTTAIAVAEGTDRIIEVVQRIYRAFIHIPRRIRQGFERALL
>B.-.-.Pat10day1clone9.KT452463
MRVKGMRRNYQQ------WWRG----GILLLGILMI-CSVAGNLWVTVYYGVPVWKEATTTLFCASDAKAYDTEVHNVWATHACVPTDPNPQEVIVENVTEDFNMWKNNMVEQMHEDIISLWDQSLKPCVKLTPLCVTLNCSNANINVTTS-------------------------NNTITSNNSTEMKNCSFNVTTGVRDKMKKENALFYNLDMVPIDN-----------TTKYRLISCNTSVITQACPKVSFEPIPIHYCAPAGFAILKCNNKTFNGTGPCTNVSTVQCTHGIKPVVSTQLLLNGSLAEEEVVLRSANFSDNTKTIIVQLKEPVEITCVRPNNNTRKSINI--GPGRAWYAT-DIIGDIRQAYCNISKTKWNNTLIRIVNKLRK--QF--------NKTIVFN-HSSGGDPEIVMHSFNCRGEFFFCNTTRLFNSTWNSTDTWNVTNIGNDTTKNDNNTITLPCRIKQIINMWQEVGKAMYAPPISGPINCTSDITGLLLTRDGG-------NGNQSTEIFRPAGGDMRDNWRSELYKYKVVKIEPLGLAPTKAKRRVVQREKRAVG-IGAVFLGFLGAAGSTMGAASITLTVQARQLLSGIVQQQNNLLRAIEAQQHLLQLTVWGIKQLQARVLAVERYLRDQQLLGIWGCSGKLICTTAVPWNASWSNRSLDYIWNNMTWMQWEREIDNYTGLIYNLLEESQNQQEKNEQELLALDKWASLWNWFDISNWLWYIRIFIIIVGGLIGLRIIFSVLSIVNSVRKGYSPLSFQTHLPTPREPDRPEGIEEEGGERDRHRSGRLADGFLTLIWVDLRSLCLFSYHRLRDLLLIVTRVVELLGR-------RGWELLKYWWNLLQYWSQELKNSAVSLLNTITIAVAEGTDRFIEVIQRIYRAFIHIPRRIRQGFERALL
>B.-.-.Pat10day1clone10.KT452464
MRVKGMRRNYQQ------WWRG----GILLLGILMI-CSVAGNLWVTVYYGVPVWKEATTTLFCASDAKAYDTEVHNVWATHACVPTDPNPQEVIVENVTEDFNMWKNNMVEQMHEDIISLWDQSLKPCVKLTPLCVTLNCSNANINVTTS-------------------------NNTITSNNSTEMKNCSFNVTTGVRDKMKKENALFYNLDIVPIDN-----------TTKYRLISCNTSVITQACPKVSFEPIPIHYCAPAGFAILKCNNKTFNGTGPCTNVSTVQCTHGIKPVVSTQLLLNGSLAEEEVVLRSANFSDNTKTIIVQLKEPVEITCVRPNNNTRKSINI--GPGRAWYAT-DIIGDIRQAYCNISKTKWNNTLIRIVNKLRK--QF--------NKTIVFN-HSSGGDPEIVMHSFNCRGEFFFCNTTRLFNSTWNSTDTWNVTNIGNDTTKNDNNTITLPCRIKQIINMWQEVGKAMYASPISGPINCTSDITGLLLTRDGG-------NGNQSTEIFRPAGGDMRDNWRSELYKYKVVKIEPLGLAPTKAKRRVVQREKRAVG-IGAVFLGFLGAAGSTMGAASITLTVQARQLLSGIVQQQNNLLRAIEAQQHLLQLTVWGIKQLQARVLAVERYLRDQQLLGIWGCSGKLICTTAVPWNASWSNRSLDYIWNNMTWMQWEREIDNYTGLIYNLLEESQNQQERNEQELLTLDKWASLWNWFDISNWLWYIRIFIIIVGGLIGLRIIFSVLSIVNSVRKGYSPLSFQTHLPTQREPDRPEGIEEEGGERDRHRSGRLADGFLTLIWVDLRSLCLFSYHRLRDLLLIVTRVVELLGR-------RGWGLLKYWWNLLQYWSQELKNSAISLLNTTAIAVAEGTDRFIEVVQRIYRAFIHIPRRIRQGFERALL
>B.-.-.Pat10day1clone11.KT452465
MRVKGMRRNYQQ------WWRG----GILLLGILMI-CSAAGNLWVTVYYGVPVWKEATTTLFCASDAKAYDTEVHNVWATHACVPTDPNPQEVIVENVTEDFNMWKNNMVEQMHEDIISLWDQSLKPCVKLTPLCVTLNRSNANVNSTAIKVTT--------------------SNNTITSNNSTEMKNCSFNVTTGVRDKMKKENALFYNLDIVPIDN-----------TTKYRLISCNTSVITQACPKVSFEPIPIHYCAPAGFAILKCNNKTFNGTGPCTNVSTVQCTHGIKPVVSTQLLLNGSLAEEKVVLRSANFSDNTKTIIVQLKEPVEITCVRPNNNTRKSINI--GPGRAWYAT-DIIGDIRQAYCNISKIKWNNTLIRIANKLKE--QF--------NKTIVFN-HSSGGDPEIVMHSFNCRGEFFFCNTTRLFNSTWNTTDTWNVTKIGNETTKDDNNTITLPCRIKQIINMWQEVGKAMYAPPISGPINCTSNITGLLLTRDGG-------NGSQDTEIFRPAGGDMRDNWRSELYKYKVVKIEPLGLAPTKAKRRVVQREKRAVG-IGAVFLGFLGAAGSTMGAASITLTVQARQLLSGIVQQQNNLLRAIEAQQHLLQLTVWGIKQLQARVLAVERYLRDQQLLGIWGCSGKLICTTAVPWNASWSNRSLDYIWNNMTWMQWEREIDNYTGLIYNLLEESQNQQEKNEQELLALDKWASLWNWFDISNWLWYIRIFIIIVGGLIGLRIIFSVLSIVNSVRKGYSPLSFQTHLPTPRGPDRPEGIEEEGGERDRHRSGRLADGFLTLIWVDLRSLCLFSYHRLRDLLLIVTRVVELLGR-------RGWELLKYWWNLLQYWSQELKNSAISLLNATAIAVAEGTDRFIEVVQRIYRAFIHIPRRIRQGFERALL
>B.-.-.Pat10day1clone12.KT452466
MRVKGMRRSYQQ------WWRG----GILLLGILMI-CSAAGNLWVTIYYGVPVWKEATTTLFCASDAKAYDTEVHNVWATHACVPTDPNPQEVVVENVTEDFNMWKNNMVEQMHEDIISLWDQSLKPCVKLTPLCVTLNCSNANINVTTS-------------------------NNTITSNNSTEMKNCSFNVTTGVRDKMQKENALFYNLDIVPIDN-----------TTKYRLISCNTSVITQACPKVSFEPIPIHYCAPAGFAILKCNNKTFNGTGPCTNVSTVQCTHGIRPVVSTQLLLNGSLAEEEVVLRSANFSDNTKTIIVQLKEPVQITCVRPNNNTRKSINI--GPGRAWYAT-DIIGDIRQAYCNISEIKWNKTLIQIVKKLKE--QF--------NKTIVFN-HSSGGDPEIVMHSFNCRGEFFFCNTTRLFNSTWNSTDTWNITNI-GNDTTKDNNTITLPCRIKQIINMWQEVGKAMYAPPISGPINCTSNITGLLLTRDGG-------KGSQSTEIFRPAGGDMRDNWRSELYKYKVVKIEPLGLAPTKAKRRVVQRERRAVG-IGAVFLGFLGAAGSTMGAASITLTVQARQLLSGIVQQQNNLLRAIEAQQHLLQLTVWGIKQLQARVLAVERYLRDQQLLGIWGCSGKLICTTAVPWNASWSNRSLDYIWNNMTWMQWEREIDNYTGLIYNLLEESQNQQEKNEQELLALDKWASLWNWFDISNWLWYIRIFIIIVGGLIGLRIIFSVLSIVNSVRKGYSPLSFQTHLPTPRGPDRPEGIEEEGGERDRHRSGRLADGFLTLIWVDLRSLFLFSYHRLRDLLLVVTRVVELLGR-------RGWELLKYWWNLLQYWSQEIKNSAVSLLNTIAIAVAEGTDRFIEVVQRIYRAFIHIPRRIRQGFERALL
>B.-.-.Pat11day1clone1.KT452479
MRVMGIGKNY---------WSW----GTLLLGMLMI-CNAGEDSWVTVYYGVPVWKETTTTLFCASDAKAYDTEAHNVWATHACVPTDPSPQEVFLPNVTENFNMWKNNMVEQMHEDIISLWDQSLKPCVKLTPLCVTLGCTDVNTTKNANT-------------------------TWGDIMEKGEVKNCSFNITSGIRDRMQREFALLYKSDIVPIDN----------NRTKYRLISCNTSVITQACPKVTFTPIPIHYCAPAGFAILKCNDKKFNGTGPCRNVSTVQCTHGIKPVVSTQLLLNGSLAEKEIVIRSANFSDNAKIIIVQLNESVHIECTRPNNNTRKGINI--GPGRAWYTTEDIIGDIRQAHCNISTEQWNQALQRIVVKLRE--QFGE------NTTIAFN-QSSGGDPEIVTHSFNCGGEFFYCNTTKLFNSTWIGNG--------TKGSNSSEENITLQCRIKQIVNMWQEVGKAMYAPPIKGMIRCSSNITGLFLTRDGGNKN--SSENTTTKETFRPGGGDMRDNWRSELYKYKVVKVEPLGIAPTKAKRRVVQREKRAVG-IEALFLGFLGTAGNTMGAASLTLTVQARQLLSGIVQQQNDLLRAIEAQHHLLQLTVWGIKQLQARVLAVERYLKDQQLLGIWGCSGKLICTTTVPWNSSWSNKPLDQIWDNMTWMEWEKEIDNYTDIIYNLLEKAQNQQDKNEQELLELDKWANLWSWFDITNWLWYIKIFIMIVGGLIGLRIVFTVLSIVNRVRQGYSPLSFQTLLPAQRGPDRPEGTGEEGGERDRDTSSRSVDGFLAIIWVDLRSLFLFSYHRLRDLLLIAARILGLLGR-------RGWEILKYWWNLLQYWGQELKNSAISLFNATAITVAEGTDRIIEIVQRTFRAIIHIPRRISQGLERALL
>B.-.-.Pat11day1clone2.KT452480
MRVMGIGKNY---------WSW----GTLLLGMLMI-CNAEEDSWVTVYYGVPVWKETTTTLFCASDAKAYDTEAHNVWATHACVPTDPSPQEVFLPNVTENFNMWKNNMVEQMHEDIISLWDQSLKPCVKLTPLCVTLGCTDVNTTKNANT-------------------------TWGDLMEKGEVKNCSFNITSGIRDKMQREFALLYKSDIVPIDN----------NRTKYRLISCNTSVITQACPKVTFTPIPIHYCAPAGFAILKCNDKKFNGTGPCRNVSTVQCTHGIKPVVSTQLLLNGSLAEKEIVIRSANFSDNAKIIIVQLNESVHIECTRPNNNTRKGINI--GPGRAWYTTEDIIGDIRQAHCNISAAKWNQALQRIVVKLRE--QFGE------NTTIAFN-QSSGGDPEIVTHSFNCGGEFFYCNTTKLFNSTWIGNG--------TKGSNSSEENITLQCRIKQIVNMWQEVGKAMYAPPIKGMIRCSSNITGLLLTRDGGNKN--SSENNTSKETFRPGGGDMGDNWRSELYKYKVVKIEPLGIAPTKAKRRVVQREKRAVG-IGALFLGFLGTAGSTMGAASLTLTVQARQLLSGIVQQQNDLLRAIEAQHHLLQLTVWGIKQLQARVLAVERYLKDQQLLGIWGCSGKLICTTTVPWNSSWSSKALKDIWDNMTWMEWEREIDNYTDIIYNLLEKAQNQQDKNEQELLELDKWANLWSWFDITNWLWYIKIFIMIVGGLIGLRIVFAVLSIVNRVRQGYSPLSFQTLLPAQRGPDRPEGTGEEGGERDRDTSSRSVDGFLAIIWVDLRSLFLFSYHRLRDLLLIAARILGLLGR-------RGWEILKYWWNLLLYWGQELKNSAISLFNATAIAVAEGTDRIIEIIQRTFRAIIHIPRRIRQGLERALL
>B.-.-.Pat11day1clone3.KT452481
MRVMGTGKNY---------WSW----GTLLLGMLMI-CNAGEDSWVTVYYGVPVWKETTTTLFCASDAKAYDTEVHNVWATHACVPTDPSPQEVSLPNVTENFNMWKNNMVEQMHEDIISLWDQSLTPCVKLTPLCVTLNCTDVNTTRNANT-----------------------NNTWGTVMEKGEVKNCSFNITTSIRDKRQKEFALFYRPDVVPIDG----------DNNTYRLISCDTSVITQACPKISFTPIPIHYCAPAGFAILKCNDKKFNGTGPCRNVSTVQCTHGIKPVVSTQLLLNGSLAEKEIVIRSANFSDNAKIIIVQLNESVQIDCIRPNNNTRKSINI--GPGRAWYTTGDIIGDIRQAHCNISAAKWNQALQRIVVKLRE--QFGE------NTTIAFN-QSSGGDPEIVTHSFNCGGEFFYCNTTKLFNSTWIWNS--------TEGSNSSEGNTTLQCRIKQIVNMWQEVGKAMYAPPIKGVIRCSSNITGLLLTRDGGSKN--SSENTTTKETFRPGGGDMRDNWRSELYKYKVVKIEPLGIAPTKARRRVVQREKRAVG-IGALFLGFLGAAGSTMGAASLTLTVQARQLLSGIVQQQNDLLRAIEAQHHLLQLTVWGIKQLQARVLAVERYLKDQQLLGIWGCSGKLICTTTVPWNSSWSNKPLDQIWDNMTWMEWEREIDNYTDIIYNLLEKAQNQQDKNEQELLELDKWANLWSWFDITNWLWYIKIFIMIVGGLVGLKIVFTVLSIVNRVRQGYSPLSFQTLLPAQRGPDRPEGTGEEGGERDRDTSSRSVDGFLAIIWVDLRSLFLFSYHRLRDLLLIVARILGLLGR-------RGWEILKYWWNLLLYWGQELKNSAISLFNATAIAVAEGTDRIIEIIQRTFRAIIHIPRRIRQGLERALL
>B.-.-.Pat11day1clone5.KT452483
MRVMGIGKNY---------WSW----GTLLLGMLMI-CNAGEDSWVTVYYGVPVWKETTTTLFCASDAKAYDTEAHNVWATHACVPTDPSPQEVFLPNVTENFNMWKNNMVEQMHEDIISLWDQSLKPCVKLTPLCVTLGCTDVNTTKNANT-------------------------TWGDIMEKGEVKNCSFNITSGIRDRMQRGFALLYKSDIVPIDN----------NRTKYRLISCNTSVITQACPKVTFTPIPIHYCAPAGFAILKCNDKKFNGTGPCRNVSTVQCTHGIKPVVSTQLLLNGSLAEKEIVIRSANFSDNAKIIIVQLNESVQIECIRPNNNTRKGINI--GPGRAWYTTEDIIGDIRQAHCNISATQWNQTLQRIVVKLRE--QFGE------NTTIAFN-QSSGGDPEIVTHSFNCGGEFFYCNTTKLFNSTWIGNG--------TKGSNSSEENITLQCRIKQIVNMWQEVGKAMYAPPIKGMIRCSSNITGLFLTRDGGNKN--SSENTTTKETFRPGGGDMRDNWRSELYKYKVVKIEPLGIAPTKAKRRVVQREKRAVG-IGALFLGFLGTAGSAMGAASLTLTVQARQLLSGIVQQQNDLLRAIEAQHHLLQLTVWGIKQLQARVLAVERYLKDQQLLGIWGCSGKLICTTTVPWNSSWSSKALKDIWDNMTWMEWEREIDNYTDIIYNLLEKAQNQQDKNEQELLELDKWANLWSWFDITNWLWYIKIFIMIVGGLIGLRIVFTVLSIVNRVRQGYSPLSFQTLLPAQRGPDRPEGTGEEGGERDRDTSSRSVDGFLAIIWVDLRSLFLFSYHRLRDLLLITARILGLLGR-------RGWEILKYWWNLLLYWGQELKNSAISLFNATAIAVAEGTDRIIEIVQRTFRAILHIPRRIRQGLERALL
>B.-.-.Pat11day1clone6.KT452484
MRVMGIGKNY---------WSW----GTLLLGMLMI-CNAGEDSWVTVYYGVPVWKETTTTLFCASDAKAYDTEAHNVWATHACVPTDPSPQEVFLPNVTENFNMWKNNMVEQMHEDIISLWDQSLKPCVKLTPLCVTLGCTDVNTTKNANT-------------------------TWGDIMEKGEVKNCSFNITSGIRDKMQREFALLYKSDIVPIDN----------NRTKYRLISCNTSVITQACPKVTFTPIPIHYCAPAGFAILKCNDKKFNGTGPCRNVSTVQCTHGIKPVVSTQLLLNGSLAEKEIVIRSANFSDNAKIIIVQLNESVQIECIRPNNNTRKGINI--GPGRAWYTTEDIIGDIRQAHCNISVAKWNQALQRIVVKLRE--QFGE------NTTIAFN-QSSGGDPEIVTHSFNCGGEFFYCNTTKLFNSTWIGND--------TKGSNSSEENITLQCRIKQIVNMWQEVGKAMYAPPIKGMIRCSSSITGLLLTRDGGNKN--SSENNTSKETFRPGGGDMRDNWRSELYKYKVVKIEPLGIAPTKAKRRVVQREKRAVG-IGALFLGFLGTAGSTMGAASLTLTVQARQLLSGIVQQQNDLLRAIEAQHHLLQLTVWGIKQLQARVLAVERYLKDQQLLGIWGCSGKLICTTTVPWNSSWSSKALKDIWDNMTWMEWEREIDNYTDIIYNLLEKAQNQQDKNEQELLELDKWANLWSWFDITNWLWYIKIFIMIVGGLIGLRIVFTVLSIVNRVRQGYSPLSFQTLLPAQRGPDRPEGTGEEGGERDRDTSSRSVDGFLAIIWVDLRSLFLFSYHRLGDLLLITARILGLLGR-------RGWEILKYWWNLLLYWGQELKNSAISLFNATAIAVAEGTDRIIEIVQRTFRAIIHIPRRIRQGLERALL
>B.-.-.Pat11day1clone7.KT452485
MRVMGIGKNY---------WSW----GTLLLGMLMI-CNAGEDSWVTVYYGVPVWKETTTTLFCASDAKAYDTEVHNVWATHACVPTDPSPQEVSLPNVTENFNMWKNNMVEQMHEDIISLWDQSLTPCVKLTPLCVTLNCTDVNTTRNANN------------------------NTWGTVMEKGEVKNCSFNITTSIRDKRQKEFALFYRPDVVPIDG----------DNNTYRLISCNTSVITQACPKISFAPIPIHYCAPAGFAILKCNDKKFNGTGPCRNVSTVQCTHGIKPVVSTQLLLNGSLAEKEIVIRSANFSDNAKIIIVQLNESVQIDCIRPNNNTRKSINI--GPGRAWYTTGDIIGDIRQAHCNISTTKWNQALQRIVVKLRE--QFGE------NTTIAFN-QSSGGDPEIVTHSFNCGGEFFYCNTTKLFNSTWIWNS--------TEGSNSSEGNTTLHCRIKQIVNMWQEVGKAMYAPPIKGVIRCSSNITGLLLTRDGGNTN--SSKNNISKETFRPGGGDMRDNWRSELYKYKVVKIEPLGIAPTKARRRVVQREKRAVG-IGALFLGFLGAAGSTMGAASLTLTVQARQLLSGIVQQQNDLLRAIEAQHHLLQLTVWGIKQLQARVLAVERYLKDQQLLGIWGCSGKLICTTTVPWNSSWSSKALKDIWDNMTWMEWEREIDNYTEIIYNLLEKAQNQQDKNEQELLELDKWANLWSWFDITNWLWYIKIFIMIVGGLVGLKIVFTVLSIVNRVRQGYSPLSFQTLLPAQRGPDRPEGTGEEGGERDRDTSSRSVDGFLAIIWVDLRSLFLFSYHRLRDLLLIAARILGLLGR-------RGWEILKYWWNLLLYWGQELKNSAISLFNATAIAVAEGTDRIIEIIQRTFRAIIHIPRRIRQGLERALL
>B.-.-.Pat11day1clone8.KT452486
MRVMGIGKNY---------WSW----GTLLLGMLMI-CNAEEDSWVTVYYGVPVWKETTTTLFCASDAKAYDTEVHNVWATHACVPTDPSPQEVFLPNVTENFNMWKNNMVEQMHEDIISLWDQSLTPCVKLTPLCVTLNCTDVNTTRNANT-----------------------NNTWGTVMEKGEVKNCSFNITTSIRDKRQKEFALFYKPDVVPIDG----------DNNTYRLISCNTSVITQACPKISFTPIPIHYCAPAGFAILKCNDKKFNGTGPCRNVSTVQCTHGIKPVVSTQLLLNGSLAEKEIVIRSANFSDNAKIIIVQLNESVQIDCIRPNNNARKSINI--GPGKAWYTTGDIIGDIRQAHCNISTTKWNQALQRIVVKLRE--QFGE------NTTIAFN-QSSGGDPEIVTHSFNCGGEFFYCNTTKLFNSTWIWNS--------TEGSNSSEGNTTLHCRIKQIVNMWQEVGKAMYAPPIKGVIRCTSNITGLLLTRDGGNTN--SSENNTSKETFRPGGGDMRDNWRSELYKYKVVRIEPLGIAPTRAKRRVVQREKRAVG-IGALFLGFLGAAGSTMGAASLTLTVQARQLLSGIVQQQNDLLRAIEAQHHLLQLTVWGIKQLQARVLAVERYLKDQQLLGIWGCSGKLICTTTVPWNSSWSSKALKDIWDNMTWMEWEREIDNYTEIIYNLLEKAQNQQDKNEQELLELDKWANLWSWFDITNWLWYIKIFIIIVGGLVGLKIVFAVLSIVNRVRQGYSPLSFQTLLPAQRGLDRPEGTGEEGGERDRDTSSRSVDGFLAITWVDLRSLFLFSYHRLRDLLLIAARILGLLGR-------RGWEILKYWWNLLLYWGQELKNSAISLFNATAIAVAEGTDRIIEMVQRTFRAILHIPRRIRQGLERALL
>B.-.-.Pat11day1clone9.KT452487
MRVMGIGKNY---------WSW----GTLLLGMLMI-CNAEEDSWVTVYYGVPVWKETTTTLFCASDAKAYDTEAHNVWATHACVPTDPSPQEVFLPNVTENFNMWKNNMVEQMHEDIISLWDQSLKPCVKLTPLCVTLGCTDVNTTKNANT-------------------------TWGDIMEKGEVKNCSFNITSGIRDRMQREFALLYKSDIVPIDN----------NRTKYRLISCNTSVITQACPKVTFTPIPIHYCAPAGFAILKCNDKKFNGTGPCRNVSTVQCTHGIKPVVSTQLLLNGSLAEKEIVIRSANFSDNAKIIIVQLNKSVQIECIRPNNNARKGINI--GPGRAWYTTEDIIGDIRQAHCNISTAQWNQALQRIVVKLRE--QFGE------NTTIAFN-QSSGGDPEIVTHSFNCGGEFFYCNTTKLFNSTWIGNG--------TKGSNSSEENITLHCRIKQIVNMWQEVGKAMYAPPIKGMIRCSSNITGLLLTRDGGNKN--SSENNTSKETFRPGGGDMRDNWRSELYKYKVVKIEPLGIAPTKAKRRVVQREKRAVG-IGALFLGFLGTAGSTMGAASLTLTVQARQLLSGIVQQQNDLLRAIEAQHHLLQLTVWGIKQLQARVLAVERYLKDQQLLGIWGCSGKLICTTTVPWNSSWSSKALKDIWDNMTWMEWEREIDNYTDIIYNLLEKAQNQQDKNEQELLELDKWANLWSWFDITNWLWYIKIFIIIVGGLIGLRIVFTVLSIVNRVRQGYSPLSFQTLLPAQRGPDRPEGTGEEGGERDRDTSSRSVDGFLAIIWVDLRSLFLFSYHRLRDLLLITARILGLLGR-------RGWEILKYWWNLLLYWGQELKNSAISLFNATAIAVAEGTDRIIEIVQRTFRAIIHIPRRIRQGLERALL
>B.-.-.Pat11day1clone10.KT452488
MRVMGIGKNY---------WSW----GTLLLGMLMI-CNAGEDSWVTVYYGVPVWKETTTTLFCASDAKAYDTEAHNVWATHACVPTDPSPQEVFLPNVTENFNMWKNNMVEQMHEDIISLWDQSLKPCVKLTPLCVTLGCTDVNTTKNANT-------------------------TWGDIMEKGEVKNCSFNITSGIRDKMQREFALLYKSDIVPIDN----------NRTKYRLISCNTSVIIQACPKVTFTPIPIHYCAPAGFAILKCNDKKFNGTGPCRNVSTVQCTHGIKPVVSTQLLLNGSLAEKEIVIRSANFSDNAKIIIVQLNESVQIECTRPNNNTRKGINI--GPGRAWYTTEDIIGDIRQAHCNISTTQWNQTLQRIVVKLRE--QFGE------NTTIAFN-QSSGGDPEIVTHSFNCGGEFFYCNTTKLFNSTWIGNG--------TKGSNSSEENITLQCRIKQIVNMWQEVGKAMYAPPIKGMIRCSSNITGLFLTRDGGNKN--SSENTTTKETFRPGGGDMRDNWRSELYKYKVVKIEPLGIAPTKAKRRVVQREKRAVG-MGALFLGFLGTAGSTMGAASLTLTVQARQLLSGIVQQQNDLLRAIEAQHHLLQLTVWGIKQLQARVLAVERYLKDQQLLGIWGCSGKLICTTTVPWNSSWSSKALKDIWDNMTWMEWEREIDNYTDIIYNLLEKAQNQQDKNEQELLELDKWANLWSWFDITNWLWYIKIFIMIVGGLIGLRIVFTVLSIVNRVRQGYSPLSFQTLLPAQRGPDRPEGTGEEGGERDRDTSSRSVDGFLAIIWVDLRSLFLFSYHRLRDLLLITARILGLLGR-------RGREILKYWWNLLLYWGQELKNSAISLFNDTAIAVAEGTDRIIEIVQRTFRAIIHIPRRIRQGLERALL
>B.-.-.Pat11day1clone11.KT452489
MRVMGIRKNY---------WSW----GTLLLGMLMI-CNAGEDSWVTVYYGVPVWKETTTTLFCASDAKAYDTEVHNVWATHACVPTDPSPQEVSLPNVTENFNMWKNNMVEQMHEDIISLWDQSLTPGVKLTPLCVTLNCTDVNTTRNANT-----------------------NNTWGTVMEKGEVKNCSFNITTSIRDKRQKEFALFYKPDVVPIDG----------DNNTYRLISCNTSVITQACPKISFTPIPIHYCAPAGFAILKCNDKKFNGTGPCRNVSTVQCTHGIKPVVSTQLLLNGSLAEKEIVIRSANFSDNAKIIIVQLNESVQIDCTRPNNNTRKSINI--GPGRAWYTTGDIIGDIRQAHCNISTTKWNQALQRIGVKLRE--QFGE------NTTIAFN-QSSGGDPEIVTHSFNCGGEFFYCNTTKLFNSTWIWNS--------TEGSNSSEGNTTLHCRIKQIVNMWQEVGKAMYAPPIKGVIRCTSNITGLLLTRDGGNTN--SSKNNISKETFRPGGGDMRDNWRSELYKYKVVKIEPLGIAPTKARRRVVQREKRAVG-IGALFLGFLGAAGSTMGAASLTLTVQARQLLSGIVQQQNDLLRAIEAQHHLLQLTVWGIKQLQARVLAVERYLKDQQLLGIWGCSGKLICTTTVPWNSSWSSKALKDIWDNMTWMEWEREIDNYTEIIYNLLEKAQNQQDKNEQELLELDKWANLWSWFDITNWLWYIKIFIMIVGGLVGLKIVFTVLSIVNRVRQGYSPLSFQTLLPAQRGPDRPEGTGEEGGERDRDTSSRSVDGFLAIIWVDLWSLFLFSYHRLRDLLLIAARILGLLGR-------RGWEILKYWWNLLLYWGQELKNSAISLFNATAIAVAEGTDRIIEIIQRTFRAIIHIPRRIRQGLERALL
>B.-.-.Pat11day1clone12.KT452490
MRVMGIGKNY---------WSW----GTLLLGMLMI-CNAEEDSWVTVYYGVPVWKETTTTLFCASDAKAYDTEAHNVWATHACVPTDPSPQEVFLPNVTENFNMWKNNMVEQMHEDIISLWDQSLTPCVKLTPLCVTLNCTDVNTTRNANT-----------------------NNTWGTVMEKGEVKNCSFNITTSIRDKRQKEFALFYRPDVVPIDG----------DNNTYRLISCNTSVITQACPKISFTPIPIHYCAPAGFAILKCNDKKFNGTGPCRNVSTVQCTHGIKPVVSTQLLLNGSLAEKEIVIRSANFSDNAKIIIVQLNESVQIDCTRPNNNTRKSINI--GPGKAWYTTGDIIGDIRQAHCNISTVKWNQTLQRIVVKLRE--QFGE------NTTIAFN-QSSGGDPEIVTHSFNCGGEFFYCNTTKLFNSTWIWNS--------TEGSNSSEGNTTLQCRIKQIVNMWQEVGKAMYAPPIKGVIRCTSNITGLLLTRDGGNTN--SSENNTSKETFRPGGGDMRDNWRSELYKYKVVRIEPLGIAPTRAKRRVVQREKRAVG-IGALFLGFLGAAGSTMGAASLTLTVQARQLLSGIVQQQNDLLRAIEAQHHLLQLTVWGIKQLQARVLAVERYLKDQQLLGIWGCSGKLICTTTVPWNSSWSSKALKDIWDNMTWREWEREIDNYTEIIYNLLEKAQNQQDKNEQELLELDKWANLWSWFDITNWLWYIKIFIMIVGGLIGLRIVFTVLSIVNRVRQGYSPLSFQTLLPAQRGPDRPEGTGEEGGERDRDTSSRSVDGFLAIIWVDLRSLFLFSYHRLRDLLLIAARILGLLGR-------RGWEILKYWWNLLQYWGQELKNSAISLFNATAIAVAEGTDRIIEIVQRTFRAIIHIPRRIRQGLERALL
>B.-.-.Pat14day1clone1.KT452503
MRVMGIRKNYQHWNYQHWWWKG----GMMLLGMLMI-CSTAGNLWVTVYYGVPVWKEATTTLFCASNAKAYEKEAHNVWATHACVPTDPDPQEMFL-NVTENFNMWKNNMVDQMHEDIISLWDQSLKPCVKLTPLCVSLECTNTTN---------------------------------INITKNMEMKNCSFNMTTSIRNKPQRNYALFYSYDIIPIEND------TDDGNISYRLRSCNTSIITQACPKISFGPIPIHYCAPAGFAILKCNNKKFNGSGPCTNVSTVQCTHGIKPVVSTQLLLNGSLAEEEVVIRSANFSDNKHNIIVQLNETVEINCTRPNNNTLRSIHM--GPGKAFSTTGDIIGDIRKAHCNISEEKWKTTLRRIAMKLIE--QFNT------TGPINFT-QPSGGDPEVVTHTFNCGGEFFYCDTTKLFNSSWNETGRI------DKRNTEGNGTLTLQCRIKQIINMWQEVGKAMYAPPISGRINCTSNITGLILTRDGG------VNVTTNGDTFRPGGGNMKDNWRSELYKYKVVKIEPLGIAPTKARRRVVQREKRAVG-LGALFLGFLGAAGSTMGAASMALTVQARQLLSGIVQQQNNLLRAIEAQQHLLQLTVWGVKQLQARVLALERYLKDQQLLGIWGCSGKLICTTNVPWNISWSNKSYEDIWGNMTWMQWEREIDNYTDKIYTLLTESQIQQEKNRQDLLALDKWDSLWSWFDISNWLWYIRIFIMIVGGLIGLRIVFTVLSIVNRVRQGYSPLSFQTHHPAPRGPDRPEGIEEEGGDRDRDRSGPLADGFLTIIWVDLRSLFLFSYHRLRDLLLIVTRIVGLLGR-------RGWEALKYWWNLLQYWIQELKNSAVSLYNAIAIAVAEGTDRILEVLQRAYRAILHIPRRIRQGLERALL
>B.-.-.Pat14day1clone2.KT452504
MRVMGIRKNYQHW-----WWKG----GMMLLGMLMI-CSTAGNLWVTVYYGVPVWKEATTTLFCASNAKAYEKEAHNVWATHACVPTDPDPQEMFL-NVTENFNMWENNMVDQMHEDIISLWEQSLKPCVKLTPLCVSLECTNATN---------------------------------INITKNMEMKNCSFNMTTSIRNKPQRNYALFYSYDIIPIEND------TDDGNISYRLRSCNTSIITQACPKISFEPIPIHYCAPAGFAILKCNNKKFNGSGPCTNVSTVQCTHGIKPVVSTQLLLNGSVAEEEVVIRSANFSDNKHNIIVQLNETVEINCTRPNNNTIRSIHM--GPGKAFSTTGDIIGDIRKAHCNIGEEKWNTTLRRIAMKLIE--QFNT------TGPINFT-QSSGGDPEVVTHTFNCGGEFFYCDTTKLFNSSWNETGRI------DKRNTEGNGTLTLQCRIKQIINMWQEVGKAMYAPPISGRINCTSNITGLILTRDGG------VNVTTNGDTFRPGGGNMKDNWRSELYKYKVVKIEPLGIAPTKARRRVVQREKRAVG-LGALFLGFLGAAGSTMGAASMALTVQARQLLSGIVQQQNNLLRAIEAQQHLLQLTVWGIKQLQARVLALERYLKDQQLLGIWGCSGKLICTTNVPWNISWSNKSYEDIWGNMTWMQWEREIDNYTDKIYTLLTESQIQQEKNQQDLLALDKWDSLWSWFDISNWLWYIRIFIMIVGGLIGLRIVFTVLSIVNRVRQGYSPLSFQTHHPAPRGPDRPEGIEEEGGGKDRDRSGPLADGFLTIIWVDLRSLFLFSYHRLRDLLLIATRIVELLGR-------RGWEALKYWWNLLQYWIQELKNSAVSLYNAIAIAVAEGTDRILEVFQRAYRAILHIPRRIRQGLERALL
>B.-.-.Pat14day1clone3.KT452505
MRVMGIRKNYQHWNYQHWWWKG----GMMLLGMLMI-CSTAGNLWVTVYYGVPVWKEATTTLFCASNAKAYEKEAHNVWATHACVPTDPDPQEMFL-NVTENFNMWENNMVDQMHEDIISLWDQSLKPCVKLTPLCVSLECTNATN---------------------------------INITKNMEMKNCSFNMTTSIRNKPQRNYALFYSYDIIPIEND------TDDGNISYRLRSCNTSIITQACPKISFEPIPIHYCAPAGFAILKCNNKKFNGSGPCTNVSTVQCTHGIKPVVSTQLLLNGSVAEEEVVIRSANFSDNKHNIIVQLNETVEINCTRPNNNTIRSIHM--GPGKAFSTTGDIIGDIRKAHCNISEEKWDTTLRRIAIKLRE--QFNT------TGTINFT-QSSGGDPEVVTHTFNCGGEFFYCDTTKLFNSSWNETGRI------DKRNTEGNGTLTLQCRIKQIINMWQEVGKAMYAPPISGRINCTSNITGLILTRDGG------VNVTTNGDTFRPGGGNMKDNWRSELYKYKVVKIEPLGIAPTKARRRVVQREKRAVG-LGALFLGFLGAAGSTMGAASMALTVQARQLLSGIVQQQNNLLRAIEAQQHLLQLTVWGIKQLQARVLALERYLKDQQLLGIWGCSGKLICTTNVPWNISWSNKSYEDIWGNMTWMQWEREIDNYTDKIYTLLTESQIQQEKNQQDLLALDKWDSLWSWFDISNWLWYIRIFIMIVGGLIGLRIVFTVLSIVNRVRQGYSPLSFQTHHPAPRGPDRPEGIDEEGGDRDRDRSGPLADGFLTIIWVDLRSLFLFSYHRLRDLLLIVTRIVGLLGR-------RGWEALKYWWNLLQYWIQELKNSAVSLYNAIAIAVAEGTDRILEVFQRAYRAILHIPRRIRQGLERALL
>B.-.-.Pat14day1clone4.KT452506
MRVMGIRKNYQHWNYQHWWWKG----GMMLLGMLMI-CSTAGNLWVTVYYGVPVWKEATTTLFCASNAKAYEKEAHNVWATHACVPTDPDPQEMFL-NVTENFNMWENNMVDQMHEDIISLWDQSLKPCVKLTPLCVSLECTNATN---------------------------------INITKNMEMKNCSFNMTTSIRNKPQRNYALFYSYDIIPIEND------TDSGNVSYRLRSCNTSIITQACPKISFEPIPIHYCAPAGFAILKCNNKKFNGSGPCTNVSTVQCTHGIKPVVSTQLLLNGSVAEEEVVIRSANFSDNKHNIIVQLNETVEINCTRPNNNTIRSIHM--GPGKAFSTTGDIIGDIRKAHCNISEEKWDTTLRRIAIKLRE--QFNT------TGTINFT-QSSGGDPEVVTHTFNCGGEFFYCDTTKLFNSSWNETGRI------DKRNTEENGTLTLQCRIKQIINMWQEVGKAMYAPPISGRINCTSNITGLILTRDGG------VNVTTNGDTFRPGGGNMKDNWRSELYKYKVVKIEPLGIAPTKARRRVVQREKRAVG-LGALFLGFLGAAGSTMGAASMALTVQARQLLSGIVQQQNNLLRAIEAQQHLLQLTVWGIKQLQARVLALERYLKDQQLLGIWGCSGKLICTTNVPWNISWSNKSYEDIWGNMTWMQWEREIDNYTDKIYTLLTESQIQQEKNQQDLLALDKWDSLWSWFDISNWLWYIRIFIMIVGGLIGLRIVFTVLSIVNRVRQGYSPLSFQTHHPAPRGPDRPEGIDEEGGDRDRDRSGPLADGFLTIIWVDLRSLFLFSYHRLRDLLLIVTRIVGLLGR-------RGWEALKYWWNLLQYWIQELKNSAVSLYNAIAIAVAEGTDRIFEVFQRAYRAILHIPRRIRQGLERALL
>B.-.-.Pat14day1clone5.KT452507
MRVMGIRKNYQHWNYQHWWWKG----GMMLLGMLMI-CSTAGNLWVTVYYGVPVWKEATTTLFCASNAKAYEKEAHNVWATHACVPTDPDPQEMFL-NVTENFNMWKNNMVDQMHEDIISLWDQSLKPCVKLTPLCVSLECTNATN---------------------------------INITKNMEMKNCSFNMTTSIRNKPQRNYALFYSYDIIPIEND------TDDGNISYRLRSCNTSIITQACPKISFEPIPIHYCAPAGFAILKCNNKKFNGSGPCTNVSTVQCTHGIKPVVSTQLLLNGSVAEEEVVIRSANFSDNKHNIIVQLNETVEINCTRPNNNTIRSIHM--GPGKAFSTTGDIIGDIRKAHCNISEEKWDTTLRRIAIKLRE--QFNT------TGTINFT-QSSGGDPEVVTHTFNCGGEFFYCDTTKLFNSSWNGNGRID-----KRNSTEGNGTITLPCRIKQIINMWQEVGKAMYAPPISGRINCTSNITGLILTRDGG------VNVTTNGDTFRPGGGNMKDNWRSELYKYKVVKIEPLGIAPTKARRRVVQREKRAVG-LGALFLGFLGAAGSTMGAASMALTVQARQLLSGIVQQQNNLLRAIEAQQHLLQLTVWGIKQLQARVLALERYLKDQQLLGIWGCSGKLICTTNVPWNVSWSNKSYEDIWGNMTWMQWEREIDNYTDKIYTLLTESQIQQEKNQQDLLALDKWDSLWSWFDISNWLWYIRIFIMIVGGLIGLRIVFTVLSIVNRVRQGYSPLSFQTHHPAPRGPDRPEGIDEEGGDRDRDRSGPLADGFLTIIWVDLRSLFLFSYHRLRDLLLIVTRIVGLLGR-------RGWEALKYWWNLLQYWIQELKNSAVSLYNAIVIAVAEGTDRILEVFQRAYRAILHIPRRIRQGLERALL
>B.-.-.Pat14day1clone6.KT452508
MRVMGIRKNYQHWNYQHWWWKG----GMMLLGMLMI-CSTAGNLWVTVYYGVPVWKEATTTLFCASNAKAYEKEAHNVWATHACVPTDPDPQEMFL-NVTENFNMWENNMVDQMHEDIISLWDQSLKPCVKLTPLCVSLECTNATN---------------------------------INITKNMEMKNCSFNMTTSIRNKPQRNYALFYSYDIIPIEND------TDDGNISYRLRSCNTSIITQACPKISFEPIPIHYCAPAGFAILKCNNKKFNGSGPCTNVSTVQCTHGIKPVVSTQLLLNGSLAEEGVVIRSANFSDNKHNIIVQLNKPVEINCTRPSNNTIRSIHM--GPGRAFSTTGDIIGDIRKAYCNISEAKWNNTLKQIADKLIE--QFNT------TGPIVFN-QSSGGDPEIVMHTFNCGGEFFYCDTTKLFDSSWNKTGRIDK----RNNTEGSNDTITLPCRIKQIINMWQEVGKAMYAPPISGRINCTSNITGLILTRDGG------HNVTTKGDTFRPGGGNMKDNWRSELYKYKVVKIEPLGIAPTKARRRVVQREKRAVG-LGALFLGFLGAAGSTMGAASMALTVQARQLLSGIVQQQNNLLRAIEAQQHLLQLTVWGIKQLQARVLALERYLKDQQLLGIWGCSGKLICTTNVPWNTSWSNKSYEDIWGNMTWMQWEREIDNYTDKIYTLLTESQIQQEKNEQDLLALDKWDSLWSWFNISNWLWYIRIFIMIVGGLIGLRIVFTVLSIVNRVRQGYSPLSFQTHHPAPRGPDRPEGIDEEGGDRDRDRSGPLADGFLTIIWVDLRSLFLFSYHRLRDLLLIVTRIVGLLGR-------RGWEALKYWWNLLQYWIQELKNSAVSLYNAIAIAVAEGTDRILEVFQRAYRAILHIPRRIRQGLERALL
>B.-.-.Pat14day1clone7.KT452509
MRVMGIRKNYQHWNYQHWWWKG----GMMLLGMLMI-CSTAGNLWVTVYYGVPVWKEATTTLFCASNAKAYEKEAHNVWATHACVPTDPDPQEMFL-NVTEIFNMWENNMVDQMHEDIISLWDQSLKPCVKLTPLCVSLECTNATN---------------------------------INITKNMEMKNCSFNMTTSIRNKPQRNYALFYSYDIIPIEND------TDDGNISYRLRSCNTSIITQACPKISFEPIPIHYCAPAGFAILKCNNKKFNGSGPCTNVSTVQCTHGIKPVVSTQLLLNGSVAEEEVVIRSANFSDNKHNIIVQLNETVEINCTRPNNNTIRSIHM--GPGKAFSTTGDIIGDIRKAHCNISEEKWDTTLRRIAIKLRE--QFNT------TGTINFT-QSSGGDPEVVAHTFNCGGEFFYCDTTKLFNSSWNGNGRID-----KRNNTEGNGTITLQCRIKQIINMWQEVGKAMYAPPISGRINCTSNITGLILTRDGG------VNVTTNGDTFRPGGGNMKDNWRSELYKYKVVKIEPLGIAPTKARRRVVQREKRAVG-LGALFLGFLGAAGSTMGAASMALTVQARQLLSGIVQQQNNLLRAIEAQQHLLQLTVWGIKQLQARVLALERYLKDQQLLGIWGCSGKLICTTNVPWNISWSNKSYEDIWGNMTWMQWEREIDNYTDKIYTLLTESQIQQEKNQQDLLALDKWDSLWSWFDISNWLWYIRIFIMIVGGLIGLRIVFTVLSIVNRVRQGYSPLSFQTHHPAPRGPDRPEGIDEEGGDRDRDRSGPLADGFLTIIWVDLWSLFLFSYHRLRDLLLIVTRIVGLLGR-------RGWEALKYWWNLLQYWIQELKNSAVSLYNAIAIAVAEGTDRILEVFQRAYRAILHIPRRIRQGLERALL
>B.-.-.Pat14day1clone8.KT452510
MRVMGIRKNYQHW-----WWKG----GMMLLGMLMI-CSTAGNLWVTVYYGVPVWKEATTTLFCASNAKAYEKEAHNVWATHACVPTDPNPQEVFL-NVTENFNMWENNMVDQMHEDIISLWEQSLKPCVKLTPLCVSLNCTNTTN---------------------------------INITKEMEMKNCSFNMTTSIRNKPQKNYALFYSLDIIPIKND------TGSSNTSYRLRSCNTSIITQACPKISFEPIPIYYCAPAGFAILKCNDKKFNGSGPCTNVSTVQCTHGIKPVVSTQLLLNGSLAEEEVMIRSANFSDNDNNIIVQLHEPVEINCTRPSNNTIKSIHM--GPGRAFSTTERVIGNIRHAHCNISEGKWNNTLKQIAGKLRE--QFD-------NRTIIFT-QSSGGDPEIVKHTFNCGGEFFYCDTTKLLDSSWNETGRID-----RRNNTEGNGTITLHCRIKQIINMWQGVGKAIYAPPIKGQINCRSNITGLILTRDGG-------INTTYNDTFRPGGGNMKDNWRSELYKYKVVKIEPLGIAPTKARRRVVQREKRAVG-LGALFLGFLGAAGSTMGAASMALTVQARQLLSGIVQQQNNLLRAIEAQQHLLQLTVWGVKQLQARVLALERYLKDQQLLGIWGCSGKLICTTNVPWNTSWSNKSYEDIWENMTWMQWEREIDNYTDKIYTLLTESQIQQEKNEQDLLALDKWDSLWSWFDISNWLWYIRIFIMIVGGLIGLRIVFTVLSIVNRVRQGYSPLSFQTHHPAPRGPDRPEGIEEEGGDRDRDRSGPLADGFLTIIWVDLRSLFLFNYHRLRDLLLIVTRIVGLLGR-------RGWEALKYWWNLLQYWIQELKNSAVSLYNAIAIAVAEGTDRILEAFQRAYRAILHIPRRIRQGLERALL
>B.-.-.Pat14day1clone9.KT452511
MRVMGIRKNYQHWNYQHWWWKG----GMMLLGMLMI-CSTAGNLWVTVYYGVPVWKEATTTLFCASNAKAYEKEAHNVWATHACVPTDPDPQEMFL-NVTENFNMWENNMVDQMHEDIISLWDQSLKPCVKLTPLCVSLECTNATN---------------------------------INITKNMEMKNCSFNMTTSIRNKPQRNYALFYSYDIIPIEND------TDDGNISYRLRSCNTSIITQACPKISFEPIPIHYCAPAGFAILKCNNKKFNGSGPCTNVSTVQCTHGIKPVVSTQLLLNGSVAEEEVVIRSANFSDNKHNIIVQLNETVEINCTRPNNNTIRSIHM--GPGKAFSTTGDIIGDIRKAHCNISEEKWDTTLRRIAIKLRE--QFNT------TGTINFT-QSSGGDPEVVTHTFNCGGEFFYCDTTKLFNSSWNETGRI------DKRNTEGNGTLTLQCRIKQIINMWQEVGKAMYAPPISGRINCTSNITGLILTRDGG------VNVTTNGDTFRPGGGNMKDNWRSELYKYKVVKIEPLGIAPTKARRRVVQREKRAVG-LGALFLGFLGAAGSTMGAASMALTVQARQLLSGIVQQQNNLLRAIEAQQHLLQLTVWGIKQLQARVLALERYLKDQQLLGIWGCSGKLICTTNVPWNTSWSNKSYEDIWGNMTWMQWEREIDNYTDKIYTLLTESQIQQEKNEQDLLALDKWDSLWSWFNISNWLWYIRIFIMIVGGLIGLRIVFTVLSIVNRVRQGYSPLSFQTHHPAPRGLDRPEGTDEEGGDRDRDRSGPLADGFLTIIWVDPRSLFLFSYHRLRDLLLIVTRIVGLLGR-------RGWEALKYWWNLLQYWIQELKNSAVSLYNAIAIAVAEGTDRILEVFQRAYRAILHIPRRIRQGLERALL
>B.-.-.Pat14day1clone10.KT452512
MRVMGIRKNYQHWNYQHWWWKG----GMMLLGMLMI-CSTAGNLWVTVYYGVPVWKEATTTLFCASNAKAYEKEAHNVWATHACVPTDPDPQEMFL-NVTENFNMWENNMVDQMHEDIISLWEQSLKPCVKLTPLCVSLECTNATN---------------------------------INITKNMEMKNCSFNMTTSIRSKPQRNYALFYSYDIIPIEND------TDSGNISYRLRSCNTSIITQACPKISFEPIPIHYCAPAGFAILKCNNKKFNGSGPCTNVSAVQCTHGIKPVVSTQLLLNGSVAEEEVVIRSANFSDNKHNIIVQLNETVEINCTRPNNNTIRSIHM--GPGKAFSTTGDIIGDIRKAHCNISEEKWDTTLRRIAIKLRE--QFNT------TGTINFT-QSSGGDPEVVTHTFNCGGEFFYCDTTKLFNSSWNETGRI------DKRNTEGNGTITLQCRIKQIINMWQEVGKAMYAPPISGRINCTSNITGLILTRDGG------VNVTTNGDTFRPGGGNMKDNWRSELYKYKVVKIEPLGIAPTKARRRVVQREKRAVG-LGALFLGFLGAAGSTMGAASMALTVQARQLLSGIVQQQNNLLRAIEAQQHLLQLTVWGIKQLQARVLALERYLKDQQLLGIWGCSGKLICTTNVPWNISWSNKSYEDIWGNMTWMQWEREIDNYTDKIYTLLTESQIQQEKNQQDLLALDKWDSLWSWFDISNWLWYIRIFIMIVGGLIGLRIVFTVLSIVNRVRQGYSPLSFQTHHPAPRGPDRPEGIDEEGGDRDRDRSGPLADGFLTIIWVDLRSLFLFSYHRLRDLLLIVTRIVGLLGR-------RGWEALKYWWNLLQYWIQELKNSAVSLYNAIAIAVAEGTDRILEVFQRAYRAILHIPRRIRQGLERALL
>B.-.-.Pat14day1clone11.KT452513
MRVMGIRKNYQHWNYQHWWWKG----GMMLLGMLMI-CSTAGNLWVTVYYGVPVWKEATTTLFCASNAKAYEKEAHNVWATHACVPTDPDPQETFL-NVTENFNMWKNNMVDQMHEDIISLWDQSLKPCVKLTPLCVSLECTNTTN---------------------------------INITKNMEMKNCSFNMTTSIRNKPQRNYALFYSYDIIPIEND------TDDGNISYRLRSCNTSIITQACPKISFEPIPIHYCAPAGFAILKCNDKKFNGSGPCTNVSTVQCTHGIKPVVSTQLLLNGSLAEEGVIIRSANFSDNKHNIIVQLNEPVEINCTRPSNNTIRSIHM--GPGRAFSTTGDIIGDIRKAYCNISEAKWNNTLKQIADKLIE--QFNT------TGTINFT-QSSGGDPEIVMHTFNCGGEFFYCDTTKLFNSSWNKITRI------GRKDTEGNDTITLPCRIKQIINMWQEVGKAMYAPPISGRINCTSNITGLILTRDGG------HNVTTEGDTFRPGGGNMKDNWRSELYKYKVVKIEPLGIAPTKARRRVVQREKRAVG-LGALFLGFLGAAGSTMGAASMALTVQARQLLSGIVQQQNNLLRAIEAQQHLLQLTVWGIKQLQARVLALERYLKDQQLLGIWGCSGKLICTTNVPWNTSWSNKSYEDIWGNMTWMQWEREIDNYTDKIYTLLTESQIQQEKNEQDLLALDKWDSLWSWFNISNWLWYIRIFIMIVGGLIGLRIIFTVLSIVNRVRQGYSPLSFQTHHPAPRGPDRPEGIDEEGGDRDRDRSGPLADGFLTIIWVDLRSLFLFSYHRLRDLLLIVTRIVGLLGR-------RGWEALKYWWNLLQYWIQELKNSAVSLYNAIAIAVAEGTDRILEVFQRAYRAILHIPRRIRQGLERALL
>B.-.-.Pat14day1clone12.KT452514
MRVMGIRKNYQHW-----WWKG----GMMLLGMLMI-CSTAGNLWVTVYYGVPVWKEATTTLFCASNAKAYEKEAHNVWATHACVPTDPDPQEMFL-NVTENFNMWENNMVDQMHEDIISLWDQSLKPCVKLTPLCVSLECTNATN---------------------------------INITKNMEMKNCSFNMTTSIRNKPQRNYALFYSYDIIPIEND------TDSGNISYRLRSCNTSIITQACPKISFEPIPIHYCAPAGFAILKCNNKKFNGSGPCTNVSTVQCTHGIKPVVSTQLLLNGSVAEEEVVIRSANFSDNKHNIIVQLNETVEINCTRPNNNTIRSIHM--GPGKAFSTTGDIIGDIRKAHCNISEEKWDTTLRRIAIKLRE--QFNT------TGTINFT-QSSGGDPEVVTHTFNCGGEFFYCDTTKLFNSSWNETGRI------DKRNTEGNGTLTLQCRIKQIINMWQEVGKAMYAPPISGRINCTSNITGLILTRDGG------VNVTTNGDTFRPGGGNMKDNWRSELYKYKVVKIEPLGIAPTKARRRVVQREKRAVG-LGALFLGILGAAGSTMGAASMALTVQARQLLSGIVQQQNNLLRAIEAQQHLLQLTVWGIKQLQARVLALERYLKDQQLLGIWGCSGKLICTTNVPWNTSWSNKSYEDIWGNMTWMQWEREIDNYTDKIYTLLTESQIQQEKNEQDLLALDKWDSLWSWFNISNWLWYIRIFIMIVGGLIGLRIVFTVLSIVNRVRQGYSPLSFQTHHPAPRGPDRPEGIDEEGGDRDRDRSGPLADGFLTIIWVDLRSLFLFSYHRLRDLLLIVTRIVGLLGR-------RGWEALKYWWNLLQYWIQELKNSAVSLYNAIAIAVAEGTDRILEVFQRAYRAILHIPRRIRQGLERALL
>B.-.-.Pat16day1clone1.KT452527
MKVKEIRKNCQH------WWTW----GTMLFGMLMI-CSATENLWVTVYYGVPVWKDATTTLFCASDAKTYDTEVHNVWATHACVPTDPNPQEINLENVTENFNMWKNSMVEQMHEDIISLWDESLKPCVKLTPLCVTLNCTDVNTTRSNATATSTSN-----------------SIQEIRGEIKGEIKNCSFNITTEIRDKVRKEYALFYRLDVVPIEDDENN---DSKNYTSYRLINCNTSVITQACPKISFEPIPIHYCAPAGFALLKCNDNKFNGTGPCKNVSTVQCTHGIRPVVSTQLLLNGSLAKEEIIIRSENFTNNAKIIIVQLNESIGIECIRPNNNTRKSISI--GPGRAFYATEDIIGDIRQAHCNLSSTKWNNTLQQIAKKLRE--QIG-------NKTIIFN-QSSGGDPEITMHSFICGGEFFYCNSTPLFNSIWYANKSST-----ATGNGTVNDTIILQCRIKQVINMWQEVGKAMYAPPIKGLIKCSSNITGLLLTRDGG------KNQTNTSETFRPGGGDMRDNWRSELYKYKVVKIEPLGVAPTKAKRRVVPREKRAVT-LGAVFLGFLGAAGSTMGAASVTLTVQARQLLSGIVQQQDNLLRAIEAQQHLLQLTVWGIKQLQARVLAVERYLRDQQLLGIWGCSGKLICTTAVPWNASWSNRSQEEIWENMTWMQWEKEIDNYTDVIYTLIEKAQNQQEQNEQELLALDKWSNLWSWFNISNWLWYIKIFIMIVGGLIGLRIVFTVFSIVNRVRQGYSPLSFQIRPPTPRGPDRPEGIEEGGGERDRDTSGRLANGFLTLLWVDLWSLCHFSYRHLRDLLLIAARIVELLGR-------RVWEALKYWWNLLQYWGQELRNSAVSLYNTIAIAVAEGTDRIIEIVQRTCRAILNVPTRIRQGLERALL
>B.-.-.Pat16day1clone2.KT452528
MKVKGIRKNCQH------LWTW----GMMLFGMLMI-CSATENLWVTVYYGVPVWKEATTTLFCASDAKAYDTEVHNVWATHACVPTDPNPQEINLENVTENFNMWKNSMVEQMHEDIISLWDESLKPCVKLTPLCVTLNCTDVNTTRSNATVT---------------------STSSSIQEIKGEIKNCSFNITTEIRDKVRKEYALFYRLDVVPIEDDKNHN--SNGNYTSYRLINCNTSVITQACPKISFEPIPIHYCAPAGFALLKCNDNKFNGTGPCKNVSTVQCTHGIRPVVSTQLLLNGSLAKEEVIIRSENFTNNAKIIIVQLNESIAIECIRPNNNTRKSISI--GPGRAFYATGDIIGDIRQAHCNLSSTKWNNTLKQIAEKLKE--QIG-------NKTIIFN-QSSGGDPEIVMHSFICGGEFFYCNSTPLFNSTWYANGTTT-----ATGNGTVNDTIILQCRIKQVINMWQEVGKAMYAPPIKGLIKCSSNITGLLLTRDGG------KNQTNTSETFRPGGGDMRDNWRSELYKYKVVKIEPLGVAPTKAKRRVVQREKRAVT-LGAMFLGFLGAAGSTMGAASMTLTVQARQLLSGIVQQQNNLLRAIEAQQHLLQLTVWGIKQLQARVLAVERYLRDQQLLGIWGCSGKLICTTAVPWNASWSNKSQEEIWENMTWMQWEREIDNYTDLIYTLIEKAQNQQEQNEQDLLALDKWASLWSWFNISNWLWYIKIFIMIVGGLIGLRIVFTVFSIVNRVRQGYSPLSFQTRPPTQRGPDRPEGIEEGGGERDRDTSGRLVNGFLTLLWADLWSLCHFSYRHLRDLLLIAARIVELLGR-------RVWEALKYWWNLLQYWGQELKNSAVSLYNTIAIAVAEGTDRVIEIAQRACRAILNVPTRIRQGLERALL
>B.-.-.Pat16day1clone3.KT452529
MKVKGIRKNCQH------LWTW----GMMLFGMLMI-CSATEDLWVTVYYGVPVWKEATTTLFCASDAKAYDTEVHNVWATHACVPTDPNPQEINLENATENFNMWKNSMVEQMHEDIISLWDESLKPCVKLTPLCVTLNCTDVNITRSNSTTTKNT------------------STSSSIEEVKGEIKNCSFNITTEIRDKVRKEYALFYRLDVVPIEDDENKD--SNENYTSYRLINCNTSVITQACPKISFEPIPIHYCAPAGFALLKCNDNKFNGTGPCKNVSTVQCTHGIRPVVSTQLLLNGSLAKEEVIIRSENFTNNAKIIIVQLNESIGIECIRPNNNTRKSISI--GPGRAFYATGDIIGDIRQAHCNLSSTKWNNTLKQIIGKLRE--QIG-------NKTIIFN-QSSGGDPEIVMHSFICGGEFFYCNSTPLFNSIWYDNGTSI-----ATGNGTVNDTIILQCRIKQVINMWQEVGKAMYAPPIKGLIRCSSNITGLLLTRDGG------QNQTNDNETFRPGGGDMRDNWRSELYKYKIVKIEPLGIAPTKAKRRVVPREKRAIT-LGAMFLGFLGAAGSTMGAASMTLTVQARQLLSGIVQQQNNLLRAIEAQQHLLQLTVWGIKQLQARVLAVERYLRDQQLLGIWGCSGKLICTTAVPWNASWSNRSQEEIWENMTWMQWEKEIDNYTDLIYTLIEKAQNQQEQNEQDLLALDKWSSLWNWFNISNWLWYIKIFIMIVGGLIGLRTVFTVFSIVNRVRQGYSPLSFQIRPPTPRGPDRPEGIEEGGGERDRDTSGHLANGFLTLLWVDLWSLCHFSYRHLRDLLLIAARIVELLGR-------RVWEALKYWWNLLQYWGQELKNSAVSLYNTIAIAVAEGTDRVIEIAQRACRAILNVPTRIRQGLERALL
>B.-.-.Pat16day1clone4.KT452530
MKVKGIRKNCQH------LWTW----GMMLFGMLMI-CSATENLWVTVYYGVPVWKEATTTLFCASDAKAYDTEVHNVWATHACVPTDPNPQEINLENVTENFNMWKNSMVEQMHEDIISLWDESLKPCVKLTPLCVTLNCTDVNITRSNSTTTKNT------------------STSSSIEEIKGEIKNCSFNITTEIRDKVRKEYALFYRLDVVPIEDDENND--NNKNYTSYRLINCNTSVITQACPKISFEPIPIHYCAPAGFALLKCNDNKFNGTGPCKNVSTVQCTHGIRPVVSTQLLLNGSLAKEEVIIRSENFTNNAKIIIVQLNESIRIECIRPNNNTRKSISI--GPGRAFYATGDIIGDIRQAHCNLSSTKWNNTLKQIVGKLNE--QIG-------NKTIIFN-QSSGGDPEITMHSFICGGEFFYCNSTPLFNSIWYANESST-----ATGNGTVNDTITLQCRIKQVINMWQEVGKAMYAPPIKGLIKCSSNITGLLLTRDGG------KNQTNTSETFRPGGGDMRDNWRSELYKYKVVKIEPLGVAPTKAKRRVVPREKRAIT-LGAVFLGFLGAAGSTMGAASITLTVQARQLLSGIVQQQDNLLRAIEAQQHLLQLTVWGIKQLQARVLAVERYLRDQQLLGIWGCSGKLICTTAVPWNASWSNKSQEEIWENMTWMQWEKEIDNYTDLIYTLIEKAQNQQEQNEQELLALDKWSNLWSWFNISNWLWYIKIFIMIVGGLIGLRIVFTVFSIVNRVRQGYSPLSFQIRPPTQRGPDRPEEIEEGGGERDRDTSGHLVNGFLTLLWVDLWSLCHFSYRHLRDLLLIAARIVELLGR-------RVWEALKYWWNLLQYWGQELKNSAVSLYNTIAIAVAEGTDRVIEIVQRTCRAILNVPTRIRQGLERALL
>B.-.-.Pat16day1clone5.KT452531
MKVKEIRKNCQH------LWTW----GMMLFGMLMI-CSATENLWVTVYYGVPVWKEATTTLFCASNAKAYDTEVHNVWATHACVPTDPNPQEINLENVTENFNMWKNSMVEQMHEDIISLWDESLKPCVKLTPLCVTLNCTDTTRSNATVT-----------------------STSSSIQEIKGEIKNCSFNITTEIRDKVRKEYALFYRLDVVPIED--------DKNNNSYRLINCNTSVITQACPKISFEPIPIHYCAPAGFALLKCKDNKFNGTGPCKNVSTVQCTHGIRPVVSTQLLLNGSLAKEEVVIRSENFTNNAKIIIVQLNESIEINCTRPSNNTRKSISI--GPGRAFYATGDIIGDIRQAHCNLSSTKWNNALKQIAEKLRE--QVG-------NKTIIFS-QSSGGDPEIAMHSFICGGEFFYCNSTPLFNSTWDTNGSS------NTGNGTVNDTIILQCRIKQVINMWQEVGKAMYAPPIKGLIKCSSNITGLLLTRDGG------KNQTNTSETFRPGGGDMRDNWRSELYKYKVVKIEPLGVAPTKAKRRVVPREKRAVT-LGAVFLGFLGAAGSTMGATSVTLTVQARQLLSGIVQQQDNLLRAIEAQQHLLQLTVWGIKQLQARVLAVERYLRDQQLLGIWGCSGKLICTTAVPWNASWSNRSQEEIWENMTWMQWEKEIDNYTDIIYTLIEKAQNQQEQNEQELLALDMWSNLWSWFNISNWLWYIKIFIMIVGGLIGLRIVFTVFSIVNRVRQGYSPLSFQIRPPTPRGPDRPEGIEEGGGERDRDTSGHLVNGFLTLLWADLWSLCHFSYRHLRDLLLIAARIVELLGR-------RVWEALKYWWNLLQYWGQELKNSAISLYNTIAIAVAEGTDRIIEIVQRTCRAILNVPTRIRQGLERALL
>B.-.-.Pat16day1clone6.KT452532
MKVKGIRKNCQH------LWTW----GMMLFGMLMI-CSATEDLWVTVYYGVPVWKDATTTLFCASDAKAYDTEVHNVWATHACVPTDPNPQEINLENVTENFNMWKNSMVEQMHEDIISLWDESLKPCVKLTPLCVTLNCTDTTRSNATVT-----------------------STSSSIQEIKGEIKNCSFNITTEIRDKVRKEYALFYRLDVVPIED--------DKNNNSYRLINCNTSVITQACPKISFEPIPIHYCAPAGFALLKCKDNKFNGTGPCKNVSTVQCTHGIRPVVSTQLLLNGSLAKEEVVIRSENFTNNAKIIIVQLNESIEINCTRPSNNTRKSISI--GPGRAFYATGDIIGDIRQAHCNLSSTKWNNALKQIAGKLRE--QVG-------NKTIIFS-QSSGGDPEIVMHSFICGGEFFYCNSTPLFNSTWDTNGSS------NTGNGTVNDTIILQCRIKQVINMWQEVGKAMYAPPIKGLIKCSSNITGLLLTRDGG------KNQTNTSETFRPGGGDMRDNWRSELYKYKVVKIEPVGVAPTKAKRRVVQREKRAVT-LGAMFLGFLGAAGSTMGAASVTLTVQARQLLSGIVQQQNNLLRAIEAQQHLLQLTVWGIKQLQARVLAVERYLRNQQLLGIWGCSGKLICTTAVPWNASWSNRSQEEIWENMTWMQWEREIDNYTDLIYTLIEKAQNQQEQNEQDLLALDKWASLWSWFNISNWLWYIKIFIMIVGGLIGLRIVFTVFSIVNRVRQGYSPLSFQIRPPTQRGPDRPEGIEEGGGERDRDTSGHLVNGFLTLLWVDLWSLCHFSYRHLRDLLLIAARIVELLGR-------RVWEALKYWWNLLQYWSQELKSSAVSLYNTIAIAVAEGTDRVIEIVQRTCRAILNVPTRIRQGLERALL
>B.-.-.Pat16day1clone7.KT452533
MKVKGIRKNCQH------LWTW----GMMLFGMLMI-CSATEDLWVTVYYGVPVWKEAATTLFCASDAKAYDTEVHNVWATHACVPTDPNPQEINLENVTENFNMWKNSMVEQMHEDIISLWDESLKPCVKLTPLCVTLNCTDVNTTRSNATVT---------------------STSSNIQEIKGEIKNCSFNITTEIRDKVRKEYALFYRLDVVPIEDDKNNN--STGNYTSYRLINCNTSVITQACPKISFEPIPIHYCAPAGFALLKCNDNKFNGTGPCKNVSTVQCTHGIRPVVSTQLLLNGSLAKEEVVIRSENFTNNAKIIIVQLNESIRIECIRPNNNTRKSISI--GPGRAFYATGDIIGDIRQAHCNLNSTKWNNTLKQIVGKLRE--QIG-------NKTIIFN-QSSGGDPEIVMHSFICGGEFFYCNSTPLFNSIWYANKSST-----ATGNGIVNDTIILQCRIKQVINMWQEVGKAMYAPPIKGLIKCSSNITGLLLTRDGG------KNQTNTSETFRPGGGDMRDNWRSELYKYKVVKIEPLGVAPTKAKRRVVPREKRAIT-LGAMFLGFLGAAGSTMGAASMTLTVQARQLLSGIVQQQNNLLRAIEAQQHLLQLTVWGIKQLQARVLAVERYLRDQQLLGIWGCSGKLICTTAVPWNASWSNRSQEEIWENMTWMQWEKEIDNYTDLIYTLIEKAQNQQEQNEQELLALDKWSSLWSWFNISNWLWYIKIFIMIVGGLIGLRIVFTVFSIVNRVRQGYSPLSFQIRPPTPRGPDRPEGIEEGGGERDRDTSGRLANGFLTLLWVDLWSLCHFSYRHLRDLLLIAARIVELLGR-------RVWEARKYWWNLLQYWSQELKSSAVSLYNTIAIAVAEGTDRVIEIVQRACRAILNVPTRIRQGLERALL
>B.-.-.Pat16day1clone8.KT452534
MKVKGIRKNCQH------LWTW----GMMLFGMLMI-CSATEDLWVTVYYGVPVWKEAATTLFCASDAKAYNTEVHNVWATHACVPTDPNPQEINLENVTENFNMWKNSMVEQMHEDIISLWDESLKPCVKLTPLCVTLNCTDTTRSNATVT-----------------------STSSSIQEIKGEIKNCSFNITTEIRDKVRKEYALFYRLDVVPIED--------DKNNNSYRLINCNTSVITQACPKISFEPIPIHYCAPAGFALLKCKDNKFNGTGPCKNVSTVQCTHGIRPVVSTQLLLNGSLAKEEVVIRSENFTNNAKIIIVQLNESIEINCTRPSNNTRKSISI--GPGRAFYATGDIIGDIRQAHCNLSSTKWNNALKQIAEKLRG--QFGD------NKTIIFN-QSSGGDPEIVMHSFICGGEFFYCNSTPLFNSTWDSTE--------ESKNTTGNDTIILQCRIKQVINMWQEVGKAMYAPPIKGLIKCSSNITGLLLTRDGG------KNQTNTSETFRPGGGDMRDNWRSELYKYKVVKIEPLGVAPTKAKRRVVQREKRAVT-LGAMFLGFLGAAGSTMGAASITLTVQARQLLSGIVQQQNNLLRAIEAQQHLLQLTVWGIKQLQARVLAVERYLRDQQLLGIWGCSGKLICTTAVPWNASWSNRSQEEIWKNMTWMQWEKEIDNYTDIIYTLIEKAQNQQEQNEQDLLALDKWSSLWSWFNISNWLWYIKIFIIIVGGLIGLRIVFTVFSIVNRVRQGYSPLSFQIRPPTPRGPDRPEGIEEGGGERDRDTSGRLVNGFLTLLWADLWSLCHFSYRHLRDLLLIAARIVELLGR-------RVWEALKYWWNLLQYWSQELKNSAVSLYNTIAIAVAEGTDRVIEIVQRTCRAILNVPTRIRQGLERAWL
>B.-.-.Pat16day1clone9.KT452535
MKVKGIRKNCQH------LWTW----GMMLFGMLMI-CSATEDLWVTVYYGVPVWKDATTTLFCASDAKAYDTEVHNVWATHACVPTDPNPQEINLENVTENFNMWKNSMVEQMHEDIISLWDESLKPCVKLTPLCVTLNCIDVNTTRSNATIT---------------------STSSSIQEIKGEIKNCSFNITTEIRDKVRKEYALFYRLDVVPIEDDENND--SNKNYTSYRLINCNTSVITQACPKISFEPIPIHYCAPAGFALLKCNDNKFNGTGPCKNVSTVQCTHGIRPVVSTQLLLNGSLAKEEVIIRSENFTNNAKIIIVQLNESIAIECIRPNNNTRKSISI--GPGRAFYATGDIIGDIRQAHCNLSSTKWNNTLQQIAKKLRE--QIG-------NKTIIFN-QSSGGDPEITMHSFICGGEFFYCNSTPLFNSTWYANETST-----ATGNGIVNDTIILQCRIKQVINMWQEVGKAMYAPPIKGLIKCSSNITGLLLTRDGG------KNQTNTSETFRPGGGDMRDNWRSELYKYKIVKIEPLGVAPTKAKRRVVQREKRAVT-LGAMFLGFLGAAGSTMGAASITLTVQARQLLSGIVQQQNNLLRAIEAQQHLLQLTVWGIKQLQARVLAVERYLRDQQLLGIWGCSGKLICTTAVPWNASWSNRSQEEIWENMTWMQWEKEIDNYTDVIYTLIEKAQNQQEQNEQELLALDKWSSLWSWFNISNWLWYIKIFIMIVGGLIGLRIVFTVFSIVNRVRQGYSPLSFQIRPPTQRGPDRPEGIEEGGGERDRDTSGRLVNGFLTLLWVDLWSLCHFSYRHLRDLLLIAARIVELLGR-------RVWEALKYWWNLLQYWSQELKSSAVSLYNAIAIAVAEGTDRVIEIVQRTCRAILNVPTRIRQGLERALL
>B.-.-.Pat16day1clone10.KT452536
MKVKGIRKNCQH------LWTW----GMMLFGILMI-CSATENLWVTVYYGVPVWKEATTTLFCASDAKAYDTEVHNVWATHACVPTDPNPQEINLENVTENFNMWKNSMVEQMHEDIISLWDESLKPCVKLTPLCVTLNCTDVNITRSNSTTTKNT------------------STSSSIEEIKGEIKNCSFNITTEIRDKVRKEYALFYRLDVVPIEDDESND--SNKNYTSYRLINCNTSVITQACPKISFEPIPIHYCAPAGFALLKCNDNKFNGTGPCKNVSTVQCTHGIRPVVSTQLLLNGSLAKEEVIIRSENFTNNAKIIIVQLNESIAIECIRPNNNTRKSISI--GPGRAFYATGDIIGDIRQAHCNLSSTKWNNTLQQIAKKLRQ--QIG-------NKTIIFN-QSSGGDPEITMHSFICGGEFFYCNSTPLFNSIWYANKSST-----ATGNGTVNDTIILQCRIKQVINMWQEVGKAMYAPPIKGLIKCSSNITGLLLTRDGG------KNQTNTSETFRPGGGDMRDNWRSELYKYKVVKIEPLGVAPTKAKRRVVPGEKRAVT-LGAVFLGFLGAAGSTMGAASVTLTVQARQLLSGIVQQQDNLLRAIEAQQHLLQLTVWGIKQLQARVLAVERYLRDQQLLGIWGCSGKLICTTAVPWNASWSNRSQEEIWENMTWMQWEKEIDNYTDIIYTLIEKAQNQQEQNEQELLALDKWSNLWSWFNISNWLWYIKIFIMIVGGLIGLRIVFTVFSIVNRVRQGYSPLSFQIRPPTQRGPDRPEGIEEGGGERDRDTSGRLVNGFLTLLWVDLRSLCHFSYRHLRDLLLIAARIVELLGR-------RVWEALKYWWNLLQYWGQELKNSAVSLYNTITIAVAEGTDRVIEIVQRICRAILNVPTRIRQGLERALL
>B.-.-.Pat16day1clone11.KT452537
MKVKGIRKNCQH------LWTW----GMMLFGMLTI-CSATEDLWVTVYYGVPVWKEAATTLFCASDAKAYDTEVHNVWATHACVPTDPNPQEINLENVTENFNMWKNSMVEQMHEDIISLWDESLKPCVKLTPLCVTLNCTDVNITRSNSTTTKNT------------------STSSSIEEIKGEIKNCSFNITTEIRDKVRKEYALFYRLDVVPIEDDESNT--SSGNYTSYRLINCNTSVITQACPKISFEPIPIHYCAPAGFALLKCNDNKFNGTGPCKNVSTVQCTHGIRPVVSTQLLLNGSLAKEEVIIRSENFTNNAKIIIVQLNESIAIECIRPNNNTRKSISI--GPGKAFYATGDIIGDIRQAHCNLSSTKWNNTLQQIAKKLRE--QIG-------NKTIIFN-QSSGGDPEITMHSFICGGEFFYCNSTPLFNSTWYANETSI-----ATGNGAENDTIILQCRIKQVINMWQEVGKAMYAPPIKGLIKCSSNITGLLLTRDGG------KNQTNTSETFRPGGGDMRDNWRSELYKYKVVKIEPLGVAPTKAKRRVVQREKRAVT-LGAMFLGFLGAAGSTMGAASITLTVQARQLLSGIVQQQNNLLRAIEAQQHLLQLTVWGIKQLQARVLAVERYLRDQQLLGIWGCSGKLICTTAVPWNASWSNKSQEEIWKNMTWMQWEKEIDNYTDVIYTLIEKAQNQQEQNEQELLALDKWSNLWSWFNISNWLWYIKIFIMIVGGLIGLRIVFTVFSIVNRVRQGYSPLSFQIRPPTPREPDRPEGIEEGGGERDRDTSGHLVNGFLTLLWADLWSLCHFSYRHLRDLLLIAARIVELLGR-------RVWEALKYWWNLLQCWGQELKNSAVSLFNTIAIAVAEWTDRVIEIVQRTCRAILNVPTRIGQGLERALL
>B.-.-.Pat16day1clone12.KT452538
MKVKEIRKNCQH------LWTW----GMMLFGMLMI-CSATENLWVTVYYGVPVWKEATTTLFCASDAKAYDTEVHNVWATHACVPTDPNPQEINLENVTENFNMWKNSMVEQMHEDIISLWDESLKPCVKLTPLCVTLNCTDVNITRSNSTTTKST------------------STSSSIEEIKGEIKNCSFNITTEIRDKVRKEYALFYRLDVVPIKDDENKG--SNENYTSYRLINCNTSVITQACPKISFEPIPIHYCAPAGFALLKCNDNKFNGTGPCKNVSTVQCTHGIRPVVSTQLLLNGSLAKEEVVIRSENFTNNAKIIIVQLNESIAIECIRPNNNTRKSISI--GPGRAFYATGDIIGDIRQAHCNLSSTKWNNTLQQIAKKLRE--QIG-------NKTIIFN-QSSGGDPEITMHSFICGGEFFYCNSTPLFNSVWYANESST-----ATGNGTVNDTITLQCRIKQVINMWQEVGKAMYAPPIKGLIKCSSNITGLLLTRDGG------KNQTNTSEIFRPGGGDMRDNWRSELYKYKVVKIEPLGVAPTKAKRRVVQREKRAVT-LGAMFLGFLGAAGSTMGAASITLTVQARQLLSGIVQQQNNLLRAIEAQQHLLQLTVWGIKQLQARVLAVERYLRDQQLLGIWGCSGKLICTTAVPWNASWSNRSQEEIWENMTWMQWEKEIDNYTDLIYTLIEKAQNQQEQNEQDLLALDKWSSLWNWFNISNWLWYIKIFIIIVGGLIGLRIVFTVFSIVNRVRQGYSPLSFQIRPPTQRGPDRPEGIEEGGGERDRDTSGRLVNGFLTLLRVDLWSLCHFSYRHLRDLLLIAARIVELLGR-------RVWEALKYWWNLLQYWSQELKSSAVSLYNAIAIAVAEGTDRVIEIVQRICRAILNVPTRIRQGLERALL
>B.-.-.Pat17day1clone2.KT452564
MTVKEIKRNYQH------LWKW----GIMLLGMLMI-CSAAENLWVTVYYGVPVWREAITTLFCASDAKAYVTEVHNVWATHACVPTDPNPQEIRLVNVTENFNMWKNNMVEQMHEDIISLWDESLKPCVKLTPLCVTLNCTDANTTRANN-------------------------NTDAIIEEQGAIKNCSFNVTTNIRDKKQEERALFYKLDVVPIDG---------SNNTSYRLISCNTSSITQACPKVSFEPIPIHYCAPAGFAILKCNDKQFNGTGKCGNVSTVQCTHGIRPVVSTQLLLNGSLAEEEVVIRSANFSDNAKILIVQLNETIIINCTRPNNNTGRSIPM--GPGKAFYATGDIIGDIRKAHCTLNGTKWENTLKRIVIKLEE--QFK-------NKTIVFN-HSSGGDPEIVMHSFNCGGEFFYCNTTPLFNDTWTRNGTDGT----WISNSNRTGNITLLCRIKQIINMWQEVGKATYAPPIRGPITCVSNITGLMLTRDGG------NNQTNNTEIFRPGGGNMKDNWRSELYKYKVVQIEPLGVAPTKAKRRVVQREKRAVT-LGAMFLGFLGAAGSTMGAASMALTVQARQLLSGIVHQQNNLLRAIEAQQHMLQLTVWGIKQLQARVLAVERYLKDQQLLGIWGCSGKLICPTAVPWNTSWSNKNLSDIWDKMTWIQWEREIGNYTHLIYNLLEESQNQQEKNEQDLLALNKWDSLWDWFSISNWLWYIKIFIMIVGGLIGLRIIFAVLSIVNRVRQGYSPLSFQTLLPTQREPDRPEGIEEEDGERGKDRSVRLVNGFLALFWDDLRSLCLFCYHRLTDLLLIAARIVELLGH-------RGWEILRYWWNLLQYWSQELRNSAISLYNATAIAVAEWTDRIIEVVQRAFRAIIHIPRRIRQGLERALL
>B.-.-.Pat17day1clone3.KT452565
MKVKEIKRNYQH------LWKW----GIMLLGMLMI-CSAAENLWVTVYYGVPVWREAITTLFCASDAKAYVTEVHNVWATHACVPTDPNPQEIRLVNVTENFNMWKNNMVEQMHEDIISLWDESLKPCVKLTPLCVTLNCTDANTTRANNN------------------------NTDAIIEEKGAIKNCSFNVTTNRRDKKQEERALFYKLDVVPIDG----------GNNSYRLISCNTSSITQACPKVSFEPIPIHYCTPAGFAILKCNDKKFNGTGACGNVSTVQCTHGIRPVVSTQLLLNGSLAEEEVVIRSANFSDNAKIIIVQLNETIVINCTRPNNNTRRSIPM--GPGKAFYATGDIIGDIRKAHCALNGTKWENTLKRIVIKLEE--QFK-------NKTIVFN-HSSGGDPEIVMHSFNCGGEFFYCNTTPLFNDTWARNGANGT----WISNSNRTGNITLLCRIKQIINMWQEVGKATYAPPIRGPITCVSNITGLMLTRDGG------NNQTNNTEIFRPGGGNMKDNWRSELYKYKVVQIEPLGVAPTKAKRRVVQREKRAVT-LGAMFLGFLGAAGSTMGAASMALTVQARQLLSGIVHQQNNLLRAIEAQQHMLQLTVWGIKQLQARVLAVERYLKDQQLLGIWGCSGKLICPTAVPWNTSWSNKNLSDIWDKMTWIQWEREIGNYTHLIYNLLEESQNQQEKNEQDLLALDKWDSLWDWFNISNWLWYIKIFIMIVGGLIGLRIIFAVLSIVNRVRQGYSPLSFQTLLPTQREPDRPEGIEEEGGERGKDRSVRLVNGFLALFWDDLRSLCLFCYHRLTDLLLIAARIVELLGH-------RGWEILKYWWNLLQYWSQELRNSAISLLNVTAVAVAEWTDRVIEVVQGAFRAIIHIPRRIRQGLERALL
>B.-.-.Pat17day1clone4.KT452566
MKVKEIKRNYQH------LWKW----GIMLLGMSMI-CSAAENLWVTVYYGVPVWREAITTLFCASDAKAYVTEVHNVWATHACVPTDPNPQEIRLVNVTEDFNMWRNNMVEQMHEDIISLWDESLKPCVKLTPLCVTLNCTDANTTTANRN------------------------ATDAIIEEQGAIKNRSFNVTTDIRDKRQEERALFYKLDVVPIDG----------GNNSYRLISCNTSSITQACPKVSFEPIPIHYCAPAGFAILKCNDKQFNGTGACRNVSTVQCTHGIRPVVSTQLLLNGSLAEEEVVIRSANFSDNAKIIIVQLNETVEINCTRPNNNTRRSISM--GPGKAFYATGDIIGDIRKAHCTLNGTKWENTLKRIVIKLEE--QFK-------NKTIAFN-HPSGGDPEIVTHSFNCGGEFFYCNTTPLFNDTWTRSATNGT----WKSNSHRTGNITLLCRIKQIINMWQEVGKATYAPPIKGPIACISNITGLMFTRDGG------NIQTNNTEIFRPAGGNMKDNWRSELYKYKVVQIEPLGVAPTKAKRRVVQREKRAVT-LGAMFLGFLGAAGSTMGAASMALTVQARQLLSGIVQQQNNLLRAIEAQQHMLQLTVWGVKQLQARVLAVERYLKDQQLLGIWGCSGKLICPTAVPWNTSWSNKNLSDIWDKMTWIQWEREIGNYTHLIYNLLEESQNQQEKNEQDLLALDKWDSLWDWFSISNWLWYIRIFIMIVGGLIGLRIIFAVLSIVNKVRQGYSPLSFQTLLPTQREPDRPEGIEGEGGERDRDRSVRLVNGFLALFWDDLRSLCLFCYHRLTDLLLIAARSVELLGH-------RGWEILKYWWNLLQYWSQELKNSAISLLNATAVAVAEGTDRIIEVIQEAYRAIIHIPRRIRQGLERAVL
>B.-.-.Pat17day1clone5.KT452567
MTVKEIKRNYQH------LWKW----GIMLLGMLMI-CSAAENLWVTVYYGVPVWREAITTLFCASDAKAYVTEVHNVWATHACVPTDPNPQEIRLVNVTENFNMWKNNMVEQMHEDIISLWDESLKPCVKLTPLCVTLNSTDANTTRANST------------------------NTGATIEEQGAIKNCSFNVTTNIRNKKQEERALFYKLDVVPIDG----------GNNSYRLISCNTSSITQACPKVSFEPIPIHYCAPAGFAILKCNDKQFNGTGACRNVSTVQCTHGIRPVVSTQLLLNGSLAEEEVVIRSANFSDNAKIIIVQLNETVEINCTRPNNNTRRSISM--GPGKAFYATGEIIGDIRKAHCTLNGTKWENTLKRIVIKLEE--QFK-------NKTIAFN-HSSGGDPEIVMHNFNCGGEFFYCNTTPLFNDTWTRSATNGT----WKSNSHRTGNVTLLCRIKQIINMWQEVGKATYAPPIKGPITCISNITGLMLTRDGG------NIQTNNTEIFRPAGGNMKDNWRSELYKYKVVQIEPLGVAPTKAKRRVVQREKRAVT-LGAVFLGFLGAAGSTMGAASMALTVQARQLLSGIVQQQNNLLRAIEAQQHMLQLTVWGVKQLQARVLAVERYLKDQQLLGIWGCSGKLICPTAVPWNTSWSNKNLSDIWDKMTWIQWEREIGNYTHLIYNLLEESQNQQEKNEQDLLALDKWDSLWDWFSISNWLWYIRIFIMIVGGLIGLRIIFAVLSIVNRVRQGYSPLSFQTLLPTQREPDRPEGIEEEGGEKDRDRSVRLVNGFLALFWDDLRSLCLFCYHRLTDLLLIAARSVELLGH-------RGWEILKYWWNLLQYWSQELKNSAISLLNATAVAVAEGTDRIIEVIQEAYRAIIRIPRRIRQGLERALL
>B.-.-.Pat17day1clone6.KT452568
MTVRGIKRNYQH------LWKW----GIMLLGMLMI-CSAAENLWVTVYYGVPVWREAITTLFCASDAKAYVTEVHNVWATHACVPTDPNPQEIRLVNVTENFNMWKNNMVEQMHEDIISLWDESLKPCVKLTPFCVTLNCTDANTTRANRS------------------------ATDATIEEQGAIKNCSFNVTTNIRNKKQEERALFYKLDVVPIHG----------DNTSYRLISCNTSSITQACPKVSFEPIPIHYCAPAGFAILKCNDKKFNGTGACGNVSTVQCTHGIRPVVSTQLLLNGSLAEEEVVIRSANFSDNAKIIIVQLNETVEINCTRPNNNTRRSISM--GPGRAFYATGDIIGDIRKAHCTLNGTKWENTLKRIVIKLEE--QFK-------NKTIVFN-HSSGGDPEIVMHNFNCGGEFFYCNTTPLFNDTWTRSATNGT----WKSNSHRTGNITLLCRIKQIINMWQEVGKATYAPPIKGPITCISNITGLMLTRDGG------NIQTNNTEIFRPAGGNMKDNWRSELYKYKVVQIEPLGVAPTKAKRRVVQREKRAVT-LGAMFLGFLGAAGSTMGAASMALTVQARQLLSGIVQQQNNLLRAIEAQQHMLQLTVWGVKQLQARVLAVERYLKDQQLLGIWGCSGKLICPTAVPWNTSWSNKNLSDIWDKMTWIQWEREIGNYTHLIYNLLEESQNQQEKNEQDLLALDKWDSLWDWFSISNWLWYIRIFIMIVGGLIGLRIIFAVLSIVNRVRQGYSPLSFQTLLPTQREPDRPEGIEEEGGEKDRDRSVRLVNGFLALFWDDRRSLCLFCYHRLTDLLLVAARIVELLGH-------RGWEILRYWWNLLQYWSQELRNSAISLLNVTAVAVAEWTDRVIEVIQEAYRAIIHIPRRIRQGLERALL
>B.-.-.Pat17day1clone7.KT452569
MTVKEIKRNYQH------LWKW----GIMLLGMLMI-CSAAENLWVTVYYGVPVWREAITTLFCASDAKAYVTEVHNVWATHACVPTDPNPQEIRLENVTENFNMWKNNMVEQMHEDIISLWDESLKPCVKLTPLCVTLNCTDANTTRANN-------------------------NTDAIIEEKGAIKNCSFNVTANRRDKKQEERALFYKLDVVPIDG----------NNNSYRLISCNTSSITQACPKVSFEPIPIHYCAPAGFAILKCNDKKFNGTGACGNVSTVQCTHGIRPVVSTQLLLNGSLAEEEVVVRSANFSDNAKILIVQLNETIEINCTRPNNNTRRSIPM--GPGKAFYATGDIIGDIRKAHCTLNGTKWENTLKRIVIKLEE--QFK-------NKTIVFN-HSSGGDPEIVTHSFNCGGEFFYCNTTPLFNDTWTRNGTNGT----WSSNSNRTGNITLLCRIKQIINMWQEVGKATYAPPIKGPITCISNITGLMLTRDGG------INQTNNTEIFRPAGGNMKDNWRSELYKYKVVQIEPLGVAPTKAKRRVVQREKRAVT-LGAMFLGFLGAAGSTMGAASMALTVQARQLLSGIVQQQKNLLRAIEAQQHMLQLTVWGVKQLQARVLAVERYLKDQQLLGIWGCSGKLICPTAVPWNTSWSNKNLSDIWDKMTWIQWEREIGNYTHLIYNLLEESQNQQEKNEQDLLALDKWDSLWDWFSISNWLWYIRIFIMIVGGLIGLRIIFAVLSIVNRVRQGYSPLSFQTLLPTQKEPDRPEGIEEEGGERDRDRSVRLVNGFLALFWDDLLSLCLFCYHRLTDLLLIAARIVELLGH-------RGWEILKYWWNLLQYWSQELKNSAISLLNATAVAVAEGTDRVIEVVQGAYRAIIRIPRRIRQGLERALL
>B.-.-.Pat17day1clone8.KT452570
MKVKEIKRNYQH------LWKW----GIMLLGMSMI-CSAAENLWVTVYYGVPVWREAITTLFCASDAKAYVTEVHNVWATHACVPTDPNPQEIRLVNVTEDFNMWKNNMVEQMHEDIISLWDESLKPCVKLTPLCVTLNCTDANTTRANRN------------------------ATDAIIEEQGAIKNCSFNVTTDIRDKRQEERALFYKLDVVPIDG----------GNNSYRLISCNTSSITQACPKVSFEPIPIHYCAPVGFAILKCNDKQFNGTGACRNVSTVQCTHGIRPVVSTQLLLNGSLAEEEVVIRSANFSDNAKIIIVQLNETIVINCTRPNNNTRRSIPM--GPGKAFYATGDIIGDIRKAHCTLNGTKWENTLKRIVIKLEE--QFK-------NKTIVFN-HSSGGDPEIVMHNFNCGGEFFYCNTTPLFNDTWTWNATKGT----WSSNSNRTGNITLLCRIKQIINMWQEVGKATYAPPIRGPITCVSNITGLMLTRDGG------INQTNNTEIFRPAGGNMKDNWRSELYKYKVVQIEPLGVAPTKAKRRVVQREKRAVT-LGAMFLGFLGAAGSTMGAASMALTVQARQLLSGIVQQQNNLLRAIEAQQHMLQLTVWGVKQLQARVLAVERYLKDQQLLGIWGCSGKLICPTAVPWNTSWSNKNLSDIWDKMTWIQWEREIGNYTHLIYNLLEESQNQQEKNEQDLLALDKWDSLWDWFSISNWLWYIRIFIMIVGGLIGLRIIFAVLSIVNRVRQGYSLLSFQTLLPTQREPDRSEGIEEEGGEKDRDRSVRLVNGFLALFWDDLRSLCLFCYHRLTDLLLIAARSVELLGH-------RGWEILKYWGNLLQYWSQELKNSAISLFNATAVAVAEGTDRIIEMVQGAYRAIIHIPRRIRQGLERALL
>B.-.-.Pat17day1clone9.KT452571
MTAKEIKRNYQH------LWKW----GIMLLGMSMI-CSAAENLWVTVYYGVPVWREAITTLFCASDAKAYVTEVHNVWATHACVPTDPNPQEIRLVNVTEDFNMWKNNMVEQMHEDIISLWDESLKPCVKLTPLCVTLNCTDASTTRANSN------------------------NTDAIIEEKGAVKNCSFNVTTNIRDKRQEERALFYKLDVVPIDG----------GNNSYRLISCNTSSITQACPKVSFEPIPIHYCAPAGFAILKCNDKKFNGTGACGNVSTVQCTHGIRPVVSTQLLLNGSLAEEEVVIRSANFSDNAKIIIVQLNEIVEINCTRPNNNTRRSISM--GPGKAFYATGDIIGDIRKAHCTLNGTKWENTLKRIVIKLEE--QFK-------NKTIAFN-HSSGGDPEIVTHSFNCGGEFFYCNTTPLFNDTWTRSATNGT----WKSNSHRTGNITLLCRIKQIINMWQEVGKATYAPPIKGPITCISNITGLMLTRDGG------NIQTNNTEIFRPAGGNMKDNWRSELYKYKVVQIEPLGVAPTKAKRRVVQREKRAVT-LGAVFLGFLGAAGSTMGAASMALTVQARQLLSGIVQQQNNLLRAIEAQQHMLQLTVWGIKQLQARVLAVERYLKDQQLLEIWGCSGKLICPTAVPWNTSWSNKNLSDIWDKMTWIQWEREIGNYTHLIYNLLEESQNQQEKNEQDLLALDKWDSLWDWFNISNWLWYIKIFIMIVGGLIGLRIIFAVLSIVNRVRQGYSPLSFQTLLPTQREPDRPEGIEEEGGEGGKDRSVRLVNGFLALFWDDLRSLCLFCYHRLTDLLLIAARIVELLGH-------RGWEILRYWWNLLQYWSQELRNSAISLLNVTAVAVAEWTDRVIEVVQRAYRAIIHIPRRIRQGLERALL
>B.-.-.Pat17day1clone10.KT452572
MKVKEIKRNYQH------LWKW----GIMLLGMSMI-CSAAENLWVTVYYGVPVWREAITTLFCASDAKAYVTEVHNVWATHACVPTDPNPQEIRLVNVAEDFNMWKNNMVEQMHEDIISLWDESLKPCVKLTPLCVTLNCTDANTTRANRN------------------------ATDAIIEEQGAIKNCSFNVTTDIRDKRQEERALFYKLDVVPIDG----------GNNSYRLISCNTSSITQACPKVSFEPIPIHYCAPAGFAVLKCNDKQFNGTGACRNVSTVQCTHGIRPVVSTQLLLNGSLAEEEVVIRSANFSDNAKIIIVQLNETVEINCTRPNNNTRRSISM--GPGKAFYATGDIIGDIRKAHCTLNGTKWENTLKRIVIKLEE--QFK-------NKTIAFN-HSSGGDPEIVMHNFNCGGEFFYCNTTPLFNDTWTRSATNGT----WKSNSHRTGNITLLCRIKQIINMWQEVGKATYAPPIRGPITCVSNITGLMLTRDGG------NIQTNNTEIFRPAGGNMKDNWRSELYKYKVVQIEPLGVAPTKAKRRVVQREKRAVT-LGAMFLGFLGAAGSTMGAASMALTVQARQLLSGIVQQQNNLLRAIEAQQHMLQLTVWGVKQLQARVLAVERYLKDQQLLGIWGCSGKLICPTAVPWNTSWSNKNLSDIWDKMTWIQWEREIGNYTHLIYNLLEETQNQQEKNEQDLLALDKWDSLWDWFSISNWLWYIRIFIMIVGGLIGLRIIFAVLSIVNRVRQGYSPLSFQTLLPTQREPDRPEGIEEEGGEKDRDRSVRLVNGFLALFWDDLRSLCLFCYHRLTDLLLIAARSVELLGH-------RGWEILKYWWNLLQYWSQELKNSAISLLNATAVAVAEGTDRIIEVIQEAYRAIIRILRRIRQGLERALL
>B.-.-.Pat17day1clone11.KT452573
MKVKEIKRNYQH------LWKW----GIMLLGMSMI-CSAAENLWVTVYYGVPVWREAITTLFCASDAKAYVTEVHNVWATHACVPTDPNPQEIRLVNVTEDFNMWKNNMVEQMHEDIISLWDESLKPCVKLTPLCVTLNCTDANTTRANRN------------------------ATDAIIEEQGAIKNCSFNVTTNIRDKRQEERALFYKLDVVPIDG----------GNNSYRLISCNTSSITQACPKVSFEPIPIHYCAPAGFAILKCNDKQFNGTGACRNVSTVQCTHGIRPVVSTQLLLNGSLAEEEVVIRSANFSDNAKIIIVQLNETIKINCTRPNNNTRRSISM--GPGRAFYATGDIIGDIRKAHCTLNGTKWENTLKRIVIKLEE--QFK-------NKTIAFN-HSSGGDPEIVTHSFNCGGEFFYCNTTPLFNDTWTRSATNGT----WKSNSHRTGNITLLCRIKQIINMWQEVGKATYAPPIKGPITCISNITGLMLTRDGG------NIQTNNTEIFRPAGGNMKDNWRSELCKYKVVQIEPLGVAPTKAKRRVVQREKRAVT-LGAMFLGFLGAAGSTMGAASMALTVQARQLLSGIVQQQNNLLRAIEAQQHMLQLTVWGIKQLQARVLAVERYLKDQQLLGIWGCSGKLICPTAVPWNTSWSNKNLSDIWDKMTWIQWEREIGNYTHLIYNLLEESQNQQEKNEQDLLALDKWDSLWDWFSISNWLWYIRIFIMIVGGLIGLRIIFAVLSIVNRVRQGYSPLSFQTLLPTQREPDRPEGIEEEGGEKDRDRSVRLVNGFLALFWDDLRSLCLFCYHRLTDLLLIAARSVELLGH-------RGWEILKYWWNLLQYWSQELKNSAISLLNATAVAVAEGTDRIIEIVQGVFRAIIRIPRRIRQGLERALL
>B.-.-.Pat17day1clone12.KT452574
MTVKEIKRNYQH------LWKW----GIMLLGMLMI-CSAAENLWVTVYYGVPVWREAITTLFCASDAKAYVTEVHNVWATHACVPTDPNPQEIRLVNVTENFNMWKNNMVEQMHEDIISLWDESLKPCVKLTPLCVTLNCADANTTRANNN------------------------NTDAIIEEKGAIKNCSFNVTTNRRDKKQEERALFYKLDVVPIDG----------GNNSYRLISCNTSSITQACPKVSFEPIPIHYCAPAGFAILKCNDKKFNGTGACGNVSTVQCTHGIRPVVSTQLLLNGSLAEEEVVIRSANFSDNAKILIVQLNETVVINCTRPNNNTRRSIPM--GPGKAFYATGDIIGDIRKAHCTLNGTKWENTLKRIVIKLEE--QFK-------NKTIVFN-HSSGGDPEIVMHSFNCGGEFFYCNTTPLFNDTWTRNANGT-----WISNSNRTGNITLLCRIKQIINMWQEVGKATYAPPIRGPITCVSNITGLMLTRDGG------NNQTNNTEIFRPGGGNMKDNWRSELYKYKVVQIEPLGVAPTKAKRRVVQREKRAVT-LGAMFLGFLGAAGSTMGAASMALTVQARQLLSGIVQQQNNLLRAIEAQQHMLQLTVWGVKQLQARVLAVERYLKDQQLLGIWGCSGKLICPTAVPWNTSWSNKNLSDIWDKMTWIQWEREIGNYTHLIYNLLEESQNQQEKNEQDLLALDKWDSLWDWFSISNWLWYIRIFIMIVGGLIGLRIIFAVLSIVNRVRQGYSPLSFQTLLPTQREPDRPEGIEEEGGEKDRDRSVRLVNGFLALFWDDLRSLCLFCYHRLTDLLLIAARSVELLGH-------RGWEILKYWWNLLQYWSQELKNSAISLLNATAVAVAEGTDRIIEVIQEAYRAIIHIPRRIRQGLERALL
>B.-.-.Pat18day1clone1.KT452599
MKVMGIRRNYQH------L-RW----GALLLGILMM-SSAAEQLWVTVYYGVPVWKEANTTLFCASDAKGYDKEVHNVWATHACVPTDPNPQEIELKNVTENFNMWKNNMVEQMHEDIISLWDQSLKPCVKLTPLCVTLHCTNLTKVNNTANV----------------------TYSNETIEERGKMTNCSFNITTSLRDRIKKEYAIFHKTDVVQIDND-------NSTNTSYRLISCNTSVITQACPKVTFEPIPIHYCAPAGFAILKCNDKKFNGTGPCKNVSTVQCTHGIRPVVSTQLLLNGSLAEEEIVIRSENFSNNARNIIVQLNESVVINCTRLNNNTRKSIQM--GPGRAFYATGDIIGNIRKAHCNLSKAQWNETLKQVVTKLRE--QKQFM-----NKTIIFN-SSSGGDPEIVMHSFNCGGEFFYCNTTPLFNSTWSVNSTV------ETENNTGSDNITLQCRIKQIINMWQAVGKAMYAPPIQGLIKCSSNITGLILTRDGG-------ANNTTNETFRPAGGDMRDNWRSELYKYKVVRIEPLGIAPSKAKRRVVQREKRAVG-FGALFLGFLGAAGSTMGAASVALTVQTRSLLSGIVQQQNNLMRAVEAQQHLLQLTVWGIKQLQARVLAVERYLKDQQLLGMWGCSGKLICTTTVPWNTSWSNKSWDTIWENMTWMQWEKEIDNYTGLIYTLLTESRNQQERNELELLELDKWASLWNWFDITNWLWHIKIFIMIVGGLVGLRIVMAVFSVVNRVRQGYSPLSLQTLLPTARGPDRPEGIAEEGGERDRDRSTRLVHGLLALIWDDLRSLCLFSYHRLRDLLLIATRIVELLGR-------RGWELLKYWWNLLQYWIQELKNSAISLLNATAIAVAEGTDRIIEAAQRAFRAIIHIPTRIRQGLERALL
>B.-.-.Pat18day1clone2.KT452600
MKVMGIRKNYQH------L-RW----GTLLLGILTM-SSAAEQLWVTVYYGVPVWKEANTTLFCASDAKGYDKEVHNVWATHACVPTDPNPQEIELKNVTENFNMWKNNMVEQMHEDIISLWDQSLKPCVKLTPLCVTLHCTNLTKVNNTAND----------------------TYSNETIEERGKMTNCSFNITTSLRDRIKKEYAIFHKTDVVSIDND------NSTASNGYRLISCNTSVITQACPKVSFEPIPIHYCAPAGFAILKCNDKKFNGTGPCKNVSTVQCTHGIRPVVSTQLLLNGSLAEEQIVIRSENFSNNAKNIIVQLNESVVINCTRINNNTRKSIQM--GPGRAFYATGDIIGDIRKAHCNLSRAQWDKTLQQVVTKLRE--QEQFV-----NKTIIFN-SSSGGDPEIVVHSFNCGGEFFYCNTTPLLNSTWSVNSTV------DIENNAGSDNITLQCKIKQIINMWQAVGKAMYAPPIQGLIKCSSNITGLILTRDGG-------ANNTTNETFRPAGGDMRDNWRSELYKYKVVRIEPLGIAPSKAKRRVVQREKRAVG-FGALFLGFLGAAGSTMGAASVALTVQTRSLLSGIVQQQTNLLRAVEAQQHLLQLTVWGIKQLQARVLAVERYLKDQQLLGMWGCSGKLICTTTVPWNTSWSNKSWGAIWENMTWMEWEKEIDNYTGLIYTLLTESRNQQERNELELLELDKWASLWNWFDITNWLWYIKIFIMIVGGLVGLRIVMAVFSVVNRVRQGYSPLSLQTLLPTARGPDRPEGIAEEGGERDRDRSTRLVHGLLALIWDDLRSLCLFSYHRLRDLLLIATRIVELLGR-------RGWELLKYWWNLLQYWIQELKNSAISLLNATAIAVAEGTDRIIEAAQRAFRAIIHIPTRIRQGLERALL
>B.-.-.Pat18day1clone3.KT452601
MKVMGIRRNYQH------L-RW----GTLLLGILMM-SSAAEQLWVTVYYGVPVWKEASTTLFCASDAKGYDKEVHNVWATHACVPTDPNPQEIELKNVTENFNMWKNNMVEQMHEDIISLWDQSLKPCVKLTPLCVTLHCTNLTKVNNTANV----------------------TYSNETIEERGKMTNCSFNITTSLRDRIKKEYAIFHKVDVVSIDNDKSTDNSTNSTNTSYRLISCNTSVITQACPKVTFEPIPIHYCAPAGFAILKCNDKKFNGTGPCKNVSTVQCTHGIRPVVSTQLLLNGSLAEEEIVIRSENFSNNARNIIVQLNESVVINCTRLNNNTRKSIQM--GPGRAFYATGDIIGNIRKAHCNLSKAQWNETLKQVVTKLRE--QKQFM-----NKTIIFN-SSSGGDPEIVVHSFNCGGEFFYCNTTPLFNSTWSVNSTV------ETENNTGSDNIALQCRIKQFINMWQAVGKAMYAPPIQGLIKCSSNITGLILTRDGG-------ANNTTNETFRPAGGDMRDNWRSELYKYKVVRIEPLGIAPSRAKRRVVQREKRAVG-FGALFLGFLGAAGSTMGAASVALTVQTRSLLSGIVQQQTNLLRAVEAQQHLLQLTVWGIKQLQARVLAVERYLKDQQLLGMWGCSGKLICTTTVPWNTSWSNKSWGAIWENMTWMEWEKEIDNYTGLIYTLLTESRNQQEKNELELLELDKWASLWNWFDITNWLWYIKIFIMIVGGLVGLRIVMAVFSVVNRVRQGYSPLSLQTLLPTARGPDRPEGIAEEGGERDRDRSTRLVHGLLALIWDDLRSLCLFSYHRLRDLLLIATRIVELLGR-------RGWELLKYWWNLLQYWIQELKNSAISLLNATAIAVAEGTDRIIEAAQRAFRAIIHIPTRIRQGLERALL
>B.-.-.Pat18day1clone4.KT452602
MKVMGIRRNYQH------L-RW----GTLLLGILMM-SSAAEQLWVTVYYGVPVWKEANTTLFCASDAKGYDKEVHNVWATHACVPTDPNPQEIELENVTENFNMWKNNMVEQMHEDIISLWDQSLKPCVKLTPLCVTLHCTNLTNVNNTANV----------------------TYSNETIEERGKMTNCSFNITTGLRDRIKKEYAIFHKTDVVSIDNDKSTDNSTNSTNTSYRLISCNTSVITQACPKVTFEPIPIHYCAPAGFAILKCNDKKFNGTGPCKNVSTVQCTHGIRPVVSTQLLLNGSLAEEEIVIRSENFSNNARNIIVQLNESVVINCTRLNNNTRKSIQM--GPGRAFYATGDIIGNIRKAHCNLSKAQWNETLKQVVTKLRE--QKQFM-----NKTIIFN-SSSGGDPEIVMHSFNCGGEFFYCNTTPLFNSTWSVNSTV------ETENNTGSDNITLQCRIKQIINMWQAVGKAMYAPPIQGLIKCSSNITGLILTRDGG-------ANNTTNETFRPAGGDMRDNWRSELYKYKVVRIEPLGIAPSKAKRRVVQREKRAVG-FGALFLGFLGAAGSTMGAASVALTVQTRSLLSGIVQQQNNLMRAVEAQQHLLQLTVWGIKQLQARVLAVERYLKDQQLLGMWGCSGKLICTTTVPWNTSWSNKSWDTIWENMTWMQWEKEIDNYTGLIYTLLTESRNQQERNELELLELDKWASLWNWFDITNWLWYIKIFIMIVGGLVGLRIVMAVFSVVNRVRQGYSPLSLQTLLPTAGGPDRPEGIAEEGGERDRDRSTRLVHGLLALIWDDLRSLCLFSYHRLRDLLLIATRIVELLGR-------RGWELLKYWWNLLQYWIQELKNSAISLLNATAIAVAEGTDRIIEAAQRAFRAIIHIPTRIRQGLERALL
>B.-.-.Pat18day1clone5.KT452603
MKVMGIRRNYQH------L-RW----GTLLLGILMM-SSAAEQLWVTVYYGVPVWKEANTTLFCASDAKGYDKEVHNVWATHACVPTDPNPQEIELENVTENFNMWKNNMVEQMHEDIISLWDQSLKPCVKLTPLCVTLHCTNLTNVNNTANV----------------------TYSNETIEERGKMTNCSFNITTSLRGRIKKEYAIFHKVDVVSIDNDKSTDNSTNSTNTSYRLISCNTSVITQACPKVTFEPIPIHYCAPAGFAILKCNDKKFNGTGPCKNVSTVQCTHGIRPVVSTQLLLNGSLAEEEIVIRSENFSNNARNIIVQLNESVVINCTRLNNNTRKSIQM--GPGRAFYATGDIIGNIRKAHCNLSKAQWNETLKQVVTKLRE--QKQFM-----NKTIIFN-SSSGGDPEIVMHSFNCGGEFFYCNTTPLFNSTWSVNSTV------DTENNTGSDNITLQCRIKQIINMWQAVGKAMYAPPIQGLIKCSSNITGLILTRDGG-------ANNTTNETFRPAGGDMGDNWRSELYKYKVVRIEPLGIAPSKAKRRVVQREKRAVG-FGALFLGFLGAAGSTMGAASVALTVQTRSLLSGIVQQQSNLMRAVEAQQHLLQLTVWGIKQLQARVLAVERYLKDQQLLGMWGCSGKLICTTTVPWNTSWSNKSWDTIWENMTWMQWEKEIDNYTGLIYTLLTESRNQQERNELELLELDKWASLWNWFDITNWLWYIKIFIMIVGGLVGLRIVMAVFSVVNRVRQGYSPLSLQTLLPTARGPDRPEGIAEEGGERDKDRSTRLVHGLLALIWDDLRSLCLFSYHRLRDLLLIATRIVELLGR-------RGWELLKYWWNLLQYWVQELKNSAISLLNATAIAVAEGTDRIIEAAQRAFRAIIHIPTRIRQGLERALL
>B.-.-.Pat18day1clone6.KT452604
MKVMGIRKNYQH------L-RW----GTLLLGILMM-SSAAEQLWVTVYYGVPVWKEANTTLFCASDAKGYDKEVHNVWATHACVPTDPNPQEIELKNMTENFNMWKNNMVEQMHEDIISLWDQSLKPCVKLTPLCVTLHCTNLTKVNNTANV----------------------TYSNETIEERGKMTNCSFNITTSLRDRIKKEYAIFHKTDVVSIDNDNSTDNSTNSTNTSYRLISCNTSVITQACPKVTFEPIPIHYCAPAGFAILKCNDKKFNGTGPCKNVSTVQCTHGIRPVVSTQLLLNGSLAEEEIVIRSENFSNNARNIIVQLNESVVINCTRLNNNTRKSIQM--GPGRAFYATGDIIGNIRKAHCNLSKAQWNETLKQVVTKLRE--QKQFM-----NKTIIFN-SSSGGDPEIVMHSFNCGGEFFYCNTTPLFNSTWSVNSTV------DTENNTGSDNITLQCRIKQIINMWQAVGKAMYAPPIQGLIKCSSNITGLILTRDGG-------ANNTTNETFRPAGGDMRDNWRSELYKYKVVRIEPLGIAPSKAKRRVVQREKRAVG-FGALFLGFLGAAGSTMGAASVALTVQTRSLLSGIVQQQNNLMRAVEAQQHLLQLTVWGIKQLQARVLAVERYLKDQQLLGMWGCSGKLICTTTVPWNTSWSNKSWGAIWENMTWMEWEKEIDNYTGLIYTLLTESRNQQEKNEVELLELDKWASLWNWFDITNWLWYIKIFIMIVGGLVGLRIVMAVFSVVNRVRQGYSPLSLQTLLPTARGPDRPEGIAEEGGERDRDRSTRLVHGLLALIWDDLRSLCLFSYHRLRDLLLIATRLVELLGR-------RGWELLKYWWNLLQYWIQELKNSAISLLNATAIAVAEGTDRIIEAAQRAFRAIIHIPTRIRQGLERALL
>B.-.-.Pat18day1clone7.KT452605
MKVMGIRRNYQH------L-RW----GTLLLGILMM-SSAAEQLWVTVYYGVPVWKEANTTLFCASDAKGYDKEVHNVWATHACVPTDPNPQEIELKNVTENFNMWKNNMVEQMHEDIISLWDQSLKPCVKLTPLCVTLHCTNLTNVNNTANV----------------------TYSNETIEERGKMTNCSFNITTSLRDRIKKEYAIFHKTDVVSIDNDKSTDNSTNGTNTSYRLISCNTSVITQACPKVTFEPIPIHYCAPAGFAILKCNDKKFNGTGPCKNVSTVQCTHGIRPVVSTQLLLNGSLAEEEIVIRSENFSNNAKNIIVQLNESVVINCTRLSNNTRKSIQM--GPGRAFYATGDIIGDIRKAHCNLSRAQWNKTLQQVVTKLRE--QKQFV-----NKTIIFT-PSSGGDPEIVVHSFNCGGEFFYCNTTPLFNSAWELNDTEGS----NITKGNLTKPITLQCRIKQIINMWQAVGKAMYAPPIQGLIKCSSNITGLILTRDGG-------ANNTTNETFRPAGGDMRDNWRSELYKYKVVRIEPLGIAPSRAKRRVVQREKRAVG-FGALFLGFLGAAGSTMGAASVALTVQTRSLLSGIVQQQTNLLRTVEAQQHLLQLTVWGIKQLQARVLAVERYLKDQQLLGMWGCSGKLICTTTVPWNTSWSNKSWDTIWENMTWMQWEKEIDNYTGLIYTLLTESRNQQERNELELLELDKWASLWNWFDITNWLWYIKIFIMIVGGLVGLRIVMAVFSVVNRVRQGYSPLSLQTLLPTARGPDRPEGIAEEGGERDRDRSTRLVHGLLALIWDDLRSLCLFSYHRLRDLLLIATRIVELLGR-------RGWELLKYWWNLLQYWIQELKNSAISLLNATAIAVAEGTDRIIEAAQRAFRAIIHIPTRIRQGLERALL
>B.-.-.Pat18day1clone8.KT452606
MKVMGIRRNYQH------L-RW----GTLLLGILMM-SSAAEQLWVTVYYGVPVWKEANTTLFCASDAKGYDKEVHNVWATHACVPTDPNPQEIELKNVTENFNMWKNNMVEQMHEDIISLWDQSLKPCVKLTPLCVTLHCTNLTNVNNTANV----------------------TYSNETIEERGKMTNCSFNITTSLRDRIKKEYAIFHKTDVVQIDND-------NSTNTSYRLISCNTSVITQACPKVSFEPIPIHYCAPAGFAILKCNDKKFNGTGPCKNVSTVQCTHGIRPVVSTQLLLNGSLAEEEIVIRSENFSNNARNIIVQLNESVVINCTRLSNNTRKSIQM--GPGRAFYATGDIIGNIRKAHCNLSKAQWNETLKQVVTKLRE--QKQFM-----NKTIIFN-SSSGGDPEIVMHSFNCGGEFFYCNTTPLFNSTWSVNSTV------ETENNTGSDNITLQCRIKQFINMWQAVGKAMYAPPIQGLIKCSSNITGLILTRDGG-------ANNTTNETFRPAGGDMRDNWRSELYKYKVVRIEPLGIAPSKAKRRVVQREKRAVG-FGALFLGFLGTAGSTMGAASVALTVQTRSLLSGIVQQQNNLQRAVEAQQHLLQLTVWGIKQLQARVLAVERYLKDQQLLGMWGCSGKLICTTTVPWNTSWSNKSWGAIWENMTWMEWEKEIDNYTGLIYTLLTESRNQQEKNELELLELDKWASLWNWFDITNWLWYIKIFIMIVGGLVGLRIVMAVFSVVNRVRQGYSPLSLQTLLPTARGPDRPEGIAEEGGERDRDRSTRLVHGLLALIWDDLRSLCLFSYHRLRDLLLIATRIVELLGR-------RGWELLKYWWNLLQYWIQELKNSAISLLNATAIAVAEGTDRIIEAAQRAFRAIIHIPTRIRQGLERALL
>B.-.-.Pat18day1clone9.KT452607
MKVMGIRKNYQH------L-RW----GILLLGILLM-SSAAEQLWVTVYYGVPVWKEANTTLFCASDAKGYDKEVHNVWATHACVPTDPNPQEIELENVTENFNMWKNNMVEQMHEDIISLWDQSLKPCVKLTPLCVTLHCTNLTNVNNTANV----------------------TYSNETIEERGKMTNCSFNITTSLRDRIKKEYAIFHKVDVVSIDNDKSTDDSTNSTNTSYRLISCNTSVITQACPKVTFEPIPIHYCAPAGFAILKCNDKKFNGTGPCKNVSTVQCTHGIRPVVSTQLLLNGSLAEEEIVIRSENFSNNARNIIVQLNESVVINCTRLNNNTRKSIQM--GPGRAFYATGDIIGNIRKAHCNLSKAQWNETLKQVVTKLRE--QKQFM-----NKTIIFN-SSSGGDPEIVMHSFNCGGEFFYCNTTPLFNSTWSVNSTV------ETENNTGSDNITLQCRIKQIINMWQAVGKAMYAPPIQGLIKCSSNITGLILTRDGG-------ANNTTNETFRPAGGDMRDNWRSELYKYKVVRIEPLGIAPSKAKRRVVQREKRAVG-FGALFLGFLGAAGSTMGAASVALTVQARSLLSDIVQQQNNLLRAVEAQQHLLQLTVWGIKQLQARVLAVERYLKDQQLLGMWGCSGKLICTTTVPWNTSWSNKSWDTIWENMTWMQWEKEIDNYTGLIYTLLTESRNQQERNELELLELDKWASLWNWFDITNWLWYIKIFIMIVGGLVGLRIVMAVFSVVNRVRQGYSPLSLQTLLPTARGPDRPEGIAEEGGERDRDRSTRLVHGLLALIWDDLRSLCLFSYHRLRDLLLVATRIVELLGR-------RGWELLKYWWNLLQYWIQELKNSAISLLNATAIAVAEGTDRIIEAAQRAFRAIIHIPTRIRQGLERALL
>B.-.-.Pat18day1clone10.KT452608
MKVMGIRKNYQH------L-RW----GTLLLGILMM-SSAAEQLWVTVYYGVPVWKEANTTLFCASDAKGYDKEVHNVWATHACVPTDPNPQEIELKNVTENFNMWKNNMVEQMHEDIISLWDQSLKPCVKLTPLCVTLHCTNLTKVNNTANV----------------------TYSNETIEERGKMTNCSFNITTSLRDRIKKEYAIFRKTDVVSIDNDNSSDNSTNSTNTSYRLISCNTSVITQACPKVTFEPIPIHYCAPAGFAILKCNDKKFNGTGPCKNVSTVQCTHGIRPVVSTQLLLNGSLAEEEIVIRSENFSNNARNIIVQLNESVVINCTRLNNNTRKSIQM--GPGRAFYATGDIIGNIRKAHCNLSKAQWNETLKQVVTKLRE--QKQFM-----NKTIIFN-SSSGGDPEIVMHSFNCGGEFFYCNTTPLFNSTWSVNSTV------ETENNTGSDNITLQCRIKQFINMWQAVGKAMYAPPIQGLIKCSSNITGLILTRDGG-------ANNTTNETFRPAGGDMRDNWRSELYKYKVVRIEPLGIAPSRAKRRVVQREKRAVG-FGALFLGFLGAAGSTMGAASVALTVQTRSLLSGIVQQQTNLLRAVEAQQHLLQLTVWGIKQLQARVLAVERYLKDQQLLGMWGCSGKLICTTTVPWNTSWSNKSWGAIWENMTWMEWEKEIDNYTGLIYTLLTESRNQQEKNELELLELDKWASLWNWFDITNWLWYIKIFIMIVGGLVGLRIVMAVFSVVNRVRQGYSPLSLQTLLPTARGPDRPEGIAEEGGERDRDRSTRLVHGLLALIWDDLRSLCLFSYHRLRDLLLIATRIVELLGR-------RGWELLKYWWNLLQYWIQELKNSAISLLNATAIAVAEGTDRIIEAAQRAFRAIIHIPTRIRQGLERALL
>B.-.-.Pat18day1clone11.KT452609
MKVMGIRKNYQH------L-RW----GILLLGILLM-SSAAEQLWVTVYYGVPVWKEANTTLFCASDAKGYDKEVHNVWATHACVPTDPNPQEIELKNVTENFNMWKNNMVEQMHEDIISLWDQSLKPCVKLTPLCVTLNCTNLSNSTANVT------------------------YSNETIEEREKMTNCSFNITTSLRDRIKKEYAIFHKTDVVPIDSDDSSDNSTNSTNTSYRLISCNTSVITQACPKVTFEPIPIHYCAPAGFAILKCNDKKFNGTGPCKNVSTVQCTHGIRPVVSTQLLLNGSLAEEEIVIRSENFSNNAKNIIVQLNESVVINCTRLNNNTRKSIQM--GPGRAFYATGDIIGDIRKAHCNLSRAQWNKTLQQVVTKLRE--QEQFV-----NKTIIFN-SSSGGDPEIVVHSFNCGGEFFYCNTTPLFNSTWKLNDTEGS----NITKGNLTEPITLQCRIRQFINMWQAVGKAMYAPPIQGLIKCSSNITGLILTRDGG-------ANNTTNETFRPAGGDMRDNWRSELYKYKVVRIEPLGIAPSRAKRRVVQREKRAVG-FGALFLGFLGAAGSTMGAASVALTVQTRSLLSGIVQQQTNLLRAVEAQQHLLQLTVWGIKQLQARVLAVERYLKDQQLLGMWGCSGKLICTTTVPWNTSWSNKSWGAIWENMTWMEWEKEIDNYTGLIYTLLTESRNQQEKNELELLELDKWASLWNWFDITNWLWYIKIFIMIVGGLVGLRIVMAVFSVVNRVRQGYSPLSLQTLLPTARGPDRPEGIAEEGGERDRDRSTRLVHGLLALIWDDLRSLCLFSYHRLRDLLLIATRIVELLGR-------RGWELLKYWWNLLQYWIQELKNSAISLLNATAIAVAEGTDRIIEAAQRAFRAIIHIPTRIRQGLERALL
>B.-.-.Pat18day1clone12.KT452610
MKVMGIRKNYQH------L-RW----GTLLLGILMM-SSAAEQLWVTVYYGVPVWKEANTTLFCASDAKGYDKEVHNVWATHACVPTDPNPQEIELKNVTENFSMWKNNMVEQMHEDIISLWDQSLKPCVKLTPLCVTLHCTNLTNVNNTANV----------------------TYSNETIEERGKMTNCSFNITTSLRDRIKKEYAIFHKVDVVSIDNDKSTDNSTNSTNTSYRLISCNTSVITQACPKVTFEPIPIHYCAPAGFAILKCNDKKFNGTGPCKNVSTVQCTHGIRPVVSTQLLLNGSLAEEEIVIRSENFSNNARNIIVQLNESVVINCTRLNNNTRKSIQM--GPGRAFYATGDIIGNIRKAHCNLSKAQWNETLKQVVTKLRE--QKQFM-----NKTIIFN-SSSGGDPEIVMHSFNCGGEFFYCNTTPLFNSTWSVNSTV------ETENNTGSDNITLQCRIKQIINMWQAVGKAMYAPPIQGLIKCSSNITGLILTRDGG-------ANNTTNETFRPAGGDMRDNWRSELYKYKVVRIEPLGIAPSRAKRRVVQREKRAVG-FGALFLGFLGAAGSTMGAASVALTVQTRSLLSGIVQQQNNLQRAVEAQQHLLQLTVWGIKQLQARVLAVERYLKDQQLLGMWGCSGKLICTTTVPWNTSWSNKSWGAIWENMTWMEWEKEIDNYTGLIYTLLTESRNQQEKNELELLELDKWASLWNWFDITNWLWYIKIFIMIVGGLVGLRIVMAVFSVVNRVRQGYSPLSLQTLLPTARGPDRPEGIAEEGGERDRDRSTRLVHGLLALIWDDLRSLCLFSYHRLRDLLLIATRIVELLGR-------RGWELLKYWWNLLQYWIQELKNSAISLLNATAIAVAEGTDRIIEAAQRAFRAIIHIPTRIRQGLERALL
