# Supplementary material for: Accurate predictions of population-level changes in sequence and structural properties of HIV-1 Env using a volatility-controlled diffusion model
Source: PLoS Biol. 2017 Apr 6;15(4):e2001549. doi: 10.1371/journal.pbio.2001549 (PMC5383018; doi:10.1371/journal.pbio.2001549)
Supplement: S5 Data — All Envs included in the alignment were isolated from plasma samples. (FAS) [file pbio.2001549.s019.fas]

>B.FR.1983.HXB2-LAI-IIIB-BRU.K03455
MRVKE---KYQHLWRWGWRWGTMLLGMLMICSA------TEKLWVTVYYG
VPVWKEATTTLFCASDAKAYDTEVHNVWATHACVPTDPNPQEVVLVNVTE
NFNMWKNDMVEQMHEDIISLWDQSLKPCVKLTPLCVSLKCTDLKNDTNTN
S---------SSGRMIMEKGEIKNCSFNISTSIRGKVQKEYAFFYKLDII
PIDN-------------------DTTSYKLTSCNTSVITQACPKVSFEPI
PIHYCAPAGFAILKCNN-KTFNGTGPCTNVSTVQCTHGIRPVVSTQLLLN
GSLAEEEVVIRSVNFTDNAKTIIVQLNTSVEINCTRPNNNTRKRIRIQRG
PGRAFVTIG-KIGNMRQAHCNISRAK-WNNTLKQIASKLREQFGN----N
KTIIFK-QSSGGDPEIVTHSFNCGGEFFYCNSTQLFNSTWFNSTWSTE--
----GSNNTEGSDTITLPCRIKQIINMWQKVGKAMYAPPISGQIRCSSNI
TGLLLTRDGG-----------NSNNESEIFRPGGGDMRDNWRSELYKYKV
VKIEPLGVAPTKAKRRVVQREKRAVG-IGALFLGFLGAAGSTMGAASMTL
TVQARQLLSGIVQQQNNLLRAIEAQQHLLQLTVWGIKQLQARILAVERYL
KDQQLLGIWGC-SGKLICTTAVPWNASWS-NKSLEQIWNHTTWMEWDREI
NNYTSLIHSLIEESQNQQEKNEQELLELDKWASLWNWFNITNWLWYIKLF
IMIVGGLVGLRIVFAVLSIVNRVRQGYSPLSFQTHLPT-PRGP-DRPEGI
EEEGGERDRDRSIRLVNGSLALIWDDLRSLCLFSYHRLRDLLLIVTRIVE
LLGR-------RGWEALKYWWNLLQYWSQELKNSAVSLLNATAIAVAEGT
DRVIEVVQGACRAIRHIPRRIRQGLERILL
>C.MW.1996.C007_2E5_2B.HM638639
MRVRGILRNYPQWWIW----GILGFWMLMIYSV------MGNLWVTVYYG
VPVWKEAKTTLFCASDAKAYEREVHNIWATHACVPTDPNPQEMVLGNVTE
NFNMWKNDMVDQMQEDIISLWDQSLKPCVKLTPLCVTLKCKNVNATSNGN
------------ATYNNTMGELKNCSFNVTTEIRDKKKDEYALFYRLDIV
PLDS-------------------NSSEYRLINCNTSTITQACPKVSFDPI
PIHYCTPAGYAILKCNN-KTFNGIGPCTNVSTVQCTHGIKPVVSTQLLLN
GSLAEGEIIIRSKNLTDNVKTIIVHLNESIEIICTRPNNNTRKSIRI--G
PGQAFFATGDIIGDIRQAHCNISEGK-WNETLQKVGKKLQEHFP-----N
KTIKFK-PPSGGDLEITTHSFNCRGEFFYCNTSKLFNSTYMHND------
------TKSNSSGVITLPCKIKQIINMWQKVGRAMYAPPIAGNITCISNI
TGLLLMRDGG-----------IEENKSETFRPGGGDMRDNWRNELYKYKV
VEIKPLGVAPTKAKRRVVEREKRAVG-MGAVFLGFLGAAGSTMGAASITL
TVQARQLLSGIVQQQSNLLRAIEAQQHMLQLTVWGIKQLQARVLAIERYL
KDQQLLGIWGC-SGKLICTTAVPWNDTWS-NKTQEDIWDNMTWMQWDREI
NNYTDTIYKLLEESQNQQEKNEKDLLALDSWNNLWSWFSITNWLWYIRIF
IMIVGGLIGLRIIFAVISIVNRVRQGYSPLSFQTLTPN-PREL-DRLGRI
EEEGGEQDRDRSIRLVNGFLALFWDDLRSLCLFSYHRLRDLILVATRAVE
LLGRSSLRGLQRGWEALKYLGSLVQYWGLELKKSAISLFDTLAIAVAEGT
DRIIELIQSICEAIRNIPRRIRQGFEAALQ
>C.MW.1996.C007_2B2_2B.HM638642
MRVRGILRNYPQWWIW----GILGFWMLMNCNG------GENLWVTVYYG
VPVWKEAKTTLFCASDAKAYEREVHNVWATSACVPTDPDPLEMVLENVTE
NFNMWKNDMVDQMHEDIISLWDQSLKPCVKLTPLCVTLKCENINATSNG-
----------NATYNNNMTGEMTNCSFNMTTELRDKRRQVYALFYRLDIV
PLDS-------------------NSSEYRLINCNTSTVTQACPKVSFDPI
PIHYCAPAGYAILKCNN-KTFNGTGPCNNVSTVQCTHGIKPVVSTQLLLN
GSLAEKEIIIRSENLTNNAKTIIVHLNDSLEIVCTRPNNNTRKSVRI--G
PGQVFYATGDIIGDIRQAHCNISGSK-WNETLQKVGKKLQEHFP-----N
KTIKFA-PPSGGDLEITTHSFNCRGEFFYCNTSKLFNSTYMHNG------
------TTSNSSEVITLPCKIKQIINMWQEVGRAMYAPPIAGNITCKSNI
TGILLTRDGGR--------GPDTNNDTETFRPGGGDMKDNWRSELYKYKV
VEIKPLGVAPTGAKRRVVEREKRAVG-IGAVLLGFLGAAGSTMGAASITL
TVQARQVLSGIVQQQSNLLRAIEAQQHMLQLTVWGIKQLQARVLAIERYL
KDQQLLGIWGC-SGKLICTTNVPWNSSWS-NRTQEYIWDNMTWMQWDREI
NNYTNTIYSLLEESQRQQEKNEKDLLALDRWNNLWTWFGITNWLWYIRIF
IMIVGGLIGLRIIFAVLSIVNRVRQGYSPLSFQTLTPN-PREL-DRLGRI
EEEGGEQGRDRSIRLATGFLALFWDDLRSLCLFSYHRLRDLILVATRAVE
LLGRSSLRGLQRGWEALKYLGSLVQYWGLELKKSAISLFDTIAIAVAEGT
DRIIELIQRICAAILNLPRRIRQGFEAALL
>C.MW.1996.C007_2B6_2B.HM638646
MRVRGIMRNYPQWWIW----GILGFWMLMNCNG------GENLWVTVYYG
VPVWKEAKTTLFCASDAKAYEREVHNVWATSACVPTDPDPLEMVLENVTE
NFNMWKNDMVDQMHEDIISLWDQSLKPCVKLTPLCVTLKCENINATSNG-
----------NATYNNNMTGEMTNCSFNMTTELRDKRRQVYALFYRLDIV
PLDS-------------------NSSEYRLINCNTSTVTQACPKVSFDPI
PIHYCAPAGYAILKCNN-KTFNGTGPCNNVSTVQCTHGIKPVVSTQLLLN
GSLAEKEIIIRSENLTNNAKTIIVHLNDSLEIVCTRPNNNTRKSVRI--G
PGQVFYATGDIIGDIRQAHCNISGSK-WNETLQKVGKKLQEHFP-----N
KTIKFA-PPSGGDLEITTHSFNCRGEFFYCNTSKLFNSTYMHNG------
------TTSNSSEVITLPCKIKQIINMWQEVGRAMYAPPIAGNITCESNI
TGLLLTRDGG-----------TTNDTSETFRPGGGDMRDNWRSELYKYKV
VEIKPLGVAPTGARRRVVEREKRAVG-IGAVLLGFLGAAGSTMGAASITL
TVQARQVLSGIVQQQSNLLRAIEAQQHMLQLTVWGIKQLQARVLAIERYL
KDQQLLGIWGC-SGKLICTTNVPWNSSWS-NRTQEYIWDNMTWMQWDREI
NNYTNTIYSLLEESQRQQEKNEKDLLALDSWNNLWTWFGITNWLWYIRIF
IMIVGGLIGLRIIFAVISIVNRVRQGYSPLSFQTLTPN-PREL-GRLGRI
EEGGGEQDRDSSIRLVNGFLALFWDDLRSLCLFSYHRLRDLILVATRAVE
LLGRSSLRGLQRGWEALKYLGSLVQYWGLELKKSAISLFDTLAIAVAEGT
DRIIELIQRICGAILNLPRRIRQGFEAALL
>C.MW.1996.C007_1C9_2B.HM638648
MRVRGILRNYPQWWIW----GILGFWMLMNCNG------GENLWVTVYYG
VPVWKEAKTTLFCASDAKAYEREVHNVWATSACVPTDPNPLEMVLENVTE
NFNMWKNDMVDQMHEDIISLWDQSLKPCVKLTPLCVTLKCENVNATSNG-
----------NATYNNNMTGEMTNCSFNMTTELRDKRRQVYALFYRLDIV
PLDS-------------------NSSEYRLINCNTSTVTQACPKVSFDPI
PIHYCAPAGYAILKCNN-KTFNGTGPCNNVSTVQCTHGIKPVVSTQLLLN
GSLAEKEIIIRSENLTNNAKTIIVHLNESLEIVCTRPNNNTRKSVRI--G
PGQVFYATGDIIGDIRQAHCNISESN-WKDIFQKVNRTLQKHFP-----N
KTIQFA-PPSGGDLEITTHSFNCRGEFFYCNTSKLFNSTYMHNG------
------TENNSSEVITLPCKIKQIINMWQEVGRAMYAPPIAGNITCKSNI
TGLLLTRDGG----------SDTNDTSETFRPGGGDMRDNWRSELYKYKV
VEIKPLGVAPTGARRRVVEREKRAVG-IGAVLLGFLGAAGSTMGAASITL
TVQARQVLSGIVQQQSNLLRAIEAQQHMLQLTVWGIKQLQARVLAIERYL
KDQQLLGIWGC-SGKLICTTNVPWNSSWS-NRTQEYIWDNMTWMQWDREI
NNYTNTIYSLLEESQRQQEKNEKDLLALDSWNNLWTWFGITNWLWYIRIF
IMIVGGLIGLRIIFAVISIVNRVRQGYSPLSFQTLTPN-PREL-GRLGRI
EEGGGEQDRDNSIRLVNGFLALFWDDLRSLCLFSYHRLRDLLLIATRAVE
LLGRSSLRGLQRGWEALKYLGSIVQYWGLELKKSAISLFDTIAIAVAEGT
DRIIELIQRICAAILNLPRRIRQGFEAALL
>C.MW.1996.C007_1D2_2B.HM638650
MRVRGILRNYPQWWIW----GILGFWMLMNCNG------VGNLWVTVYYG
VPVWKEAKTTLFCASDAKAYEKEVHNVWATSACVPTDPNPLEMVLENVTE
NFNMWKNDMVDQMHEDIISLWDQSLKPCVKLTPLCVTLKCENVNATSNG-
----------NATYNNNMTGEMTNCSFNMTTELRDKRRQVYALFYRLDIV
PLDS-------------------NSSEYRLINCNTSTVTQACPKVSFDPI
PIHYCAPAGYAILKCNN-KTFNGTGPCNNVSTVQCTHGIKPVVSTQLLLN
GSLAEKEIIIRSENLTNNAKTIIVHLNESLEIVCTRPNNNTRKSVRI--G
PGQVFYATGDIIGDIRQAHCNISESK-WNETLQKVGKKLQEHFP-----N
KTIKFE-PPSGGDLEITTHSFNCRGEFFYCNTSKLFNSTYMHNG------
------TTSNSSEVITLPCKIKQIINMWQEVGRAMYAPPIAGNITCKSNI
TGLLLTRDGG---------SDNDTNDTEIFRPGGGDMRDNWRSELYKYKV
VEIKPLGVAPTGARRRVVEREKRAVG-IGAVLLGFLGAAGSTMGAASITL
TVQARQVLSGIVQQQSNLLRAIEAQQHMLQLTVWGIKQLQARVLAIERYL
KDQQLLGIWGC-SGKLICTTNVPWNSSWS-NRTQEYIWDNMTWMQWDREI
NNYTNTIYSLLEESQRQQEKNEKDLLALDSWNNLWTWFGISNWLWYIRIF
IMIVGGLIGLRIIFAVLSIVNRVRQGYSPLSFQTLTPN-PREL-DRLGRI
EEEGGEQDRGRSIRLANGFLALFWDDLRSLCLFSYHRLRDLILVATRAVE
LLGRSSLRGLQRGWEALKYLGSLVQYWGLELKKSAISLFDTIAIAVAEGT
DRIIELIQRICAAILNLPRRIRQGFEAALL
>C.MW.1996.C007_1F6_2B.HM638656
MRVRGILRNYQQWWIW----GILGFWMLMNCNG------VENLWVTVYYG
VPVWKEAKTTLFCASDAKAYEREVHNVWATSACVPTDPNPQEMVLENVTE
NFNMWKNDMVDQMHEDIISLWDQSLKPCVKLTPLCVTLNCTNANFTNNNN
M--------TNVNINNNMTGEIKNCSFNMTTELRDKRRQVYALFYRLDIV
PLDS-------------------NSSEYRLINCNTSTVTQACPKVSFDPI
PIHYCAPAGYAILKCNN-KTFNGTGPCNNVSTVQCTHGIKPVVSTQLLLN
GSLAEKEIIIRSENLTNNAKTIIVHLNDSLEIVCTRPNNNTRKSVRI--G
PGQVFYATGDIIGDIRQAYCNISESK-WNETLQKVGKKLQEHFP-----N
KTITFA-PPSGGDLEITTHSFNCRGEFFYCNTSKLFNSTYMHNG------
------TKGNSSGVITLPCKIKQIINMWQEVGRAMYAPPIAGNITCKSNI
TGLLLTRDGG----------HETDNTSETFRPGGGDMRDNWRSELYKYKV
VEIKPLGVAPTGARRRVVEREKRAVG-IGAVLLGFLGAAGSTMGAASITL
TVQARQVLSGIVQQQSNLLKAIEAQQHMLQLTVWGIKQLQARVLAIERYL
KDQQLLGIWGC-SGKLICTTNVPWNSSWS-NRTQEYIWDNMTWMQWDREI
NNYTNTIYSLLEESQRQQEKNEKDLLALDKWNNLWTWFGITNWLWYIRIF
IMIVGGLIGLRIIFAVLSIVNRVRQGYSPLSFQTLTPN-PREL-DRLGRI
EEEGGEQDRGRSIRLANGFLALFWDDLRSLCLFSYHRLRDLILVATRAVE
LLGRSSLRGLQRGWEALKYLGSLVQYWGLELKKSAISLFDTLAIAVAEGT
DRIIELIQRICEAIRNLPRRIRQGFEAALL
>C.MW.1996.C007_1F10_2B.HM638658
MRVKGILRNYPQWWIW----GILGFWMLMNCNG------VENLWVTVYYG
VPVWKEAKTTLFCASDAKAYEREVHNVWATSACVPTDPNPQEMVLENVTE
NFNMWKNDMVDQMHEDIISLWDQSLKPCVKLTPLCVTLNCTNANFTNNNN
M--------TNVNINNNMTGEIKNCSFNMTTELRDKRRQVYALFYRLDIV
PLDS-------------------NSSEYRLINCNTSTVTQACPKVSFDPI
PIHYCAPAGYAILKCNN-KTFNGTGPCNNVSTVQCTHGIKPVVSTQLLLN
GSLAEKEIIIRSENLTNNAKTIIVHLNESLEIVCTRPNNNTRKSVRI--G
PGQVFYATGDIIGDIRQAHCNISESN-WKDIFQKVNRTLQKHFP-----N
KTIKFA-PPAGGDLEITTHSFNCRGEFFYCNTSKLFNSTYMHNG------
------TKGNSSGVITLPCKIKQIINMWQEVGRAMYAPPIAGNITCKSNI
TGLLLTRDGG----------HETDNTSETFRPGGGDMRDNWRSELYKYKV
VEIKPLGVAPTGARRRVVEREKRAVG-IGAVLLGFLGAAGSTMGAASITL
TVQARQVLSGIVQQQSNLLKAIEAQQHMLQLTVWGIKQLQARVLAIERYL
KDQQLLGIWGC-SGKLICTTNVPWNSSWS-NRTQEYIWDNMTWMQWDREI
NNYTNTIYSLLEESQRQQEKNEKDLLALDKWNNLWTWFGITNWLWYIRIF
IMIVGGLIGLRIIFAVLSIVNRVRQGYSPLSFQTLTPN-PREL-DRLGRI
EEEGGEQDRGRSIRLANGFLALFWDDLRSLCLFSYHRLRDLILVTARAVE
LLGRSSLRGLQRGWEALKYLGSLVQYWGLELKKSAISLFDTLAIAVAEGT
DRIIELIQRICGAILNLPRRIRQGFEAALL
>C.MW.1996.C007_1E8_2B.HM638660
MRVRGILRNYQQWWIW----GILGFWMLMNCNG------GEDLWVTVYYG
VPVWKEAKTTLFCASDAKAYEREVHNVWATSACVPTDPNPLEMVLENVTE
NFNMWKNDMVDQMHEDIISLWDQSLKPCVKLTPLCVTLNCTNANFSNNNN
MT-------NVSINNNNMTGEIKNCSFNMTTELRDKRRQVYALFYRLDIV
PLDS-------------------NSSEYRLINCNTSTVTQACPKVSFDPI
PIHYCAPAGYAILKCNN-KTFNGTGPCNNVSTVQCTHGIKPVVSTQLLLN
GSLAEEEIIIRSENLANNAKTIIVHLNDSIEIVCTRPNNNTRKSVRI--G
PGQVFYATGDIIGDIRQAHCNISEGK-WNETLQKVGKKLQEHFP-----N
KTIKFA-PPSGGDLEITTHSFNCRGEFFYCNTSQLFNSTYMHNG------
------TTSNSSGVITLPCKIKQIINMWQEVGRAMYAPPIAGNITCQSNI
TGLLLTRDGG----------FNTSNNTETFRPGGGDMRDNWRSELYKYKV
VEIKPLGVAPTGARRRVVEREKRAVG-IGAVLLGFLGAAGSTMGAASITL
TVQARQVLSGIVQQQSNLLRAIEAQQHMLQLTVWGIKQLQARVLAIERYL
KDQQLLGIWGC-SGKLICTTNVPWNSSWS-NRTQEYIWDNMTWMQWDREI
NNYTNTIYSLLEESQRQQEKNEKDLLALDKWNNLWTWFGITNWLWYIRIF
IMIVGGLIGLRIIFAVISIVNRVRQGYSPLSFQTLTPN-PREL-DRLGRI
EEEGGEQDRGRSIRLANGFLALFWDDLRSLCLFSYHRLRDLLLVTTRAVE
LLGRSSLRGLQRGWEALKYLGSLVQYWGLELKKSAISLFDTLAIAVAEGT
DRIIELIQRICGAILNLPRRIRQGFEAALL
>C.MW.1996.C007_1E12_2B.HM638662
MRVRGILRNYPQWWIW----GILGFWMLMSCNG------GENLWVTVYYG
VPVWKEAKTTLFCASDAKAYEREVHNVWATSACVPTDPNPLEMVLENVTE
NFNMWKNDMVDQMHEDIISLWDQSLKPCVKLTPLCVTLNCTNANFSNNNN
VT-------NMSINNNNMTGEIKNCSFNMTTELRDKRRQVYALFYKLDIV
PLDS-------------------NSSEYRLINCNTSTVTQACPKVSFDPI
PIHYCAPAGYAILKCNN-KTFNGTGPCNNVSTVQCTHGIKPVVSTQLLLN
GSLTEKEIIIRSENLTNNAKTIIVHLNESIEIVCTRPNNNTRKSVRI--G
PGQVFYATGDIIGDIRQAHCNISEDK-WNETLQKVGKKLQEHFP-----N
KTIKFA-PPSGGDLEITTHSFNCRGEFFYCNTSKLFNSTYMHNG------
------TTGNSSGVITLPCKIKQIINMWQEVGRAMYAPPIAGNITCKSNI
TGLLLTRDGGS--------DPNTNNDTETFRPGGGDMRDNWRSELYKYKV
VEIKPLGVAPTGAKRRVVEREKRAVG-IGAVLLGFLGTAGSTMGAASITL
TVQARQVLSGIVQQQSNLLRAIEAQQHMLQLTVWGIKQLQARVLAIERYL
KDQQLLGIWGC-SGKLICTTNVPWNSSWS-NRTQEYIWDNMTWMQWDREI
NNYTNTIYSLLEESQRQQEKNEKDLLALDKWNNLWTWFGITNWLWYIRIF
IMIVGGLIGLRIIFAVLSIVNRVRQGYSPLSFQTLTPN-PREL-DRLGRI
EEEGGEQDRDRSIRLATGFLALFWDDLRSLCLFSYHRLRDLILVATRAVE
LLGRSSLRGLQRGWEALKYLGSLVQYWGLELKKSAISLFDTLAIAVAEGT
DRIIELIQRICAAILNLPRRIRQGFEAALL
>C.MW.1996.C007_2F10_B.HM638664
MRVRGILRNYPQWWIW----GILGFWMLMNCNG------VGNLWVTVYYG
VPVWKEAKTTLFCASDAKAYDKEVHNVWATSACVPTDPNPQEMVLENVTE
NFNMWKNDMVDQMHEDVISLWDQSLKPCVKLTPLCVTLNCTNVNNNMT--
----------NVSINNNMTGEITNCSFNITTELRDKRRQVYALFYRLDIV
PLDS-------------------NSSEYRLINCNTSTVTQACPKVSFDPI
PIHYCAPAGYAILKCNN-KTFDGTGPCNNVSTVQCTHGIKPVVSTQLLLN
GSLAEKEIIIRSENLTNNAKTIIVHLNESIEIVCTRPNNNTRKSVRI--G
PGQVFYATGDIIGDIRQAHCNISESK-WNETLQKVGKKLQEHFP-----N
KTIKFA-PPSGGDLEITTHSFNCRGEFFYCNTSKLFNSTYMHNG------
------TTGNSSGVITLPCKIKQIINMWQEVGRAMYAPPIAGNITCESNI
TGLLLTRDGG-----------TTNDTSETFRPGGGDMRDNWRSELYKYKV
VEIKPLGVAPTGAKRRVVEREKRAVG-IGAVLLGFLGAAGSTMGAASITL
TVQARQVLSGIVQQQSNLLRAIEAQQHMLQLTVWGIKQLQARVLAIERYL
KDQQLLGIWGC-SGKFICTTNVPWNSSWS-NRTQEYIWDNMTWMQWDREI
NNYTNTIYSLLEESQRQQEKNEKDLLALDRWNNLWTWFGITNWLWYIRIF
IMIVGGLIGLRIIFAVLSIVNRVRQGYSPLSFQTLTPN-PREL-GRLGRI
EEGGGEQDRDSSIRLVNGFLALFWDDLRSLCLFSYHRLRDLILVATRAVE
LLGRSSLKGLQRGWEALKYLGSLVQYWGLELKRSAISLFDTIAIAVAEGT
DRIIELIQRICAAILNLPRRIRQGFEAALL
>C.MW.1996.C009_B4_3B.HM638687
MRVRGILRNYQQWWTW----GILGFWMLMICNV------VGNLWVTVYYG
VPVWREAKTTLFCASDAKAYEKEVHNVWATHACVPTDPNPQEIELKNVTE
KFNMWKNDMVDQMHEDIISLWDQSLKPCVKLTPLCVTLRCRNVNVTSNGT
-----------ATYNSTMNGEIKNCSFNATTEIKDKKKKVYALFYKLDVV
PLNNE---------------SDSDYSEYRLINCNTSTITQACPKVSFDPI
PIHYCTPAGYAILKCKN-ETFNGTGPCNAVSTVQCTHGIKPVVSTQLLLN
GSLAK-EIIIRSENLTNNVKTIIVHLNESVKIECIRPNNKTRQSIRI--G
PGQTFYATGEIIGEIRQAHCNISEKD-WNNTLQRVAKKLGEHFP-----N
RTIKFA-PHAGGDLEITTHSFNCRGEFFYCNTTNLFNRTYISND------
------TKSDPNSTITLQCRIKQIINMWQGVGRAMYAPPIAGNITCTSNI
TGLLLTRDGG-----------PEANETETFRPGGGDMRDNWRNELYKYKV
VEIKPLGIAPTKAKRRVVEREKRAVG-LGAVLLGFLGAAGSTMGAASMAL
TVQARQLLSGIVQQQSNLLRAIEAQQHMLQLTVWGIKQLQTRVLAIERYL
QDQQLLGIWGC-SGKLICTTAVPWNISWS-NKSHEEIWGNMTWMQWDREI
SNYTGTIYKLLEKSQIQQEENEKNLLALDSWANLWNWFDITKWLWYIKIF
IMIVGGLIGLRIIFAVLSVVNRVRQGYSPLSFQTLIPT-PRGP-DRPGGI
EEEGGEQDRDRSVRLVNGLLSLVWDDLRNLCLFLYHQLRDFILIVARVVE
LLLQ-------RGWEALKYLGGLVQYWGLELKKSAISLLDTIAIAVAEGT
DRIIEFIQRFCRAIYNIPRRIRQGLEAALQ
>C.MW.1996.C009_B10_3B.HM638690
MRVRGILRNYQQWWTW----GILGFWMLMICNV------VGNLWVTVYYG
VPVWREAKTTLFCASDAKAYEKEVHNVWATHACVPTDPNPQEIELKNVTE
KFNMWKNDMVDQMHEDIISLWDQSLKPCVKLTPLCVTLRCRNVNVTSNGT
-----------ATYNSTMNGEIKNCSFNATTEIKDKKKKVYALFYKLDVV
PLNNE---------------SDSDYSEYRLINCNTSTITQACPKVSFDPI
PIHYCTPAGYAILKCKN-ETFNGTGPCNAVSTVQCTHGIKPVVSTQLLLN
GSLAK-EIIIRSENLTNNVKTIIVHLNESVKIECIRPNNNTRQSIRI--G
PGQTFYATGEIIGEIRQAHCNISEKD-WNNTLQRVAKKLGEHFP-----N
RTIKFA-PHAGGDLEITTHSFNCRGEFFYCNTTNLFNRTYISNG------
------TKSDPNSTITLQCRIKQIINMWQGVGRAMYAPPIAGNITCTSNI
TGLLLTRDGG-----------PEANETETFRPGGGDMRDNWRNELYKYKV
VEIKPLGIAPTKAKRRVVEREKRAVG-LGAVLLGFLGAAGSTMGAASMAL
TVQARQLLSGIVQQQSNLLRAIEAQQHMLQLTVWGIKQLQTRVLAIERYL
QDQQLLGIWGC-SGKLICTTAVPWNISWS-NKSHEEIWGNMTWMQWDREI
SNYTGTIYKLLEKSQIQQEENEKNLLALDSWANLWNWFDITKWLWYIKIF
IMIVGGLIGLRIIFAVLSVVNRVRQGYSPLSFQTLIPT-PRGP-DRPGGI
EEEGGEQDRDRSVRLVNGLLSLVWDDLRNLCLFLYHQLRDFILIVARAVE
LLLQ-------RGWEALKYLGGLVQYWGLELKKSAISLLDTIAIAVAEGT
DRIIEFIQRFCRAIYNIPRRIRQGLEAALQ
>C.MW.1996.C009_G6_B.HM638692
MRVRGILRNYQQWWTW----GILGFWMLMTCNV------VGNLWVTVYYG
VPVWKEAKTTLFCASDAKAYEKEVHNVWATHACVPTDPNPQEIELKNVTE
NFNMWKNDMVDQMHEDIISLWDQSLKPCVKLTPLCVTLRCRNVNVTSNGT
-----------ATYNSTMNGEIKNCSFNATTEIKDKKKKVYALFYKLDIV
PLNNE---------------SDSDYSEYRLINCNTSTITQACPKVSFDPI
PIHYCTPAGYAILKCKN-ETFNGTGPCNEVSTVQCTHGIKPVVSTQLLLN
GSLAK-KIIIRSENLTNNVKTIIVHLNESVKIECIRPNNNTRQSIRI--G
PGQTFYATGEIIGEIRQAHCNISEKD-WNNTLQRVAKKLGEHFP-----N
RTIKFA-PNAGGDLEITTHSFNCRGEFFYCNTTNLCNRTYISNG------
------TESDPNSTITLQCRIKQIINMWQGVGRAMYAPPIAGNITCTSNI
TGLLLTRDGG-----------TETNETETFRPGGGDMRDNWRNELYKYKV
VEIKPLGIAPTKAKRRVVEREKRAVG-IGAVLLGFLGAAGSTMGAASIAL
TVQARQLLSGIVQQQSNLLRAIEAQQHMLQLTVWGIKQLQTRVLAIERYL
QDQQLLGIWGC-SGKLIRTTAVPWNISWS-NKSHEEIWGNMTWMQWDREI
SNYTGTIYKLLEKSQIQQEENEKNLLALDSWANLWNWFDITKWLWYIKIF
IMIVGGLIGLRIIFAVLSVVNRVRQGYSPLSFQTLIPT-PRGP-DRPGGI
EEEGGEQDRDRSVRLVNGLLSLVWDDLRNLCLFLYHQLRDFILIVARAVE
LLLQ-------RGWEALKYLGGLVQYWGLELKKSAISLLDTIAIAVAEGT
DRIIEFIQRFCRAIYNIPRRIRQGLEAALQ
>C.MW.1996.C009_C7_3B.HM638695
MRVRGILRNYQQWWTW----GILGFWMVMICNV------VGNLWVTVYYG
VPVWREAKTTLFCASDAKAYEKEVHNVWATHACVPTDPDPQEIDLKNVTE
NFNMWKNDMVDQMHEDIISLWDQSLKPCVKLTPLCVTLRCRNVNVTSNGT
-----------ATYNSTMNGEIKNCSFNATTEIKDKKKKVYALFYKLDVV
PLNNE---------------SDSDYSEYRLINCNTSTITQACPKVSFDPI
PIHYCTPAGYAILKCKN-ETFNGTGPCNAVSTVQCTHGIKPVVSTQLLLN
GSLAK-EIIIRSENLTNNVKTIIVHLNESVKIECIRPNNNTRQSIRI--G
PGQTFYATGEIIGEIRQAHCNISEKD-WNNTLQRVAKKLGEHFP-----N
RTIKFA-PPSGGDLEITTHSFNCRGEFFYCNTSKLFNSTYMTNMTN----
----STSNSNSTLNITLQCRIKQIINMWQGVGRAMYAPPIAGNITCTSNI
TGLLLTRDGG-----------TETNETETFRPGGGDMRDNWRNELYKYKV
VEIKPLGIAPTKAKRRVVEREKRAVG-IGAVLLGFLGAAGSTMGAASMAL
TVQARQLLSGIVQQQSNLLRAIEAQQHMLQLTVWGIKQLQTRVLAIERYL
QDQQLLGIWGC-SGKLICTTAVPWNISWS-NKSHEEIWGNMTWMQWDREI
SNYTGTIYKLLEKSQIQQEENEKNLLALDSWANLWNWFDITKWLWYIKIF
IMIVGGLIGLRIIFAVLSVVNRVRQGYSPLSFQTLIPT-PRGP-DRPGGI
EEEGGEQDKDRSVRLVNGLLSLVWDDLRNLCLFLYHQLRDFILIVARAVE
LLLQ-------RGWEALKYLGGLVQYWGLELKKSAISLLDTIAIAVAEGT
DRIIEFIQRFCRAIYNIPRRIRQGLEAALQ
>C.MW.1996.C009_D8_3B.HM638698
MRVRGILRNYQQWWTW----GILGFWMLMICNV------VGNLWVTVYYG
VPVWKEAKTTLFCASDAKAYEKEVHNVWATHACVPTDPNPQEIELKNVTE
NFNMWKNDMVDQMHEDIISLWDQSLKPCVKLTPLCVTLRCRNVNVTSNGT
-----------ATYNSTMDGEIKNCSFNATTEIRDKKKEVYALFYKLDVV
PLNNE---------------SDSDYSEYRLINCNTSTITQACPKVSFDPI
PIHYCTPAGYAILKCKN-KTFNGTGPCNEVSTVQCTHGIKPVVSTQLLLN
GSLAK-EIIIRSENLTNNVKTIIVHLNESVKIECIRPNNNTRQSIRI--G
PGQTFYATGEIIGEIRQAHCNISEKD-WNNTLQRVAKKLGEHFP-----N
RTIKFA-PPSGGDLEITTHSFNCRGEFFYCNTSKLFSSTYMTNMTN----
----STSNSNSTSNITLQCRIKQIINMWQGVGRAMYAPPIAGNITCTSNI
TGLLLTRDGG-----------TETNETETFRPGGGDMRDNWRNELYKYKV
VEIKPLGIAPTKAKRRVVEREKRAVG-IGAVLLGFLGAAGSTMGAASVAL
TVQARQLLSGIVQQQSNLLRAIEAQQHMLQLTVWGIKQLQTRVLAIERYL
QDQQLLGIWGC-SGKLICTTAVPWNISWS-NKSHEEIWGNMTWMQWDREI
SNYTGTIYKLLEKSQIQQEENEKNLLALDSWANLWNWFDITKWLWYIKIF
IMIVGGLIGLRIIFAVLSVVNRVRQGYSPLSFQTLIPT-SRGP-DRPGGI
EEEGGEQDRDRPVRLVNGLLSLVWDDLRNLCLFLYHQLRDFILIVARAVE
LLLQ-------RGWEALKYLGGLVQYWGLELKKSAISLLDTIAIAVAEGT
DRIIEFIQRFCRAIYNIPRRIRQGLEAALQ
>C.MW.1996.C009_F2_3B.HM638703
MRVRGILRNYQHWWTW----GILGFWMLMICNV------VGNLWVTVYYG
VPVWREAKTTLFCASDAKAYEKEVHNVWATHACVPTDPNPQEMRVENVTE
NFNMWKNDMVDQMHEDIISLWDQSLKPCVKLTPLCVTLTCRDANVTSNG-
----------SITYNDTMKGEIKNCSFNATTEIRDRKKEMYALFYKLDVV
PLKENN--------------SNISSGEYILINCNTSTITQACPKVSFDPI
PIHYCTPAGYAILKCNN-KTFNGTGPCNNISTIQCTHGIKPVVSTQLLLN
GSLAEEEIIIKSENLTNNVKTIIVHLKTPVKIVCTRPSNNTRKSMRI--G
PGQTFYATGDIIGNIRQAHCNISEKA-WNKTLQEVGKKLKEHFP-----G
KTIRFA-PHSGGDLEITTHSFNCRGEFFYCNTSKLFNSTYMTNMTN----
----ITSDSNSTLNITLQCRIKQIVNMWQEVGRAMYAPPIAGNITCESNI
TGLLLTRDGGTTNNTGT--NGTENNNTETFRPGGGDMRDNWRNELYKYKV
VEIKPLGIAPTKAKRRVVEREKRAVG-LGAAFLGFLGAAGSTMGAASITL
TVQARQLLSGIVQQQSNLLRAIEAQQHMLQLTVWGIKQLQTRVLAIERYL
QDQQLLGIWGC-SGKLICTTAVPWNISWS-NKSHEEIWGNMTWMQWDREI
SNYTGAIYRLLEESQNQQEENEKDLLALDSWANLWNWFDITKWLWYIKIF
IMIVGGLIGLRIIFTVLSLVNRVRQGYSPLSFQTLTPN-PRGP-DRPGGI
EEEGGEQDRERSIRLANGFLSLAWDDLRNLCLFLYHQLRDFILIVARAVE
ILLR-------RGWEALKYLGGLVQYWGLELKKSAISLLDTIAIAVAEGT
DRIIEFIQRFCRAIYNIPRRIRQGFEASLL
>C.MW.1996.C009_B7_3B.HM638710
MRVRGILRNYQHWWTW----GILGFWMLMICNV------VGNLWVTVYYG
VPVWREAKTTLFCASDAKAYEKEVHNVWATHACVPTDPNPQEMRVENVTE
NFNMWKNDMVDQMHEDIISLWDQSLKPCVKLTPLCVTLTCRDANVTSNG-
----------SITYNDTMKGEIKNCSFNATTEIRDRKKEMYALFYKLDVV
PLKENN--------------SNSSSGEYILINCNTSTITQACPKVSFDPI
PIHYCTPAGYAILKCNN-KTFNGTGPCNNISTIQCTHGIKPVVSTQLLLN
GSLAEEEIIIKSENLTNNVKTIIVHLKTPVKIVCTRPSNNTRKSMRI--G
PGQTFYATGDIIGNIRQAHCNISEKE-WNKTLQEVGKKLEEHFP-----D
KTIRFA-PHSGGDLEITTHSFNCRGEFFYCNTSKLFNSTYMANMTN----
----STLDSNSTSNITLQCRIKQIVNMWQEVGRAMYAPPIAGNITCESNI
TGLLLTRDGGTTNNTEANNNTDTNNNTEIFRPGGGDMRDNWRNELYKYKV
VEIKPLGIAPTKAKRRVVEREKRAVG-LGAAFLGFLGAAGSTMGAASITL
TVQARQLLSGIVQQQSNLLRAIEAQQHMLQLTVWGIKQLQTRVLAIERYL
QDQQLLGIWGC-SGKLICTTAVPWNISWS-NKSHEEIWGNMTWMQWDREI
SNYTGAIYRLLEESQNQQEENEKDLLALDSWANLWNWFDITKWLWYIKIF
IMIVGGLIGLRIIFAVLSVVNRVRQGYSPLSFQTLTQN-PRGP-DRPGGI
EEEGGEQDKDRSIRLVSGFLSLAWDDLRNLCLFLYHQLRDFILIVVRAVE
LLLQ-------RGWEALKYLGGLGQYWGLELKKSAISLLDTIAIAVAEGT
DRIIEFIQRFCRAIYNIPRRIRQGLEASLL
>C.MW.1996.C009_B8_3B.HM638713
MRVRGILRNYQHWWTW----GILGFWMLMICSV------VGNLWVTVYYG
VPVWREAKTTLFCASDAKAYEKEVHNVWATHACVPTDPNPQEMRVENVTE
NFNMWKNDMVDQMHEDIISLWDQSLKPCVKLTPLCVTLKCIDVNVTSNGN
AT-------YSITYNDTMKGEIKNCSFNATTEIRDRKKEMYALFYKPDVV
PLNENN--------------NNSSSGEYILINCNTSTITQACPKVSFDPI
PIHYCTPAGYAILKCNN-KTFNGTGPCNNISTIQCTHGIKPVVSTQLLLN
GSLAEEEIIIKSENLTNNVKTIIVHLKTPVKIVCTRPSNNTRKSMRI--G
PGQTFYATGDIIGNIRQAHCNISEKA-WNNTLQEVGKKLKEHFP-----G
KTIRFA-PHSGGDLEITTHSFNCRGEFFYCNTSNLFNSTYMTNMTN----
----STSDSNSTSNITLQCRIKQIVNMWQEVGRAMYAPPIAGNITCESNI
TGLLLTRDGGTTNNTGT--NGTENNNTETFRPGGGDMRDNWRNELYKYKV
VEIKPLGIAPTKAKRRVVEREKRAVG-LGAAFLGFLGAAGSTMGAASITL
TVQARQLLSGIVQQQSNLLRAIEAQQHMLQLTVWGIKQLQTRVLAIERYL
QDQQLLGIWGC-SGKLICTTAVPWNISWS-NKSHEEIWGNMTWMQWDREI
SNYTGAIYRLLEESQNQQEENEKDLLALDSWANLWNWFDITKWLWYIKIF
IMIVGGLIGLRIIFTVLSLVNRVRQGYSPLSFQTLTQN-PRGP-DRPGGI
EEEGGEQDRERSIRLANGFLSLAWDDLRNLCLFLYHQLRDFILIVARAVE
LLLQ-------RGWEALKYLGGLVQYWGLELKKSAISLLDTIAIAVAEGT
DRIIEFIQRFCRAIYNIPRRIRQGLEASLL
>C.MW.1996.C009_C9_3B.HM638718
MRVRGILRNYQHWWTW----GILGFWMLMICNV------VGNLWVTVYYG
VPVWREAKTTLFCASDAKAYEKEVHNVWATHACVPTDPNPQEMRVENVTE
NFNMWKNDMVDQMHEDIISLWDQSLKPCVKLTPLCVTLKCTDANVTSNGN
AT-------YSITYNDTMKGEIKNCSFNATTEIRDRKKEMYALFYKLDVV
PLKENN--------------SNSNSSEYILINCNTSTITQACPKVSFDPI
PIHYCTPAGYAILKCNN-KTFNGTGPCNNISTIQCTHGIKPVVSTQLLLN
GSLAEEEIIIKSENLTNNVKTIIVHLKTPVKIVCTRPNNNTRKSMRI--G
PGQTFYATGDIIGNIRQAHCNISERE-WNNTLQEVGKKLKEHFP-----G
KTIRFA-PHSGGDLEITTHSFNCRGEFFYCNTSKLFNSTYNSNMTN----
----STSNSNSTLNITLQCRIKQIVNMWQEVGRAMYAPPIAGNITCESNI
TGLLLTRDGGITKTNN---NTEANNNTEIFRPGGGDMRDNWRNELYKYKV
VEIKPLGIAPTKAKRRVVEREKRAVG-LGAAFLGFLGAAGSTMGAASITL
TVQARQLLSGIVQQQSNLLRAIEAQQHMLQLTVWGIKQLQTRVLAIERYL
QDQQLLGIWGC-SGKLICTTAVPWNISWS-NKSYEEIWDNMTWMQWDQEI
SNYTGAIYRLLEESQNQQEKNEKDLLALDSWKSLWNWFNITNWLWYIKIF
IMIAGGLIGLRIIFTVLSLVNRVRQGYSPLSFQTLIPN-PRGP-DRPGGI
EEEGGEQDRERSVRLANGFLSLAWDDLRNLCLFLYHQLRDFILIVARAVE
LLLR-------RGWEALKYLGGLVQYWGLELKKSAISLLDTIAIAVAEGT
DRIIEFIQRFCRAIYNIPRRIRQGLEASLL
>C.MW.1996.C009_F4_3B.HM638720
MRVRGTLRNYQQWWTW----GILGFWMVMICNV------MGNLWVTVYYG
VPVWREAKTTLFCASDAKAYEKEVHNVWATHACVPTDPDPQEIELKNVTE
NFNMWKNDMVDQMHEDIISLWDQSLKPCVKLTPLCVTLKCVNVNVTSNGN
ATY------GNNTYNNTMDGEIKNCSFNATTEIRDKKKEMYALFYKLDVV
SLDA-----------------NGSSGEYILINCNTSTITQACPKVSFDPI
PIHYCTPAGYAILRCNN-KTFNGTGPCNNISTIQCTHGIKPVVSTQLLLN
GSLAEEEIIIKSENLTNNVKTIIVHLKTPVKIVCTRPSNNTRKSIRI--G
PGQTFYATGDIIGDIRQAHCNISEKE-WNNTLQEVGKKLKGHFP-----G
KTIRFA-PHSGGDLEITTHSFNCRGEFFYCNTSKLFNSTYNSNMTN----
----SISNSNSTLNITLQCRIKQIVNMWQEVGRAMYAPPIAGNITCESNI
TGLLLTRDGGT--------NGTENNNTEIFRPGGGDMRDNWRNELYKYKV
VEIKPLGIAPTKAKRRVVEREKRAVG-IGAVLLGFLGAAGSTMGAASLTL
TVQARQLLSGIVQQQSNLLRAIEAQQHMLQLTVWGIKQLQTRVLAIERYL
QDQQLLGIWGC-SGKLICTTAVPWNISWS-NKSYEEIWGNMTWMQWDQEI
SNYTGAIYRLLEDSQNQQEKNEKDLLALDSWANLWNWFDITKWLWYIKIF
IMIVGGLIGLRIIFAVLSVVNRVRQGYSPLSFQTLIPT-PRGP-DRPGGT
EEEGGEQDRERSVRLVSGFLSLAWDDLRHLCLFLYHQLRDFTLIAARAVE
LLLQ-------RGWEALKYLGGLVQYWGLELKKSAISLLDTIAIAVAEGT
DRIIEFIQRFCRAIYNIPRRIRQGLEASLL
>C.MW.1996.C011_G4_B.HM638744
MRVRGMLRNYQQWWIW----GILGFWMVMSSTV------EKDLWVTVYYG
VPVWKEAKTTLFCASDAKAYEKEVHNVWATHACVPTDPDPQEMLLGNVTE
NFNMWKNDMVDQMHEDVISLWDQSLKPCVKLTPLCVTLECTNMPKNMTTG
N--------NNDTYNDKMAEEIKNCSFNATTVLRDKKERQSALFYRLDIV
QLEGDNSNKVNRSGDANNTSKDDNPIKYRLINCNTSAITQACPKVTFDPI
PIHYCAPAGYAILKCNN-EAFNGTGPCNNVSTVQCTHGIKPVVSTQLLLN
GSLAEGEIIIRSKNLTDNAKTIIVHLNDSIEIECTRPNNNTRKSIRI--G
PGQTFYATGGIIGNIREAHCNISEAR-WNITLQRVSEKLKEHFP-----N
KTIVFN-SSSGGDLEITTHSFNCRGEFFYCNTSKLFNGTYNGTY------
-------NATDNAVITLPCRIKQIINMWQEVGRAMYANPIEGNITCKSNI
TGILLVRDGGK--------EDNKTDPKETFRPGGGDMRDNWRSELYKYKV
VEIKPLGVAPTRAQRRVVAREKRAVG-IGAVFLGFLGAAGSTMGAASITL
TVQARQLLSGIVQQQSNLLRAIEAQQHMLQLTVWGIKQLQARVLAIERYL
KDQQLLGIWGC-SGKLICTTAVPWNSSWS-NRSYDDIWDNMTWMQWDKEI
NNYTTTIYKLLEDSQSQQEQNEKDLLALDSWKNLWSWFDISNWLWYIKIF
IMIVGGLIGLRIIFAVLSIVNRVRQGYSPLSFQTLTPN-PRGP-DRLGRI
EEEGGEQDRDRSIRLVSGFLALAWDDLRSLCLFCYHRLRDFILIAARAVE
VLGRSSLRGIQRGWTALKYLGSIIQYWGLELKKSAISLLDTIAIAVAEGT
DRIIEVIQRIYRAICNIPTRIRQGFEAALQ
>C.MW.1996.C011_D6_3B.HM638747
MRVRGILRNYQQWWIW----GILGFWMVMSSTV------ERDLWVTVYYG
VPVWKEAKTTLFCASDAKAYEKEVHNVWATHACVPTDPDPQEMLLGNVTE
NFNMWKNDMVDQMHEDVISLWDQSLKPCVKLTPLCVTLECTNMPKNMTTG
N--------NNDTYNDKMAEEIKNCSFNATTVLRDKKEKVSALFYRLDIV
QLEGDNSNKVNKSSDVNNTSKGDNPIKYRLINCNTSAITQACPKVTFDPI
PIHYCAPAGYAILKCNN-ETFNGTGPCNNVSTVQCTHGIKPVVSTQLLLN
GSLAEEEIIIRSKNLTDNAKTIIVHLNDSIEIECTRPNNNTRKSIRI--G
PGQTFYATGGIIGNIREAHCNISEAR-WNITLQRVSEKLKEHFP-----N
KTIVFN-SSSGGDLEITTHSFNCRGEFFYCNTSKLFNGTYNETY------
-------NATDNAVITLPCRIKQIINMWQEVGRAMYANPIEGNITCKSNI
TGILLVRDGGK--------EDNKTDPKETFRPGGGDMRDNWRSELYKYKV
VEIKPLGVAPTRAQRRVVAREKRAVG-IGAVFLGFLGAAGSTMGAASITL
TVQARQLLSGIVQQQSNLLRAIEAQQHMLQLTVWGIKQLQARVLAIERYL
KDQQLLGIWGC-SGKLICTTAVPWNSSWS-NRSYDDIWDNMTWMQWDKEI
NNYTTTIYKLLEDSQSQQEQNEKDLLALDSWKNLWSWFDISNWLWYIKIF
IMIVGGLIGLRIIFAVLSIVNRVRQGYSPLSFQTLTPN-PRGP-DRLGGI
EEEGGEQDRDRSIRLVSGFLALAWDDLRSLCLFCYHRLRDFILIAARAVE
ILGRNSLRGIQKGWTALKYLGSLIQYWGLELKKSAISLLDTVAITVAEGT
DRIIELIQRIYRAICNIPTRIRQGFEAALQ
>C.MW.1996.C011_G5_B.HM638750
MRVRGMLRNYQQWWIW----GILGFWMVMSSTV------EKDLWVTVYYG
VPVWKEAKTTLFCASDAKAYEKEVHNVWATHACVPTDPDPQEMLLGNVTE
NFNMWKNDMVNQMHEDVISLWDQSLKPCVKLTPLCVTLECTNMPKNMTTG
N--------NNDTYNDKMAEEIKNCSFNATTVLRDKKEKQSALFYRLDIV
QLEGDNSNKVNKSSDVNSTSNGDNFKKYRLINCNTSAITQACPKVTFDPI
PIHYCAPAGYAILKCNN-ETFNGTGPCNNVSTVQCTHGIKPVVSTQLLLN
GSLAEKEIIIRSKNLTDNAKTIIVHLNESIEIECTRPNNNTRKSIRI--G
PGQTFYATGGIIGNIREAHCNISEAR-WNITLQKVSEKLKEHFP-----N
KTIVFN-SSSGGDLEITTHSFNCRGEFFYCNTSKLFNGTYNETY------
------NATDNNAVITLPCRIKQIINMWQEVGRAMYANPIEGNITCKSNI
TGILLVRDGGK--------EDNKTDPKETFRPGGGDMRDNWRSELYKYKV
VEIKPLGVAPTRAQRRVVAREKRAVG-IGAVFLGFLGAAGSTMGAASITL
TVQARQLLSGIVQQQNNLLRAIEAQQHMLQLTVWGIKQLQARVLAIERYL
KDQQLLGIWGC-SGKLICTTAVPWNSSWS-NKSYDDIWDNMTWMQWDREI
SNYTTTIYKLLEDSQIQQEQNEKDLLALDSWKNLWSWFDISNWLWYIKIF
IMIVGGLIGLRIIFAVLSIVNRVRQGYSPLSFQTLTPN-PRGP-DRLGRI
EEEGGEQDRDRSIRLVSGFLALAWDDLRSLCLFCYHRLRDFILIAARAVE
ILGRNSLRGIQKGWAALKYLGSLIQYWGLELKKSAISLLDTIAIAVAEGT
DRIIKLVQRIYRAICNIPTRIRQGFEAALQ
>C.MW.1996.C011_C8_3B.HM638758
MRVRGILRNYQQWWIW----GILGFWMVMSSTV------ERDLWVTVYYG
VPVWKEAKTTLFCASDAKAYEKEVHNVWATHACVPTDPDPQEMLLGNVTE
NFNMWKNDMVDQMHEDVISLWDQSLKPCVKLTPLCVTLECTNMPKNMTTG
N--------NNDTYNDKMAEEIKNCSFNATTVLRDKKERQSALFYRLDIV
QLEGDNSNKVNKSTNSNSTSTGDNPIKYRLINCNTSAITQACPKVTFDPI
PIHYCAPAGYAILKCNN-ETFNGTGPCNNVSTVQCTHGIKPVVSTQLLLN
GSLAEEEIIIRSKNLTDNAKTIIVHLNDSIEIECTRPNNNTRKSIRI--G
PGQTFYATGGIIGNIREAHCNISEAR-WNITLQKVSEKLKEHFP-----N
RTIVFN-SSSGGDLEITTHSFNCRGEFFYCNTSKLFNGTYNETY------
-------NATDNAVITLPCRIKQIINMWQEVGRAMYANPIEGNITCKSNI
TGILLVRDGGK--------EDNKTDPKETFRPGGGDMRDNWRSELYKYKV
VEIKPLGIAPTKAKRRVVEREKRAVG-IGAVFLGFLGAAGSTMGAASITL
TVQARQLLSGIVQQQSNLLRAIEAQQHMLQLTVWGIKQLQARVLAIERYL
KDQQLLGIWGC-SGKLICTTAVPWNSSWS-NRSYNDIWDNMTWMQWDREI
NNYTTTIYQLLEDSQSQQEQNEKDLLALDSWKNLWSWFDISNWLWYIKIF
IMIVGGLIGLRIIFAVLSIVNRVRQGYSPLSFQTLTPN-PRGP-DRLGGI
EEEGGEQDRDRSIRLVNGFLALAWDDLRSLCLFSYHRLRDFILIAARAVE
LLGRSSLRGIQKGWAALKYLKSLIQYWGLELKKSAISLLDTIAIAVAEGT
DRIIELIQRIYRAICNIPTRIRQGFEAALQ
>C.MW.1996.C011_G11_B.HM638765
MRVRGMLRNYQQWWIW----GILGFWMVMSSTV------EKDLWVTVYYG
VPVWKEAKTTLFCASDAKAYEKEVHNVWATHACVPTDPDPQEMLLGNVTE
NFNMWKNDMVDQMHEDVISLWDQSLKPCVKLTPLCVTLECTNMPKNMTTG
N--------NNDTYNDKMAEEIKNCSFNATTVLRDKKERQSALFYRLDIV
QLEGDNSNKVNKSSDGNSTNKDDNPIKYRLINCNTSAITQACPKVTFDPI
PIHYCAPAGYAILKCNN-ETFNGTGPCNNVSTVQCTHGIKPVVSTQLLLN
GSLAEEEIIIRSKNLTDNAKTIIVHLNDSIEIECTRPNNNTRKSIRI--G
PGQTFYATGGIIGNIREAHCNISEAR-WNITLQKVSEKLKEHFP-----N
KTIVFN-SSSGGDLEITTHSFNCRGEFFYCNTSKLFNGTYNETY------
-------NATDNAVITLPCRIKQIINMWQEVGRAMYANPIEGNITCKSNI
TGILLVRDGGK--------EDNKTDPKETFRPGGGDMRDNWRSELYKYKV
VEIKPLGIAPTKAKRRVVEREKRAVG-IGAVFLGFLGAAGSTMGAASITL
TVQARQLLSGIVQQQSNLLRAIEAQQHMLQLTVWGIKQLQARVLAIERYL
KDQQLLGIWGC-SGKLICTTAVPWNSSWS-NRSYDDIWDNMTWMQWDREI
NNYTTTIYQLLEDSQSQQEKNEKDLLALDSWKNLWNWFSISNWLWYIKIF
IMVVGGLIGLRIIFAVLSIVNRVRQGYSPLSFQTLTPN-PRGP-DRLGGI
EEEGGEQDRDRSIRLVSGFLALAWDDLRSLCLFCYHRLRDFILIAARAVE
ILGRNSLRGIQKGWAALKYLGSLIQYWGLELKKSAISLLDTIAIAVAEGT
DRIIELIQRIYRAICNIPTRIRQGFEAALQ
>C.MW.1996.C011_1F5_B.HM638769
MRVRGMLRNYQQWWIW----GILGFWMVMSSTV------ERDLWVTVYYG
VPVWKEAKTTLFCASDAKAYEKEVHNVWATHACVPTDPNPQEMLLVNVTE
NFNMWKNDMVDQMHEDVISLWDQSLKPCVKLTPLCVTLECTNMPKNMTTG
N--------NNDTYNDKMAEEIKNCSFNATTVLRDKKERQSALFYRLDIV
QLEGDNSNKVNKSSDGNSTDKDDNPIKYRLINCNTSAITQACPKVTFDPI
PIHYCAPAGYAILKCNN-ETFNGTGPCNNVSTVQCTHGIKPVVSTQLLLN
GSLAEEEIIIRSKNLTDNAKTIIVHLNDSIEIECTRPNNNTRKSIRI--G
PGQTFYATGGIIGNIREAHCNISEAR-WNITLQKVSEKLKEHFP-----N
KTIVFN-SSSGGDLEITTHSFNCRGEFFYCNTSKLFNGTYNETY------
-------NATDNAVITLPCRIKQIINMWQEVGRAMYANPIEGNITCKSNI
TGILLVRDGGK--------EDNKTDPKETFRPGGGDMRDNWRSELYKYKV
VEIKPLGIAPTKAKRRVVEREKRAVG-LGAVFLGFLGAAGSTMGAASITL
TVQARQLLSGIVQQQSNLLRAIEAQQHMLQLTVWGIKQLQARVLAIERYL
KDQQLLGIWGC-SGKLICTTAVPWNSSWS-NRSYDDIWDNMTWMQWDIEI
NNYTNTIYQLLEDSQSQQEQNEKDLLALDSWKNLWNWFSISNWLWYIKIF
IMVVGGLIGLRIIFAVLSIVNRVRQGYSPLSFQTLTPS-PREP-DRLRGI
EEEGGEQDRDRSIRLVNGFLALAWDDLRSLCLFSYHRLRDFILIAARAVE
LLGHSSLKGIQRGWTALKYLGSLIQYWGLELKKSAISLLDTIAIAVAKGT
DRIIELIQRIYRGICNVPRRIRQGFEAALQ
>C.MW.1996.C011_1E11_B.HM638773
MRVRGMLRNYQQWWIW----GILGFWMVMSSTV------ERDLWVTVYYG
VPVWKEAKTTLFCASDAKAYEKEVHNVWATHACVPTDPNPQEMLLVNVTE
NFNMWKNDMVDQMHEDIISLWDQGLKPCVKLTPLCVTLECTNADAKNIT-
----------VVDTYNNITEEMKNCSFNTTTVLQDKKEKVSALFYRMDIV
QLEGEGNNS-----------SNSNSSKYRLINCNTSAVTQACPKVTFEPI
PIHYCAPAGYAILKCNN-KTFNGTGPCNNVSTVQCTHGIKPVVSTQLLLN
GSLAEKEIIIRSKNLTDNAKTIIVHLNKSVEIVCTRPGNNTRQSIRI--G
PGQTFYATGDIIGDIRQAHCNISEAD-WNITLQMVSEKLKEHF------P
RTIIFN-SSSGGDLEITTHSFNCRGEFFYCNTSKLFNGTYNATDMPN---
----GTYNSNSTKNITLPCRIKQIINMWQEVGRAMYAPPIAGNITCKSNI
TGILLVRDGG------------PGDTNETFRPGGGDMRDNWRSELYKYKV
VEIKPLGI---------------AVG-IGAVFLGFLGAAGSTMGAASITL
TVQARQLLSGIVQQQSNLLRAIEAQQHMLQLTVWGIKQLQARVLAIERYL
KDQQLLGIWGC-SGKLICTTAVPWNSSWS-NRSYDDIWDNMTWMQWDREI
NNYTTTIYQLLEDSQSQQEKNEKDLLALDSWKNLWNWFSISNWLWYIKIF
IMVVGGLIGLRIIFAVLSIVNRVRQGYSPLSFQTLTPN-PREP-DRLRGI
EEEGGEQDRDRSIRLVSGFLALAWDDLRSLCLFSYHRLRDFILIAARAVE
ILGRSSLKGIQRGWTALKYLGSLIQYWGLELKKSAISLLDTIAIAVAEGT
DRIIELIQRIFRGICNVPRRIRQGFEAALQ
>C.MW.1996.C011_C3_3B.HM638775
MRVRGILRNYQQWWIW----GILGFWMVMSSTV------ERDLWVTVYYG
VPVWKEAKTTLFCASDAKAYEKEVHNVWATHACVPTDPNPQEMLLVNVTE
NFNMWKNDMVDQMHEDIISLWDQGLKPCVKLTPLCVTLECTNATAKNITF
----------STTYNNNITEEMKNCSFNTTTVLQDKKEKVSALFYRLDIV
QLEGEGTNS-----------SNSNSSKYRLINCNTSAITQACPKVTFEPI
PIHYCAPAGYAILKCNN-KTFNGTGPCNNVSTVQCTHGIKPVVSTQLLLN
GSLAEKEIIIRSKNLTDNAKTIIVHLNKSVEIVCTRPGNNTRQSIRI--G
PGQTFYATGDIIGDIRQAHCNISEAD-WNITLQMVSEKLKEHF------P
RTIIFN-SSSGGDLEITTHSFNCRGEFFYCNTSKLFNGTYNATDMPN---
----GTYNSNSTKNITLPCRIKQIINMWQEVGRAMYAPPIAGNITCKSNI
TGILLVRDGG------------PGDKNETFRPGGGDMRDNWRSELYKYKV
VEIKPLGIAPTKAKRRVVEREKRAVG-IGAVFLGFLGAAGSTMGAASITL
TVQARQLLSGIVQQQSNLLRAIEAQQHMLQLTVWGIKQLQARVLAIERYL
KDQQLLGIWGC-SGKLICTTAVPWNSSWS-NRSYDDIWDNMTWMQWDREI
NNYTTTIYQLLEDSQSQQERNEKDLLALDSWKNLWNWFSISNWLWYIKIF
IMIVGGLIGLRIIFAVLSIVNRVRQGYSPLSFQTLTPN-PREP-DRLRGI
EEEGGEQDRDRSIRLVSGFLALAWDDLRSLCLFSYHRLRDFILIAARAVE
LLGRSSLKGIQKGWTALKYLGSLIQYWGLELKKSAISLLDTIAIAVAEGT
DRIIELIQRIFRGICNVPRRIRQGFEAALQ
>C.MW.1996.C011_D3_3B.HM638777
MRVRGILRNYQQWWIW----GILGFWMVMSSTV------ERDLWVTVYYG
VPVWKEAKTTLFCASDAKAYEKEVHNVWATHACVPTDPDPQEMLLGNVTE
NFNMWKNDMVDQMHEDVISLWDQSLKPCVKLTPLCVTLECTNADAKNIT-
----------VVDTYNNITEEMKNCSFNTTTVLQDKKEKVSALFYRVDIV
QLEGEGTKS-----------NNSNSSKYRLINCNTSAITQACPKVTFDPI
PIHYCAPAGYAILKCNN-KTFNGTGPCNNVSTVQCTHGIKPVVSTQLLLN
GSLAEEEIIIRSKNLTDNAKTIIVHLKEPVEIVCTRPGNNTRQSIRI--G
PGQTFYATGDIIGDIRQAHCNISEGE-WNITLQKVSKKLKEHFP-----G
RTIIFN-SSSGGDLEITTHSFNCRGEFFYCNTSKLFNGTYNATDMPN---
----GTYNSNSTKNITLPCRIKQIINMWQEVGRAMYAPPIAGNITCKSNI
TGILLVRDGG------------PGDKNETFRPGGGDMRDNWRSELYKYKV
VEIKPLGIAPTKAKRRVVEREKRAVG-IGAVFLGFLGAAGSTMGAASITL
TVQARQLLSGIVQQQSNLLRAIEAQQHMLQLTVWGIKQLQARVLAIERYL
KDQQLLGIWGC-SGKLICTTAVPWNSSWS-NRSYDDIWDNMTWMQWDIEI
SNYTNTIYKLLEDSQSQQERNEKDLLALDSWKNLWNWFSISNWLWYIKIF
IMVVGGLIGLRIIFAVLSIVNRVRQGYSPLSFQTLTPS-PREP-DRLRGI
EEEGGEQDRDRSIRLVSGFLALAWDDLRSLCLFSYHRLRDFILIAARAVE
ILGRSSLKGIQRGWTALKYLGSLIQYWGLELKKSAISLLDTIAIAVAEGT
DRIIELIQRIFRGICNVPRRIRQGFEAALQ
>C.MW.1996.C011_D5_3B.HM638779
MRVRGMLRNYQQWWIW----GILGFWMVMSSTV------ERDLWVTVYYG
VPVWKEAKTTLFCASDAKAYEKEVHNVWATHACVPTDPNPQEMLLVNVTE
NFNMWKNDMVDQMHEDIISLWDQGLKPCVKLTPLCVTLECTNATAKNIT-
----------FIDTYNNITEEMKNCSFNTTTVLQDKKEKVYALFYRLDIV
QLDSSKDKKSSKDGNSS---ESDNSSKYRLINCNTSAITQACPKVTFDPI
PIHYCAPAGYAILKCNN-KTFNGTGPCNNVSTVQCTHGIKPVVSTQLLLN
GSLAEEEIIIRSKNLTDNAKTIIVQLNKSVEIVCTRPGNNTRQSIRI--G
PGQAFYATGDIIGDIRQAHCNISEGE-WNKTLQRVGKKLKEHFP-----N
RTIIFN-SSSGGDLEITTHSFNCRGEFFYCNTSKLFNGTYNATDMPN---
----GTYNSNSTKNITLPCRIKQIINMWQEVGRAMYAPPIAGNITCKSNI
TGILLVRDGG------------PGDTNETFRPGGGDMRDNWRSELYKYKV
VEIKPLGIAPTKAKRRVVEREKRAVG-IGAVFLGFLGAAGSTMGAASITL
TVQARQLLSGIVQQQSNLLRAIEAQQHMLQLTVWGIKQLQARVLAIERYL
KDQQLLGIWGC-SGKLICTTAVPWNSSWS-NRSYDDIWDNMTWMQWNIEI
SNYTNTIYKLLEDSQSQQERNEKDLLALDSWKNLWNWFSISNWLWYIKIF
IMVVGGLIGLRIIFAVLSIVNRVRQGYSPLSFQTLTPS-PREP-DRLRGI
EEEGGEQDRDRSIRLVSGFLALAWDDLRSLCLFSYHRLRDFILIAARAVE
LLGRSSLKGIQKGWAALKYLGSIIQYWGLELKRSAISLLDTIAIAVAEGT
DRIIELIQRIFRGICNVPRRIRQGFEAALQ
>C.MW.1996.C012_2A8_3B.HM638794
MRVMGILRNYQQWWIW----GILGFWMLMTCNV------LGNRWVTVYYG
VPVWTEAKTTLFCASDAKAYEREVHNVWATHACVPTDPNPQEMVLENVTE
NFNMWENDMVDQMHEDIISLWDQSLKPCVKLTPLCVTLNCTDARVNTTSD
GNTNTT---GNATLKDNMKGEIKNCSFNATTEISDKKKNEYALFYRLDIV
PLNEE----------------NNSSSEYRLINCNTSTVTQACPKVSFDPI
PIHYCAPAGYAILKCNN-KTFNGTGPCNNVSTVQCTHGIKPVVSTQLLLN
GSLAEEEIIIRSENLTDNARTIIVHLNKSIEIVCTRPGNNTRRSVRI--G
PGQAFYATGEIIGNIREAHCNISKGL-WNKTLQQVGKKLAERFP-----N
KTIVFN-HSSGGDPEITTHSFNCRGEFFYCNTASLFNSTYNPNPNGTE--
----DNSNSTSNSSITIKCRIKQIINMWQEVGRAMYAPPVAGNITCISNI
TGLLLTRDGG----------LNNTDNKETFRPQGGNMKDNWRSELYKYKV
VEIKPLGIAPTKAKRRVVEREKRAVG-LGAVLFGFLGAAGSTMGAASITL
TVQARQLLSGIVQQQSNLLRAIEAQQHMLQLTVWGIKQLQARVLAIERYL
KDQQLLGLWGC-SGKLICTTNVPWNSSWS-NKSQTDIWDNMTWMQWDKEI
SNYTETIYWLLEKSQNQQEQNEQDLLALDSWKNLWDWFSISNWLWYIKIF
IMIVGGLIGLRIIFVVLSIVNRVRQGYSPLSFQTLIPTSRGPP-DRLGRI
EEEGGEQDRDRSIRLVSGFLAIAWDDLRSLCLFSYHRLRDFILIAVRAVE
LLGRSSLKGLQRGWEALKYLGSLVQYWGLEIKKSAISLLDTTAIAVAEGT
DRIIEVVQRIWRAIRNVPTRIRQGLEAALL
>C.MW.1996.C012_1D4_3B.HM638798
MRVMGILRNYQQWWIW----GILGFWMLMICNV------LGNRWVTVYYG
VPVWTEAKTTLFCASDAKAYEREVHNVWATHACVPTDPNPQEMILENVTE
NFNMWENDMVDQMHEDIISLWDQSLKPCVKLTPLCVTLNCTDARVNTTSD
GNTNKT---SNATLKDNMKGEIKNCSFNATTEISDKKKNEYALFYRLDIV
PLNEE----------------NNSSSEYRLINCNTSTVTQACPKVSFDPI
PIHYCAPAGYAILKCNN-KTFNGTGPCNNVSTVQCTHGIKPVVSTQLLLN
GSLAEEEIIIRSENLTDNARTIIVHLNESVEIVCTRPGNNTRRSVRI--G
PGQAFYATGEIIGNIREAHCNISKGL-WNKTLQQVGKKLAERFP-----N
KTIVFN-HSSGGDPEITTHSFNCRGEFFYCNTASLFNSTYNPNPNGTE--
----DNSNSTSNSSITIKCRIKQIINMWQEVGKAMYAPPVAGNITCISNI
TGLLLTRDGG----------LNNTDNKETFRPQGGNMKDNWRSELYKYKV
VEIKPLGIAPTKAKRRVVEREKRAVG-LGAVLFGFLGAAGSTMGAASITL
TVQARQLLSGIVQQQSNLLRAIEAQQHMLQLTVWGIKQLQARVLAIERYL
KDQQLLGLWGC-SGKLICTTNVPWNSSWS-NKSQTDIWDNMTWMQWDKEI
SNYTETIYWLLEKSQNQQEQNEQDLLALDSWKNLWDWFSISNWLWYIKIF
IMIVGGLIGLRIIFVVLSIVNRVRQGYSPLSFQTLIPTSRGPP-DRLGRI
EEEGGEQDRDRSIRLVSGFLAIAWDDLRSLCLFSYHRLRDFILIAVRAVE
LLGRSSLKGLQRGWEALKYLGSLVQYWGLELKKSAISLLDTIAIAVAEGT
DRIIEVVQRICRAIRNVPTRIRQGLEAALL
>C.MW.1996.C012_3A6_3B.HM638804
MRVMGILRNYQQWWIW----GILGFWMLMICNV------LGNRWVTVYYG
VPVWTEAKTTLFCASDAKAYEREVHNVWATHACVPTDPNPQEMILENVTE
NFNMWENDMVDQMHEDIISLWDQSLKPCVKLTPLCVTLNCTDARVNTTSD
GNTNKT---SNATLKDNMKGEIKNCSFNATTEISDKKKNEYALFYRLDIV
PLNEE----------------NNSSSEYRLINCNTSTVTQACPKVSFDPI
PIHYCAPAGYAILKCNN-KTFNGTGPCNNVSTVQCTHGIKPVVSTQLLLN
GSLAEEEIIIRSENLTDNARTIIVHLNESVKIVCTRPGNNTRRSVRI--G
PGQAFYATGEIIGNIREAHCNISEGI-WNKTLQQVGKKLAERFP-----N
KTIVFN-HSSGGDPEITTHSFNCRGEFFYCNTASLFNGTYNPNGTE----
----DNSNSTSNSSITIKCRIKQIINMWQGVGRAMYAPPIAGNITCESNI
TGLLLTRDGGK--------GADISNDTEIFRPLGGNMKDNWRSELYKYKV
VEIKPLGIAPTKAKRRVVEREKRAVG-LGAVLFGFLGAAGSTMGAASITL
TVQARQLLSGIVQQQSNLLRAIEAQQHMLQLTVWGIKQLQARVLAIERYL
KDQQLLGLWGC-SGKLICTTNVPWNSSWS-NKSQTDIWDNMTWMQWDKEI
SNYTETIYWLLEKSQNQQEQNEQDLLALDSWKNLWDWFSISNRLWYIKIF
IMIVGGLIGLRIIFVVLSIVNRVRQGYSPLSFQTLIPTSRGPP-DRLGRI
EEEGGEQDRDRSIRLVSGFLAIAWDDLRSLCLFSYHRLRDFILIAARAVE
LLGRSSLKGLQRGWEALKYLGSIVQYWGLEIKKSAISLLDTIAIAVAEGT
DRIIEVVQRICRAIRNVPTRIRQGLEAALL
>C.MW.1996.C012_1F6_3B.HM638812
MRVRGIMRNWQQWWIW----GVLGFWMLMIYSV------WGNRWVTVYYG
VPVWTEAKTTLFCASDAKAYEREVHNVWATHACVPTDPNPQEMILENVTE
NFNMWENDMVDQMHEDIISLWDQSLKPCVKLTPLCVTLNCTDARVNTTSD
GNTNTT---GNATLKDNMKGEIKNCSFNATTEISDKKKNEYALFYRLDIV
PLNEE----------------NNSSSEYRLINCNTSTVTQACPKVSFDPI
PIHYCAPAGYAILKCNN-KTFNGTGPCNNVSTVQCTHGIKPVVSTQLLLN
GSLAEEEIVIRSENLTDNARTIIVHLNESVEIVCTRPGNNTRRSVRI--G
PGQAFYATGEIIGNIREAHCNISKGL-WNKTLQQVGKKLAERFP-----N
KTIVFN-HSSGGDPEITTHSFNCRGEFFYCNTASLFNSTYNPNPNGTE--
----DNSNSTSNSSITIKCRIKQIINMWQEIGKAMYAPPVAGNITCISNI
TGLLLTRDGGI--------GNDTSNDTETFRPQGGNMKDNWRSELYKYKV
VEIKPLGVAPTKARRVVVEREKRAVG-LGAVLFGFLGAAGSTMGAASITL
TVQARQLLSGIVQQQSNLLRAIEAQQHMLQLTVWGIKQLQTRVLAIERYL
KDQQLLGLWGC-SGKLICTTNVPWNSSWS-NKSQTDIWDNMTWMQWDREI
SNYTNTIYWLLEESQIQQEQNEKDLLALDSWKNLWDWFNISNWLWYIKIF
IMIVGGLIGLRIIFAVLSIVNRVRQGYSPLSFQTLTPTSRGPP-DRLGRI
EEEGGEQDRDRSIRLVSGFLALAWEDLRSLCLFSYHRLRDFLLIAARVVE
LLGRSSLKGLQRGWEALKYLGSLVQYWGLELKKSAISLLDTIAITVAEGT
DRIIEVIQRICRAILNIPVRIRQGLEAALL
>C.MW.1996.C012_3E5_BL.HM638814
MRVRGIMRNWQQWGIW----GILGFWMLMIYSV------WGNRWVTVYYG
VPVWKEAKTTLFCASDAKGYEREVHNVWATHACVPTDPNPQEMVLKNVTE
YFNMWENDMVDQMHEDIISLWDQSLKPCVKLTPLCVTLNCTDARVNNASN
V--------NATSNGNITYEEMKNCSFNATTEIRDKKRNEYALFYRLDIV
PLDEG----------------NNSSSEYRLINCNTSTVTQACPKVSFDPI
PIHYCAPAGYAILKCNN-KTFNGTGPCNNVSTVQCTHGIKPVVSTQLLLN
GSLAEGEIIIRSENLTENARTIIVHLNESVKITCTRPGNNTRRSVRI--G
PGQAFYTTGEIIGDIRKAHCNISKDA-WNKTLQQVGKKLAEHFP-----N
KTIQFN-SSSGGDLEITTHSFNCRGEFFYCNTSGLFNSTYNPTYN-----
----PNGTEDNSKNITLQCRIKQIINMWQGVGRAMYAPPIAGNITCISNI
TGLLLTRDGG----------LNKTDNTETFRPQGGNMKDNWRSELYKYKV
VEIKPLGVAPTEAKRVVVGRGKRAVG-IGAVLFGFLGAAGSTMGAASITL
TVQARQLLSGIVQQQSNLLRAIEAQQHMLQLTVWGIKQLQTRVLAIERYL
KDQQLLGLWGC-SGKLICTTNVPWNSSWS-NKSKTDIWDNMTWMQWDREI
SNYTDTIYWLLEESQNQQEQNEKDLLALDSWKNLWDWFNISNWLWYIKIF
IMIVGGLIGLRIIFAVLSIVNRVRQGYSPLSFQTLIPTSRGPP-DRLGRI
EEEGGEQDRNRSIRLVSGFLALAWDDLRSLCLFSYHRLRDFLLIVARAVE
LLGRSSLRGLQRGWEALKYLGGLVQYWGLELKKSAISLLDTIAITVAEGT
DRIIEVVQRICRAILNIPVRIRQGLEAALL
>C.MW.1996.C012_2H9_3B.HM638817
MRVMGILRNCQRWWIW----GILGFWMLIICSG------REDLWVTVYYG
VPVWKEAKTTLFCASNARAYEREVHNVWATHACVPTDPNPQEMVLENVTE
NFNMWENDMVDQMHEDIISLWDQSLKPCVKLTPLCVTLNCSDVRP-----
---------------VNDTGEMKICSFNVTTELRDKKRNEYALFYRLDIV
PLNGTD--------------NSNSSGEYRLINCNTSTITQACPKVSFDPI
PIHYCAPAGYAILKCNN-KTFNGTGPCNNVSTVQCTHGIKPVVSTQLLLN
GSLAEEEIIIRSKNLSDNTKTIIVHLNESVKIVCTRANNNTRKSMRI--G
PGQTFYATGDIIGDIREAHCNVSEKI-WNKTLQQVGKKLAERFP-----N
KTIVFN-PSSGGDLEITTHSFNCRGEFFYCYTSKLFNGTYNPNG------
------TESNSSEPIILPCRIKQIINMWQGVGRAMYAPPIAGNITCESNI
TGLLLTRDGGK--------GADTSNDTEIFRPLGGNMKDNWRSELYKYKV
VEIKPLGVAPTKAKRRVVEREKRAVG-LGAVLFGFLGAAGSTMGAASITL
TAQARQLLSGIVQQQSNLLRAIEAQQHMLQLTVWGIKQLQTRVLAIERYL
KDQQLLGIWGC-SGKLICTTNVPWNSSWS-NKSLTDIWDNMTWMQWDKEI
NNYTDTIYWLLEKSQNQQEQNEKDLLALDSWNNLWDWFNISSWLWYIKIF
IMIVGGLIGLRIIFAVLSIVNRVRQGYSPLSFQTLIPT-PRGP-DRLGRI
EEEGGEQDRDRSIRLVSGFLALAWEDLRSLCLFSYHRLRDFILIVARAVE
LLGRSSLRGLQKGWEALKYLGSLVQYWGLELKKSAISLLDTTAIAVAEGT
DRIIEVVQRICRTIRNIPTRIRQGLEAALQ
>C.MW.1996.C012_3G5_3B.HM638819
MRVMGILRNYQQWWIW----GILGFWMLIICSG------RENLWVTVYYG
VPVWKEAKTTLFCASNARAYEREVHNVWATHACVPTDPNPQEMVLENVTE
NFNMWENDMVDQMHEDIISLWDQSLKPCVKLTPLCVTLNCSDVRP-----
---------------VNDTGEMKICSFNVTTELRDKKRNEYALFYRLDIV
PLNGTD--------------NSNGSGEYRLINCNTSTITQACPKVSFDPI
PIHYCAPAGYAILKCNN-KTFNGTGPCNNVSTVQCTHGIKPVVSTQLLLN
GSLAEEEIIIRSKNLSDNTKTIIVHLNESVKIVCTRANNNTRKSMRI--G
PGQTFYATGDIIGDIREAHCNVSEKI-WNKTLQQVGKKLAERFP-----N
KTIVFN-PSSGGDLEITTHSFNCRGEFFYCYTSKLFNGTYNPNG------
------TESNASEPIILPCRIKQIINMWQGVGRAMYAPPIAGNITCESNI
TGLLLTRDGGK--------GADTSNETEIFRPLGGNMKDNWRSELYKYKV
VEIKPLGVAPTKAKRRVVEREKRAVG-LGAVLFGFLGAAGSTMGAASITL
TVQARQLLSGIVQQQSNLLRAIEAQQHMLQLTVWGIKQLQTRVLAIERYL
KDQQLLGIWGC-SGKLICTTNVPWNSSWS-NKSLTDIWDNMTWMQWDKEI
NNYTDTIYWLLEKSQNQQEQNEKDLLALDSWNNLWDWFNISNWLWYIKIF
IMIVGGLIGLRIIFAVLSIVNRVRQGYSPLSFQTLIPT-PRGP-DRLGRI
EEEGGEQDRDRSIRLVSGFLALAWEDLRSLCLFSYHRLRDFILIVARAVE
LLGRSSLRGLQKGWEALKYLGSLVQYWGLELKKSAISLLDTTAIAVAEGT
DRIIEVVQRICRAILNVPTRIRQGFEAALQ
>C.MW.1996.C012_1B7_3B.HM638821
MRVMGILRNYQQWWIW----GILGFWMLIICSG------RENLWVTVYYG
VPVWKEAKTTLFCASNARAYEREVHNVWATHACVPTDPNPQEMVLENVTE
NFNMWENDMVDQMHEDIISLWDQSLKPCVKLTPLCVTLNCSDVRP-----
---------------VNDTGEMKICSFNVTTELRDKKRNEYALFYRLDIV
PLNGTD--------------NSNSSGEYRLINCNTSTITQACPKVSFDPI
PIHYCAPAGYAILKCNN-KTFNGTGPCNNVSTVQCTHGIKPVVSTQLLLN
GSLAEEEIIIRSKNLSDNAKTIIVHLNESVKIVCTRANNNTRKSMRI--G
PGQTFYATGDIIGDIREAHCNVSEKI-WNKTLQQVGKKLAERFP-----N
KTIVFN-PSSGGDLEITTHSFNCRGEFFYCYTSKLFNGTYNPNG------
------TESNSSEPIILPCRIKQIINMWQGVGRAMYAPPIAGNITCESNI
TGLLLTRDGGK--------GADTSNDTEIFRPLGGNMKDNWRSELYKYKV
VEIKPLGVAPTKAKRRVVEREKRAVG-LGAVLFGFLGAAGSTMGAASITL
TVQARQLLSGIVQQQSNLLRAIEAQQHMLQLTVWGIKQLQTRVLAIERYL
KDQQLLGIWGC-SGKLICTTNVPWNSSWS-NKSLTDIWDNMTWMQWDKEI
NNYTDTIYWLLEKSQNQQEQNEKDLLALDSWNNLWDWFNISNWLWYIKIF
IMIVGGLIGLRIIFAVLSIVNRVRQGYSPLSFQTLIPT-PRGP-DRLGRI
EEEGGEQDRDRSIRLVSGFLALAWEDLRSLCLFSYHRLRDFILIVVRAVE
LLGRSSLRGLQKGWEALKYLGSLVQYWGLELKKSAISLLDTTAIAVAEGT
DRIIEVVQRICRAILNVPTRIRQGFEAALQ
>C.MW.1996.C012_3F5_3B.HM638823
MRVMGILRNYQQWWIW----GILGFWMLIICSG------KENLWVTVYYG
VPVWKEAKTTLFCASNARAYEREVHNVWATHACVPTDPNPQEMVLENVTE
NFNMWENDMVDQMHEDIISLWDQSLKPCVKLTPLCVTLNCSDVRP-----
---------------VNDTGEMKICSFNVTTELRDKKRNEYALFYRLDIV
PLNGTD--------------NSNSSGEYRLINCNTSTITQACPKVSFDPI
PIHYCAPAGYAILKCNN-KTFNGTGPCNNVSTVQCTHGIKPVVSTQLLLN
GSLAEEEIIIRSKNLSDNTKTIIVHLNESVKIVCTRANNNTRKSMRI--G
PGQTFYATGDIIGDIREAHCNVSEKI-WNKTLQQVGKKLAERFP-----N
KTIVFN-PSSGGDLEITTHSFNCRGEFFYCYTSKLFNGTYNPNG------
------TESNSSLPITLSCRIKQIINMWQGVGRAMYAPPIAGNITCESNI
TGLLLTRDGGK--------GADTSNDTEIFRPLGGNMKDNWRSELYKYKV
VEIKPLGVAPTKARRRVVEREKRAVG-LGAVLFGFLGAAGSTMGAASITL
TVQARQLLSGIVQQQSNLLRAIEAQQHMLQLTVWGIKQLQTRVLAIERYL
KDQQLLGIWGC-SGKLICTTNVPWNSSWS-KKSLTDIWDNMTWMQWDKEI
NNYTDTIYWLLEKSQNQQEQNEKDLLALDSWNNLWDWFNISNWLWYIKIF
IMIVGGLIGLRIIFAVLSIVNRVRQGYSPLSFQTLIPT-PRGP-DRLGRI
EEEGGEQDRDRSIRLVSGFLALAWEDLRSLCLFSYHRLRDFILIVARVVE
LLGRNSLRGLQKGWEALKYLGSLVQYWGLELKKSAISLLDTTAIAVAEGT
DRIIEVVQRICRAIRNVPTRIRQGFEAALQ
>C.MW.1996.C012_1D12_3B.HM638825
MRVMGISRNYQRWWIW----GILGFWMLMICSG------MGKLWVTVYYG
VPVWKEAKTTLFCASDAKAYEREVHNVWATHACVPTDPNPQEIVLGNVTE
YFNMWENDMVDQMHEDIISLWDQSLKPCVKLTPLCVTLNCNDVNKTRNGT
FTL------NGTMNGEMKNGEMKNCSFNMTTELRDKKRKEYALFYRLDIV
PLNE-----------------TNNHSEYRLINCNTSTITQACPKVSFDPI
PIHYCAPAGYAILKCNN-KTFNGTGPCNNVSTVQCTHGIKPVVSTQLLLN
GSLAEEEIIIRSKNLSDNAKTIIVHLNESVKIVCTRANNNTRKSMRI--G
PGQTFYATGDIIGDIREAHCNVSEKI-WNKTLQQVGKKLAERFP-----N
KTIEFK-NSSGGDLEITTHIFNCRGEFFYCYTSKLFNGTYNPNG------
------TESNSSLPITLPCRIKQIINMWQGVGRAMYAPPIAGNITCESKI
TGLLLTRDGGK--------GDDTSNDTEIFRPLGGNMKDNWRSELYKYKV
VEIKPLGVAPTKARRRVVEREKRAVG-LGAVLFGFLGAAGSTMGAASITL
TVQARQLLSGIVQQQSNLLRAIEAQQHMLQLTVWGIKQLQTRVLAIERYL
KDQQLLGIWGC-SGKLICTTNVPWNSSWS-NKSLTDIWDNMTWMQWDKEI
NNYTDTIYWLLEKSQNQQEQNEKDLLALDSWKNLWDWFSISNWLWYIKIF
IMIVGGLIGLRIIFAVLSIVNRVRQGYSPLSFQTLIPT-PRGP-DRLGRI
EEEGGEQDRDRSIRLVSGFLALAWEDLRSLCLFSYHRLRDFILIVARVVE
LLGRSSLRGLQKGWEALKYLGSLVQYWGLELKKSAISLLDTTAIAVAEGT
DRIIEVVQRICRAIRNVPTRIRQGFEAALQ
>C.MW.1996.C018_1F5_3B.HM638869
MRVRGIQRNYQQWWIW----GILGFWMLMICNGAK----KEEKWVTVYYG
VPVWREAKATLFCASDAKAYEREVHNVWATHACVPTDPNPQELVLENVTE
NFNIWKNDMVDQMHEDIISLWDESLKPCVKLTPLCVTLSCTNVTTNGTA-
--------------NYDIHREMKNCSFNATTEIRDKQKKEYALFYRLDMV
PLDEKSNSS-----------GNSNFSDYRLINCNTSTTTQACPKVSFDPI
PIHYCAPAGYAILKCNDNKTFNGTGPCKNVSTVLCTHGIKPVVSTQLLLN
GSLAEGEIIIKSENLTNNAKTIIVHLNESIEIVCTRPNNNTRKSVRI--G
PGQAFYATDGIIGDIRQAHCNISKEA-WNKTLQRVGKKLAEHFI-----N
KTIKFA-PHSGGDLEITTHSFNCGGEFFYCNTSGLFNSTYNSTY------
----MPNGTESNSTITLPCRIKQIINMWQEVGRAMYANPIAGNITCNSTI
TGLLLTSDTG----------GNGTNETEIFRPGGGNMRDNWRNELYKYKV
VEIKPLGIAPTGAKRRVVEREKRAVG-IGALFLGFLGAAGSTMGAASITL
TVQARQLLSGIVQQQNNLLRAIEAQQHMLQLTVWGIKQLRARVLAIERYL
QDQQLLGIWGC-SGKLICTTAVPWNSSWS-NKSLGSIWDNMTWMQWDKEI
SNYTNTIYWLLEESQQQQEKNEKDLLALNSWQSLWSWFDISNWLWYIRIF
IMIVGGLIGLRIIFAVLSIVNRVRQGYSPLSFQTLIPS-PRDP-DRPRGI
EEEGGEQDRDRSVRLVNGFLAIAWDDLRSLCLFSYHQLRDFILIVGRAVE
LLGR-------RGWEVLKYLGGLAQYWGLELKKSAISLLDTLAIAVGEGT
DRIIELIQRICRAILNIPRRIRQGFETALL
>C.MW.1996.C018_1G6_3B.HM638871
MRVRGIQRNYQQWWIW----GILGFWMLMICNGVK----KEEKWVTVYYG
VPVWREAKATLFCASDAKAYEREVHNVWATHACVPTDPNPQELVLENVTE
NFNIWKNDMVDQMHEDIISLWDESLKPCVKLTPLCVTLSCTNVTTNGTA-
--------------NYDIHREMKNCSFNATTEIRDKQKKEYALFYRLDMV
PLDEKSNSS-----------GNSNFSDYRLINCNTSTTTQACPKVSFDPI
PIHYCAPAGYAILKCNDNKTFNGTGPCKNVSTVLCTHGIKPVVSTQLLLN
GSLAEGEIIIKSENLTNNAKTIIVHLNESIGIVCTRPNNNTRKSVRI--G
PGQAFYATDGIIGDIRQAHCNISKEA-WNRTLQRVGKKLAEHFI-----N
KTIKFA-PHSGGDLEITTHSFNCGGEFFYCNTSGLFNSTYNSTY------
----MPNGTESNSTITLPCRIKQIINMWQEVGRAMYANPIAGNITCNSTI
TGLLLTSDTG----------GNGTNETEIFRPGGGNMRDNWRNELYKYKV
VEIKPLGIAPTGAKRRVVEREKRAVG-IGALFLGFLGAAGSTMGAASITL
TVQARQLLSGIVQQQNNLLRAIEAQQHMLQLTVWGIKQLRARVLAIERYL
QDQQLLGIWGC-SGKLICTTAVPWNSSWS-NKSLGSIWDNMTWMQWDKEI
SNYTNTIYWLLEESQQQQEKNEKDLLALNSWQSLWSWFDISNWLWYIRIF
IMIVGGLIGLRIIFAVLSIVNRVRQGYSPLSFQTLTPS-PRDP-GRPRGI
EEEGGEQDRDRSVRLVNGFLAIAWDDLRSLCLFSYHQLRDFILIVGRAVE
LLGR-------RGWEVLKYLGGLAQYWGLELKRSAISLIDTLAIVVGEGT
DRIIELIQRFCRAILNIPRRIRQGFETALL
>C.MW.1996.C018_1H5_3B.HM638873
MRVRGIQRNYQQWWIW----GVLGFWMLMICNG-------GGKWVTVYYG
VPVWREAKATLFCASDAKAYEREVHNVWATHACVPTDPNPQELILENVTE
NFNIWKNDMVDQMHEDIISLWDESLKPCVKLTPLCVTLNCTNVNGTAT--
---------------YNKDGEMKNCSFNATTEIRDKQKKEYALFYRLDMV
PLNENNNFS-----------ENNNFSDYRLINCNTSTITQACPKVSFDPI
PIHYCAPAGYAILKCNDNKTFNGTGPCKNVSTVLCTHGIKPVVSTQLLLN
GSLAEGEIIIKSKNLTNNAKTIIVHLNESIGIVCTRPNNNTRKSVRI--G
PGQAFYATDGIIGDIRQAHCNISKGA-WNKTLQRVGKRLAEYFP-----N
KTIIFA-PHAGGDLEITTHSFNCGGEFFYCNTSGLFNSTYNSTYIP----
----NSTESNSNSTITLPCRIRQIINMWQEVGRAMYAPPIAGNITCNSTI
TGLLLTRDGGINNN-----TNNETTKNETFRPGGGDMRDNWRNELYKYKV
VEIQPLGIAPTGAKRRVVEREKRAVG-IGALFLGFLGAAGSTMGAASITL
TVQARQLLSGIVQQQNNLLRAIEAQQHMLQLTVWGIKQLRARVLAIERYL
QDQQLLGIWGC-SGKLICTTAVPWNSSWS-NKSLGEIWDNMTWMQWDKEI
SNYTNTIYWLLEESQHQQEKNEKDLLALNSWQSLWNWFNISNWLWYIRIF
IMIVGGLIGLRIIFAVLSIVNRVRQGYSPLSFQTLIPS-PRDP-DRPRGI
EEEGGEQDRDRSVRLVNGFLAIAWDDLRSLCLFSYHQLRDFILIVGRALE
LLGR-------RGWEALKYLGGLAQYWGLELKKSAISLLDTLAIVVGEGT
DRIIELIQRICRAILNIPRRIRQGFETALL
>C.MW.1996.C018_2C5_3B.HM638875
MRVRGIQRNYQQWWIW----GILGFWMLMICNGVK----KEEKWVTVYYG
VPVWREAKATLFCASDAKAYEREVHNVWATHACVPTDPNPQELVLENVTE
NFNMWKNDMVDQMHEDIISLWDESLKPCVKLTPLCVTLNCTYVSSNSTNT
------------YNNYTIDEEMKNCSFNATTEIRDKQKKEYALFYKLDMV
PLDEKSNSS-----------GNSNFSDYRLINCNTSTTTQACPKVSFDPI
PIHYCAPAGYAILKCNDNKTFNGTGPCKNVSTVLCTHGIKPVVSTQLLLN
GSLAEGEIIIKSEDLTNNAKTIIVHLNESIEIVCTRPNNNTRKSVRI--G
PGQAFYATDGIIGDIRQAHCNISKGA-WNRTLQRVGKKLAEHFI-----N
KTIKFA-PHSGGDLEITTHSFNCGGEFFYCNTSRLFNSTYNSTY------
----MPNGTESNSTITLPCRIKQIINMWQEVGRAMYANPIAGNITCNSTI
TGLLLTSDTG----------GNGTNGTEIFRPGGGNMRGNWRNELYKYKV
VEIKPLGIAPTGAKRRVVEREKRAVG-IGALFLGFLGAAGSTMGAASITL
TVQARQLLSGIVQQQNNLLRAIEAQQHMLQLTVWGIKQLRARVLAIERYL
QDQQLLGIWGC-SGKLICTTAVPWNSSWS-NKSLGSIWDNMTWMQWDKEI
SNYTNTIYWLLEESQQQQEKNEKDLLALNSWQSLWSWFDISNWLWYIRIF
IMIVGGLIGLRIIFAVLSIVNRVRQGYSPLSFQTLIPS-PRDP-DRPRGI
EEEGGEQDRDRSVRLVNGFLAIAWDDLRNLCLFSYHQLRDFILIVGRAVE
LLGR-------RGWEALKYLGGLAQYWGLELKKSAISLFDALAIAVAEGT
DRIIELIQRIGRAILNIPRRIRQGFETALL
>C.MW.1996.C018_2D1_3B.HM638877
MRVRGIQRNYQQWWIW----GILGFWMLMICNGVG----KEEKWVTVYYG
VPVWKEAKATLFCASDAKAYEREVHNVWATHACVPTDPNPQELILENVTE
NFNIWKNDMVDQMHEDIISLWDESLKPCVKLTPLCVTLNCTNVNGTAT--
---------------YNKDGEMKNCSFNATTEIRDKQKKEYALFYRLDMV
PLNENNNFS-----------ENNNFSDYRLINCNTSTITQACPKVSFDPI
PIHYCAPAGYAILKCNDNKTFNGTGPCKNVSTVLCTHGIKPVVSTQLLLN
GSLAEGEIIIKSKNLTNNAKTIIVHLNESIGIVCTRPNNNTRKSVRI--G
PGQAFYATDGIIGDIRQAHCNISKGA-WNKTLQRVGKRLAEYFP-----N
KTIIFA-PHAGGDLEITTHSFNCGGEFFYCNTSGLFNSTYNSTYIP----
----NSTESNSNSTITLPCRIRQIINMWQEVGRAMYAPPIAGNITCNSTI
TGLLLTRDGGINNN-----TNNETTKNETFRPGGGDMRDNWRNELYKYKV
VEIQPLGIAPTGAKRRVVEREKRAVG-IGALFLGFLGAAGSTMGAASITL
TVQARQLLSGIVQQQNNLLRAIEAQQHMLQLTVWGIKQLRARVLAIERYL
QDQQLLGIWGC-SGKLICTTAVPWNSSWS-NKSLGEIWDNMTWMQWDKEI
SNYTNTIYWLLEESQHQQEKNEKDLLALNSWQSLWNWFNISNWLWYIRIF
IMIVGGLIGLRIIFAVLSIVNRVRQGYSPLSFQTLIPS-PRDP-DRPRGI
EEEGGEQDRDRSVRLVNGFLAIAWDDLRNLCLFSYHQLRDFILIVGRAVE
LLGR-------RGWEVLKYLGGLAQYWGLELKKSAISLLDALAIAVGEGT
DRIIELIQRFCRAILNIPRRIRQGFETALL
>C.MW.1996.C018_2D4_3B.HM638879
MRVKGIQRNYQQWWIW----GILGFWMLMICNGVK----KEDKWVTVYYG
VPVWREAKATLFCASDAKAYEREVHNVWATHACVPTDPNPQELVLENVTE
NFNIWKNDMVDQMHEDIISLWDESLKPCVKLTPLCVTLNCTYVSSNSTST
------------YNNYTIDEEMKNCSFNATTEIRDKQKKEYALFYKLDMV
PLNEKSNSS-----------GNNNFSDYRLINCNTSTITQACPKVSFDPI
PIHYCAPAGYAILKCNDNKTFNGTGPCKNVSTVLCTHGIKPVVSTQLLLN
GSLAEGEIIIKSENLTNNAKTIIVHLNESIEIVCTRPNNNTRKSVRI--G
PGQAFYATDGIIGDIRQAHCNISKEA-WNKTLQRVGKKLAEHFI-----N
KTIKFA-PHSGGDLEITTHSFNCGGEFFYCNTSGLFNSTYNSTY------
----MPNGTESNSTITLPCRIKQIINMWQEVGRAMYANPIAGNITCNSTI
TGLLLTSDRA----------GNGTNETEIFRPGGGNMRDNWRNELYKYKV
VEIKPLGIAPTGAKRRVVEREKRAVG-IGALFLGFLGAAGSTMGAASITL
TVQARQLLSGIVQQQNNLLRAIEAQQHMLQLTVWGIKQLRARVLAIERYL
QDQQLLGIWGC-SGKLICTTAVPWNSSWS-NKSLGSIWDNMTWMQWDKEI
SNYTNTIYWLLEESQQQQEKNEKDLLALNSWQSLWSWFDISNWLWYIRIF
IMIVGGLIGLRIIFAVLSIVNRVRQGYSPLSFQTLIPS-PRDP-DRPGGI
EEEGGEQDRDRSVRLVNGFLAIAWDDLRNLCLFSYHQLRDFILIVGRAVE
LLGR-------RGWEVLKYLGGLAQYWGLELKKSAISLFDALAIAVAEGT
DRIIELIQRIGRAILNIPRRIRQGFEAALL
>C.MW.1996.C018_2F2_3B.HM638881
MRVRGIQRNYQQWWIW----GILGFWMLMICNG-------GEKWVTVYYG
VPVWREAKATLFCASDAKAYEREVHNVWATHACVPTDPNPQELILENVTE
NFNIWKNDMVDQMHEDIISLWDESLKPCVKLTPLCVTLNCTNVTNNGTA-
--------------IYNDTTDMKNCSFNATTEIRDKQKKEQALFYRLDII
PLNENSNSS-----------GNSNFSDYRLINCNTSTITQACPKVSFDPI
PIHYCAPAGYAILKCNDNKTFNGTGPCKNVSTVLCTHGIKPVVSTQLLLN
GSLAEGDIIIKSENLTNNAKTIIVHLNESIEIVCTRPNNNTRKSVRI--G
PGQAFYATNEIIGNIRQAHCNISKGA-WNKTLQRVGKKLAEHFP-----N
KTIIFA-THAGGDPEITTHSFNCGGEFFYCNTSGLFNSTYNSTY------
----MPNGTESNSTITLPCRIKQIINMWQEVGRAMYAPPIAGNITCNSTI
TGLLLTRDGGINNN-----TINETTKNETFRPGGGDMRDNWRNELYKYKV
VEIKPLGIAPTGAKRRVVEREKRAVG-IGALFLGFLGAAGSTMGAASITL
TVQARQLLSGIVQQQNNLLRAIEAQQHLLQLTVWGIKQLRARVLAIERYL
QDQQLLGIWGC-SGKLICTTAVPWNSSWS-NKTLGDIWDNMTWMQWDKEI
SNYTNTIYWLLEESQHQQEKNEKDLLALNSWQSLWNWFNISNWLWYIRIF
IMIVGGLIGLRIIFAVLSIVNRVRQGYSPLSFQTLIPS-PRDP-DRPRGI
EEEGGEQDRDRSVRLVNGFLAIAWDDLRSLCLFSYHQLRDFILIVGRAVE
LLGR-------RGWEALKYLGGLAQYWGLELKKSAINLFDALAIAVAEGT
DRIIELIQRIGRAILNIPRRIRQGFETALL
>C.MW.1996.C018_2G3_3B.HM638883
MRVRGIQRNYQQWWIW----GILGFWMLMICNGVG----KEDKWVTVYYG
VPVWREAKATLFCASDAKAYEREVHNVWATHACVPTDPNPQELVLENVTE
NFNIWKNDMVDQMHEDIISLWDESLKPCVKLTPLCVTLNCTYVSSNSTVT
------------YNNYTIDEEMKNCSFNATTEIRDKQKKEYALFYKLDMV
PLSEKSNSS-----------GNNNFSDYRLINCNTSTITQACPKVSFDPI
PIHYCAPAGYAILKCNDNKTFNGTGPCKNVSTVLCTHGIKPVVSTQLLLN
GSLAEGEIIIKSEDLTNNAKTIIVHLNESIEIVCTRPNNNTRKSVRI--G
PGQAFYATDGIIGDIRQAHCNISKGA-WNKTLQRVGKKLAEHFI-----N
KTIKFA-PHSGGDLEITTHSFNCGGEFFYCNTSGLFNSTYNSTY------
----MPNGTESNSTLTLPCRIKQIINMWQEVGRAMYANPIAGNITCNSTI
TGLLLTSDTG----------GNGTNETEIFRPGGGNMRDNWRNELYKYKV
VEIKPLGIAPTGAKRRVVEREKRAVG-IGALFLGFLGAAGSTMGAASITL
TVQARQLLSGIVQQQNNLLRAIEAQQHMLQLTVWGIKQLRARVLAIERYL
QDQQLLGIWGC-SGKLICTTAVPWNSSWS-NKSLGNIWDNMTWMQWDKEI
SNYTNTIYWLLEESQQQQEKNEKDLLALNSWQSLWSWFDISNWLWYIRIF
IMIVGGLIGLRIIFAVLSIVNRVRQGYSPLSFQTLIPS-PRDP-GRPRGI
EEEGGEQDRDRSVRLVNGFLAIAWDDLRSLCLFSYHQLRDFILIVGRAVE
LLGR-------RGWEALKYLGGLGQYWGLELKKSAISLLDTIAIAVGEGT
DRIIELIQRLCRAICNIPRRIRQGFETALL
>C.MW.1996.C018_3A9_3B.HM638885
MRVRGIQRNYQQWWIW----GILGFWMLMICNGVG----KEEKWVTVYYG
VPVWREAKATLFCASDAKAYEREVHNVWATHACVPTDPNPQELVLENVTE
NFNMWKNDMVDQMHEDIISLWDESLKPCVKLTPLCVTLSCTNVTKNGTA-
--------------DYDINREMKNCSFNATTEIRDKQKKEYALFYRLDMV
PLDEKSNSS-----------GNSNFSDYRLINCNTSTTTQACPKVSFDPI
PIHYCAPAGYAILKCNDNKTFNGTGPCKNVSTVLCTHGIKPVVSTQLLLN
GSLAEGEIIIKSENLTNNAKTIIVHLNESIEIVCTRPNNNTRKSVRI--G
PGQAFYATDGIIGDIRQAHCNISKEA-WNKTLQRVGKKLAEHFI-----N
KTIKFA-PHSGGDLEITTHSFNCGGEFFYCNTSGLFNSTYNSTY------
----MPNGTESNSTITLPCRIKQIINMWQEVGRAMYANPIAGNITCNSTI
TGLLLTSDTG----------GNGTNGTEIFRPGGGNMRDNWRNELYKYKV
VEIKPLGIAPTGAKRRVVEREKRAVG-IGALFLGFLGAAGSTMGAASITL
TVQARQLLSGIVQQQNNLLRAIEAQQHMLQLTVWGIKQLRARVLAIERYL
QDQQLLGIWGC-SGKLICTTAVPWNSSWS-NKSLGNIWDNMTWMQWDKEI
SNYTNTIYWLLEESQQQQEKNEKDLLALNSWQSLWNWFDISNWLWYIRIF
IMIVGGLIGLRIIFAVLSIVNRVRQGYSPLSFQTLIPS-PRDP-DRPRGI
EEEGGEQDRDRSVRLVNGFLAIAWDDLRSLCLFSYHQLRDFILIVGRAVE
LLGR-------RGWEALKYLGGLAQYWGLELKKSAISLFDALAIAVAEGT
DRIIELIQRIGRAILNIPRRIRQGFEAALQ
>C.MW.1996.C018_3H9_3B.HM638887
MRVRGIQRNYQQWWIW----GILGFWMLMICNGVG----KEDKWVTVYYG
VPVWREAKATLFCASDAKAYEREVHNVWATHACVPTDPNPQELVLENVTE
NFNMWKNDMVDQMHEDIISLWDESLKPCVKLTPLCVTLSCTNVTTNGTA-
--------------NYDIHREMKNCSFNATTEIRDKQKKEYALFYKLDMV
PLDEKSNSS-----------GNSNFSDYRLINCNTSTTTQACPKVSFDPI
PIHYCAPAGYAILKCNDNKTFNGTGPCKNVSTVLCTHGIKPVVSTQLLLN
GSLAEGEIIIKSEDLTNNAKTIIVHLNESIEIVCTRPNNNTRKSVRI--G
PGQAFYATDGIIGDIRQAHCNISKEA-WNKTLQRVGKKLAEHFI-----N
KTIKFA-PHSGGDLEITTHSFNCGGEFFYCNTSGLFNSTYNSTY------
----MPNGTESNSTLTLPCRIKQIINMWQEVGRAMYANPIAGNITCNSTI
TGLLLTSDTG----------GNGTNGTEIFRPGGGNMRDNWRNELYKYKV
VEIKPLGIAPTGAKRRVVEREKRAVG-IGALFLGFLGAAGSTMGAASITL
TVQARQLLSGIVQQQNNLLRAIEAQQHMLQLTVWGIKQLRARVLAIERYL
QDQQLLGIWGC-SGKLICTTAVPWNSSWS-NKSLGSIWDNMTWMQWDKEI
SNYTNTIYWLLEESQQQQEKNEKDLLALNSWQSLWSWFDISNWLWYIRIF
IMIVGGLIGLRIIFAVLSIVNRVRQGYSPLSFQTLTPS-PRDP-DRPRGI
EEEGGEQGRDRSVRLVNGFLAIAWDDLRSLCLFSYHQLRDFILIVGRAVE
LLGR-------RGWEALKYLGGLAQYWGLELKKSAISLFDALAIAVAEGT
DRIIELIQRIGRAILNIPRRIRQGFEAALQ
>C.MW.1996.C019_1F5_3B.HM638943
MRVMGIRRNCQRWWIW----GILGFWMLMTYNV------LGNLWVTVYYG
VPVWKEAKTTLFCASDAKAYDTEVHNVWATHACVPTDPNPQEMVLENVTE
NFNMWKNDMVDQMHEDIISLWDQSLKPCVKLTPLCVTLRCGNVTASNGNA
------------TYDNAMKEEIQNCSFNATTEIRDKEKKMSALFYRLDIV
PLDG----------------NNNNSNEYRLINCNTSTITQACPKVSFDPI
PIHYCAPAGYAILKCND-RTFNGTGPCTNVSTVQCTHGIKPVVSTQLLLN
GSLAEEEIIIRSENLTDNAKTIIVHLNESVNIVCTRPNNNTRKSVRI--G
PGQTFYATGAIIGDIRQAHCNISKND-WEKTLTRVSKKLREHFP-----N
KTINFN-SSSGGDLEITTHSFNCRGEFFYCNTSGLFNNTYEN--------
----ITNSSDSNSTITLQCRIKQIINMWQEVGRAMYAPPIAGNITCNSSI
TGLLLTRDGG----------TGGDNNTETFRPGGGDMRNNWRSELYKYKV
VEIKPLGIAPTKAKRRVVEREKRAVG-IGAVLLGFLGAAGSTMGAASITL
TVQARQLLSGIVQQQSNLLRAIEAQQHMLQLTVWGIKQLQTRVLAIERYL
KDQQLLGIWGC-SGKLICTTTVPWNSSWS-NKSQNDIWDNMTWMQWDREI
SNYTGIIYSLLEESQNQQEKNEKDLLALDSWNNLWNWFSITKWLWYIKIF
IMVVGGLIGLRIIFAVLSIVNRVRQGYSPLSFQTLLPN-PRGP-DRLRGI
EEEGGEQDRDRSVRLVSGFLALAWDDLRNLCLFSYHQLRDFILIVARAAE
LLGRNSLRGLQRGWETLKYLGSLVQYWGLELKKSAISLLDTIAIAVAEGT
DRIIELIQGIGRAIYNIPRRIRQGFEAALQ
>C.MW.1996.C019_1G5_3B.HM638945
MRVMGIRRNCQRWWIW----GILGFWMLMTYNV------LGNLWVTVYYG
VPVWKEAKTTLFCASDAKAYDTEVHNVWATHACVPTDPNPQEMVLENVTE
NFNMWKNDMVDQMHEDIISLWDQSLKPCVKLTPLCVTLKCENFNTTSNG-
----------NVTYNNTMKGEIQNCSFNATTEIRDKEKKMSALFYRLDIV
PLDG------------------NKSNEYRLINCNTSTITQACPKVSFDPI
PIHYCAPAGYAILKCND-RTFNGTGPCNNVSTVQCTHGIKPVVSTQLLLN
GSLAEKEIIIRSENLTDNAKTIIVHLNESVNIVCTRPNNNTRKSVRI--G
PGQTFYATGAIIGDIRQAHCNISKND-WEKTLTRVSKKLGEHFP-----N
KTINFT-SSSGGDLEITTHSFNCRGEFFYCNTSGLFNGTYK---------
-----NITNSSDSIITLQCRIKQIINMWQEVGRAMYAPPIAGNITCNSSI
TGLLLTRDGG-----------IPGNNTETFRPGGGDMRNNWRSELYKYKV
VEIKPLGIAPTKAKRRVVEREKRAVG-IGAVLLGFLGAAGSTMGAASITL
TVQARQLLSGIVQQQSNLLRAIEAQQHMLQLTVWGIKQLQTRVLAIERYL
KDQQLLGIWGC-SGKIICTTTVPWNSSWS-NKSQNDIWDNMTWMQWDREI
SNYTGIIYSLLEESQNQQEKNEKDLLALDSWNNLWNWFSITKWLWYIKIF
IMVVGGLIGLRIIFAVLSIVNRVRQGYSPLSFQTLLPN-PRGP-DRLRGI
EEEGGEQDRDRSVRLVSGFLALAWDDLRNLCLFSYHQLRDFILIVARAVE
LLGRSSLRGLQRGWETLKYLGSLVQYWGLELKKSAISLLDTIAIAVAEGT
DRIIELIQGIGRAIYNIPRRIRQGFEAALQ
>C.MW.1996.C019_2B11_3B.HM638947
MRVMGIRRNCQRWWIW----GILGFWMLMTYNV------LGNLWVTVYYG
VPVWKEAKTTLFCASDAKAYDTEVHNVWATHACVPTDPNPQEMVLENVTE
NFNMWKNDMVDQMHEDIISLWDQSLKPCVKLTPLCVTLRCENFNTTSNG-
----------NVTYNNTMKGEIKNCSFNATTEIRDKEKKISALFYRLDIV
PLDG----------------NNNNSNEYRLINCNTSTITQACPKVSFDPI
PIHYCAPAGYAILKCND-KTFNGTGPCNNVSTVQCTHGIKPVVSTQLLLN
GSLAEKEIIIRSENLTDNAKTIIVHLNESVNIVCTRPNNNTRKSVRI--G
PGQTFYATGAIIGDIRQAHCNISKND-WEKTLTRVGKKLGEHFP-----N
KTINFT-SSSGGDLEITTHSFNCRGEFFYCNTSGLFNGTYK---------
-----NITNSSDSIITLQCRIKQIINMWQEVGRAMYAPPIAGNITCNSSI
TGLLLTRDGG----------TGGDNNTETFRPGGGDMRNNWRSELYKYKV
VEIKPLGIAPTKAKRRVVEREKRAVG-IGAVLLGFLGAAGSTMGAASITL
TVQARQLLSGIVQQQSNLLRAIEAQQHMLQLTVWGIKQLQTRVLAIERYL
KDQQLLGIWGC-SGKLICTTTVPWNSSWS-NKSQNDIWDNMTWMQWDREI
SNYTGIIYSLLEESQNQQEENEKDLLALDSWNNLWNWFSITNWLWYIKIF
IMVVGSLIGLRIIFAVLSIVNRVRQGYSPLSFQTLLPN-PRGP-DRLRGI
EEEGGEQDRDRSVRLVSGFLALAWDDLRNLCLFSYHQLRDFILIVARAAE
LLGRSSLRGLQRGWETLKYLGSLVQYWGLELKKSAISLLDTIAIAVAEGT
DRIIELIQGIGRAIYNIPRRIRQGFEAALQ
>C.MW.1996.C019_2C2_3B.HM638949
MRVMGIRRNCQRWWIW----GILGFWMLMTYNV------LGNLWVTVYYG
VPVWKEAKTTLFCASDAKAYDTEVHNVWATHACVPTDPNPQEMVLENVTE
NFNMWKNDMVDQMHEDIISLWDQSLKPCVKLTPLCVTLRCEDLNTTSNG-
----------NVTYNNTMKGEIQNCSFNATTEIRDKEKKMSALFYRLDIV
PLDG----------------NNNNSNEYRLINCNTSTITQACPKVSFDPI
PIHYCAPAGYAILKCND-RTFNGTGPCNNVSTVQCTHGIKPVVSTQLLLN
GSLAEKGIIIRSENLTDNAKTIIVHLNESVNIVCTRPSNNTRKSVRI--G
PGQTFYATGEIIGDIRQAHCNISKND-WEKTLTRVGKKLREHFP-----N
KTINFT-SSSGGDLEITTHSFNCRGEFFYCNTSGLFNSTYK---------
-----NITNSSDPTITLQCRIKQIINMWQEVGRAMYAPPIAGNITCNSSI
TGLLLTRDGG----------TGGDNNTETFRPGGGDMRNNWRSELYKYKV
VEIKPLGIAPTKAKRRVVEREKRAVG-LGAVLLGFLGAAGSTMGAASITL
TVQARQLLSGIVQQQSNLLRAIEAQQHMLQLTVWGIKQLQTRVLAIERYL
KDQQLLGIWGC-SGKLICTTTVPWNSSWS-NKSQNDIWDNMTWMQWDREI
SNYTGIIYSLLEESQNQQEKNEKDLLALDSWNNLWNWFSITNWLWYIKIF
TMVVGGLIGLRIIFAVLSIVNRVRQGYSPLSFQTLLPN-PRGP-DRLRGI
EEEGGEQDRDRSVRLVSGFLALAWDDLRNLCLFSYHRLRDFILIVARAAE
LLGRSSLRGLQRGWETLKYLGSLVQYWGLELKKSAISLLDTITIAVAEGT
DRIIELIQGIGRAIYNIPRRIRQGFEAALQ
>C.MW.1996.C019_2C5_3B.HM638951
MRVMGIRRNCQRWWIW----GILGFWMLMTYNV------LGNLWVTVYYG
VPVWKEAKTTLFCASDAKAYDTEVHNVWATHACVPTDPNPQEMVLENVTE
NFNMWKNDMVDQMHEDIISLWDQSLKPCVKLTPLCVTLRCGNLTASNA--
------------TYNNAMNEEIQNCSFNATTEIRDKEKKMSALFYRLDIV
PLDG----------------NNNNSNEYRLINCNTSTITQACPKVSFDPI
PIHYCAPAGYAILKCND-RTFNGTGPCNNVSTVQCTHGIKPVVSTQLLLN
GSLAEKEIIIRSENLTDNAKTIIVHLNESVNIVCTRPSNNTRKSVRI--G
PGQTFYATGEITGDIRQAHCNISKND-WEKTLTRVSKKLREHFP-----N
KTINFN-SSSGGDLEITTHSFNCRGEFFYCNTSGLFNGTY----------
----ENITNSSNSTITLQCRIKQIINMWQEVGRAMYAPPIAGNITCNSNI
TGLLLTRDGG----------TGGDNNTETFRPGGGDMRNNWRSELYKYKV
VEIKPLGIAPTEAKRRVVEREKRAVG-IGAVLLGFLGAAGSTMGAASITL
TVQARQLLSGIVQQQSNLLRAIEAQQHMLQLTVWGIKQLQTRVLAIERYL
KDQQLLGIWGC-SGKLICTTTVPWNSSWS-NKSQNDIWDNMTWMQWDREI
SNYTGIIYSLLEESQNQQEKNEKDLLALDSWNNLWNWFSITNWLWYIKIF
IMVVGGLIGLRIIFAVLSIVNRVRQGYSPLSFQTLLPN-PRGP-DRLRGI
EEEGGEQDRDRSVRLVSGFLALAWDDLRNLCLFSYHQLRDFILIVARAAE
LLGRSSLRGLQRGWETLKYLGSLVQYWGLELKKSAISLLDTIAIAVAEGT
DRIIELIQGIGRAIYNIPRRIRQGFEAALQ
>C.MW.1996.C019_2D3_3B.HM638953
MRVMGIRRNCQRWWIW----GILGFWMLMTYNV------LGNLWVTVYYG
VPVWKEAKTTLFCASDAKAYDTEVHNVWATHACVPTDPNPQEMVLENVTE
NFNMWKNDMVDQMHEDIISLWDQSLKPCVKLTPLCVTLRCGNLTASNA--
------------TYNNAMNEEIQNCSFNATTEIRDKEKKMSALFYRLDIV
PLDG----------------NNNNSNEYRLINCNTSTITQACPKVSFDPI
PIHYCAPAGFAILKCND-RTFNGTGPCNNVSTVQCTHGIKPVVSTQLLLN
GSLAEKEIIIRSENLTDNAKTIIVHLNESVNIVCTRPSNNTRKSVRI--G
PGQTFYATGAIIGDIRQAHCNISKND-WEKTLTRVSKKLKEHFP-----N
KTINFN-SSSGGDLEITTHSFNCRGEFFYCNTSGLFNKN-----------
-----ITENSSNSTITLQCRIKQIINMWQEVGRAMYAPPIAGNITCNSSI
TGLLLTRDGG----------TGGDNNTETFRPGGGDMRNNWRSELYKYKV
VEIKPLGIAPTKAKRRVVEREKRAVG-IGAVLLGFLGAAGSTMGAASITL
TVQARQLLSGIVQQQSNLLRAIEAQQHMLQLTVWGIKQLQTRVLAIERYL
KDQQLLGIWGC-SGKLICTTTVPWNSSWS-NKSQNDIWDNMTWMQWDREI
SNYTGIIYSLLEESQNQQEKNEKDLLALDSWNNLWNWFSITNWLWYIKIF
IMVVGGLIGLRIIFAVLSIVNRVRQGYSPLSFQTLLPN-PRGP-DRLRGI
EEEGGEQDRDRSVRLVSGFLALAWDDLRNLCLFSYHRLRDFILIVARAAE
LLGRSSLRGLQRGWETLKYLGSLVQYWGLELKKSAISLLDTIAIAVAEGT
DRIIELIQGIGRAIYNIPRRIRQGFEAALQ
>C.MW.1996.C019_2E7_3B.HM638955
MRVMGIRRNCQRWWIW----GILGFWMLMTYNV------LGNLWVTVYYG
VPVWKEAKTTLFCASDAKAYDTEVHNVWATHACVPTDPNPQEMVLENVTE
NFNMWKNDMVDQMHEDIISLWDQSLKPCVKLTPLCVTLRC-NATYNNT--
-----------------MKGEIQNCSFNATTEIRDKEKKMSALFYRLDIV
PLDG----------------NNNNSNEYRLINCNTSTITQACPKVSFDPI
PIHYCAPAGYAILKCND-RTFNGTGPCNNVSTVQCTHGIKPVVSTQLLLN
GSLAEKEIIIRSENLTDNAKTIIVHLNESVNIVCTRPNNNTRKSVRI--G
PGQTFYATGEIIGDIRQAHCNISKND-WEKTLTRVSKKLREHFP-----N
KTINFT-SSSGGDLEITTHSFNCRGEFFYCNTSGLFNSTYNITNS-----
----SDSENSSNSTITLQCRIKQIINMWQEVGRAMYAPPIEGSITCNSSI
TGLLLTRDGGT--------LSEGDNNTETFRPGGGDMRNNWRSELYKYKV
VEIKPLGIAPTEAKRRVVEREKRAVG-IGAVLLGFLGAAGSTMGAASITL
TVQARQLLSGIVQQQSNLLRAIEAQQHMLQLTVWGIKQLQTRVLAIERYL
KDQQLLGIWGC-SGKLICTTTVPWNSSWS-NKSQDDIWNNMTWMQWDREI
SNYTGIIYSLLEESQNQQEKNEKDLLALDSWNNLWNWFSITKWLWYIKIF
IMVVGGLIGLRIIFAVLSIVNRVRQGYSPLSFQTLLPN-PRGP-DRLRGI
EEEGGEQDRDRSVRLVSGFLALAWDDLRNLCLFSYHQLRDFILIVARAAE
LLGRSSLRGLQRGWETLKYLGSLVQYWGLELKKSVISLLDTIAIAVAEGT
DRIIELIQGIGRAIYNIPRRIRQGFEAALQ
>C.MW.1996.C019_2F3_3B.HM638957
MRVMGIRRNCQRWWIW----GILGFWMLMTYNV------LGNLWVTVYYG
VPVWKEAKTTLFCASDAKAYDTEVHNVWATHACVPTDPNPQEMVLENVTE
NFNMWKNDMVDQMHEDIISLWDQSLKPCVKLTPLCVTLRCENLNTTSNG-
----------SATYNNTMNGEMKNCSFNATTEIRDKEKKMSALFYRLDIV
PLDG----------------NNNNSNEYRLINCNTSTITQACPKVSFDPI
PIHYCAPAGYAILKCND-RTFNGTGPCNNVSTVQCTHGIKPVVSTQLLLN
GSLAEKEIIIRSENLTDNAKTIIVHLNESVNIVCTRPSNNTRKSVRI--G
PGQTFYATGEIIGDIRQAHCNISKND-WEKTLTRVSKKLREHFP-----N
KTINFT-SSSGGDLEITTHSFNCRGEFFYCNTSGLFNSTYNITNS-----
----SDSENSSHSTITLQCRIKQIINMWQEVGRAMYAPPIAGNITCNSSI
TGLLLTRDGG-----------IPDNNTETFRPGGGDMRNNWRSELYKYKV
VEIKPLGIAPTKAKRRVVEREKRAVG-IGAVLLGFLGAAGSTMGAASIAL
TVQARQLLSGIVQQQSNLLRAIEAQQHMLQLTVWGIKQLQARVLAIERYL
KDQQLLGIWGC-SGKLICTTTVPWNSSWS-NKSQNDIWDNMTWMQWDREI
SNYTGIIYSLLEESQNQQEKNEKDLLALDSWNNLWNWFSITKWLWYIKIF
IMVVGGLIGLRIIFTVLSIVNRVRQGYSPLSFQTLLPN-PRGP-DRLRGI
EEEGGEQDRDRSVRLVSGFLALAWDDLRNLCLFSYHQLRDFILIVARAAE
LLGRSSLRGLQRGWETLKYLGSLVQYWGLELKKSAISLLDTIAIAVAEGT
DRIIELIQGIGRAIYNIPRRIRQGFEAALQ
>C.MW.1996.C019_2F6_B.HM638959
MRVMGIRRNCQRWWIW----GILGFWMLMTYNV------LGNLWVTVYYG
VPVWKEAKTTLFCASDAKAYDTEVHNVWATHACVPTDPNPQEMVLENVTE
NFNMWKNDMVDQMHEDIISLWDQSLKPCVKLTPLCVTLRC-NATYNNT--
-----------------MKGEIQNCSFNATTEIRDKEKKMSALFYRLDIV
PLDGK------------------NSNEYRLINCNTSTITQACPKISFDPI
PIHYCAPAGYAILKCND-RTFNGTGPCNNVSTVQCTHGIKPVVSTQLLLN
GSLAEKEIIIRSENLTDNAKTIVVHLNESVNIVCTRPSNNTRKSVRI--G
PGQTFYATGEIIGDIRQAHCNISKND-WEKTLTRVGKKLREHFP-----N
KTINFT-SSSGGDLEITTHSFNCRGEFFYCNTSGLFNSTYNITNS-----
----SDSENSSNSTITLQCRIKQIINMWQEVGRAMYAPPIAGNITCNSSI
TGLLLTRDGG----------TGGDNNTETFRPGGGDMRNNWRSELYKYKV
VEIKPLGIAPTKAKRRVVEREKRAVG-IGAVLLGFLGAAGSTMGAASITL
TVQARQLLSGIVQQQSNLLRAIEAQQHMLQLTVWGIKQLQTRVLAIERYL
KDQQLLGIWGC-SGKLICTTTVPWNSSWS-NKSQNDIWDNMTWMQWDREI
SNYTGIIYSLLEESQNQQEKNEKDLLALDSWNNLWNWFNITKWLWYIKIF
IMVVGGLIGLRIIFTVLSIVNRVRQGYSPLSFQTLLPN-PRGP-DRLRGI
EEEGGEQDRDRSVRLVSGFLALAWDDLRNLCLFSYHQLRDFILIVARAAE
LLGRSSLRGLQRGWETLKYLGSLVQYWGLELKKSAISLLDTIAIAVAEGT
DRIIELIQGIGRAIYNIPRRIRQGFEAALQ
>C.MW.1996.C019_2F8_B.HM638961
MRVMGIRRNCQRWWIW----GILGFWMLMTYKV------LGNLWVTVYYG
VPVWKEAKTTLFCASDAKAYDTEVHNVWATHACVPTDPNPQEMVLENVTE
NFNMWKNDMVDQMHEDIISLWDQSLKPCVKLTPLCVTLRC-NATYKNTTN
-------------------GEIQNCSFNATTEIRDKEKKMSALFYRLDIV
PLDG----------------NNNNSNEYRLINCNTSTITQACPKVSFDPI
PIHYCAPAGYAILKCND-RTFNGTGPCNNVSTVQCTHGIKPVVSTQLLLN
GSLAEKEIIIRSENLTDNAKTIIVHLNESVNIVCTRPSNNTRKSVRI--G
PGQTFYATGEIIGDIRQAHCNISKNN-WEKTLTRVSKKLREHFP-----N
KTINFN-SSSGGDLEITTHSFNCRGEFFYCNTSGLFNGTYTN--------
----ITNSSDSNSTITLQCRIKQIINMWQEVGRAMYAPPIEGSITCNSSI
TGLLLTRDGGI--------SPGGNNNTETFRPGGGDMRNNWRSELYKYKV
VEIKPLGIAPTKAKRRVVEREKRAVG-IGAVLLGFLGAAGSTMGAASITL
TVQARQLLSGIVQQQSNLLRAIEAQQHMLQLTVWGIKQLQTRVLAIERYL
KDQQLLGIWGC-SGKLICTTTVPWNSSWS-NKSQNDIWDNMTWMQWDREI
SNYTGIIYSLLEESQNQQEKNEKDLLALDSWNNLWNWFSITNWLWYIKIF
IMVVGGLIGLRIIFAVLSIVNRVRQGYSPLSFQTLLPN-PRGP-DRLRGI
EEEGGEQDRDRSVRLVSGFLALAWDDLRNLCLFSYHQLRDFILIVARAAE
LLGRSSLRGLQRGWETLKYLGSLVQYWGLELKKSAISLLDTIAIAVAEGT
DRIIELIQGIGRAIYNIPRRIRQGFEAALQ
>C.MW.1996.C047G5_3B.HM638989
MRVMGTLRNYQQWWIW----GILGFWMLMSCNI------EGNLWVTVYYG
VPVWKEAKAPLFCASDAKAYEREVHNVWATHACVPTDPNPQELVLVNVTE
NFNMWKNDMVDQMHEDIISLWDQSLKPCVKLTPLCVTLNCSNVNTTANVN
NTANVT---ETVNVNGTIAEEMKNCSFNITTEIRDKQKKEYALFYKLDIV
SLSGG----------------NNDSSEYRLINCNTSAVTQACPKVSFDPI
PIHYCAPAGYAILKCNN-ETFSGKGPCNNVSTVLCTHGIKPVVSTQFLLN
GSLTEKEIIIRSENLTDNTKTIIVHLNEPVKIECVRPNNNTRKSMRI--G
PGQTFFATGDIIGDIRQAHCNISEKT-WNDTLQKVVNKLREHFP-----N
KAIKFA-PSSGGDLEITTHSFNCRGEFFYCNTSNLFNRTYMANSTG----
----NSTEGNPNSTITLQCRIKQIVNMWQGVGRAMYAPPIAGNITCVSNI
TGLLLTRDGGN--------VNNTNNTEEVFRPGGGNMKDNWRSELYKYKV
VEIKPLGIAPTEAKRRVVEREKRAVG-LGAVFLGFLGAAGSTMGAASITL
TVQARQLLSGIVQQQSNLLRAIEAQQHMLQLTVWGIKQLQTRVLAIERYL
KDQQLLGIWGC-SGKVICTTAVPWNSSWS-NKSLDGIWKNMTWMQWDKEI
SNYTDIIYTLLEDSQTQQEKNEKDLLALDSWNNLWNWFSITKWLWYIKIF
IMIVGGLIGLRIIFAVLSVVNRVRQGYSPLSFQTLTPS-PRGP-DRLRGI
EEEGGEQDRNRSIRLVNGFLALAWDDLRSLCLFSYHRLRDFILIAARAVE
LLGRSSLRGLQRGWEALKYLGSLVQYWGLELKKSAISLLDTIAIIVAEGT
DRIIEVLLRICRAIISIPRRIRQGFEAALQ
>C.MW.1996.C047E1_3B.HM638994
MRVMGTLRNYQQWWIW----GILGFWMLMSCNS------ERNLWVTVYYG
VPVWKEAKAPLFCASDAKAYEREVHNVWATHACVPTDPNPQELVLVNVTE
NFNMWKNDMVDQMHEDIISLWDQSLKPCVKLTPLCVTLDCSNVNITANVT
T---------TATVNGTIKEEMKNCSFNITTEIRDKQKKEYALFYKLDIV
SLSGG----------------NNNSNEYRLINCNTSAVTQACPKVSFDPI
PIHYCAPAGYAILKCNN-ETFSGKGPCNNVSTVLCTHGIKPVVSTQLLLN
GSLAEKEIIIRSENLTDNTKTIIVHLNEPVKIECVRPNNNTRKSMRI--G
PGQTFFATGDIIGDIRQAHCNISGGI-WHNTLQNVSKKLLEHFP-----N
KTIKFT-SSSGGDLEITTHSFNCRGEFFYCNTSNLFNSTYMVNGTYMA--
----NGTKDISNATITLQCRIKQIVNMWQGVGRAMYAPPIAGNITCISNI
TGLLLTRDGGN--------GNNTNNTEEIFRPGGGNMKDNWRSELYKYKV
VEIKPLGIAPTEAKRRVVEREKRAVG-LGAVFLGFLGAAGSTMGAASITL
TVQARQLLSGIVQQQSNLLRAIEAQQHMLQLTVWGIKQLQTRVLAIERYL
KDQQLLGIWGC-SGKVICTTAVPWNSSWS-NKSLDGIWKNMTWMQWDKEI
SNYTDIIYTLLEDSQTQQEKNEKDLLALDSWNNLWNWFSITKWLWYIKIF
IMIVGGLIGLRIIFAVLSVVNRVRQGYSPLSFQTLTPS-PRGP-DRLRGI
EEEGGEQDRNRSIRLVNGFLALAWDDLRSLCLFSYHRLRDFILIAARAVE
LLGRSSLRGLQRGWEVLKYLGSLVQYWGLELKKSAISLLDTIAIIVAEGT
DRIIEVLLRICRAIISIPRRIRQGFEAALQ
>C.MW.1996.C047C9_3B.HM638998
MRVMGTLRNYQQWWIW----GILGFWMLMSCNS------EGNRWVTVYYG
VPVWKEAKAPLFCASDAKAYEREVHNVWATHACVPTDPNPQEMVLGNVTE
NFNMWKNDMVDQMHEDIISLWDQSLKPCVKLTPLCVTLNCNNANATNVT-
---------------DTMNGEIKNCSFNITTEIRDKRRQETALFYKLDVV
PLKND------------------NSSEYRLINCNTSAVTQACPKVSFDPI
PIHYCAPAGYAILKCNN-ETFSGKGPCNNVSTVLCTHGIKPVVSTQLLLN
GSLAEKEIIIRSENLTENTKTIIVHLNEPVEINCTRPNNNTRKSMRI--G
PGQTFYATGEIIGDIRQAYCNISEKA-WNSTLQKVGRKLKEHFP-----N
KTIKFE-PSSGGDLEITTHSFNCRGEFFYCNTSNLFNSTYSTNMT-----
----NDTENTLNSTIILQCRIKQIVNMWQGVGRAMYAPPIAGSITCISNI
TGLLLTRDGGN--------GNNTNNTEEIFRPGGGNMKDNWRSELYKYKV
VEIKPLGIAPTEAKRRVVEREKRAVG-LGAVFLGFLGAAGSTMGAASITL
TVQARQLLSGIVQQQSNLLRAIEAQQHMLQLTVWGIKQLQTRVLAIERYL
KDQQLLGIWGC-SGKVICTTAVPWNSSWS-NKSLDGIWKNMTWMQWDKEI
SNYTDTIYRLLEDSQTQQEKNEKDLLALDSWNNLWNWFSISKWLWYIKIF
IMIVGGLIGLRIIFAVLSIVNRVRQGYSPLSFQTLTPN-PRGP-DRLGKI
EEGGGEQDRDRSIRLVNGFLALAWDDLRSLCLFSYHRLRDFILIVVRAVE
LLGRSSLRGLQRGWEALKYLGSLVQYWGLELRKSAISLLDTTAIVVAEGT
DRIIELVQRICRAILNIPRRIRQGFEAALQ
>C.MW.1996.C047H7_3B.HM639000
MRVMGTLRNYQQWWIW----GILGFWMLMSCNS------EGDRWVTVYYG
VPVWKEAKAPLFCASDAKAYEREVHNVWATHACVPTDPNPQEMVLGNVTE
NFNMWKNDMVDQMHEDIISLWDQSLKPCVKLTPLCVTLNCNNANATNVT-
---------------DTMNGEIKNCSFNITTEIRDKRRQETALFYKLDVV
PLKND------------------NSSEYRLINCNTSAVTQACPKVSFDPI
PIHYCAPAGYAILKCNN-KTFNGKGPCNNVSTVLCTHGIKPVVSTQLLLN
GSLAEGETIIRSENLTENTKTIIVHLNEPVEINCTRPNNNTRKSMRI--G
PGQTFYATGEIIGDIRQAYCNISEKA-WNSTLQKVGRKLKEHFP-----N
KTIKFE-PSSGGDLEITTHSFNCRGEFFYCNTSNLFNSTYSTNMT-----
----NDTENTLNSTIILQCRIKQIVNMWQGVGRAMYAPPIAGSITCISNI
TGLLLTRDGGN--------GNNTNNTEEIFRPGGGNMKDNWRSELYKYKV
VEIKPLGIAPTEAKRRVVEREKRAVG-LGAVFLGFLGAAGSTMGAASITL
TVQARQLLSGIVQQQSNLLRAIEAQQHMLQLTVWGIKQLQTRVLAIERYL
KDQQLLGIWGC-SGKVICTTAVPWNSSWS-NKSLDGIWKNMTWMQWDKEI
SNYTDTIYRLLEDSQTQQEKNEKDLLALDSWNNLWNWFSISKWLWYIKIF
IMIVGGLIGLRIIFAVLSIVNRVRQGYSPLSFQTLTPN-PRGP-DRLGRI
EEGGGEQDRDRSIRLVNGFLALAWDDLRSLCLFSYHRLRDFILIVVRAVE
LLGRSSLRGLQRGWEALKYLGSLVQYWGLELRKSAISLLDTTAIVVAEGT
DRIIELVQRIGRAILNIPRRIRQGFEAALQ
>C.MW.1996.C047E6_3B.HM639002
MRVMGTLKNYQQWWIW----GILGFWMLMSCNS------EGNRWVTVYYG
VPVWKEAKAPLFCASDAKAYEKEVHNVWATHACVPTDPNPQEMVLGNVTE
NFDMWKNDMVDQMHEDIISLWDQSLKPCVKLTPLCVTLNCNNANATNVT-
---------------DTMNGEIKNCSFNITTEIRDKRRQETALFYKLDVV
PLKND------------------NSSEYRLINCNTSAVTQACPKVSFDPI
PIHYCAPAGYAILKCNN-KTFNGKGPCNNVSTVLCTHGIKPVVSTQLLLN
GSLAEKEIIIRSENLTENTKTIIVHLNEPVEINCTRPNNNTRKSMRI--G
PGQTFYATGEIIGDIRQAYCNISEKA-WNSTLQKVGRKLKEHFP-----N
KTIKFE-PSSGGDLEITTHSFNCRGEFFYCNTSNLFNSTYSANMT-----
----NDTENTLNSTIILQCRIKQIVNMWQGVGRAMYAPPIAGSITCISNI
TGLLLTRDGG-----------NKSNPTEIFRPGGGDMRDNWRSELYKYKV
VEIKPLGIAPTEAKRRVVEREKRAVG-LGAVFLGFLGAAGSTMGAASITL
TVQARQLLSGIVQQQSNLLRAIEAQQHMLQLTVWGIKQLQTRVLAIERYL
KDQQLLGIWGC-SGKVICTTAVPWNSSWS-NKSLDGIWKNMTWMQWDKEI
SNYTDTIYRLLEDSQTQQEKNEKDLLALDSWNNLWNWFSITKWLWYIKIF
IMIVGGLIGLRIIFAVLSIVNRVRQGYSPLSFQTLTPN-PRGP-DRLGRI
EEGGGEQDRDRSIRLVNGFLALAWDDLRSLCLFSYHRLRDFILIVVRAVE
LLGRSSLRGLQRGWEALKYLGSLVQYWGLELRKSAISLLNTTAIAVAEGT
DRIIELVQRICRAILNIPRRIRQGFEAALQ
>C.MW.1996.C047C7_3B.HM639004
MRVMGTLRNYQQWWIW----GILGFWMLMSCNS------EGNRWVTVYYG
VPVWKEAKAPLFCASDAKAYEREVHNVWATHACVPTDPNPQEMVLGNVTE
NFDMWKNDMVDQMHEDIISLWDQSLKPCVKLTPLCVTLNCNNANATNVT-
---------------DTMNGEIKNCSFNITTEIRDKRRQETALFYKLDVV
PLKND------------------NSSEYRLINCNTSAVTQACPKVSFDPI
PIHYCAPAGYAILKCNN-KTFNGKGPCNNVSTVLCTHGIKPVVSTQLLLN
GSLAEGETIIRSENLTENTKTIIVHLNEPVEINCTRPNNNTRKSMRI--G
PGQTFYATGEIIGDIRQAYCNISEKA-WNKTLQKVGRKLKELFP-----N
KTIKFE-PSSGGDLEITTHSFNCRGEFFYCNTSNLFNSTYSTNMT-----
----NDTENTLNSTIILQCRIKQIVNMWQGVGRAMYAPPIAGSITCISNI
TGLLLTRDGG-----------NKSNPTEIFRPGGGDMRDNWRSELYKYKV
VEIKPLGVAPTEAKRRVVEREKRAVG-LGAVFLGFLGAAGSTMGAASITL
TVQARQLLSGIVQQQSNLLRAIEAQQHMLQLTVWGIKQLQTRVLAIERYL
KDQQLLGIWGC-SGKVICTTAVPWNSSWS-NKSLDGIWKNMTWMQWDKEI
SNYTDTIYRLLEDSQTQQEKNEKDLLALDSWNNLWNWFSITNWLWYIKIF
IMIVGGLIGLRIIFAVLSIVNRVRQGYSPLSFQTLTPN-PRGP-DRLGRI
EEGGGEQDRDRSIRLVNGFLALAWDDLRSLCLFSYHRLRDFILIVARVVE
LLGRSSLRGLQRGWEALKYLGSLVQYWGLELRKSAISLLDSTAIVVAEGT
DRIIELVQRICRAILNIPRRIRQGFEAALQ
>C.MW.1996.C047E9_3B.HM639006
MRVMGTLRNYQQWWIW----GILGFWMLMSCNS------EGNRWVTVYYG
VPVWKEAKAPLFCASDAKAYEREVHNVWATHACVPTDPNPQEMVLGNVTE
NFDMWKNDMVDQMHEDIISLWDQSLKPCVKLTPLCVTLNCNNANATNVT-
---------------DTMNGEIKNCSFNITTEIRDKRRQETALFYKLDVV
PLKND------------------NSSEYRLINCNTSAVTQACPKVSFDPI
PIHYCAPAGYAILKCNN-KTFNGKGPCNNVSTVLCTHGIKPVVSTQLLLN
GSLAEKEIIIRSENLTENTKTIIVHLNEPVEINCTRPNNNTRKSMRI--G
PGQTFYATGEIIGDIRQAYCNISGEA-WNKTLQEVGRKLKEHFP-----N
KTIKFE-PSSGGDLEITTHSFNCRGEFFYCNTSNLFNSTYSTNMT-----
----NDTEKTLNSTITLQCRIKQIVNMWQGVGRAMYAPPIAGSITCISNI
TGLLLTRDGG-----------NKSNPTEIFRPGGGDMRDNWRSELYKYKV
VEIKPLGIAPTEAKRRVVEREKRAVG-LGAVFLGFLGAAGSTMGAASITL
TVQARQLLSGIVQQQSNLLRAIEAQQHMLQLTVWGIKQLQTRVLAIERYL
KDQQLLGIWGC-SGKVICTTAVPWNSSWS-NKSLDGIWKNMTWMQWDKEI
SNYTDIIYTLLEDSQTQQEKNEKDLLALDSWNNLWNWFSITNWLWYIKIF
IMIVGGLIGLRIIFAVLSIVNRVRQGYSPLSFQTLTPN-PRGP-DRLGRI
EEGGGEQDRDRSIRLVNGFLALAWDDLRSLCLFSYHRLRDFILVVARVVE
LLGRSSLRGLQRGWEALKYLGSLVQYWGLELRKSAISLLDTTAIVVAEGT
DRIIELVQRICRAILNIPRRIRQGFEAALQ
>C.MW.1996.C047D3_3B.HM639008
MRVMGTLRNYQQWWIW----GILGFWMLMSCNS------EGNRWVTVYYG
VPVWKEAKAPLFCASDAKAYEREVHNVWATHACVPTDPNPQEMVLGNVTE
NFNMWKNDMVDQMHEDIISLWDQSLKPCVKLTPLCVTLNCNNANATNVT-
---------------DTMNGEIKNCSFNITTEIRDKRRQETALFYKLDVV
PLKND------------------NSSEYRLINCNTSAVTQACPKVSFDPI
PIHYCAPAGYAILKCNN-KTFNGKGPCNNVSTVLCTHGIKPVVSTQLLLN
GSLAEEEIIIRSENLTHNTKTIIVHLNEPVEINCTRPNNNTRKSMRI--G
PGQTFYATGEIIGDIRQAYCNISEKA-WNKTLQKVGRKLKELFP-----N
KTIKFE-PSSGGDLEITTHSFNCRGEFFYCNTSNLFNSTYSTNMT-----
----NDTEDTLNSTIILQCRIKQIVNMWQGVGRAMYAPPIAGSITCISNI
TGLLLTRDGG-----------NKSNPTEIFRPGGGDMRDNWRSELYKYKV
VEIKPLGIAPTEAKRRVVEREKRAVG-LGAVFLGFLGAAGSTMGAASITL
TVQARQLLSGIVQQQSNLLRAIEAQQHMLQLTVWGIKQLQTRVLAIERYL
KDQQLLGIWGC-SGKVICTTAVPWNSSWS-NKSLDGIWKNMTWMQWDKEI
SNYTDTIYRLLEDSQTQQEKNEKDLLALDSWNNLWNWFSITKWLWYIKIF
IMIVGGLIGLRIIFAVLSVVNRVRQGYSPLSLQTLTPS-PRGP-DRLGRI
EEGGGEQDRNRSIRLVNGFLALAWDDLRSLCLFSYHRLRDFILIVVRAVE
LLGRSSLRGLQRGWEALKYLGSLVQYWGLELRKSAISLLNTTAIAVAEGT
DRIIELVQRICRAILNIPRRIRQGFEAALQ
>C.MW.1996.C070_1C1_2B.HM639046
MRVRGILRNYQQWWIW----GILGFWMLMICSV------GGNLWVTVYYG
VPVWKEAKTTLFCASDAKAYEREVHNIWATHACVPTDPNPQEIRLENVTE
NFNMWENDMVDQMHEDIISLWDQSLKPCVKLTPLCVTLNCRNVNVTNNTN
I---------FNIGNNSIDKEMRNCSFNITTEIRDKKKTEYALFYRPDIV
SLTG-----------------NKSDTEYRLINCNTSTMTQACPKVSFDPI
PIHYCTPAGYAILKCNN-KTFNGKGPCNNVSTVQCTHGIKPVVSTQLLLN
GSLAEGEIIIRSKNLTNNAKTIIVHLNESVRINCTRPGNNTRKSMRI--G
PGQTFYATGDIIGDIRQAHCNISKEE-WNKTLQRVSNKLREHFP-----N
KTIIKFEPSSGGDPEVTTHSFNCRGEFFYCNTSGLFNNIYTFNSTHNSNS
TYNSNSSSSNSSSIITLQCRIKQIINMWQGVGRAMYAPPIAGNITCISNI
TGLLLERDGG---------ENENETDTETFRPGGGDMKDNWRSELYKYKV
VEIKPLGIAPTEAKRGVVKKEKRAAG-IGAVLLGFLGAAGSTMGAASITL
TVQARQLLSGIVQQQSNLLRAIEAQQHMLQLTVWGIKQLQTRVLAIERYL
KDQQLLGIWGC-SGKLICATNVPWNSSWS-NRSQTDIWNNMTWMQWDKEI
SNYTNTIYRLLEDSQTQQEQNEKELLALDSWKNLWNWFDITNWLWYIKIF
IMIVGGLIGLRIIFAVLSIVNRVRQGYSPLSFQTLTPN-PREL-DRLGRI
EEGGGEQGRDRSIRLVNGFLALAWDDLRSLCLFSYHRLRDFILVVARAVE
LLGHSSLRGLQRGWEALKYLGSLVQYWGLELKKSAISLLDTIAIAVAEGT
DRIIEVIQRICRAICNIPRRIRQGFEAALQ
>C.MW.1996.C070_2C9_2B.HM639050
MRVRGTLRNYQQWWIW----GILGFWMLMICSV------GGNLWVTVYYG
VPVWKEAKTTLFCASDAKAYEREVHNIWATHACVPTDPNPQEILLENVTE
NFNMWENDMVDQMHEDIISLWDQSLKPCVKLTPLCVTLNCRNVNVTNNTN
I---------FNIGNNSIDKEMRNCSFNITTEIRDKKRNEFALFYRPDIV
SLTG-----------------NENDTEYRLINCNTSTMTQACPKVSFDPI
PIHYCTPAGYAILKCNN-KTFNGTGPCNNVSTVQCTHGIKPVVSTQLLLN
GSLAEGEIIIRSNNLTNNAKTIIVHLNESVRINCTRPGNNTRKSMRI--G
PGQTFYATGDIIGDIRQAHCNISKEE-WNKTLQRVSNKLREHFP-----N
KTIIKFEPSSGGDPEVTTHSFNCRGEFFYCNTSGLFNNIYTFNSTHNSNS
TYNSNSSSSNSSSIITLQCRIKQIINMWQGVGRAMYAPPIAGNITCISNI
TGLLLERDGG---------ENENETDTEIFRPGGGDMKDNWRSELYKYKV
VEIKPLGIAPTEAKRRVVKKEKRAAG-IGAVLLGFLGAAGSTMGAASITL
TVQARQLLSGIVQQQSNLLRAIEAQQHMLQLTVWGIKQLQTRVLAIERYL
KDQQLLGIWGC-SGKLICTTNVPWNSSWS-NRSQEDIWNNMTWMQWDREI
NNYTDTIYRLLEDSQNQQEQNEKELLALDSWKNLWNWFDITNWLWYIKIF
IMIVGGLIGLRIIFAVLSIVNRVRQGYSPLSFQTLTPN-PREL-DRLGRI
EEGGGEQGRDRSIRLVNGFLALAWDDLRSLCLFSYHRLRDFILVVARAVE
LLGHSSLRGLQRGWEALKYLGSLVQYWGLELKKSAISLLDTTAIAVAEGT
DRIIEVIQRICRAICNIPRRIRQGFEAALQ
>C.MW.1996.C070_2C1_2B.HM639052
MRVRGTLRNYQQWWIW----GILGFWMLMICSV------GGNLWVTVYYG
VPVWKEAKTTLFCASDAKAYEKEMHNVWATHACVPTDPNPQEILLENVTE
DFNMWENDMVDQMHEDIISLWDQSLKPCVKLTPLCVTLNCRNVNVTNNTN
I---------FNIGNNSIDKEMRNCSFNITTEIRDKKKTEYALFYRPDIV
SLTG-----------------NKSDTEYRLINCNTSTMTQACPKVSFDPI
PIHYCTPAGYAILKCNN-KTFNGKGPCNNVSTVQCTHGIKPVVSTQLLLN
GSLAEGEIIIRSKNLTDNAKTIIVHLNESVRINCTRPGNNTRKSMRI--G
PGQTFYATGDIIGDIRQAHCNISKEE-WNKTLQRVSNKLREHFP-----N
KTIIKFEPSSGGDPEVTTHSFNCRGEFFYCNTSGLFNNIYTFNSTHNSNS
TYNSNSSSSNSSSIITLQCRIKQIINMWQGVGRAMYAPPIAGNITCISNI
TGLLLERDGG---------ENENETDTEIFRPGGGDMKDNWRSELYKYKV
VEIKPLGIAPTEAKRRVVKKEKRAAG-IGAVLLGFLGAAGSTMGAASITL
TVQARQLLSGIVQQQSNLLRAIEAQQHMLQLTVWGIKQLQTRVLAIERYL
KDQQLLGIWGC-SGKLICTTDVPWNSSWS-NRSLEDIWDNMTWMQWDREI
NNYTSTIYRLLEDSQNQQEKNEKDLLALDSWNSLWNWFSISNWLWYIRIF
IMIVGGLIGLRIIFAVLSIVNRVRQGYSPLSFQTLTPN-PREL-DRLGRI
EEGGGEQGRDRSIRLVNGFLALAWDDLRSLCLFSYHRLRDFILVVARAVE
LLGHSSLRGLQRGWEALKYLGSLVQYWGLELKKSAISLLDTIAIAVAEGT
DRIIEVIQRICRAICNIPRRIRQGFEAALQ
>C.MW.1996.C070_2E2_2B.HM639054
MRVRGTLRNYQQWWTW----GILGFWMLMICSV------GGNLWVTVYYG
VPVWKEAKTTLFCASDAKAYEREVHNIWATHACVPTDPNPQEMLLENVTE
NFNMWENDMVDQMHEDIISLWDQSLKPCVKLTPLCVTLNCSNVKVNNTVT
N--------KGNGTYETIDEEMRNCSFNITTEIRDKKRNEYALFYRPDII
SLNG-----------------NENDTEYRLINCNTSTMTQACPKVSFEPI
PIHYCTPAGYAILKCN------------NVSTVQCTHGIKPVVSTQLLLN
GSLAEGEIIIRSKKLTDNAKTIIVHLNESVRINCTRPNNNTRKSMRI--G
PGQTFYATGDIIGDIRQAHCNISGEE-WNKTLQRVGNKLREHFP-----N
ATTIKFAPSSGGDPEVTTHSFNCRGEFFYCNTSGLFNNIYTFNSTHNSNS
TYNSNSSSSNSSSIITLQCRIKQIINMWQGVGRAMYAPPIAGNITCISNI
TGLLLERDGG---------ENENETDTEIFRPGGGDMKDNWRSELYKYKV
VEIKPLGIAPTGAKRRVVKIEKRAVG-IGAVLLGFLGAAGSTMGAASITL
TVQARQLLSGIVQQQSNLLRAIEAQQHMLQLTVWGIKQLQTRVLAIERYL
KDQQLLGIWGC-SGKLICTTNVPWNSSWS-NRSLEDIWDNTTWMQWDREI
NNYTSTIYRLLEDSQNQQEKNEKDLLALDSWNSLWSWFSISNWLWYIRIF
IMIVGGLIGVRIILAVLSIVNRVRQGYSPLSFQTLTPN-PREL-DRLGRI
EEGGGEQGRDRSIRLVNGFLALAWDDLRSLCLFSYHRLRDFILVVARAVE
LLGHSSLRGLQRGWEALKYLGSLVQYWGLELKKSAISLFDTIAIAVAEGT
DRIIEAIQRICRAICNIPRRIRQGFEAALQ
>C.MW.1996.C070_2C5_2B.HM639056
MRVRGTLRNYQQWWIW----GILGFWMLMICSV------GGKLWVTVYYG
VPVWKEAKTTLFCASDAKAYEREVHNIWATHACVPTDPNPQEMLLENVTE
NFNMWENDMVDQMHEDIISLWDQSLKPCVKLTPLCVTLNCREVNVTNNTN
I---------FNIGNNSIDKEMRNCSFNITTEIRDKKRNEYALFYRPDIV
SLNG-----------------NENDTEYRLINCNTSTMTQACPKVSFEPI
PIHYCTPAGYAILKCNN-ETFNGTGPCNNVSTVQCTHGIKPVVSTQLLLN
GSLAEGEIIIRSKNLTNNAKTIIVQLNESVRINCTRPGNNTRKSMRI--G
PGQTFYATGEIIGDIRQAHCNISGEE-WNKTLQRVSNKLREHFP-----N
TTTIKFAPSSGGDPEITTHSFNCRGEFFYCNTSGLFNNIYTFNSTHNSNS
TYNSNSSSSNSSSIITLQCRIKQIINMWQGVGRAMYAPPIAGNITCISNI
TGLLLVRDGG------------NVTDTEIFRPGGGDMKDNWRSELYKYKV
VEIKPLGIAPTKAKRRLVEREKRAVG-IGAVFLGFLGAAGSTMGAASITL
TVQARQLLSGIVQQQSNLLRAIEAQQHMLQLTVWGIKQLQTRVLAIERYL
KDQQLLGIWGC-SGKLICTTNVPWNSSWS-NRSLEDIWDNMTWMQWDREI
NNYTNTIYRLLEDSQNQQEKNEKDLLALDSWANLWNWFSISNWLWYIRIF
IMIVGGLIGLRIIFAVLSIVNRVRQGYSPLSFQTLPPN-PREL-DRLRGI
EEGGGEQDRGRSIRLVSGFLALAWDDLRSLCLFSYHRLRDFILIVARAVE
LLGQ-------RGWEALKYLGSLVQYWGLELKKSAISLLDTIAIAVAEGT
DRIIEAIQRICRAICNIPRRIRQGFEAALQ
>C.MW.1996.C070_2B1_2B.HM639059
MRVRGTLRSYQQWWIW----GILGFWMLMICSV------GGNLWVTVYYG
VPVWKEAKTTLFCASDAKAYEREVHNIWATHACVPTDPNPQEMLLENVTE
NFNMWENDMVDQMHEDIISLWDQSLKPCVKLTPLCVTLNCREVNVTNNTN
I---------FNIGNNSIDKEMRNCSFNITTEIRDKKRNEYALFYRPDIV
SLNG-----------------NENDTEYRLINCNTSTMTQACPKVSFEPI
PIHYCTPAGYAILKCNN-ETFNGTGPCNNVSTVQCTHGIKPVVSTQLLLN
GSLAEGEIIIRSKNLTDNAKTIIVHLNESVSINCTRPGNNTRKSMRI--G
PGQTFYATGDIIGDIRQAHCNISGEE-WNKTLQRVSNKLREHFP-----N
ATTIKFAPSSGGDPEITTHSFNCRGEFFYCNTSGLFNRTYTYNSDGTYN-
----SSYNSNSSSIITLQCRIKQIINMWQEVGRAMYAPPIAGNITCISNI
TGLLLVRDGG----------TNVTNNTETFRPEGGDMKDNWRSELYKYKV
VEIKPLGIAPTKAKRRLVEREKRAVG-IGAVFLGFLGAAGSTMGAASITL
TVQARQLLSGIVQQQSNLLRAIEAQQHMLQLTVWGIKQLQTRVLAIERYL
KDQQLLGIWGC-SGKLICTTNVPWNSSWS-NRSLEDIWDNMTWMQWDREI
NNYTNTIYRLLEDSQNQQEKNEKDLLALDSWANLWNWFSISNWLWYIRIF
IMIVGGLIGLRIIFAVLSIVNRVRQGYSPLSFQTLPPN-PREL-DRLRGI
EEGGGEQDRGRSIRLVSGFLALAWDDLRSLCLFSYHRLRDFILIVARAVE
ILGQ-------RGWEALKYLGSLVQYWGLELKKSAISLLDTIAIAVAEGT
DRIIESIQRICRAICNIPRRIRQGFEAALQ
>C.MW.1996.C070_2D5_2B.HM639061
MRVRGTLRNYQQWWIW----GILGFWMLMICSV------GGNLWVTVYYG
VPVWKEA-TTLFCASDAKAYEREVHNIWATHACVPTDPNPQEMLLENVTE
NFNMWENDMVDQMHEDIISLWDQSLKPCVKLTPLCVTLNCSNVKVNTTVT
NK-------GNGTYEKTIDEEMRNCSFNITTEIRDKKRNEYALFYRPDIV
SLNG-----------------NENDTEYRLINCNTSTMTQACPKVSFDPI
PIHYCTPAGYAILKCNN-KTFNGTGPCNNVSTVQCTHGIKPVVSTQLLLN
GSLAEEEIIIRSKNLTDNAKTIIVHLNESVRINCTRPGNNTRKSMRI--G
PGQTFYATGDIIGDIRQAHCNISGEE-WNKTLQRVSNKLREHFP-----N
KTIIKFAPSSGGDLEITTHSFNCRGEFFYCNTSGLFNRTYKYNSDGTYN-
----SSYNSNSSSIITLQCRIKQIINMWQEVGRAMYAPPIAGNITCISNI
TGLLLVRDGG----------TNVTNNTETFRPEGGDMKDNWRSELYKYKV
VEIKPLGIAPTKAKRRLVEREKRAVG-IGAVFLGFLGAAGSTMGAASITL
TVQARQLLSGIVQQQSNLLRAIEAQQHMLQLTVWGIKQLQTRVLAIERYL
KDQQLLGIWGC-SGKLICTTDVPWNSSWS-NRSLEDIWDNMTWMQWDREI
NNYTSTIYRLLEDSQNQQEKNEKDLLALDSWNSLWSWFSISNWLWYIRIF
IMIVGGLIGLRIIFAVLSIVNRVRQGYSPLSFQTLPPN-PREL-DRLRGI
EEGGGEQDRGRSIRLVNGFLALAWDDLRSLCLFSYHRLRDFILIVARAVE
LLGQ-------RGWEALKYLGSLVQYWGLELKKSAISLLDTIAIAVAEGT
DRIIEAIQRICRAICNIPRRIRQGFEAALQ
>C.MW.1996.C070_2A3_2B.HM639067
MRVRGTLRSYQQWWIW----GILGFWMLMICSV------GGKLWVTVYYG
VPVWKEAKTTLFCASDAKAYEREVHNIWATHACVPTDPNPQEMLLENVTE
NFNMWENDMVDQMHEDIISLWDQSLKPCVKLTPLCVTLNCREVNVTNNTN
I---------FNIGNNSIDKEMRNCSFNITTEIRDKEKNEYALFYRPDIV
SLTG-----------------NKNDTEYRLINCNTSTMTQACPKVSFEPI
PIHYCTPAGYAILKCNN-KTFNGTGPCNNVSTVQCTHGIKPVVSTQLLLN
GSLAEEEIIIRSKNLTDNAKTIIVHLNESVRINCTRPGNNTRKSMRI--G
PGQTFYATGDIIGDIRQAHCNISGEE-WNKTLQRVSNKLREHFP-----N
TTTIKFAPSSGGDPEITTHSFNCRGEFFYCNTSGLFNRTYTYNSDGTYN-
----SSYNSNSSSIITLQCRIKQIINMWQEVGRAMYAPPIAGNITCISNI
TGLLLVRDGG----------TNVTNNTETFRPEGGDMKDNWRSELYKYKV
VEIKPLGIAPTKAKRRLVEREKRAVG-IGAVFLGFLGAAGSTMGAASITL
TVQARQLLSGIVQQQSNLLRAIEAQQHMLQLTVWGIKQLQTRVLAIERYL
KDQQLLGIWGC-SGKLICTTDVPWNSSWS-NRSLEDIWDNMTWMQWDREI
NNYTSTIYRLLEDSQNQQEKNEKDLLALDSWNSLWSWFSISNWLWYIRIF
IMIVGGLIGLRIIFAVLSIVNRVRQGYSPLSFQTLPPN-PREL-DRLRGI
EEGGGEQDRGRSVRLVNGFLALAWDDLRSLCLFSYHRLRDFILIVARAVE
LLGQ-------RGWEALKYLGSLVQYWGLELKKSAISLLDTIAIAVAEGT
DRIIEAIQRICRAICNIPRRIRQGFEAALQ
>C.MW.1996.C070_1B9_2B.HM639072
MRVRGTLRNYQQWWTW----GILGFWMLMICSV------GGKLWVTVYYG
VPVWKEAKTTLFCASDAKAYEREVHNIWATHACVPTDPNPQEMLLENVTE
NFNMWENDMVDQMHEDIISLWDQSLKPCVKLTPLCVTLSCREVNVTNNTN
I---------FNIGNNSIDKEMRNCSFNITTEIRDKKKTEYALFYRPDIV
SLNG-----------------NENDTEYRLINCNTSTMTQACPKVSFDPI
PIHYCTPAGYAILKCNN-KTFNGTGPCNNVSTVQCTHGIKPVVSTQLLLN
GSLAEGEIIIRSKNLTDNAKTIIVHLNESVRINCTRPGNNTRKSMRI--G
PGQTFYATGDIIGDIRQAHCNISGEE-WNKTLQRVSNKLREHFP-----N
KTTIKFAPSSGGDPEITTHSFNCRGEFFYCNTSGLFNRTYTYNSTNNS--
----SSYNSNSSSIITLQCRIKQIINMWQEVGRAMYAPPIAGNITCISNI
TGLLLVRDGG-----------NTSRTEETFRPGGGDMKDNWRSELYKYKV
VEIKPLGIAPTKAKRRLVEREKRAVG-IGAVFLGFLGAAGSTMGAASITL
TVQARQLLSGIVQQQSNLLRAIEAQQHMLQLTVWGIKQLQTRVLAIERYL
KDQQLLGIWGC-SGKLICTTDVPWNSSWS-NRSLEDIWDNMTWMQWDREI
NNYTSTIYRLLEDSQNQQEKNEKDLLALDSWNSLWSWFSISNWLWYIRIF
IMIVGGLIGLRIIFAVLSIVNRVRQGYSPLSFQTLPPN-PREL-DRLGRI
EEGGGEQDRSRSIRLVNGFLALAWDDLRSLCLFSYHRLRDFILIVARAVE
LLGQ-------RGWEALKYLGSLVQYWGLELKKSAISLLDTIAIAVAEGT
DRIIEAIQRICRAICNIPRRIRQGFEAALQ
>C.MW.1996.C083_G8_3S.HM639075
MRVMGIQKNCQQWWIW----GILGFWMLMICNV-------KGLWVTVYYG
VPVWKEAKTTLFCASDAKAYEREVHNVWATHACVPTDPNPQEMVLGNVTE
NFNMWKNDMVDQMHEDIISLWEQSLKPCVKLTPLCVTLTCSNVTANNVTA
------------AYNESENGEMKNCSFNVTTELRDRKKKENALFYKLDIV
PLDKD------------------NSSKYRLINCNTSVITQACPKVSFDPI
PIHYCAPAGYAILKCND-KKFNGIGPCKNVSTVQCTHGIKPVVSTQLLLN
GSLAEEETIIRSENLTDNVKTIIVQFNESVEINCTRPNNNTIKGMRI--G
PGQTFYATGRIIGNIRQAHCNISENK-WNGALQKVNDKLKLLYN-----K
SRIIFN-SSSGGDLEITTHSFNCRGEFFYCDTSSLFNGTYNSTR------
--------STSNSTITLQCKIKQIINMWQEVGRAMYAPPIEGNIACKSKI
TGLLLTRDGG----------NEGDNTTEIFRPGGGNMRDNWRSELYKYKV
VEIKPLGVAPTEARRRVVEREKRAVG-IGAVFLGFLGAAGSTMGAASITL
TVQARQLLSGIVQQQSNLLRAIEAQQHMLQLTVWGIKQLQARVLAIERYL
KDQQLLGMWGC-SGKLICTTNVFWNSSWS-NKTYNDIWDNMTWMEWDREI
SNYTDTIYKLLEDSQNQQERNEKDLLALDSWNNLWNWFDITKWLWYIKIF
IMIVGGLIGLRIIFTVLSLVNRVRQGYSPLSFQTLIPN-PRGP-DRLGRI
EEEGGEQDRDRSIRLVSGFLSLAWDDLRSLCLFSYHRLRDFILIVVRTVE
LLGRSSLRGLQRGWETLKYLGSLVQYWGLELKKSATSLLDTIAIAVAEGT
DRIIELIQRICRAIRHIPRRIRQGFEVALQ
>C.MW.1996.C083_D8_3S.HM639081
MRVMGIQKNCQQWWIW----GILGFWMLMICNV-------KGLWVTVYYG
VPVWKEAKTTLFCASDAKAYEREVHNVWATHACVPTDPNPQEMVLGNVTE
NFNMWKNDMVDQMHEDIISLWEQSLKPCVKLTPLCVTLTCSNVTANNATA
------------AYNESGNGEMKNCSFNVTTELRDRKKKENALFYKLDIV
PLDKD------------------NSSKYRLINCNTSVITQACPKVSFDPI
PIHYCAPAGYAILKCND-KKFNGIGPCKNVSTVQCTHGIKPVVSTQLLLN
GSLAEEETIIRSENLTDNVKTIIVQFNESVEINCTRPNNNTIKGMRI--G
PGQTFYATGRIIGNIRQAHCNISEND-WNRALQKVSDKLKLLYN-----K
SRIIFN-SSSGGDLEITTHSFNCRGEFFYCDTSSLFNGTYNST-------
-------NSTSNSTITLQCKIKQIINMWQEVGRAMYAPPIEGNIACKSKI
TGLLLTRDGG----------NEGDNTTEIFRPGGGNMRDNWRSELYKYKV
VEIKPLGVAPTEARRRVVEREKRAVG-IGAVFLGFLGAAGSTMGAASITL
TVQARQLLSGIVQQQSNLLRAIEAQQHMLQLTVWGIKQLQARVLAIERYL
KDQQLLGMWGC-SGKLICTTNVFWNSSWS-NKTYNDIWDNMTWMEWDREI
SNYTDTIYKLLEDSQNQQERNEKDLLALDSWNNLWNWFDITKWLWYIKIF
IMIVGGLIGLRIIFTVLSLVNRVRQGYSPLSFQTLTPN-PRGP-DRLGRI
EEEGGEQDRDRSIRLVSGFLSLAWDDLRSLCLFSYHRLRDFILIVVRTVE
LLGRSSLRGLQRGWETLKYLGSLVQYWGLELKKSATSLLDTIAIAVAEGT
DRIIELIQRICRAIRHIPRRIRQGFEVALQ
>C.MW.1996.C083D8_3B.HM639096
MRVMGIQKNCQQWWIW----GILGFWMLMICNV-------KGLWVTVYYG
VPVWKEAKTTLFCASDAKAYEREVHNVWATHACVPTDPNPQEMVLGNVTE
NFNMWKNDMVDQMHEDIISLWEQSLKPCVKLTPLCVTLTCSNVTANNVTA
------------AYNESENGEMKNCSFNVTTELRDRKKKENALFYKLDIV
PLDKD------------------NSSKYRLINCNTSVITQACPKVSFDPI
PIHYCAPAGYAILKCND-KKFNGIGPCTNVSTVQCTHGIKPVVSTQLLLN
GSLAEEETIIRSENLTDNVKTIIVQFNESVEINCTRPNNNTIKSMRI--G
PGQTFYATGRIIGNIRQAHCNISENE-WNKALRKVNDKLELLY------N
KTIIFN-SSSGGDLEITTHSFNCRGEFFYCNTSSLFNGRYNSTR------
--------STSNSTITLQCKIKQIINMWQEVGRAMYAPPIEGNIECKSNI
TGLLLTRDGG----------NGEDNTTEIFRPGGGNMRDNWRSELYKYKV
VEIKPLGVAPTEAKRRVVEREKRAVG-IGAVFLGFLGAAGSTMGAASITL
TVQARQLLSGIVQQQSNLLRAIEAQQHMLQLTVWGIKQLQARVLAIERYL
KDQQLLGMWGC-SGKLICTTNVFWNSSWS-NKTYNDIWDNMTWMEWDREI
SNYTDTIYKLLEDSQNQQERNEKDLLALDSWNNLWNWFDITNWLWYIKIF
IMIVGGLIGLRIIFTVLSIVNRVRQGYSPLSFQTLTPN-PRGP-DRLGRI
EEEGGEQDRDRSIRLVSGFLSLAWDDLRSLCLFSYHRLRDFISIVVRTVE
LLGRSSLRGLQRGWETLKYLGSLVQYWGLELKKSATSLLDTIAIAVAEGT
DRIIELIQRICRAIRHIPRRIRQGFEVALQ
>C.MW.1996.C083B7_3B.HM639102
MRVMGIQKNCQQWWIW----GVLGFWMLMICNV-------KGLWVTVYYG
VPVWKEAKTTLFCASDAKAYEREVHNVWATHACVPTDPNPQEMVLGNVTE
NFNMWKNDMVDQMHEDIISLWEQSLKPCVKLTPLCVTLTCSNVTADNATD
------------TYNESGNGEMKNCSFNVTTELRDRKKKENALFYKLDIV
PLDKD------------------NSSKYRLINCNTSVITQACPKVSFDPI
PIHYCAPAGYAILKCND-KKFNGTGPCTNVSTVQCTHGIKPVVSTQLLLN
GSLAEEETIIRSENLTDNVKIIIVQFNESVGINCTRPNNNTSKSMRI--G
PGQTFYATGRIIGNIRQAHCNISENE-WNKALRKVNDKLELLY------N
KTIIFN-SSSGGDLEITTHSFNCRGEFFYCNTSSLFNGRYNSTR------
--------STSNSTITLQCKIKQIINMWQEVGRAMYAPPIEGNIACRSNI
TGLLLTRDGG----------NGGDNTTEIFRPGGGNMRDNWRSELYKYKV
VEIKPLGVAPTEAKRRVVEREKRAVG-IGAVFLGFLGAAGSTMGAASITL
TVQARQLLSGIVQQQSNLLRAIEAQQHMLQLTVWGIKQLQARVLAIERYL
KDQQLLGMWGC-SGKLICTTNVFWNSSWS-NKTYNDIWNNMTWMEWDREI
SNYTDTIYRLLEDSQNQQERNEKDLLALDSWNNLWNWFDITNWLWYIKIF
IMIVGGLIGLRIIFTVLSIVNRVRQGYSPLSFQTLTPN-PRGP-DRLGRI
EEEGGEQDRDRSIRLVSGFLSLAWDDLRSLCLFSYHRLRDFILIVVRAVE
LLGRSSLRGLQRGWETLKYLGSLVQYWGLELKKSATSLLDTVAIAVAEGT
DRIIELIQRICRAIRNIPRRVRQGFEVALQ
>C.MW.1996.C083_3S_H4.HM639104
MRVMGIQKNCQQWWIW----DILGFWMLMICNV-------KGLWVTVYYG
VPVWKEAKTTLFCASDAKAYEREVHNVWATHACVPTDPNPQEMVLGNVTE
NFNMWKNDMVDQMHEDIISLWEQSLKPCVKLTPLCVTLTCSNVTADNATD
------------TYNESGNGEMKNCSFNVTTELRDRKKKENALFYKLDIV
PLDKD------------------NSSKYRLINCNTSVITQACPKVSFDPI
PIHYCAPAGYAILKCND-KKFNGTGPCTNVSTVQCTHGIKPVVSTQLLLN
GSLAEEETIIRSENLTDNVKIIIVQFNESVGINCTRPNNNTSKSMRI--G
PGQTFYATGRIIGNIRQAHCNISENE-WNRALEKVSDKLKLLY------N
KTITFN-SSSGGDLEITTHSFNCRGEFFYCDTSSLFNGTYNST-------
-------NSTSNSTITLQCKIKQIINMWQEVGRAMYAPPIEGNIACKSNI
TGILLTRDGG----------NEGDNTTEIFRPGGGNMRDNWRSELYKYKV
VEIKPLGVAPTGAKRRVVEREKRAVG-IGAVFLGFLGAAGSTMGAASITL
TVQARQLLSGIVQQQSNLLRAIEAQQHMLQLTVWGIKQLQARVLAIERYL
KDQQLLGMWGC-SGKLICTTNVFWNSSWS-NKTYNDIWNNMTWMEWDREI
SNYTDTIYRLLEDSQNQQERNEKDLLALDSWNNLWNWFDITKWLWYIKIF
IMIVGGLIGLRIIFTVLSLVNRVRQGYSPLSFQTLTPN-PRGP-DRLGRI
EEEGGEQDRDRSIRLVSGFLSLAWDDLRSLCLFSYHRLRDFILIVVRAVE
LLGRSSLRGIQRGWETLKYLGSLVQYWGLELKKSATSLLDTIAIAVAEGT
DRIIELIQRICRAIRNIPRRIRQGFEVALQ
>C.MW.1996.C083G3_3B.HM639106
MRVMGIQKNCQQWWIW----GILGFWMLMICNV-------KGLWVTVYYG
VPVWKEAKTTLFCASDAKAYDREVHNVWATHACVPTDPNPQEMVLKHVTE
NFNMWKNDMVDQMHEDIISLWDQSLKPCVKLTPLCVTLNCTNATNPNN--
------------SYKDSGIGELKNCSFNITTELRDKNKKERALFYKVDIV
PLGNE----------------SNNYREYRLINCNTSAITQACPKVTFDPI
PIHYCAPAGYAILKCNN-KTFNGTGPCNNVSTVQCTHGIKPVVSTQLLLN
GSLAEGEIIIRSENLTNNAKTIIVHLNESVEIVCTRPNNNTRKSMRI--G
PGQTFYATGDIIGDIRQAHCNISKKE-WDETLQKVSKKLKELELFH---N
KNITFK-PSSGGDLEITTHSFNCRGEFFYCNTSSLFNGTYNSTG------
-----MPNNTGGANITLQCKIKQIINMWQEVGRAMYAPPIAGNITCRSNI
TGLLLTRDGGN--------STETKNGTEIFRPGGGDMRDNWRSELYKYKV
VEIKPLGIAPTEAKRRVVEREKRAVG-IGAMFLGFLGAAGSTMGAASITL
TVQARQLLSGIVQQQSNLLKAIEAQQHMLQLTVWGIKQLQARVLAIERYL
KDQQLLGMWGC-SGKFICTTNVFWNSSWS-NKTYKDIWENMTWMQWDREI
SNYTDTIYQLLEDSQNQQERNERDLLALDSWNNLWNWFDITKWLWYIKIF
IMIVGGLIGLRIIFTVLSLVNRVRQGYSPLSFQTLTPN-PRGP-DRLGRI
EEEGGEQDRDRSIRLVNGFLSLAWDDLRSLCLFSYHRLRDFILIAARAVE
LLGRSSLRGLQRGWETLKYLGGLVQYWGLELKKSATSLLDTIAIAVAEGT
DRIIELIQRICRAIRNIPRRTRQGLEVALQ
>C.MW.1996.C083D9_3B.HM639109
MRVMGIQKNCQQWWIW----GILGFWMLMICNV-------KGLWVTVYYG
VPVWKEAKTTLFCASDAKAYDREVHNVWATHACVPTDPNPQEMVLEHVTE
NFNMWKNDMVDQMHEDIISLWDQSLKPCVKLTPLCVTLNCSNATTSNN--
------------SYKDSGSGELKNCSFNITTELRDKNKKERALFYKVDIV
PLGNE----------------SNNYGEYRLINCNTSAITQACPKVTFDPI
PIHYCAPAGYAILKCNN-KTFNGTGPCNNVSTVQCTHGIKPVVSTQLLLN
GSLAEGEIIIRSENLTNNAKTIIVHLNESVEIVCTRPNNNTRKSMRI--G
PGQTFYATGDIIGDIRQAHCNISKKE-WDETLQKVSKKLKELELFH---N
KNITFK-PSSGGDLEITTHSFNCRGEFFYCNTSSLFNGTYNSTG------
-----MPNNTGGANITLQCKIKQIINMWQEVGRAMYAPPIAGNITCRSNI
TGLLLTRDGGN--------STETKNGTEIFRPGGGDMRDNWRSELYKYKV
VEIKPLGIAPTEAKRRVVEREKRAVG-IGAMFLGFLGAAGSTMGAASITL
TVQARQLLSGIVQQQSNLLKAIEAQQHMLQLTVWGIKQLQARVLAIERYL
KDQQLLGMWGC-SGKLICTTNVFWNSSWS-NKTYKDIWENMTWMQWDREI
SNYTDTIYQLLEDSQNQQERNERDLLALDSWNNLWNWFDITKWLWYIKIF
IMIVGGLIGLRIIFTVLSLVNRVRQGYSPLSFQTLTPN-PRGP-DRLGRI
EEEGGEQDRDRSIRLVNGFLSLAWDDLRSLCLFSYHRLRDFILIAARAVE
LLGRSSLRGLQRGWETLKYLGGLVQYWGLELKKSATSLLDTIAIAVAEGT
DRIIEFIQRICRAIRNIPRRTRQGFEVALQ
>C.MW.1996.C083_2F9_3B.HM639111
MRVMGIQKNCQQWWIW----GILGFWMLMICNV-------KGLWVTVYYG
VPVWKEAKTTLFCASDAKAYDREVHNVWATHACVPTDPNPQEMILEHVTE
NFNMWKNDMVDQMHEDIISLWDQSLKPCVKLTPLCVTLNCTSATTPNNS-
----------PATYKDSGIGELKNCSFNITTELRDKNKKERALFYKVDIV
PLGNE----------------SNSYSEYRLINCNTSAITQACPKVTFDPI
PIHYCAPAGYAILKCNN-KTFNGTGPCNNVSTVQCTHGIKPVVSTQLLLN
GSLAEGEIIIRSENLTNNAKTIIVHLNESVEIVCTRPNNNTRKGMRI--G
PGQTFYATGDIIGDIRQAHCNISKKE-WDETLQKVSKKLKELELFH---N
KNITFK-PSSGGDLEITTHSFNCRGEFFYCNTSSLFNGTYNSTG------
-----MPNNTGGANITLQCKIKQIINMWQEVGRAMYAPPIAGNITCKSNI
TGLLLTRDGGN--------STETKNGTEIFRPGGGDMRDNWRSELYKYKV
VEIKPLGIAPTEAKRRVVEREKRAVG-IGAMFLGFLGAAGSTMGAASITL
TVQARQLLSGIVQQQSNLLKAIEAQQHMLQLTVWGIKQLQARVLAIERYL
KDQQLLGMWGC-SGKLICTTNVFWNSSWS-NKTYKDIWENMTWMQWDREI
SNYTDTIYQLLEDSQNQQERNERDLLALDSWNNLWNWFDITKWLWYIKIF
IMIVGGLIGLRIIFTVLSLVNRVRQGYSPLSFQTLTPN-PRGP-DRLGRI
EEEGGEQDRDRSIRLVNGFLSLAWDDLRSLCLFSYHRLRDFILIAARAVE
LLGRSSLRGLQRGWETLKYLGGLVQYWGLELKKSATSLLDTIAIAVAEGT
DRIIELIQRICRAIRNIPRRTRQGLEVALQ
>C.MW.1996.C083F6_3B.HM639113
MRVMGIQKNCQQWWIW----GILGFWMLMICNV-------KGLWVTVYYG
VPVWKEAKTTLFCASDAKAYDREVHNVWATHACVPTDPNPQEMVLEHVTE
NFNMWKNDMVDQMHEDIISLWDQSLKPCVKLTPLCVTLNCTNATNNS---
----------SGTYKDSGIGELKNCSFNITTELRDKNKKERALFYKVDIV
PLGNE----------------SNSYSEYRLINCNTSAITQACPKVTFDPI
PIHYCAPAGYAILKCNN-KTFNGTGPCNNVSTVQCTHGIKPVVSTQLLLN
GSLAEGEIIIRSENLTNNAKTIIVHLNESVEIVCTRPNNNTRKGMRI--G
PGQTFYATGDIIGDIRQAHCNISKKE-WDETLQKVSKKLKELELFH---N
KNITFK-PSSGGDLEITTHSFNCRGEFFYCNTSSLFNGTYNSTG------
-----MPNNTGGANITLQCKIKQIINMWQEVGRAMYAPPIAGNITCRSNI
TGLLLTRDGGN--------STETKNGTEIFRPGGGDMRDNWRSELYKYKV
VEIKPLGIAPTEAKRRVVEREKRAVG-IGAMFLGFLGAAGSTMGAASITL
TVQARQLLSGIVQQQSNLLKAIEAQQHMLQLTVWGIKQLQARVLAIERYL
KDQQLLGMWGC-SGKLICTTNVFWNSSWS-NKTYDDIWKNMTWMQWDREI
SNYTDTIYQLLEDSQNQQERNERDLLALDSWNNLWNWFDITKWLWYIKIF
IMIVGGLIGLRIIFTVLSLVNRVRQGYSPLSFQTLTPN-PRGP-DRLGRI
EEEGGEQDRDRSIRLVNGFLSLAWDDLRSLCLFSYHRLRDFILIAARAVE
LLGRSSLRGLQRGWETLKYLGGLVQYWGLELKKSATSLLDTIAIAVAEGT
DRIIELIQRICRAIRNIPRRTRQGFEVALQ
>C.MW.1996.C083_2G9_3B.HM639115
MRVRGIQKNCQQWWIW----GILGFWMLMICNV-------KGLWVTVYYG
VPVWKEAKTTLFCASDAKAYDREVHNVWATHACVPTDPNPQEMVLEHVTE
NFNMWKNDMVDQMHEDIISLWDQSLKPCVKLTPLCVTLNCTNATSPNNS-
----------SATYSDSGIGELKNCSFNITTELRDKNKKERALFYKVDIV
PLGNE----------------NNSYSEYRLINCNTSAITQACPKVTFDPI
PIHYCAPAGYAILKCNN-KTFKGTGPCNNVSTVQCTHGIKPVVSTQLLLN
GSLAEGEIIIRTESLIDNAKTIIVHLNESVEIMCTRPNNNTRKGMRI--G
PGQTFYATGDIIGDIRQAHCNISKRN-WEETLQKVSKKLKALFN-----K
TDIIFK-PSSGGDLEITTHSFNCRGEFFYCNTSSLFNGTYNSTGMS----
----NITGSELDSNITLQCKIKQIINMWQEVGRAMYAPPIAGNITCKSNI
TGLLLTRDGGN--------STETKNGTEIFRPGGGDMRDNWRSELYKYKV
VEIKPLGIAPTEAKRRVVEREKRAVG-IGAMFLGFLGAAGSTMGAASITL
TVQARQLLSGIVQQQSNLLKAIEAQQHMLQLTVWGIKQLQARVLAIERYL
KDQQLLGMWGC-SGKLICTTNVFWNSSWS-NKTYKDIWENMTWMQWDREI
SNYTDTIYQLLEDSQNQQERNERDLLALDSWNNLWNWFDITKWLWYIKIF
IMIVGGLIGLRIIFTVLSLVNRVRQGYSPLSFQTLTPN-PRGP-DRLGRI
EEEGGEQDRDRSIRLVNGFLSLAWDDLRSLCLFSYHRLRDFILIAARAVE
LLGRSSLRGLQRGWETLKYLGGLVQYWGLELKKSATSLLDTIAIAVAEGT
DRIIELIQRICRAIRNIPRRTRQGFEVALQ
>C.MW.1996.C109_2B3_B.HM639136
MRVKGIRKNWQQ-WIW----GILGFWMLMICNG-------EGRWVTVYYG
VPVWKEAKATLFCASDAKAYDKEVHNVWATHACVPTDPNPQEMVLENVTE
NFNMWKNDMVDQMHEDIISLWDESLKPCVKLTPLCVTLNCTNVTLNGTN-
--------------VNDTSSQMQNCSFNATTEIRDKEKQVYALFYKLDIV
PLNEG------------------NYSKYRLINCNTSAITQACPKVSFDPI
PIHYCAPAGYAILKCNN-KTFNGTGPCNNVSTVQCTHGIKPVVSTQLLLN
GSLAEKEIIIRSENLTNNAKTIIVQFNESVEIECTRPNNNTRKSIRI--G
PGQTFYATGDIIGDIRQAHCNISKNK-WEQALQRVRDKLTEHFP-----N
KTITFK-SSSGGDLEITTHSFNCRGEFFYCNTSNLFNKSYPINAKS----
----TGNSSSPNSTITLQCRIRQIVNMWQGVGRAIYAPPVAGNIICKSNI
TGLLLTRDGG-----------ENNNNTETFRPGGGDMRDNWRSELYKYKV
VEIKPLGVAPTDAKRRVVEREKRAVG-IGAVFLGFLGAAGSTMGAASITL
TVQARQLLSGIVQQQSNLLRAIEAQQHMLQLTVWGIKQLQARVLAIERYL
KDQQLLGIWGC-SGKLICTTAVPWNSSWS-NKSQTDIWENMTWMEWDREI
NNYTDTIYRLLEESQIQQEKNEKDLLALDSWNNLWNWFSITKWLWYIKIF
IMIVGGLIGLRIIFAVLSIVNRVRQGYSPLSFQTLTPN-PRGP-DRLGRI
EEEGGEQDNDRSIRLVNGFLALAWDDLRSLCLFSYHRLRDLILIAVRAVE
LLGRSSLRGLQRGWEILKYLGSLVQYWGLELKKSAISLLDTIAIAVAEGT
DRIIEFLQGIGRAIRNVPRRIRQGFEVALQ
>C.MW.1996.C109_1E3_B.HM639138
MRVKGIRKNWQQWWIW----GILGFWMLMICNG-------EGRWVTVYYG
VPVWKEAKATLFCASDAKAYDKEVHNVWATHACVPTDPNPQEMVLENVTE
NFNMWKNDMVDQMHEDIISLWDESLKPCVKLTPLCVTLDCTNVTNVNATS
S-------------------QMQNCSFNATTEIRDKEKQVYALFYKLDIV
PLNEG------------------NSSKYRLINCNTSAITQACPKVSFDPI
PIHYCAPAGYAILKCNN-KTFNGTGPCNNVSTVQCTHGIKPVVSTQLLLN
GSLAEKEIIIRSENLTNNAKTIIVHFNESVEIECTRPNNNTRKSIRI--G
PGQTFYATGDIIGNIRQAHCNISKDK-WEQALQRVRDKLTEHFP-----N
KTIIFN-SSSGGDLEITTHSFNCRGEFFYCNTSNLFNKSYPFNANS----
----ARNSSSPNSTITLQCRIKQIVNMWQGVGRAIYAPPVAGNITCKSNI
TGLLLTRDGG-----------ENNNNTETFRPGGGDMRDNWRSELYKYKV
VEIKPLGVAPTDAKRRVVEREKRAVG-IGAVFLGFLGAAGSTMGAASITL
TVQARQLLSGIVQQQSNLLRAIEAQQHMLQLTVWGIKQLQARVLAIERYL
KDQQLLGIWGC-SGKLICTTAVPWNSSWS-NKSQTDIWENMTWMEWDREI
NNYTDTIYRLLEESQIQQEKNEKDLLALDSWNNLWNWFSITKWLRYIKIF
IMIVGGLIGLRIIFAVLSIVNRVRQGYSPLSFQTLTPN-PRGP-DRLGRI
EEEGGEQDNDRSIRLVNGFLALAWDDLRSLCLFSYHRLRDLILIAVRAVE
LLGRSSLRGLQRGWEILKYLGSLVQYWGLELKKSAISLLDTIAIAVAEGT
DRIIELTQGIGRAIRNVPRRIRQGFEAALQ
>C.MW.1996.C109_1C11_B.HM639144
MRVKGIRKNWQQWWIW----GILGFWMLMICNG-------EGRWVTVYYG
VPVWKEAKATLFCASDAKAYDKEVHNVWATHACVPTDPNPQEMVLENVTE
NFNMWKNDMVDQMHEDIISLWDESLKPCVKLTPLCVTLSCTNVTNTNVNA
T-----------------SSQMQNCSFNATTEIRDKKKQVYALFYKLDIV
PLNEG------------------NFSKYRLINCNTSAITQACPKVSFDPI
PIHYCAPAGYAILKCNN-KTFNGTGPCNNVSTVQCTHGIKPVVSTQLLLN
GSLAEEEIIIRSENLTNNVKTIIVHLNESVEIECTRPNNNTRKSIRI--G
PGQTFYATGDIIGEIRQAHCNISKDK-WEQALQRVRDKLTEHFP-----N
KTIIFN-SSSGGDLEITTHSFNCRGEFFYCNTSNLFN-LFNANS------
----TGNSPSSNSTITLQCRIKQIVNMWQGVGRAIYAPPVAGNITCKSNI
TGLLLTRDGG-----------ENNNNTETFRPGGGDMRDNWRSELYKYKV
VEIKPLGVAPTDAKRRVVEREKRAVG-IGAVFLGFLGAAGSTMGAASITL
TVQARQLLSGIVQQQSNLLRAIEAQQHMLQLTVWGIKQLQARVLAIERYL
KDQQLLGIWGC-SGKLICTTAVPWNSSWS-NKSQTDIWENMTWMEWDREI
NNYTDTIYRLLEESQIQQEKNEKDLLALDSWNNLWNWFSITKWLWYIKIF
IMIVGDLIGLRIIFAVLSIVNRVRQGYSPLSFQTLTPN-PRGP-DRLGRI
EEEGGEQDNDRSIRLVNGFLALAWDDLRSLCLFSYHRLRDLILIAVRAVE
LLGRSSLRGLQRGWEILKYLGSLVQYWGLELKKSAITLLDTIAIAVAEGT
DRIIKLIQGIGRAIRNVPRRIRQGFEAALQ
>C.MW.1996.C109_1F1_B.HM639152
MRVKGIRKNWQQWWIW----GILGFWMLMICNG-------EGRWVTVYYG
VPVWKEAKATLFCASDAKAYDKEVHNVWATHACVPTDPNPQEMVLENVTE
NFNMWKNDMVDQMHEDIISLWDESLKPCVKLTPLCVTLSCTNVTNTNVNA
T-----------------SSQMQNCSFNATTEIRDKKKQVYALFYKLDIV
PLNEG------------------NFSKYRLINCNTSAITQACPKVSFDPI
PIHYCAPAGYAILKCNN-KTFNGTGPCNNVSTVQCTHGIKPVVSTQLLLN
GSLTEEEIIIRSENLTNNVKTIIVHLNESVEIECTRPNNNTRKSIRI--G
PGQTFYATGDIIGEIRQAHCNISKDK-WEQALQRVRDKLTEHFP-----N
KTIIFN-SSSGGDLEITTHSFNCRGEFFYCNTSNLFN-LFNANS------
----TGNSPSSNSTITLQCRIKQIVNMWQGVGRAIYAPPVAGNITCKSNI
TGLLLTRDGG-----------ENNNNTETFRPGGGDMRDNWRSELYKYKV
VEIKPLGVAPTDAKRRVVEREKRAVG-IGAVFLGFLGAAGSTMGAASITL
TVQARQLLSGIVQQQSNLLRAIEAQQHMLQLTVWGIKQLQARVLAIERYL
KDQQLLGIWGC-SGKLICTTAVPWNSSWS-NKSQTDIWENMTWMEWDREI
NNYTDTIYRLLEESQIQQEKNEKDLLALDSWNNLWNWFSITKWLWYIKIF
IMIVGGLIGLRIIFAVLSIVNRVRQGYSPLSFQTLTPN-PRGP-DRLGRI
EEEGGEQDNDRSIRLVNGFLALAWDDLRSLCLFSYHRLRDLILIAVRAVE
LLGRSSLRGLQRGWEILKYLGSLVQYWGLELKKSAITLLDTIAIAVAEGT
DRIIELVQGIGRAIRNVPRRIRQGFEVALQ
>C.MW.1996.C109_1D2_B.HM639154
MRVKGIRKNWQQWWIW----GILGFWMLMICNG-------EGRWVTVYYG
VPVWKEAKATLFCASDAKAYDKEVHNVWATHACVPTDPNPQEMVLENVTE
NFNMWKNDMVDQMHEDIISLWDESLKPCVKLTPLCVTLNCANVTNVNATS
S-------------------QMQNCSFNATTEIRDKKKQVYALFYKLDIV
PLNEG------------------NFSKYRLINCNTSAITQACPKVSFDPI
PIHYCAPAGYAILKCNN-KTFNGTGPCNNVSTVQCTHGIKPVVSTQLLLN
GSLAEEEIIIRSENLTNNVKTIIVHLNESVEIECTRPNNNTRKSIRI--G
PGQTFYATGDIIGKIRQAHCNISKDK-WEQALQRVHDKLTEHFP-----N
KTIIFN-SSSGGDLEITTHSFNCRGEFFYCNTSNLFN-LFNANS------
----TENSSSSNSTITLQCRIKQIVNMWQGVGRAIYAPPVAGNITCKSNI
TGLLLTRDGG-----------ENNNNTETFRPGGGDMRDNWRSELYKYKV
VEIKPLGVAPTDAKRRVVEREKRAVG-IGAVFLGFLGAAGSTMGAASITL
TVQARQLLSGIVQQQSNLLRAIEAQQHMLQLTVWGIKQLQARVLAIERYL
KDQQLLGIWGC-SGKLICTTAVPWNSSWS-NKSQTDIWENMTWMEWDREI
NNYTDTIYRLLEESQIQQEKNEKDLLALDSWNNLWNWFSITKWLWYIKIF
IMIVGGLIGLRIIFAVLSIVNRVRQGYSPLSFQTLTPN-PRGP-DRLGRI
EEEGGEQDNDRSIRLVNGFLALAWDDLRSLCLFSYHRLRDLILIAVRAVE
LLGRSSLRGLQRGWEILKYLGSLVQYWGLELKKSAISLLDTIAIAVAEGT
DRIIELTQGIGRAIRNVPRRIRQGFEVALQ
>C.MW.1996.C109_2C5_B.HM639157
MRVKGIRKNWQQWWIW----GILGFWMLMICNG-------EGRWVTVYYG
VPVWKEAKATLFCASDAKAYDKEVHNVWATHACVPTDPNPQEMVLENVTE
NFNMWKNDMVDQMHEDIISLWDESLKPCVKLTPLCVTLNCINVTNVNATS
S-------------------QMQNCSFNATTEIRDKKKQVYALFYKLDIV
PLNEG------------------NFSKYRLINCNTSAITQACPKVSFDPI
PIHYCAPAGYAILKCNN-KTFNGTGPCNNVSTVQCTHGIKPVVSTQLLLN
GSLAEKEIIIRSENLTNNVKTIIVHLNESVEIECTRPNNNTRKSIRI--G
PGQTFYATGEIIGEIRQAHCNISKDK-WEQALQRVRNKLTEHFP-----N
KTIIFN-SSSGGDLEITTHSFNCRGEFFYCNTSNLFI-PFNANS------
----TGNSSSSNSTITLQCRIKQIVNMWQGVGRAIYAPPVAGNITCKSNI
TGLLLTRDGG-----------ENNNNTETFRPGGGDMRDNWRSELYKYKV
VEIKPLGVAPTDAKRRVVEREKRAVG-IGAVFLGFLGAAGSTMGAASITL
TVQARQLLSGIVQQQSNLLRAIEAQQHMLQLTVWGIKQLQARVLAIERYL
KDQQLLGIWGC-SGKLICTTAVPWNSSWS-NKSQTDIWENMTWMEWDREI
NNYTDTIYRLLEESQIQQEKNEKDLLALDSWNNLWNWFSITKWLWYIKIF
IMIVGGLIGLRIIFAVLSIVNRVRQGYSPLSFQTLTPN-PRGP-DRLGRI
EEEGGEQDNDRSIRLVNGFLALAWDDLRSLCLFSYHRLRDLILIAVRAVE
LLGRSSLRGLQRGWEILKYLGNLVQYWGLELKKSAISLLDTIAIAVAEGT
DRIIELTQGIGRAIRNVPRRIRQGFEVALQ
>C.MW.1996.C111A10.HM639160
MRVRGIPRSWKQWWIW----GVLGF-----CSV------VGNLWVTVYYG
VPVWREAKTTLFCASDAKAYDREVHNVWATHACVPTDPNPQEMVLGNVTE
NFNMWKNDMVDQMHEDVISLWDQSLKPCVRLTPLCVTLNCIDVRNTTSN-
----------NATIDNSTYGEIKNCSFNATTEIRDKEKKEYALFYRLDVV
PLET-----------------GSNSTSYRLINCNTSTITQACPKVSFDPI
PIHYCAPAGFAILKCNN-KTFNGTGPCQNVSTVQCTHGIKPVVSTQLLLN
GSLAEEEIVIRSENLTNNAKTIIVHLNESVEIVCTRPNNNTRKSIRI--G
PGQVFYAN-DIIGNIRQAYCTINGSK-WNTTLQQVGKKLAERFP-----N
KTIKFE-ASSGGDLEITMHSFNCRGEFFYCNTSGLFNSTYNPDL------
----NDAKNDSNATITLPCRIKQIINMWQEVGRAMYAPPIAGNITCKSDI
TGLLLLRDGG-----------KDPNNTEIFRPGGGNMRDNWRSELYKYKV
VEIKPLGVAPTEAKRRVVEREKRAVG--AAMFFGFLGAAGSTMGAASITL
TVQARQLLSGIVQQQSNLLRAIEAQQHMLQLTVWGIKQLQARVLAIERYL
KDQQLLGLWGC-SGKLICTTAVPWNSSWS-NKSQVDIWDNMTWMQWDREI
SNYTGIIYNLLEKSQNQQEQNEKDLLALDSWKNLWSWFNISNWLWYIKIF
IMIVGGLIGLRIIFTILSVVNRVRQGYSPLSFQTLLPN-SRGP-DRLGGI
EEEGGEQDKDRSIRLLNGFLALAWDDLRSLCLFSYHRLRDLLLIVARAVE
LLGRSSFRGLQTGWEVLKYLGSLVQYWGLEIKKSAISLLDTIAIAVAEGT
DRIIELVQRIWRAILHIPTRIRQGFEAALL
>C.MW.1996.C111_2A2.HM639162
MRVRGIPRNWKQWWIW----GVLGF-----CSV------VGNLWVTVYYG
VPVWREAKTTLFCASDAKAYDREVHNVWATHACVPTDPNPQEMVLGNVTE
NFNMWKNDMVDQMHEDVISLWDQSLKPCVRLTPLCVTLNCIDVRNTTSN-
----------NATIDNSTYGEIKNCSFNATTEIRDKEKKEYALFYRLDVV
PLET-----------------GSNSTSYRLINCNTSTITQACPKVSFDPI
PIHYCAPAGFAILKCNN-KTFNGTGPCQNVSTVQCTHGIKPVVSTQLLLN
GSLAEEEIVIRSENLTNNAKTIIVHLNESVEIVCTRPNNNTRKSIRI--G
PGQVFYAN-DIIGNIRQAYCTINGSK-WNTTLQQVGKKLAERFP-----N
KTIKFE-ASSGGDLEITMHSFNCRGEFFYCNTSGLFNSTYNPDL------
----NDAKNDSNATITLPCRIKQIINMWQEVGRAMYAPPIAGNITCKSDI
TGLLLLRDGG-----------KDPNNTEIFRPGGGNMRDNWRSELYKYKV
VEIKPLGVAPTEAKRRVVEREKRAVG--AAMFFGFLGAAGSTMGAASITL
TVQARQLLSGIVQQQSNLLRAIEAQQHMLQLTVWGVKQLQARVLAIERYL
KDQQLLGLWGC-SGKLICTTAVPWNSSWS-NKSQVDIWDNMTWMQWDREI
SNYTDIIYNLLEKSQNQQEQNEKDLLALDSWKNLWSWFNISNWLWYIKIF
IMIVGGLIGLRIIFTILSVVNRVRQGYSPLSFQTLLPN-SRGP-DRLGGI
EEEGGEQDRDRSIRLLNGFLALAWNDLRSLCLFSYHRLRDLLLIVARAVE
LLGRSSLRGLQTGWEVLKYLGSLVQYWGLEIKKSAISLLDTIAIAVAEGT
DRIIELVQRIWRAILHIPTRIRQGFEAALL
>C.MW.1996.C111_G11_3S_2.HM639164
MRVRGIPRNWKQWWIW----GVLGF-----CSV------VGNLWVTVYYG
VPVWREAKTTLFCASDAKAYDREVHNVWATHACVPTDPNPQEMVLGNVTE
NFNMWKNDMVDQMHEDVISLWDQSLKPCVRLTPLCVTLNCIDVRNTTSN-
----------NATIDNSTYGEIKNCSFNATTEIRDKEKKEYALFYRLDVV
PLET-----------------GSNSTSYRLINCNTSTITQACPKVSFDPI
PIHYCAPAGYAILKCNN-KTFNGTGPCQNVSTVQCTHGIKPVVSTQLLLN
GSLAEEEIVIRSENLTNNAKTIIVHLNESVEIVCTRPNNNTRKSIRI--G
PGQVFYAN-DIIGNIRQAYCTINGSK-WNTTLQQVGKKLAERFP-----N
KTIKFE-ASSGGDLEITMHSFNCRGEFFYCNTSGLFNSTYNPDL------
----NDAKNDSNATITLPCRIKQIINMWQEVGRAMYAPPIAGNITCKSDI
TGLLLLRDGG-----------KDPNNTEIFRPGGGNMRDNWRSELYKYKV
VEIKPLGVAPTEAKRRVVEREKRAVG--AAMFFGFLGAAGSTMGAASITL
TVQARQLLSGIVQQQSNLLRAIEAQQHMLQLTVWGIKQLQARVLAIERYL
KDQQLLGLWGC-SGKLICTTAVPWNSSWS-NKSQVDIWENMTWMQWDREI
SNYTGIIYNLLEKSQNQQEQNEKDLLALDSWKNLWSWFNISNWLWYIKIF
IMIVGGLIGLRIIFTILSVVNRVRQGYSPLSFQTLLPN-SRGP-DRLGGI
EEEGGEQDKDRSIRLLNGFLALAWDDLRSLCLFSYHRLRDLLLIVARAVE
LLGHSSLRGLQTGWEVLKYLGNLVQYWGLEIKKSAISLLDTVAIAVAEGT
DRIIELVQRIWRAILHIPTRIRQGFEAALL
>C.MW.1996.C111F1.HM639171
MRVRGIPRNWKQWWIW----GVLGF-----CSV------VGNLWVTVYYG
VPVWREAKTTLFCASDAKAYDREVHNVWATHACVPTDPNPQEMVLGNVTE
NFNMWKNDMVDQMHEDVISLWDQSLKPCVRLTPLCVTLNCTNITNDTSSG
----------NVTYDNTSREEMKNCSFNATTELRDRKKKEYALFYRLDIV
PLDNDDTN------------SSSYSSSYRLINCNTSTITQACPKVSFDPI
PIHYCAPAGYAILKCNN-KTFNGTGPCQNVSTVQCTHGIKPVVSTQLLLN
GSLAEEEIVIRSENLTNNAKTIIVHLNESVEIVCTRPSNNTRKSIRI--G
PGQVFYAN-DIIGDIRQAYCTINGSE-WNTTLQQVGKKLAERFP-----N
KTIKFE-ASSGGDLEITMHSFNCRGEFFYCNTSRLFNSTYNPDL------
----NDAKNDSNATITLPCRIKQIINMWQEVGRAMYAPPIAGNITCKSNI
TGLLLLRDGGTG-------GGIKNNNTEIFRPGGGNMKDNWRSELYKYKV
VEIKPLGVAPTEAKRRVVEREKRAVG--AAMFFGFLGAAGSTMGAASITL
TVQARQLLSGIVQQQSNLLRAIEAQQHMLQLTVWGIKQLQARVLAIERYL
KDQQLLGLWGC-SGKLICTTAVPWNSSWS-NKSQVDIWENMTWMQWDREI
SNYTGIIYNLLEKSQNQQEQNEKDLLALDSWKNLWSWFNISNWLWYIKIF
IMIVGGLIGLRIIFTILSVVNRVRQGYSPLSFQTLLPN-SRGP-DRLGGI
EEEGGEQDKDRSIRLLNGFLALAWNDLRSLCLFSYHRLRDLLLIVARAVE
LLGRSSLRGLQTGWEVLKYLGSLVQYWGLEIKKSAISLLDTIAIAVAEGT
DRIIEVVQRIWRAILHIPTRIRQGFEAALL
>C.MW.1996.C111_2B5.HM639177
MRVRGIPRNWKQWWIW----GILGF-----CSV------VGNLWVTVYYG
VPVWREAKTTLFCASDAKAYDREVHNVWATHACVPTDPNPQEMVLGNVTE
NFNMWKNDMVDQMHEDVISLWDQSLKPCVRLTPLCVTLNCTNITTSTNDT
SS-------GNVTYDNTSREEMKNCSFNATTEIRDRKKKEYALFYRLDIV
PLDNDDTN------------SSSYSSSYRLINCNTSTITQACPKVSFDPI
PIHYCAPAGYAILKCNN-KTFNGTGPCQNVSTVQCTHGIKPVVSTQLLLN
GSLAEEEIIIRSENLTNNAKTIIVHLNESVEIVCTRPNNNTRKSIRI--G
PGQVFYAN-DIIGDIRQAYCTINGSE-WNTTLQQVGKKLAERFP-----N
KTIKFE-ASSGGDLEITMHNFNCRGEFFYCNTSGLFNSTYNPDL------
----NDAKNDSNATITLPCRIKQIINMWQEVGRAMYAPPIAGNITCRSNI
TGLLLLRDGG-----------KDPNNTEIFRPGGGNMRDNWRSELYKYKV
VEIKPLGVAPTEAKRRVVEREKRAVG--AAMFFGFLGAAGSTMGAASITL
TVQARQLLSGIVQQQSNLLRAIEAQQHMLQLTVWGIKQLQARVLAIERYL
KDQQLLGLWGC-SGKLICTTAVPWNSSWS-NKSQADIWDNMTWMQWDREI
SNYTGIIYNLLEKSQNQQEQNEKDLLALDSWKNLWSWFNISNWLWYIKIF
IMIVGGLIGLRIIFTILSIVNRVRQGYSPLSFQTLLPN-SRGP-DRLGGI
EEEGGEQDKDRSIRLLNGFLALAWDDLRSLCLFSYHRLRDLLLIVARAVE
LLGHSSLRGLQTGWEVLKYLGSLVQYWGLEIKKSAISLLDTIAIAVAEGT
DRIIELVQRIWRAILHIPTRIRQGFEAALL
>C.MW.1996.C111_2A3.HM639182
MRVRGIPRNWKQWWIW----GVLGF-----CSV------VGNLWVTVYYG
VPVWREAKTTLFCASDAKAYDREVHNVWATHACVPTDPNPQEMVLGNVTE
NFNMWKNDMVDQMHEDVISLWDQSLKPCVRLTPLCVTLNCTNITNDTSSG
----------NVTYDNTSREEMKNCSFNATTELRDRKKKEYALFYRLDIV
PLDNDDTN------------SSSYSSSYRLINCNTSTITQACPKVSFDPI
PIHYCAPAGYAILKCNN-KTFNGTGPCQNVSTVQCTHGIKPVVSTQLLLN
GSLAEEEIVIRSENLTNNAKTIIVHLNESVEIVCTRPGNNTRKSIRI--G
PGQVFYAN-DIIGDIRQAYCTINGSK-WNTTLQQVGKKLAERFP-----N
KTIKFE-ASSGGDLEITMHSFNCRGEFFYCNTSGLFNSTYNPDL------
----NDAKNDSNATITLPCRIKQIINMWQEVGRAMYAPPIAGNITCKSDI
TGLLLLRDGG-----------KDPNNTEIFRPGGGNMRDNWRSELYKYKV
VEIKPLGVAPTKAKRRVVEREKRAVG-AAAMIFGFLGAAGSTMGAASITL
TVQARQLLSGIVQQQSNLLRAIEAQQHMLQLTVWGIKQLQARVLAIERYL
KDQQLLGIWGC-SGKLICTTAVPWNSSWS-NKSQEDIWDNLTWMQWDREI
SNYTGIIYNLLEESQNQQEQNEKDLLALDSWKNLWSWFNISNWLWYIKIF
IMIVGGLIGLRIIFTILSIVNRVRQGYSPLSFQTLLPN-SRGP-DRLGGI
EEEGGEQDKDRSIRLLNGFLALAWDDLRSLCLFSYHRLRDLLLIVARAVE
LLGRSSLRGLQTGWEVLKYLGSLVQYWGLEIKKSAISLLDTIAIAVAEGT
DRIIELVQRIWRAILHIPTRIRQGFEAALL
>C.MW.1996.C111H6.HM639184
MRVRGIPRNWKQWWIW----GVLGF-----CSV------VGNLWVTVYYG
VPVWREAKTTLFCASDAKAYDREVHNVWATHACVPTDPNPQEMVLGNVTE
NFNMWKNDMVDQMHEDVISLWDQSLKPCVRLTPLCVTLNCTNITNDTSSG
----------NITYDNTSKEEMKNCSFNATTEIRDKERKEYALFYRLDVV
PLDNG----------------ESNSTSYRLINCNTSTITQACPKVSFDPI
PIHYCAPAGYAILKCNN-KTFNGTGPCQNVSTVQCTHGIKPVVSTQLLLN
GSLAEEEIVIRSENLTNNAKTIIVHLNESVEIVCTRPSNNTRKSIRI--G
PGQVFYAN-DIIGNIRQAYCTINGSE-WNKTLQQVGKKLAERFP-----N
KTIKFE-ASSGGDLEITMHSFNCRGEFFYCNTSRLFNSTYNPDL------
----NDAKNDSNVTITLPCRIKQIINMWQEVGRAMYAPPIAGNITCRSNI
TGLLLQRDGG------------INNTNETFRPGGGNMRDNWRSELYKYKV
VEIKPLGVAPTKAKRRVVEREKRAVG--AAMFFGFLGAAGSTMGAASITL
TVQARQLLSGIVQQQSNLLRAIEAQQHMLQLTVWGIKQLQARVLAIERYL
KDQQLLGIWGC-SGKLICTTAVPWNSSWS-NKSQVDIWDNMTWMQWDREI
SNYTGIIYNLLEESQNQQEQNEKDLLALDSWKNLWSWFNISNWLWYIKIF
IMIVGGLIGLRIIFTILSVVNRVRQGYSPLSFQTLLPN-SRGP-DRLGGI
EEEGGEQDKDRSIRLLNGFLALAWDDLRSLCLFSYHRLRDLLLIVARAVE
LLGRSSLRGLQTGWEVLKYLGSLVQYWGLEIKKSAISLLDTIAIAVAEGT
DRIIELVQRIWRAILHIPTRIRQGFEAALL
>C.MW.1996.C111G6.HM639197
MRVRGIPRNWKQWWIW----GVLGF-----CSV------VGNLWVTVYYG
VPVWREAKTTLFCASDAKAYDREVHNVWATHACVPTDPNPQEMVLGNVTE
NFNMWKNDMVDQMHEDVISLWDQSLRPCVRLTPLCVTLNCTEVHITTSTN
DTSS-----GNTTYNNTSKEDMKNCSFNATTEIKDRKKKEYALFYRLDIV
PLDND----------------NTNSSSYRLINCNTSAITQACPKVSFDPI
PIHYCAPAGYAILKCNN-KTFDGTGPCQNVSTVQCTHGIKPVVSTQLLLN
GSLAEEEIIIRSENLTNNVKTIIVHLNESVEIVCTRPNNNTRKSIRI--G
PGQTFYATNEIIGNIRQAYCAINESK-WNKTLQQVGKKLAKHFP-----S
KIIKFV-PPSGGDLEITTHSFNCRGEFFYCNTSILFNRTYNPNGTEN---
----PNGTESNSSFIELPCRIKQIINMWQEIGRAMYAPPIEGNITCKSNI
TGLLLLRDGGT--------GSEVPNDTEIFRPGGGNMRDNWRSELYKYKV
VEIKPLGVAPTEAKRRVVEREKRAAG--AAMFLGFLGAAGSTMGAASITL
TVQARQLLSGIVQQQSNLLRAIEAQQHMLQLTVWGIKQLQARVLVIERYL
KDQQLLGLWGC-SGKLICTTAVPWNSSWS-NKSQVDIWDNMTWMQWDREI
SNYTGIIYSLLEESQNQQEKNEKDLLALDSWKNLWSWFNISNWLWYIKIF
IMIVGGLIGLRIIFTILSIVNRVRQGYSPLSFQTLIPN-PRGP-DRLGRI
EEEGGEQDKDRSIRLLNGFLALAWDDLRSLCLFSYHRLRDLLLIVARVVE
LLGRSSLRGLQTGWEVLKYLGNLVQYWGLEIKKSAISLLDTIAIAVAEGT
DRIIELVQRICRAILHIPTRIRQGFEAALL
>C.MW.1996.C111_2E6.HM639200
MRVRGIPRNWKQWWIW----GVLGF-----CSV------VGNLWVTVYYG
VPVWREAKTTLFCASDAKAYEREVHNVWATHACVPTDPNPQELVLGNVTE
NFNMWKNDMVDQMHEDVISLWDQSLKPCVRLTPLCVTLNCIDVRNTTST-
----------NATIDNSTIGEIKNCSFNATTEIRDKQRKEHALFYRLDVV
PLET-----------------GSNSTSYRLINCNTSTITQACPKVSFDPI
PIHYCAPAGFAILKCNN-KTFNGTGPCQNVSTVQCTHGIKPVVSTQLLLN
GSLAEEEIIIRSENLTNNAKTIIVHLNESVDIVCTRPNNNTRTSVRI--G
PGQTFYATNGIIGDIRQAHCNISEHE-WSKTLYKVKEKLREYFP-----D
KNITFD-TPAGGDPEITMHSFNCRGEFFYCNTSRLFNKTYNPNF------
----NDTKKDPNATITLPCRIKQIINMWQEVGRAMYAPPIAGNITCRSNI
TGLLLLRDGGTS-------NGTENNNTETFRPGGGNMRDNWRSELYKYKV
VEIKPLGVAPTKAKRRVVEREKRA-A-IATMIFGFLGAAGSTMGAASITL
TVQARQLLSGIVQQQSNLLRAIEAQQHMLQLTVWGIKQLQARVLAIERYL
KDQQLLGIWGC-SGKLICTTAVPWNSSWS-NKSLEDIWDNMTWMQWDREI
NNYTGIIYSLLEKSQNQQEQNEKDLLALDSWKNLWSWFNISNWLWYIRIF
IMIVGGLIGLRIIFTILSVVNRVRQGYSPLSLQTLIPN-SRGP-DRPGGI
EEEGGEQDKDRSIRLVNGFLALAWDDLRSLCLFSYRRLRDFLLIVARAVE
LLGRSSLRGLQTGWEVLKYLGNLVQYWGLEIKKSAISLLDTIAIAVAEGT
DRIIELVQRIWRAILNIPTRIRQGFEAALL
>C.MW.1996.C111G2.HM639203
MRVRGIPRNWKQWWIW----GVLGF-----CSV------VGNLWVTVYYG
VPVWREAKTTLFCASDAKAYEREVHNVWATHACVPTDPNPQELVLGNVTE
NFNMWKNDMVDQMHEDVISLWDQSLKPCVRLTPLCVTLNCVDVTNTTSN-
----------NATIDNSTVGEIKNCSFNATTEIRDKQRKEHALFYRLDVV
PLET-----------------GSNSTSYRLINCNTSTVTQACPKVSFDPI
PIHYCAPAGFAILKCNN-KTFNGTGPCQNVSTVQCTHGIKPVVSTQLLLN
GSLAEEEIIIRSENLTNNAKTIIVHLNESVEIVCTRPNNNTRKSIRI--G
PGQTFYATNEIIGDIRQAYCTINGGK-WNKTLQQVGKKLAERFP-----N
KTIKFE-KPSGGDLEITMHSFNCRGEFFYCNTSGLFNSTYNPDLNDA---
----KNNSNANITNITLPCRIKQIINMWQEVGRAMYAPPIAGNITCRSNI
TGLLLLRDGG------------VNNTNETFRPGGGNMRDNWRSELYKYKV
VEIKPLGVAPTKAKRRVVEREKRA-A-IATMIFGFLGAAGSTMGAASITL
TVQARQLLSGIVQQQSNLLRAIEAQQHMLQLTVWGIKQLQARVLAIERYL
KDQQLLGIWGC-SGKLICTTAVPWNSSWS-NKSLEDIWDNMTWMQWDREI
NNYTGIIYSLLEKSQNQQEQNEKDLLALDSWKNLWSWFNISNWLWYIRIF
IMIVGGLIGLRIIFTILSVVNRVRQGYSPLSLQTLIPN-SRGP-DRPGGI
EEEGGEQDKDRSIRLVNGFLALAWDDLRSLCLFSYHRLRDFLLIVARAVE
LLGRSSLRGLQTGGEVLKYLGNLVQYWGLEIKKSAISLLDTIAIAVAEGT
DRIIELVQRIGRAILNIPTRIRQGFEAALL
>C.MW.1996.C113_G6_B.HM639214
MRVTGIPRNWQQWWIW----GILGFWMIMIYSV------LGNLWVTVYYG
VPVWREANTTLFCASDAKAYEKEVHNVWATYACVPTDPNPQEIVLQNVTE
NFNMWKNDMVDQMHEDIISLWDQSLKPCVKLTPLCVTLNCTNATASNAT-
--------------INNTTDEMKNCSFNATTEIRDKKQQVYALFYKLDIV
PLNG-------------------TNNSYRLINCNTSAITQACPKISFDPI
PIHYCTPAGYAILKCKN-KTFSGTGPCHSVSTVQCTHGIKPVVSTQLLLN
GSLAEGEIMIRSENLTNNAKTIIVHLNDSVEIVCTRPNNNTRKSVRI--G
PGQAFYTTGEIIGDIKQAHCNISESK-WHNTLYQVRKKLEEHFPD----K
TNITFEQPVSGGDLEITTHSFNCRGEFFYCNTSGLFNKTYNPNG------
------TNNNSSAVITLPCRIKQIINMWQGVGKAIYAPPIAGNITCKSNI
TGILLTRDGG----------LNDDTGNETFRPGGGDMRDNWRSELYKYKV
VEVRPLGIAPTKAKRRVVEREKRAVG-MGAVFLGFLGAAGSTMGAASITL
TVQARQLLSGIVQQQSNLLRAIEAQQHMLQLTVWGIKQLQTRVLAIERYL
KDQQLLGIWGC-SGKLICTTNVPWNSSWS-NKSLPDIWDNMTWIQWDKEI
SKYTTTIYSLLEESQNQQEKNENDLLALDSWNSLWNWFSIANWLWYIKIF
IIIVGGLIGLRIIFAVLSIVNRVRQGYSPLSFQTLTPN-PRGP-DRLGRI
EEEGGEQDRDRSIRLVNGFLALFWEDLRNLCLFLYHRLTDFLLLAARAVE
LLGRSSLRGLQRGWEALKYLGNLVQYWGLELKKSAISLLDTVAVIVAEGT
DRIIEAVQRICRAIRNIPRRIRQGFETALL
>C.MW.1996.C113_G8_B.HM639216
MRVTGIPRSWQQWWIW----GILGFWMIMIYSV------LGNLWVTVYYG
VPVWREANTTLFCASDAKAYEKEVHNVWATYACVPTDPNPQEIVLQNVTE
NFNMWKNDMVDQMHEDIISLWDQSLKPCVKLTPLCVTLNCTNATASNAT-
--------------INNTTDEMKNCSFNATTEIRDKKQQVYALFYKLDIV
PLNG-------------------TNNSYRLINCNTSAITQACPKISFDPI
PIHYCTPAGYAILKCKN-KTFSGTGPCHSVSTVQCTHGIKPVVSTQLLLN
GSLAEGEIMIRSENLTNNAKTIIVHLNDSVEIVCTRPNNNTRKSIRI--G
PGQAFYTTGEIIGDIKQAHCNISESK-WHNTLYQVRKKLEEHFPG----K
TNITFEQPVSGGDLEITTHSFNCRGEFFYCNTSGLFNKTYNPNG------
------TNNNSSAVITLPCRIKQIINMWQGVGKAIYAPPIAGNITCKSNI
TGILLTRDGG----------LNDDTGNETFRPGGGDMRDNWRSELYKYKV
VEVRPLGIAPTKAKRRVVEREKRAVG-MGAVFLGFLGAAGSTMGAASITL
TVQARQLLSGIVQQQSNLLRAIEAQQHMLQLTVWGIKQLQTRVLAIERYL
KDQQLLGIWGC-SGKLICTTNVPWNSSWS-NKSLPDIWDNMTWIQWDKEI
SKYTTTIYSLLEESQNQQEKNENDLLALDSWNSLWNWFNITNWLWYIKIF
IIIVGGLIGLRIIFAVLSIVNRVRQGYSPLSFQTLTPN-PRGP-DRLGRI
EEEGGEQDRDRSIRLVNGFLALFWEDLRNLCLFLYHRLTDFLLLAARAVE
LLGRSSLRGLQRGWEALKYLGNLVQYWGLELKKSAISLLDTVAVIVAEGT
DRIIEVVQGICRAIRNIPRRIRQGFETALL
>C.MW.1996.C113_B3_B.HM639218
MRVTGIPRSWQQWWIW----GILGFWMIMIYSV------LGNLWVTVYYG
VPVWREANTTLFCASDAKAYEKEVHNVWATYACVPTDPNPQEMVLHNVTE
NFNMWKNDMVDQMHEDIISLWDQSLKPCVKLTPLCVTLNCTNATASNAT-
--------------INNTTDEMKNCSFNATTEIRDKKQQVYALFYKLDIV
PLNG-------------------TNNSYRLINCNTSAITQACPKISFDPI
PIHYCTPAGYAILKCKN-KTFSGTGPCHSVSTVQCTHGIKPVVSTQLLLN
GSLAEGEIMIRSENLTNNAKTIIVHLNDSVEIVCTRPNNNTRKSVRI--G
PGQAFYTTGEIIGDIKQAHCNISESK-WHNTLYQVRKKLEEHFPD----K
INITFEQPVSGGDLEITTHSFNCRGEFFYCNTSGLFNKTYNPNG------
------TNNNSSAVITLPCRIKQIINMWQGVGKAIYAPPIAGNITCKSNI
TGILLTRDGG----------SNDGTGNETFRPGGGDMRDNWRSELYKYKV
VEVRPLGIAPTKAKRRVVEREKRAVG-MGAVFLGFLGAAGSTMGAASITL
TVQARQLLSGIVQQQSNLLRAIEAQQHMLQLTVWGIKQLQTRVLAIERYL
KDQQLLGIWGC-SGKLICTTNVPWNSSWS-NKSLPDIWDNMTWMQWDKEI
SNYTTTIYSLLEESQNQQEKNENDLLALDSWNSLWNWFNITNWLWYIKIF
IIIVGGLIGLRIIFAVLSIVNRVRQGYSPLSFQTLTPN-PRGP-DRLGRI
EEEGGEQDRDRSIRLVNGFLALFWEDLRNLCLFLYHRLTDFLLLAARAVE
LLGRSSLKGLQRGWEALKYLGNLVQYWGLELKKSAISLLDTVAVIVAEGT
DRIIEVVQGICRAIRNIPRRIRQGFETALL
>C.MW.1996.C113_E3_B.HM639223
MRVTGIPRSWQQWWIW----GILGFWMVMIYSV------LGNLWVTVYYG
VPVWREANTTLFCASDAKAYEKEVHNAWATYACVPTDPNPQEIVLQNVTE
NFNMWKNDMVDQMHEDIISLWDQSLKPCVKLTPLCVTLNCTNATASNAT-
--------------INNTTDEMKNCSFNATTEIRDKKQQVYALFYKLDIV
PLNG-------------------TNNSYRLINCNTSAITQACPKISFDPI
PIHYCTPAGYAILKCKN-KTFSGTGPCHSVSTVQCTHGIKPVVSTQLLLN
GSLAEGEIMIRSENLTNNAKTIIVHLNDSVEIVCTRPNNNTRKSIRI--G
PGQAFYTTGGIIGDIKQAHCNISESK-WHNTLYQVRKKLEEHFPG----K
TNITFEQPVSGGDLEITTHSFNCRGEFFYCNTSGLFNKTYNPNG------
------TNNNSSAVITLPCRIKQIINMWQGVGKAIYAPPIAGNITCKSNI
TGILLTRDGG----------SNDGTGNETFRPGGGDMRDNWRSELYKYKV
VEVRPLGIAPTKAKRRVVEREKRAVG-MGAVFLGFLGAAGSTMGAASITL
TVQARQLLSGIVQQQSNLLRAIEAQQHMLQLTVWGIKQLQTRVLAIERYL
KDQQLLGIWGC-SGKLICTTNVPWNSSWS-NKSLPDIWDNMTWIQWDKEI
SKYTTTIYSLLEESQNQQEKNENDLLALDSWNSLWNWFSIANWLWYIKIF
IIIVGGLIGLRIIFAVFSIVNRVRQGYSPLSFQTLTPN-PRGP-DRLGRI
EEEGGEQDRDRSIRLVNGFLALFWEDLRNLCLFLYHRLTDFLLLAARAVE
LLGRSSLRGLQRGWEALKYLGNLVQYWGLELKRSAISLLDTVAVTVAEGT
DRIIEVVQGICRAIRNIPRRIRQGFETALL
>C.MW.1996.C113_D12_B.HM639225
MRVTGIPRSWQQWWIW----GILGFWMIMIYSV------LGNLWVTVYYG
VPVWREANTTLFCASDAKAYEKEVHNAWATYACVPTDPNPQEIPLPNVTE
NFNMWKNDMVDQMHEDIISLWDQSLKPCVKLTPLCVTLNCTNATASNAT-
--------------INNTTDEMKNCSFNATTEIRDKKQQVYALFYKLDIV
PLNG-------------------TNNSYRLINCNTSAITQACPKISFDPI
PIHYCTPAGYAILKCKN-KTFSGTGPCHSVSTVQCTHGIKPVVSTQLLLN
GSLAEGEIMIRSENLTNNAKTIIVHLNESVEIVCTRPNNNTRKSIRI--G
PGQAFYTTGEIIGDIKQAHCNISESK-WHNTLYQVRKKLEEHFPG----K
TNITFEQPVSGGDLEITTHSFNCRGEFFYCNTSGLFNKTYNPNG------
------TNNNSSAVITLPCRIKQIINMWQGVGKAIYAPPIAGNITCKSNI
TGILLTRDGG----------LNDDTGNETFRPGGGDMRDNWRSELYKYKV
VEVRPLGIAPTKAKRRVVEREKRAVG-MGAVFLGFLGAAGSTMGAASITL
TVQARQLLSGIVQQQSNLLRAIEAQQHMLQLTVWGIKQLQTRVLAIERYL
KDQQLLGIWGC-SGKLICTTNVPWNSSWS-NKSLPDIWDNMTWIQWDKEI
SKYTTTIYSLLEESQNQQEKNENDLLALDSWNNLWNWFSIANWLWYIKIF
IIIVGGLIGLRIIFAVLSIVNRVRQGYSPLSFQTLTPN-PRGP-DRLGRI
EEEGGEQDRDRSIRLVNGFLALFWEDLRNLCLFLYHRLTDFLLLAARAVE
LLGRSSLRGLQRGWEALKYLGNLVQYWGLELKRSAISLLDTVAVTVAEGT
DRIIEVVQGICRAIRNIPRRIRQGFETALL
>C.MW.1996.C113_D6_B.HM639230
MRVTGIPRSWQQWWIW----GILGFWMVMIYSV------LGNLWVTVYYG
VPVWREANTTLFCASDAKAYEKEVHNAWATYACVPTDPNPQEIVLQNVTE
NFNMWKNDMVDQMHEDIISLWDQSLKPCVKLTPLCVTLNCTNATASNAT-
--------------INNTTDEMKNCSFNATTEIRDKKQQVYALFYKLDIV
PLNG-------------------TNNSYRLINCNTSAITQACPKISFDPI
PIHYCTPAGYAILKCKN-KTFSGTGPCHSVSTVQCTHGIKPVVSTQLLLN
GSLAEGEIMIRSENLTNNAKTIIVHLNDSVEIVCTRPNNNTRKSIRI--G
PGQAFYATGGIIGDIKQAHCNISESK-WHNTLYQVRKKLEEHFPG----K
TNITFEQPVSGGDLEITTHSFNCRGEFFYCNTSGLFNKTYNPNG------
------TNNNSSAVITLPCRIKQIINMWQGVGKAIYAPPIAGNITCKSNI
TGILLTRDGG----------SNDGTGNETFRPGGGDMRDNWRSELYKYKV
VEVRPLGIAPTKAKRRVVEREKRAVG-MGAVFLGFLGAAGSTMGAASITL
TVQARQLLSGIVQQQSNLLRAIEAQQHMLQLTVWGIKQLQTRVLAIERYL
KDQQLLGIWGC-SGKLICTTNVPWNSSWS-NKSLPDIWDNMTWMQWDKEI
SNYTTTIYSLLEESQNQQEKNENDLLALDSWNSLWNWFNITNWLWYIKIF
IIIVGGLIGLRIIFAVLSIVNRVRQGYSPLSFQTLTPN-PRGP-DRLGRI
EEEGGEQDRDRSIRLVNGFLALFWEDLRNLCLFLYHRLTDFLLLAARAVE
LLGRSSLRGLQRGWEALKYLGNLVQYWGLELKKSAISLLDTVAVTVAEGT
DRIIEVVQGICRAIRNIPRRIRQGFETALL
>C.MW.1996.C113_B7_B.HM639239
MRVMGTPRSWQQWWIW----GILGFWMIMIYSV------LGNLWVTVYYG
VPVWREANTTLFCASDAKAYEKEVHNAWATYACVPTDPNPQEIPLPNVTE
NFNMWKNDMVDQMHEDIISLWDQSLKPCVKLTPLCVTLNCTNATASNAT-
--------------INNTTDEMKNCSFNATTEIRDKKQQVYALFYKLDIV
PLNG-------------------TNNSYRLINCNTSAITQACPKISFDPI
PIHYCTPAGYAILKCKN-KTFSGTGPCHSVSTVQCTHGIKPVVSTQLLLN
GSLAEGEIMIRSENLTNNAKTIIVHLNDSVEIVCTRPNNNTRKSIRI--G
PGQAFYATGGIIGDIKQAHCNISESK-WHNTLYQVRKKLEEHFPG----K
TNITFEQPVSGGDLEITTHSFNCRGEFFYCNTSGLFNKTYNPNG------
------TTNNSSAVITLPCRIKQIINMWQGVGKAVYAPPIAGNITCKSNI
TGILLTRDGG----------SNDGTGNETFRPGGGDMRDNWRSELYKYKV
VEVKPLGIAPTKAKRRVVEREKRAVG-MGAVFLGFLGAAGSTMGAASITL
TVQARQLLSGIVQQQSNLLRAIEAQQHMLQLTVWGIKQLQTRVLAIERYL
KDQQLLGIWGC-SGKLICTTNVPWNSSWS-NKSLPDIWDNMTWIQWDKEI
SKYTTTIYSLLEESQNQQEKNENDLLALDSWNNLWNWFSIANWLWYIKIF
IIIVGGLIGLRIIFAVLSIVNRVRQGYSPLSFQTLTPN-PRGP-DRLGRI
EEEGGEQDRDRSIRLVNGFLALFWEDLRNLCLFLYHRLTDFLLLAARAVE
LLGRSSLKGLQRGWEALKYLGNLVQYWGLELKRSAISLLDTVAVTVAEGT
DRIIEVVQGICRAIRNIPRRIRQGFETALL
>C.MW.1996.C113_D9_B.HM639241
MRVTGIPRSWQQWWIW----GILGFWMIMIYSV------LGNLWVTVYYG
VPVWREANTTLFCASDAKAYEKEVHNVWATYACVPTDPNPQEIVLQNVTE
NFNMWKNDMVDQMHEDIISLWDQSLKPCVKLTPLCVTLNCTNATASNAT-
--------------INNTTDEMKNCSFNATTEIRDKKQQVYALFYKLDIV
PLNG-------------------TNNSYRLINCNTSAITQACPKISFDPI
PIHYCTPAGYAILKCKN-KTFSGTGPCHSVSTVQCTHGIKPVVSTQLLLN
GSLAEGEIMIRSENLTNNAKTIIVHLNDSVEIVCTRPNNNTRKSVRI--G
PGQAFYATDGIIGDIKQAHCNISESK-WHNTLYQVRKKLEEHFPD----K
INITFEQPVSGGDLEITTHSFNCRGEFFYCNTSGLFNKTYNPNG------
------TANSSSAVITLPCRIKQIINMWQGVGKAIYAPPIAGNITCKSNI
TGILLTRDGG----------SNDGTGNETFRPGGGDMRDNWRSELYKYKV
VEVRPLGIAPTKAKRRVVEREKRAVG-MGAVFLGFLGAAGSTMGAASITL
TVQARQLLSGIVQQQSNLLRAIEAQQHMLQLTVWGIKQLQTRVLAIERYL
KDQQLLGIWGC-SGKLICTTNVPWNSSWS-NKSLPDIWDNMTWIQWDKEI
SKYTTTIYSLLEESQNQQEKNENDLLALDSWNSLWNWFSIANWLWYIKIF
IIIVGGLIGLRIIFAVLSIVNRVRQGYSPLSFQTLTPN-PRGP-DRLGRI
EEEGGEQDRDRSIRLVNGFLALFWEDLRNLCLFLYHRLTDFLSLAARAVE
LLGRSSLKGLQRGWEALKYLGNLVQYWGLELKKSAISLLDTVAVIVAEGT
DRIIEAVQRICRAIRNIPRRIRQGFETALL
>C.MW.1996.C113_G5_B.HM639245
MRVTGIPRSWQQWWIW----GILGFWMVMIYSV------LGNLWVTVYYG
VPVWREANTTLFCASDAKAYEKEVHNVWATYACVPTDPNPQEIVLQNVTE
NFNMWKNDMVDQMHEDIISLWDQSLKPCVKLTPLCVTLNCTNATASNAT-
--------------INNTTDEMKNCSFNATTEIRDKKQQVYALFYKLDIV
PLNG-------------------TNNSYRLINCNTSAITQACPKISFDPI
PIHYCTPAGYAILKCKN-KTFSGTGPCHSVNTVQCTHGIKPVVSTQLLLN
GSLAEGEIMIRSENLTNNAKTIIVHLNDSVEIVCTRPNNNTRKSVRI--G
PGQAFYATDGIIGDIKQAHCNISESK-WHNTLYQVRKKLEEHFPD----K
INITFEQPVSGGDLEITTHSFNCRGEFFYCNTSGLFNKTYNPNG------
------TANSSSAVITLPCRIKQIINMWQGVGKAIYAPPIAGNITCKSNI
TGILLTRDGG----------SNDGTGNETFRPGGGDMRDNWRSELYKYKV
VEVRPLGIAPTKAKRRVVEREKRAVG-MGAVFLGFLGAAGSTMGAASITL
TVQARQLLSGIVQQQSNLLRAIEAQQHMLQLTVWGIKQLQTRVLAIERYL
KDQQLLGIWGC-SGKLICTTNVPWNSSWS-NKSLPDIWDNMTWIQWDKEI
SKYTTTIYSLLEESQNQQEKNENDLLALDSWNSLWNWFNITNWLWYIKIF
IIIVGGLIGLRIIFAVLSIVNRVRQGYSPLSFQTLTPN-PRGP-DRLGRI
EEEGGEQDRDRSIRLVNGFLALFWEDLRNLCLFLYHRLTDFLLLAARAVE
LLGRSSLRGLQRGWEALKYLGNLVQYWGLELKKSAISLLDTVAVIVAEGT
DRVIEAVQRICRAIRNIPRRIRQGFETALL
>C.MW.1996.C113_D7_B.HM639247
MRVTGIPRSWQQWWIW----GILGFWMVMIYSV------LGNLWVTVYYG
VPVWREANTTLFCASDAKAYEKEVHNVWATYACVPTDPNPQEIVLQNVTE
NFNMWKNDMVDQMHEDIISLWDQSLKPCVKLTPLCVTLNCTNATASNAT-
--------------INNTTDEMKNCSFNATTEIRDKKQQVYALFYKLDIV
PLNG-------------------TNNSYRLINCNTSAITQACPKISFDPI
PIHYCTPAGYAILKCKN-KTFSGTGPCHSVSTVQCTHGIKPVVSTQLLLN
GSLAEGEIMIRSENLTNNAKTIIVHLNDSVEIVCTRPNNNTRKSVRI--G
PGQAFYATGGIIGDIKQAHCNISESK-WHNTLYQVRKKLEEHFPG----K
TNITFEQPVSGGDLEITTHSFNCRGEFFYCNTSGLFNKTYNPDG------
------TANSSSAVITLPCRIKQIINMWQGVGKAIYAPPIAGNITCKSNI
TGILLTRDGG----------SNDGTGNETFRPGGGDMRDNWRSELYKYKV
VEVRPLGIAPTKAKRRVVEREKRAVG-MGAVFLGFLGAAGSTMGAASITL
TVQARQLLSGIVQQQSNLLRAIEAQQHMLQLTVWGIKQLQTRVLAIERYL
KDQQLLGIWGC-SGKLICTTNVPWNSSWS-NKSLPDIWDNMTWLQWDKEI
SKYTTTIYSLLEESQNQQEKNEKDLLALDSWNNLWNWFSIANWLWYIKIF
IIIVGGLIGLRIIFAVLSIVNRVRQGYSPLSFQTLTPN-PRGP-DRLGRI
EEEGGEQDRDRSIRLVNGFLALFWEDLRNLCLFLYHRLTDFLLLAARAVE
LLGRSSLKGLQRGWEALKYLGNLVQYWGLELKKSAISLLDTVAVTVAEGT
DRIIEVVQRICRAIRNIPRRIRQGFETALL
>C.MW.2009.4050_Plasma_Visit1_amplicon31.KC186155
MRVMGILRNCQHWWIW----GILGFWMLIMSNV------MGHLWVTVYYG
VPVWKEAKTTLFCASDATAYERERHNVWATHACVPTDPNPQEMVLENVTE
NFNMWKNDMVDQMHEDIINLWDQSLKPCVKLTPLRVTLDCRNVNCTEN--
----------GSACAIESREEMKNCSFNITTEIRDKKRNVHALFDTSDIV
QIKE----------------NINNSNEYRLIKCNTSVITQACPKVSFEPI
PIHFCAPAGYAILKCNN-KTFNGTGPCNNVSTVQCTHGIRPVVSTQLLLN
GSLAEKEIIIRSENITDNVKTIIVHLNESVKINCTRLNNNTRTSVRI--G
PGQTFYASEAVIGNIRQAHCNISRED-WNTTLQRVEKKLKEHFP-----N
KSIKFE-PPSGGDPEITTHSFNCGGEFFYCNTSGLFNTS-----------
-----GQSTNSSTNITLQCKIKQIINMWQEVGRAIYAPPIKGIITCSSNI
TGLLLTRDGG---------SKNNTNDTEIFRPGGGDMRDNWRSELYKYKV
VEIKPLGIAPTEAKRRVVEREKRAVG-IGAMFLGFLGAAGSTMGAASITL
TVQARQLLSGIVQQQSNLLRAIEAQQHMLQLTVWGIKQLQARVLAIERYL
KDQQLLGLWGC-SGKLICTTAVPWNSSWS-NRTQTDIWGNMTWMQWDREI
NNYTNTIYRMLEESQNQQEKNEKDLLALDSWNNLWNWFNITNWLWYIKIF
IMIVGGLIGLRIIFAVLSIVNRVRQGYSPLSFQTLSPH-PRGP-DRLERI
EEGGGEQDRDRSTRLVSGFLPLVWDDLRSLCLFCYHQLRDFILIVVRAVT
LLGHSSLRGLQKGWTALKYLGSLVQYWGLELKKSAISLLDTIAITVAEGT
DRIIEILQRICRAILNIPTRIRQGLESALL
>C.MW.2009.4050_Plasma_Visit1_amplicon33.KC186156
MRVMGILRNCQHWWIW----GILGFWMLIMSNV------MGHLWVTVHYG
VPVWKEAKTTLFCASDAKAYEKEVHNVWATHACVPTDPNPQEMVLENVTE
NFNMWKNDMVDQMHEDIINLWDQSLKPCVKLTPLCVTLDCRNINE-----
--------------SIKSMEEMKNCSFNITTEIRDKKRNVHALFDTSDIV
QIKE----------------NINNSNEYRLIKCNTSVITQACPKVSFEPI
PIHFCAPAGYAILKCNN-KTFNGTGPCNNVSTVQCTHGIRPVVSTQLLLN
GSLAEKEIIIRSENITDNVKTIIVHLNESVKINCTRLNNNTRTSVRI--G
PGQTFYASEAVIGNIRQAHCNISRED-WNTTLQRVEKKLKEHFP-----N
KSIKFE-PPSGGDPEITTHSFNCGGEFFYCNTSGLFNTS-----------
-----GQSTNSSTNITLQCKIKQIINMWQEVGRAIYAPPIKGIITCSSNI
TGLLLTRDGG---------SKNNTNDTEIFRPGGGDMRDNWRSELYKYKV
VEIKPLGIAPTEAKRRVVEREKRAVG-IGAMFLGFLGAAGSTMGAASITL
TVQARQLLSGIVQQQSNLLRAIEAQQHMLQLTVWGIKQLQARVLAIERYL
KDQQLLGLWGC-SGKLICTTAVPWNSSWS-NRTQTDIWGNMTWMQWDREI
NNYTNTIYRLLEESQNQQEKNEKDLLALDSWNNLWNWFNITNWLWYIKIF
IMIVGGLIGLRIIFAVLSIVNRVRQGYSPLSFQTLSPH-QRGP-DRLERI
EEGGGEQDRDRSTRLVRGFLPLVWDDLRSLCLFCYHQLRDFILIVVRAAT
LLGHSSLRGLQKGWTALKYLGSLVQYWGLELKKSAISLLDTIAITVAEGT
DRIIEILQRICRAILNIPTRIRQGLEAALL
>C.MW.2009.4050_Plasma_Visit1_amplicon35.KC186157
MRVMGILRNCQHWWIW----GILGFWMLIMSNV------MGHLWVTVYYG
VPVWKEAKTTLFCASDAKAYEKEVHNVWATHACVPTDPNPQEMVLENVTE
NFNMWKNDMVDQMHEDIINLWDQSLKPCVKLTPLCVTLDCRNINE-----
--------------SIKSMEEMKNCSFNITTEIRDKKRNVHALFDTSDIV
QIKE----------------NINNSNEYRLIKCNTSVITQACPKVSFEPI
PIHFCAPAGYAILKCNN-KTFNGTGPCNNVSTVQCTHGIRPVVSTQLLLN
GSLAEKEIIIRSENITDNVKTIIVHLNESVKINCTRLNNNTRTSVRI--G
PGQTFYASEAVIGNIRQAHCNISRED-WNTTLQRVEKKLKEHFP-----N
KSIKFE-PPSGGDPEITTHSFNCGGEFFYCNTSGLFNTS-----------
-----GQSTNSSTNITLQCKIKQIINMWQEVGRAIYAPPIKGIITCSSNI
TGLLLTRDGG---------SKNNTNDTEIFRPGGGDMRDNWRSELYKYKV
VEIKPLGIAPTEAKRRVVEREKRAVG-IGAMFLGFLGAAGSTMGAASITL
TVQARQLLSGIVQQQSNLLRAIEAQQHMLQLTVWGIKQLQARVLAIERYL
KDQQLLGLWGC-SGKLICTTAVPWNSSWS-NRTQTDIWGNMTWMQWDREI
NNYTNTIYRLLEESQNQQEKNEKDLLALDSWNNLWNWFNITNWLWYIKIF
IMIVGGLIGLRIIFAVLSIVNRVRQGYSPLSFQTLSPH-PRGP-DRLERI
EEGGGEQDRDRSTRLVSGFLPLVWDDLRSLCLFCYHQLRDFILIVVRAAT
LLGHSSLRGLQKGWTALKYLGSLGQYWGLELKKSAISLLDTIAITVAEGT
DRIIEILQRICRAILNIPTRIRQGLESALL
>C.MW.2009.4050_Plasma_Visit1_amplicon36.KC186158
MRVMGILRNCQHWWIW----GILGFWMLIMSNV------MGHLWVTVYYG
VPVWKEAKTTLFCASDAKAYEKEVHNVWATHACVPTDPNPQEMVLENVTE
NFNMWKNDMVDQMHEDIINLWDQSLKPCVKLTPLCVTLDCRNINE-----
--------------SIKSMEEMKNCSFNITTEIRDKKRNVHALFDTSDIV
QIKE----------------NINNSNEYRLIKCNTSVITQACPKVSFEPI
PIHFCAPAGYAILKCNN-KTFNGTGPCNNVSTVQCTHGIRPVVSTQLLLN
GSLAEKEIIIRSENITDNVKTIIVHLNESVKINCTRLNNNTRTSVRI--G
PGQTFYASEAVIGNIRQAHCNISRED-WNTTLQRVEKKLKEHFP-----N
KSIKFE-PPSGGDPEITTHSFNCGGEFFYCNTSGLFNTS-----------
-----GQSTNSSTNITLQCKIKQIINMWQEVGRAIYAPPIKGIITCSSNI
TGLLLTRDGG---------SKNNTNDTEIFRPGGGDMRDNWRSELYKYKV
VEIKPLGIAPTEAKRRVVEREKRAVG-IGAMFLGFLGAAGSTMGAASITL
TVQARQLLSGIVQQQSNLLRAIEAQQHMLQLTVWGIKQLQARVLAIERYL
KDQQLLGLWGC-SGKLICTTAVPWNSSWS-NRTQTDIWGNMTWMQWDREI
NNYTNTIYRLLEESQNQQEKNEKDLLALDSWNNLWNWFNITNWLWYIKIF
IMIVGGLIGLRIIFAVLSIVNRVRQGYSPLSFQTLSPH-PRGP-DRLERI
EEGGGEQDRDRSTRLVSGFLPLVWDDLRSLCLFCYHQLRDFILIVVRAAT
LLGHSSLRGLQKGWTALKYLGSLVQYWGLELKKSAISLLDTIAITVAEGT
DRIIEILQRICRAILNIPTRIRQGLEAALL
>C.MW.2009.4050_Plasma_Visit1_amplicon37.KC186159
MRVMGILRNCQHWWIW----GILGFWMLIMSNV------MGHLWVTVYYG
VPVWKEAKTTLFCASDAKAYEREMHNVWATHACVPTDPNPQEMVLENVTE
NFNMWKNDMVDQMHEDIINLWDQSLKPCVKLTPLCVTLDCKNVTGESNNR
--------------SIEEIKSMKNCSFNITTEIRDKKRKVHALFDTLDIV
QIRGK----------------KNNSNKYRLIKCNTSVITQACPKVSFEPI
PIHFCAPAGYAILKCNN-KTFNGTGPCNNVSTVQCTHGIRPVVSTQLLLN
GSLAEKEIIIRSENITDNVKTIIVHLNESVKINCTRLNNNTRTSVRI--G
PGQTFYASEAVIGNIRQAHCNISRED-WNTTLQRVTKKLEEHFP-----S
KTIEFE-PPSGGDPEITTHSFNCGGEFFYCNTSGLFNTS-----------
-----GQSTNSSPNITLPCKIKQIINMWQEVGRAIYAPPIKGIITCSSNI
TGLLLTRDGG----------NSTVNTTEIFRPGGGDMRDNWRSELYKYKV
VEIKPLGIAPTEAKRRVVEREKRAVG-IGAMFLGFLGAAGSTMGAASITL
TVQARQLLSGIVQQQSNLLRAIEAQQHMLQLTVWGIKQLQARVLAIERYL
KDQQLLGLWGC-SGKLICTTAVPWNSSWS-NRTQTDIWGNMTWMQWDREI
NNYTNTIYRLLEESQNQQEKNEKDLLALDSWNNLWNWFNITNWLWYIKIF
IMIVGGLIGLRIIFAVLSIVNRVRQGYSPLSFQTLSPH-PRGP-DRLERI
EEGGGEQDRDRSTRLVSGFLPLVWDDLRSLCLFCYHQLRDFILIVVRAAT
LLGHSSLRGLQKGWTALKYLGSLVQYWSLELKKSAISLLDTTAITVAEGT
DRIIEILQRICRAILNIPTRIRQGLESALL
>C.MW.2009.4050_Plasma_Visit1_amplicon39.KC186160
MRVMGILRNCQHWWIW----GILGFWMLIMSNV------MGHLWVTVYYG
VPVWKEAKTTLFCASDAKAYEREMHNVWATHACVPTDPNPQEMVLENVTE
NFNMWKNDMVDQMHEDIINLWDQSLKPCVKLTPLCVTLDCKNVTG-----
-----------GNESIKSIGEMKNCSFNITTEIRDKKRNVHALFDTSDIV
QIKE----------------NINNSNEYRLIKCNTSVITQACPKVSFEPI
PIHFCAPAGYAILKCNN-KTFNGTGPCNNVSTVQCTHGIRPVVSTQLLLN
GSLAEKEIIIRSENITDNVKTIIVHLNESVKINCTRLNNNTRTSVRI--G
PGQTFYASEAVIGNIRQAHCNISRED-WNTTLQRVTEKLKEHFP-----N
KTIKFE-SPSGGDPEITTHSFNCGGEFFYCNTSGLFNTS-----------
-----GQSTNSSTNITLPCKIKQIINMWQEVGRAIYAPPIKGIITCSSNI
TGLLLTRDGG----------NSTDNTTEIFRPGGGDMRDNWRSELYKYKV
VEIKPLGIAPTEAKRRVVEREKRAVG-IGAMFLGFLGAAGSTMGAASITL
TVQARQLLSGIVQQQSNLLRAIEAQQHMLQLTVWGIKQLQARVLAIERYL
KDQQLLGLWGC-SGKLICTTAVPWNSSWS-NRTQTDIWGNMTWMQWDREI
NNYTNTIYRLLEESQNQQEKNEKDLLALDSWNNLWNWFNITNWLWYIKIF
IMIVGGLIGLRIIFAVLSIVNRVRQGYSPLSFQTLSPH-PRGP-DRLERI
EEGGGEQDRDRSTRLVSGFLPLVWDDLRSLCLFCYHQLRDFILIVVRAAT
LLGHSSLRGLQKGWTALKYLGSLVQYWSLELKKSAISLLDTIAITVAEGT
DRIIEILQRICRAILNIPTRIRQGLESALL
>C.MW.2009.4050_Plasma_Visit1_amplicon43.KC186161
MRVMGILRNCQHWWIW----GILGFWMLIMSNV------MGHLWVTVYYG
VPVWKEAKTTLFCASDAKAYERERHNVWATHACVPTDPNPQEMVLENVTE
NFNMWKNDMVDQMHEDIINLWDQSLKPCVKLTPLCVTLDCRNVTYNG---
--------------SIESMEEMKNCSFNITTEIRDKKRNVHALFDTLDIV
QIKE----------------NNNNSNEYRLIKCNTSVITQACPKVSFEPI
PIHFCAPAGYAILKCNN-KTFNGTGPCNNVSTVQCTHGIRPVVSTQLLLN
GSLAEKEIIIRSENITDNVKTIIVHLNESVKINCTRLNNNTRTSVRI--G
PGQTFYASEAVIGNIRQAHCNISRED-WNTTLQRVERKLKEHFP-----N
KSIKFE-PPSGGDPEITTHSFNCGGEFFYCNTSGLFNKS-----------
-----GLSTNSSSNITLQCKIKQIINMWQEVGRAIYAPPIKGIITCSSNI
TGLLLTRDGG----------NSTDNTTEIFRPGGGDMRDNWRSELYKYKV
VEIKPLGIAPTEAKRRVVEREKRAVG-IGAMFLGFLGAAGSTMGAASITL
TVQARQLLSGIVQQQSNLLRAIEAQQHMLQLTVWGIKQLQARVLAIERYL
KDQQLLGLWGC-SGKLICTTAVPWNSSWS-NRTQTDIWGNMTWMQWDREI
NNYTNTIYRLLEESQNQQEKNEKDLLALDSWNNLWNWFNITNWLWYIKIF
IMIVGGLIGLRIIFAVLSIVNRVRQGYSPLSFQTLSPH-PRGP-DRLERI
EEGGGEQDRDRSTRLVSGFLPLVWDDLRSLCLFCYHQLRDFILIVVRAAT
LLGHSSLRGLQKGWTALKYLGSLVQYWGLELKKSAISLLDTIAITVAEGT
DRIIEILQRICRAILNIPTRIRQGLESALL
>C.MW.2009.4050_Plasma_Visit1_amplicon44.KC186162
MRVMGILRNCQHWWIW----GILGFWMLIMSNV------MGHLWVTVYYG
VPVWKEAKTTLFCASDAKAYEREMHNVWATHACVPIDPNPQEMVLENVTE
NFNMWKNDMVDQMHEDIINLWDQSLKPCVKLTPLCVTLDCRNVLDGRNVT
C-----------NESIKSMGEMKNCSFNITTEIRDKKRNVHALFDTSDIV
QIKE----------------NSNKSNEYRLIKCNTSVITQACPKVSFEPI
PIHFCAPAGYAILKCNN-KTFNGTGPCNNVSTVQCTHGIRPVVSTQLLLN
GSLAEKEIIIRSENITDNVKTIIVHLNESVKINCTRLNNNTRTSVRI--G
PGQTFYASEAVIGNIRQAHCNISRED-WNTTLQRVKEKLKEHFP-----N
DTIEFK-PPSGGDPEITTHSFNCGGEFFYCNTSEMFNTSGLFN-------
-----SSGTNSSSNITLPCKIKQIINMWQKVGRAIYAPPTKGIITCSSNI
TGLLLTRDGG-----------NITNNTEIFRPGGGDMRDNWRSELYKYKV
VEIKPLGIAPTEAKRRVVEREKRAVG-IGAVFLGFLGAAGSTMGAASITL
TVQARQLLSGIVQQQSNLLRAIEAQQHMLQLTVWGIKQLQARVLAIERYL
KDQQLLGLWGC-SGKLICTTAVPWNSSWS-NRTQDDIWGNMTWMQWDREI
DNYTNTIYRLLEESQNQQEKNEKDLLALDSWNNLWNWFNITNWLWYIKIF
IMIVGGLIGLRIIFAVLSIVNRVRQGYSPLSFQTLSPH-PRGP-DRLERI
EEGGGEQDRDRSTRLVSGFLPLVWDDLRSLCLFCYHQLRDFILIVARAVE
LLGHSSLKGLQKGWTALKYLGSLVQYWSLELKKSAISLLDTIAIRVAEGT
DRIIEILQRICRAILNIPTRIRQGLESALL
>C.MW.2009.4050_Plasma_Visit1_amplicon5.KC186163
MRVMGILRNCQHWWIW----GILGFWMLIMSNV------MGHLWVTVYYG
VPVWKEAKTTLFCASDAKAYEREMHNVWATHACVPTDPNPQEMVLENVTE
NFNMWKNDMVDQMHEDIINLWDQSLKPCVKLTPLCVTLDCKNVTGNKNNK
--------------SIEEIKSMKNCSFNITTEIRDKKRNVHALFDTSDIV
QIKE----------------NNNNSNEYRLIKCNTSVITQACPKVSFEPI
PIHFCAPAGYAILKCNN-KTFNGTGPCNNVSTVQCTHGIRPVVSTQLLLN
GSLAEKEIIIRSENITDNVKTIIVHLNESVKINCTRLNNNTRTSVRI--G
PGQTFYASEAVIGNIRQAHCNISRED-WNTTLQRVTEKLKEHFP-----N
KTIKFE-SPSGGDPEITTHSFNCGGEFFYCNTSGLFNTS-----------
-----GQSTNSSTNITLQCKIKQIINMWQEVGRAIYAPPIKGIITCSSNI
TGLLLTRDGG---------SNNNTNNTEIFRPGGGDMRDNWRSELYKYKV
VEIKPLGIAPTEAKRRVVEREKRAVG-IGAMFLGFLGAAGSTMGAASITL
TVQARQLLSGIVQQQSNLLRAIEAQQHMLQLTVWGIKQLQARVLAIERYL
KDQQLLGLWGC-SGKLICTTAVPWNSSWS-NRTQTDIWGNMTWMQWDREI
NNYTNTIYRLLEESQNQQEKNEKDLLALDSWNNLWNWFNITNWLWYIKIF
IMIVGGLIGLRIIFAVLSIVNRVRQGYSPLSFQTLSPH-PRGP-DRLERI
EEGGGEQDRDRSTRLVSGFLPLVWDDLRSLCLFCYHQLRDFILIVVRAAT
LLGHSSLRGLQKGWTALKYLGSLVQYWGLELKKSAISLLDTIAITVAEGT
DRIIEILQRICRAILNIPTRIRQGLESALL
>C.MW.2009.4050_Plasma_Visit1_amplicon9.KC186164
MRVMGILKNCQHWWIW----GILGFWMLIMSNV------MGHLWVTVYYG
VPVWKEAKTTLFCASDAKAYERERHNVWATHACVPTDPNPQEMVLENVTE
NFNMWKNDMVDQMHEDIINLWDQSLKPCVKLTPLCVTLDCRNVTGNG---
--------------SIESMEEMKNCSFNITTEIRDKKRNVHALFDTLDIV
QIKE----------------NNNNSNEYRLIKCNTSVITQACPKVSFEPI
PIHFCAPAGYAILKCNN-KTFNGTGPCNNVSTVQCTHGIRPVVSTQLLLN
GSLAEKEIIIRSENITDNVKTIIVHLNESVKINCTRLNNNTRTSVRI--G
PGQTFYASEAVIGNIRQAHCNISRED-WNTTLQRVTKKLEEHFL-----N
KTIKFE-PPSGGDPEITTHSFNCGGEFFYCNTSGLFNTS-----------
-----GQSTNSSTNITLQCKIKQIINMWQEVGRAIYAPPIKGIITCSSNI
TGLLLTRDGG---------SNNNTNNTEIFRPGGGDMRDNWRSELYKYKV
VEIKPLGIAPTEAKRRVVEREKRAVG-IGAMFLGFLGAAGSTMGAASITL
TVQARQLLSGIVQQQSNLLRAIEAQQHMLQLTVWGIKQLQARVLAIERYL
KDQQLLGLWGC-SGKLICTTAVPWNSSWS-NRTQTDIWGNMTWMQWDREI
NNYTNTIYRLLEESQNQQEKNEKDLLALDSWNNLWNWFNITNWLWYIKIF
IMIVGGLIGLRIIFAVLSIVNRVRQGYSPLSFQTLSPH-PRGP-DRLERI
EEGGGEQDRDRSTRLVSGFLPLVWDDLRSLCLFCYHQLRDFILIVVRAAT
LLGHSSLRGLQKGWTALKYLGSLVQYWSLELKKSAISLLDTIAITVAEGT
DRIIEILQRICRAILNIPTRIRQGLESALL
>C.MW.2010.4058_Plasma_Visit1_amplicon27.KC186192
MRVMGTQKNCQQWWIW----GILGFWMLMIYSV------MGNLWVTVYYG
VPVWKEAKTTLFCASDAKAYEREVHNVWATHACVPTDPNPQEMLLENVTE
NFNMWKNDMVDQMHEDIISLWDQSLKPCVKLTPLCVTLNCSDVENAT---
---------------DEMEGELKNCSFNATTEIKDKKKREHAIFYRLDIV
PLKEN---------------SANNSSEYRLINCNTSAVTQACPKVSFDPI
PIHYCAPAGYAILKCNN-KTFNGSGPCNNVSTVQCTHGIKPVVSTQLLLN
GSLAEKEIVIRSENLTNNAKIIIVHLNESVKIVCTRPNNNTRKSVRI--G
PGQTFYATGDIIGDIRQAHCNINGTA-WNVTLERVSEKLKNHFP-----N
KTIEFA-PSSGGDLEIVTHSFNCRGEFFYCNTSKLFNTT-----------
------GNSTANATITLPCQIKQIINMWQGVGRAMYAPPIAGNITCESNI
TGLLLTRDGG----------TDKDNETEIFRPEGGDMRDNWRSELYKYKV
VEIRPLGIAPTTAKRRVVEREKRAVG-LGAVFLGFLGAAGSTMGAASITL
TVQARQLLSGIVQQQSNLLRAIEAQQHMLQLTVWGIKQLQARVLAIERYL
KDQQLLGIWGC-SGKLICTTAVPWNSSWS-NKSQEDIWKNMTWMQWDREI
SNYTYTIYNLLEIAQTQQERNEKDLLALDRWQNLWNWFDISNWLWYIKIF
IMIVGGLIGLRIIFAVLSIVNRVRQGYSPLSFQTLIPN-PRGP-DRPGGI
EEEGGEQDRDKSVRLVNGFLALIWDDLRSLCLFCYHRLRDFILVTARTVE
LLGRSSLRGLQAGWEALKYLKNLVQYWGLEIKGSAINLIDTVAIAVAEGT
DRIIELVQRIWRAIRNIPRRIRQGFETALL
>C.MW.2010.4058_Plasma_Visit1_amplicon29.KC186193
MRVMGTQKNCQQWWIW----GILGFWMLMIYSV------MGNLWVTVYYG
VPVWKEAKTTLFCASDAKAYEKEVHNVWATHACVPTDPNPQEMLLENVTE
NFNMWENDMVDQMHEDVISLWDQSLKPCVKLTPLCVTLNCSDVKNGTGNA
--------------TGEMKGELKNCSFNATTEIQDKKKKEYAIFYRLDIV
PLKEN---------------SANNSSEYRLINCNTSAVTQTCPKVSFDPI
PIHYCAPAGYAILKCNN-KTFNGSGPCNNVSTVQCTHGIKPVVSTQLLLN
GSLAEKEIVIRSENLTNNAKIIIVHLNESVKIVCTRPNNNTRKSVRI--G
PGQTFYATGDIIGNIRQAHCNISGAE-WNVTLEKVSEKLKNHFP-----N
KTIKFA-PSSGGDLEIVTHSFNCRGEFFYCNTSKLFNTT-----------
------GNSTANATITLPCQIKQIINMWQGVGRAMYAPPIAGNITCESNI
TGLLLTRDGG----------KGKDNETETFRPEGGDMRDNWRSELYKYKV
VEIRPLGIAPTTAKRRVVEREKRAVG-LGAVFLGFLGAAGSTMGAASITL
TVQARQLLSGIVQQQSNLLRAIEAQQHMLQLTVWGIKQLQARVLAIERYL
KDQQLLGIWGC-SGKLICTTAVPWNSSWS-NKSQEEIWKNMTWMQWDREI
SNYTYTIYNLLEIAQTQQERNEKDLLALDSWQNLWNWFDISNWLWYIKIF
IMIVGGLIGLRIIFAVLSIVNRVRQGYSPLSFQTLIPN-PRGP-DRPGGI
EEEGGEQDRDKSVRFVNGFLALIWDDLRSLCLFCYHRLRDFILVTARTVE
LLGRSSLRGLQAGWEALKYLGNLVQYWGLELKKSAINLIDTVALAVAEGT
DRIIELVQRIWRAIRNIPRRIRQGFETALL
>C.MW.2010.4058_Plasma_Visit1_amplicon3.KC186194
MRVMGTQKNCQQWWIW----GILGFWMLMIYSV------MGNLWVTVYYG
VPVWKEAKTTLFCASDAKAYEKEVHNVWATHACVPTDPNPQEMLLENVTE
NFNMWENDMVDQMHEDIISLWDQSLKPCVKLTPLCVTLNCSDVKNGTGNA
--------------TGEMKGELKNCSFNATTEIQDKKKKEYAIFYRLDIV
PLKEN---------------STSNSSEYRLINCNTSAVTQACPKVSFDPI
PIHYCAPAGYAILKCNN-KTFNGSGPCNNVSTVQCTHGIKPVVSTQLLLN
GSLAEKEIVIRSENLTNNAKIIIVHLNESVKIVCTRPNNNTRKSVRI--G
PGQTFYATGDIIGDIRQAHCNISGTE-WNVTLKRVSEKLKNHFP-----N
KTITFA-PSSGGDLEIVTHSFNCRGEFFYCNTSKLFNTT-----------
------GNSTANATITLPCQIKQIINMWQGVGRAMYAPPIAGNITCESNI
TGLLLTRDGG-----------TTENGTERFRPEGGDMRDNWRSELYKYKV
VEIRPLGIAPTTAKRRVVEREKRAVG-LGAVFLGFLGAAGSTMGAASITL
TVQARQLLSGIVQQQSNLLRAIEAQQHMLQLTVWGIKQLQARVLAIERYL
KDQQLLGIWGC-SGKLICTTAVPWNSSWS-NKSQEEIWKNMTWMQWDREI
SNYTYTIYNLLEIAQTQQEQNEKDLLALDSWQNLWNWFDISNWLWYIKIF
IMIVGGLIGLRIIFAVLSIVNRVRQGYSPLSFQTLIPN-PRGP-DRPGGI
EEEGGEQDRDKSVRFVNGFLALIWDDLRSLCLFCYRRLGDFILVTARTVE
LLGRSSLRGLQAGWEALKYLKNLVQYWGLELKRSAINLIDTVALAVAEGT
DRIIELVQRIWRAIRNIPRRIRQGFETALL
>C.MW.2010.4058_Plasma_Visit1_amplicon30.KC186195
MRVMGTQKNCQQWWIW----GILGFWMLMIYSV------MGNLWVTVYYG
VPVWKEAKTTLFCASDAKAYEKEVHNVWATHACVPTDPNPQEMLLENVTE
NFNMWENDMVDQMHEDVISLWDQSLKPCVKLTPLCVTLNCSDVKNGTGNA
--------------TDEMKGELKNCSFNATTEIQDKKKKEYAIFYRLDIV
PLKEN---------------SANNSSEYRLINCNTSAVTQACPKVSFDPI
PIHYCAPAGYAILKCNN-KTFNGSGPCNNVSTVQCTHGIKPVVSTQLLLN
GSLAEKEIVIRSENLTNNAKIIIVHLNESVKIVCTRPNNNTRKSVRI--G
PGQTFYATGDIIGDIRQAHCNISGTE-WNVTLKRVSEKLKNHFP-----N
KTITFA-ASSGGDLEIVTHSFNCRGEFFYCNTSKLFNTT-----------
------GNSTVNATITLPCQIKQIINMWQGVGRAMYAPPIAGNITCESNI
TGLLLTRDGG-----------TENGTAETFRPEGGDMRDNWRSELYKYKV
VEIRPLGIAPTTAKRRVVEREKRAVG-LGAVFLGFLGAAGSTMGAASITL
TVQARQLLSGIVQQQSNLLRAIEAQQHMLQLTVWGIKQLQARVLAIERYL
KDQQLLGIWGC-SGKLICTTAVPWNSSWS-NKSQEEIWKNMTWMQWDREI
SNYTYTIYNLLEIAQTQQEQNERDLLALDSWQNLWNWFDISNWLWYIKIF
IMIVGGLIGLRIIFAVLSIVNRVRQGYSPLSFQTLIPN-PRGP-DRPGGI
EEEGGEQDRDKSVRFVNGFLALIWDDLRSLCLFCYHRLGDFILVTARTVE
ILGRSSLRGLQAGWEALKYLKNLVQYWGLELKRSAINLIDTVALAVAGGT
DRIIELVQRIWRAIRNIPRRIRQGFETALL
>C.MW.2010.4058_Plasma_Visit1_amplicon31.KC186196
MRVMGTQKNCQQWWIW----GILGFWMLMIYSV------MGNLWVTVYYG
VPVWKEAKTTLFCASDAKAYEKEVHNVWATHACVPTDPNPQEMLLENVTE
NFNMWKNDMVDQMHEDIISLWDQSLKPCVKLTPLCVTLNCSDVKNGTGNA
--------------TANMEGELKNCSFNATTEIQDKKKREHAIFYRLDIV
PLKGN---------------SASNSSEYRLINCNTSAVTQACPKVSFDPI
PIHYCAPAGYAILKCNN-KTFNGSGPCNNVSTVQCTHGIKPVVSTQLLLN
GSLAEKEIVIRSENFTNNAKIIIVHFNESVKIVCTRPNNNTRKSVRI--G
PGQTFYATGDIIGNIRQAHCNISGAE-WNVTLEKVSEKLKNHFP-----N
KTIKFA-PSSGGDLEIVTHSFNCRGEFFYCNTSKLFNTT-----------
------GNSTTNATITLPCQIKQIINMWQGVGRAMYAPPIAGNITCESNI
TGLLLTRDGG-----------TENGTAETFRPEGGDMRDNWRSELYKYKV
VEIRPLGIAPTTAKRRVVEREKRAVG-LGAVFLGFLGAAGSTMGAASITL
TVQARQLLSGIVQQQSNLLRAIEAQQHMLQLTVWGIKQLQARVLAIERYL
KDQQLLGIWGC-SGKLICTTAVPWNSSWS-NKSQEDIWENMTWMQWDREI
SNYTYTIYNLLEIAQTQQEQNEKDLLALDSWQNLWNWFDISNWLWYIKIF
IMIVGGLIGLRIIFAVLSIVNRVRQGYSPLSFQTLIPN-PRGP-DRPGGI
EEEGGEQDRDKSVRFVNGFLALIWEDLRSLCLFCYRRLGDFILVTARTVE
LLGRSSLRGLQAGWEALKYLKNLVQYWGLELKRSAINLIDTVALAVAEGT
DRIIELVQRIWRAIRNIPRRIRQGFETALL
>C.MW.2010.4058_Plasma_Visit1_amplicon5.KC186198
MRVMGTQKNCQQWWIW----GILGFWMLMIYSV------MGNLWVTVYYG
VPVWKEAKTTLFCASDAKAYEREVHNVWATHACVPTDPNPQEMLLENVTE
NFNMWKNDMVDQMHEDIISLWDQSLKPCVKLTPLCVTLNCSDVKNGT---
-----------RNVTGEMEGELKNCSFNATTEIKDKKKREHAIFYRLDIV
PLKE----------------NASNSSEYRLINCNTSAVTQACPKVSFDPI
PIHYCAPAGYAILKCNN-KTFNGSGPCNNVSTVQCTHGIKPVVSTQLLLN
GSLAEEEIVIRSENLTNNAKIIIVHLNEPVKIVCTRPNNNTRKSVRI--G
PGQTFYATGDIIGDIRQAHCNINGTA-WNVTLKEVSEKLKNHFP-----N
KTIEFA-PSSGGDLEIVTHSFNCRGEFFYCNTSKLFNTT-----------
------GNSTANATITLPCQIKQIINMWQGVGRAMYAPPIAGNITCESNI
TGLLLTRDGG-----------GTGNKTETFRPEGGDMRDNWRSELYKYKV
VEIRPLGIAPTTAKRRVVEREKRAVG-LGAVFLGFLGAAGSTMGAASITL
TVQARQLLSGIVQQQSNLLRAIEAQQHMLQLTVWGIKQLQARVLAIERYL
KDQQLLGIWGC-SGKLICTTAVPWNSSWS-NKSQEDIWKNMTWMQWDREI
SNYTYTIYNLLEIAQTQQERNEKDLLALDSWQNLWNWFDISNWLWYIKIF
IMIVGGLIGLRIIFAVLSIVNRVRQGYSPLSFQTLIPN-PRGP-DRPGGI
EEEGGEQDRDKSVRLVNGFLALIWDDLRSLCLFCYHRLRDFILVTARTVE
LLGRSSLRGLQAGWEALKYLKNLVQYWGLELKGSAINLIDTVALAVAEGT
DRIIELVQRIWRAIRNIPRRIRQGFETALL
>C.MW.2010.4058_Plasma_Visit1_amplicon6.KC186199
MRVMGTQKNCQQWWIW----GILGFWMLMIYSV------MGNLWVTVYYG
VPVWKEAKTTLFCASDAKAYEKEVHNVWATHACVPTDPNPQEMLLENVTE
NFNMWENDMVDQMHEDIISLWDQSLKPCVKLTPLCVTLNCSDVKNGTGNA
--------------TGKMEGELKNCSFNATTEIQDKKKREYAIFYRLDIV
PLKEN---------------STSNSSEYRLINCNTSAVTQACPKVSFDPI
PIHYCAPAGYAILKCNN-KTFNGSGPCNNVSTVQCTHGIKPVVSTQLLLN
GSLAEKEIVIRSENLTNNAKIIIVHLNESVKIVCTRPNNNTRKSVRI--G
PGQTFYATGDIIGDIRQAHCNISGTE-WNVTLKRVSEKLKNHFP-----N
KTITFA-PSSGGDLEIVTHSFNCRGEFFYCNTSKLFNTT-----------
------GNSTANATITLPCQIKQIINMWQGVGRAMYAPPIAGNITCASNI
TGLLLTRDGG-----------TANGTTETFRPEGGDMRDNWRSELYKYKV
VEIRPLGIAPTTAKRRVVEREKRAVG-LGAVFLGFLGAAGSTMGAASITL
TVQARQLLSGIVQQQSNLLRAIEAQQHMLQLTVWGIKQLQARVLAIERYL
KDQQLLGIWGC-SGKLICTTAVPWNSSWS-NKSQEDIWKNMTWMQWDREI
SNYTYTIYNLLEIAQTQQEQNEKDLLALDSWQNLWNWFDISNWLWYIKIF
IMIVGGLIGLRIIFAVLSIVNRVRQGYSPLSFQTLIPN-PRGP-DRPGGI
EEEGGEQDRDKSVRFVNGFLALIWDDLRSLCLFCYHRLRDFILVTARTVE
LLGRSSLRGLQAGWEALKYLGNLVQYWGLELKKSAINLIDTVALAVAEGT
DRIIELVQRIWRAIRNIPRRIRQGFETALL
>C.MW.2010.4058_Plasma_Visit1_amplicon7.KC186200
MRVMGTQKNCQQWWIW----GILGFWMLMIYSV------MGNLWVTVYYG
VPVWKEAKTTLFCASDAKAYEREVHNVWATHACVPTDPNPQEMLLENVTE
NFNMWENDMVDQMHEDIISLWDQSLKPCVKLTPLCVTLNCSDVKNGTGNA
--------------TANMEGELKNCSFNATTEIQDKKKREHAIFYRLDIV
PLKGN---------------SASNSSEYRLINCNTSAVTQACPKVSFDPI
PIHYCAPAGYAILKCNN-KTFNGSGPCNNVSTVQCTHGIKPVVSTQLLLN
GSLAEKEIVIRSENLTNNAKIIIVHLNESVKIVCTRPNNNTRKSVRI--G
PGQTFYATGDIIGNIRQAHCNISGAE-WNVTLERVSEKLKNHFP-----N
KTIEFA-PSSGGDLEIVTHSFNCRGEFFYCNTSKLFNTT-----------
------GNSTANTTITLPCQIKQIINMWQGVGRAMYAPPIAGNITCESNI
TGLLLTRDGG----------KGKDNGTETFRPEGGDMRDNWRSELYKYKV
VEIRPLGIAPTTAKRRVVEREKRAVG-LGAVFLGFLGAAGSTMGAASITL
TVQARQLLSGIVQQQSNLLRAIEAQQHMLQLTVWGIKQLQARVLAIERYL
KDQQLLGIWGC-SGKLICTTAVPWNSSWS-NKSQEDIWENMTWMQWDREI
SNYTYTIYNLLEIAQTQQEQNEKDLLALDSWQNLWNWFDISNWLWYIKIF
IMIVGGLIGLRIIFAVLSIVNRVRQGYSPLSFQTLIPN-PRGP-DRPGGI
EEEGGEQDRDKSVRFVNGFLALIWEDLRSLCLFCYRRLGDFILVTARTVE
LLGRSSLRGLQAGWEALKYLKNLVQYWGLELKRSAINLIDTVALAVAEGT
DRIIELVQRIWRAIRNIPRRIRQGFETALL
>C.MW.2010.4058_Plasma_Visit1_amplicon8.KC186201
MRVMGTQKNCQQWWIW----GILGFWMLMIYSV------MGNLWVTVYYG
VPVWKEAKTTLFCASDAKAYEREVHNVWATHACVPTDPNPQEMLLENVTE
NFNMWKNDMVDQMHEDIISLWDQSLKPCVKLTPLCVTLNCSDVKNGTGNA
--------------TGEMKGELKNCSFNATTEIQDKKKKEYAIFYKLDIV
PLKEN---------------NASNSSEYRLINCNTSAVTQACPKVSFDPI
PIHYCAPAGYAILKCNN-KTFNGSGPCNNVSTVQCTHGIKPVVSTQLLLN
GSLAEKEIVIRSENLTNNAKIIIVHLNESVKIVCTRPNNNTRKSVRI--G
PGQTFYATGDIIGNIRQAHCNISGAE-WNETLKKVSEKLKNHFP-----N
KTIEFA-PASGGDLEIVTHSFNCRGEFFYCNTSKLFNST-----------
------GNSTANATITLPCQIKQIINMWQGVGRAMYAPPIAGNITCESNI
TGLLLTRDGG-----------TENGTAETFRPEGGDMRDNWRSELYKYKV
VEIRPLGIAPTTAKRRVVEREKRAVG-LGAVFLGFLGAAGSTMGAASITL
TVQARQLLSGIVQQQSNLLRAIEAQQHMLQLTVWGIKQLQARVLAIERYL
KDQQLLGIWGC-PGKLICTTAVPWNSSWS-NKSQEDIWENMTWMQWDREI
SNYTYTIYNLLEIAQTQQEQNEKDLLALDSWQNLWNWFDISNWLWYIKIF
IMIVGGLIGLRIIFAVLSIVNRVRQGYSPLSFQTLIPN-PRGP-DRPGGI
EEEGGEQDRDKSVRFVNGFLALIWDDLRSLCLFCYHRLRDFILVTARTVE
LLGRSSLRGLQAGWKALKYLKNLVQYWGPELKRSAINLIDTVALAVAEGT
DRIIELVQRIWRAIRNIPRRIRQGFETALL
>C.MW.2010.4058_Plasma_Visit1_amplicon9.KC186202
MRVMGTQKNCQQWWIW----GILGFWMLMIYSV------MGNLWVTVYYG
VPVWKEAKTTLFCASDAKAYEREVHNVWATHACVPTDPNPQKMLLENVTE
NFNMWKNDMVDQMHEDIISLWDQSLKPCVKLTPLCVTLNCSDVKNGT---
-----------RNVTGEMEGELKNCSFNATTEIKDKKKREHAIFYRLDIV
PLKEN---------------SANNSSEYRLINCNTSAVTQACPKVSFDPI
PIHYCAPAGYAILKCNN-KTFNGSGPCNNVSTVQCTHGIKPVVSTQLLLN
GSLAEEEIVIRSENLTNNAKIIIVHLNEPVKIVCTRPNNNTRKSVRI--G
PGQTFYATGDIIGDIRQAHCNINGTA-WNVTLKEVSEKLKNHFP-----N
KTIEFA-PSSGGDLEIVTHSFNCRGEFFYCNTSKLFNTT-----------
------GNSTANATITLPCQIKQIINMWQGVGRAMYAPPIAGNITCESNI
TGLLLTRDGG----------TDKGNETETFRPEGGDMRDNWRSELYKYKV
VEIRPLGIAPTTAKRRVVEREKRAVG-LGAVFLGFLGAAGSTMGAASITL
TVQARQLLSGIVQQQSNLLRAIEAQQHMLQLTVWGIKQLQARVLAIERYL
KDQQLLGIWGC-SGKLICTTAVPWNSSWS-NKSQEDIWKNMTWMQWDREI
SNYTYTIYNLLEIAQTQQERNEKDLLALDSWQNLWNWFDISNWLWYIKIF
IMIVGGLIGLRIIFAVLSIVNRVRQGYSPLSFQTLIPN-PRGP-DRPGGI
EEEGGEQDRDKSVRLVNGFLALIWDDLRSLCLFCYHRLRDFILVTARTVE
LLGRSSLRGLQAGWEALKYLKNLVQYWGLELKRSAINLIDTVALAVAEGT
DRIIELVQRIWRAIRNIPRRIRQGFETALL
>C.MW.2010.3037_Plasma_Visit_1_amplicon24.KC186227
MRVMGILRSCQQWWIW----GILGFWIM--CNV------MGNLWVTVYYG
VPVWKEAKATLFCASDAKAYEKEMHNVWATHACVPTDPDPQEIVLENVTE
NFNMWKNDMVDQMHEDVISLWDESLKPCVKLTPLCVTLNCDEPTNYTSYY
I---------NSTGYLINSTEMQNCSFNATTELKDKRNKVSALFYKLDIV
PLDN----------------NSGNSSSYRLINCNTSTITQACPKVSFEPI
PIHFCAPAGYAILKCNN-KTFNGTGPCTNVSTVQCTHGIKPVVSTQLLLN
GSLAEGEIIIRSENLTDNVKTIIVHLNKTVMINCMRPGNNTRQSIRI--G
PGQVFYATGGIIGNIRQAHCNISEKD-WNNTLQQVGRKLAEHFP-----N
KTIEFK-PHSGGDIEITTHMFNCGGEFFYCNTSGLFNGKFNKAYQ-----
----PNSTEDDSKNITLQCRIKQIINMWQGVGQAMYAPPIAGNITCRSNI
TGLLLTRDGG---------DNNRTNGTEIFRPGGGDMKDNWRSELYKYKV
VEVMPLGLAPTKAKRRVVEREKRAVG-IGAVFLGFLGAAGSTMGAASVTL
TVQARQLLSGIVQQQSNLLKAIEAQQHMLQLTVWGIKQLQARVLAIERYL
KDQQLLGMWGC-SGKLICTTAVAWNSSWS-NRSATDIWDNMTWMQWEKEI
DNYTDTIYRLLEESQSQQEQNEKDLLALDSWNSLWNWFSITRWLWYIKLF
IMIVGGLIGLRIIFAVISIVNRVRQGYSPLSFQTLTPH-PREP-DRLGGI
EEEGGEQDRNRSIRLVNGFLALAWEDLRNLCLFSYHRLRDCILIATRVVE
LLGR-------RSWEALKYLGSLGQYWGLELKKSAISLLDTIAIAVAEGT
DRIIEFIQRFCRGIYNIPRRIRQGFEAALQ
>C.MW.2010.3037_Plasma_Visit_1_amplicon25.KC186228
MRVMGILRSCQQWWIW----GILGFWIM--CNV------MGNLWVTVYYG
VPVWKEAKATLFCASDAKAYEKEMHNVWATHACVPTDPDPQEIVLGNVTE
NFNMWKNDMVDQMHEDVISLWDESLKPCVKLTPLCVTLKCDEPTNYTSYY
I---------NSTGYLINSTEMQNCSFNATTELKDKKNRVSALFYKLDIV
PLDN----------------NSGNSSSYRLINCNTSTITQACPKVSFEPI
PIHFCAPAGYAILKCNN-KTFNGTGPCTNVSTVQCTHGIKPVVSTQLLLN
GSLAEGEIIIRSENLTDNVKTIIVHLNKTVMINCTRPGNNTRQSIRI--G
PGQVFYATGGIIGNIRQAHCNISEKD-WNNTLQQVGRKLAEHFP-----N
KTIEFK-PHSGGDIEITTHMFNCGGEFFYCNTSGLFNSTFNKVYQ-----
----PNSTEDDSKHITLQCRIKQIINMWQGVGQAMYAPPIAGNITCRSNI
TGLLLTRDGG---------GNNSINGTEIFRPGGGDMKDNWRSELYKYKV
VEVMPLGLAPTKAKRRVVEREKRAVG-IGAVFLGFLGAAGSTMGAASVTL
TVQARQLLSGIVQQQSNLLKAIEAQQHMLQLTVWGIKQLQARVLAIERYL
KDQQLLGMWGC-SGKLICTTAVAWNSSWS-NRSATDIWDNMTWMQWEKEI
DNYTDTIYRLLEESQNQQEQNEKDLLALDSWNSLWNWFSITRWLWYIKLF
IMIVGGLIGLRIIFAVISIVNRVRQGYSPLSFQTLTPH-PREP-DGLRGI
EEEGGEQDRNRSIRLVNGFLALAWEDLRNLCLFSYHRLRDCILIATRVVE
LLGR-------RSWEALKYLGSLGQYWGLELKKSAISLLDTIAIAVAEGT
DRIIEFIQRFCRGIYNIPRRIRQGFEAALQ
>C.MW.2010.3037_Plasma_Visit_1_amplicon26.KC186229
MRVMGILRSCQQWWIW----GILGFWIM--CNV------MGNLWVTVYYG
VPVWKEAKATLFCASDAKAYEKEMHNVWATHACVPTDPDPQEIVLENVTE
NFNMWKNDMVDQMHEDVISLWDESLKPCVKLTPLCVTLNCDEPTNYTSYY
I---------NSTGYLINSTEMQNCSFNATTELKDKRNRVSALFYKLDIV
PLDN----------------NSGNSSSYRLINCNTSTITQACPKVSFEPI
PIHFCAPAGYAILKCNN-KTFNGTGPCTNVSTVQCTHGIKPVVSTQLLLN
GSLAEGEIIIRSENLTDNVKTIIVHLNKTVMINCMRPGNNTRQSIRI--G
PGQVFYATGGIIGNIRQAHCNISEKD-WNNTLQQVGRKLAEHFP-----N
KAIEFK-PHSGGDIEITTHMFNCGGEFFYCNTSGLFNSKFNKAYQ-----
----PNSTEDDSKNITLQCRIKQIINMWQGVGQAMYAPPIAGNITCRSNI
TGLLLTRDGG---------DNNRTNGTEIFRPGGGDMKDNWRSELYKYKV
VEVMPLGLAPTKAKRRVVEREKRAVG-IGAVFLGFLGAAGSTMGAASVTL
TVQARQLLSGIVQQQSNLLKAIEAQQHMLQLTVWGIKQLQARVLAIERYL
KDQQLLGMWGC-SGKLICTTAVAWNSSWS-NRSATDIWDNMTWMQWEKEI
DNYTDTIYRLLEESQNQQEQNEKDLLALDSWNSLWSWFSITRWLWYIKLF
IMIVGGLIGLRIIFAVISIVNRVRQGYSPLSFQTLTPH-PREP-DRLGGI
EEEGGEQDRNRSIRLVNGFLALAWEDLRNLCLFSYHRLRDCILIATRVVK
LLGR-------RSWEALKYLGSLGQYWGLELKKSAISLLDTIAIAVAEGT
DRIIEFIQRFCRGIYNIPRRIRQGFEAALQ
>C.MW.2010.3037_Plasma_Visit_1_amplicon27.KC186230
MRVMGILRSCQQWWIW----GILGFWIM--CNV------MGNLWVTVYYG
VPVWKEAKATLFCASDAKAYEKEMHNVWATHACVPTDPDPQEIVLENVTE
NFNMWKNDMVDQMHEDVISLWDESLKPCVKLTPLCVTLNCDEPTNSTSYY
I---------NSTGYLINSTEMQNCSFNATTELKDKKNKVYALFYKLDIV
PLDN----------------NSGNSSSYRLINCNTSTITQACPKVSFEPI
PIHFCAPAGYAILKCNN-KTFNGTGPCTNVSTVQCTHGIKPVVSTQLLLN
GSLAEGEIIIRSENLTDNVKTIIVHLNKTVMINCMRPGNNTRQSIRI--G
PGKVFYATGGIIGNIRQAHCNISKKD-WNNTLQQVGRKLAEHFP-----N
KTIEFK-PHSGGDIEITTHMFNCGGEFFYCNTSGLFNSTFNKAYQ-----
----PNSTEDDSKNITLQCRIKQIINMWQGVGQAMYAPPIAGNITCRSNI
TGLLLTRDGG---------DNNSTNGTEIFRPGGGDMKDNWRSELYKYKV
VEVMPLGLAPTKAKRRVVEREKRAVG-IGAVFLGFLGAAGSTMGAASVTL
TVQARQLLSGIVQQQSNLLKAIEAQQHMLQLTVWGIKQLQARVLAIERYL
KDQQLLGMWGC-SGKLICTTAVAWNSSWS-NRSATDIWDNMTWMQWEKEI
ENYTDTIYRLLEESQSQQEQNEKDLLALDSWNSLWNWFSITRWLWYIKLF
IMIVGGLIGLRIIFTVISIVNRVRQGYSPLSFQTLTPH-PREP-DRLGGI
EEEGGEQDRDRSIRLVNGFLALAWEDLRNLCLFSYHRLRDCILIATRVVE
LLGR-------RSWEALKYLGSLGQYWGLELKKSAISLLDTIAIAVAEGT
DRIIEFIQRFCRGIYNIPRRIRQGFEAALQ
>C.MW.2010.3037_Plasma_Visit_1_amplicon31.KC186231
MRVMGILRSCQQWWIW----GILGFWIM--CNV------MGNLWVTVYYG
VPVWKEAKATLFCASDAKAYEKEMHNVWATHACVPTDPDPQEIVLENVTE
NFNMWKNDMVDQMHEDVISLWDESLKPCVKLTPLCVTLNCDEPTNYTSYY
I---------NSTGYLINSTEMQNCSFNATTELKDKRNKVSALFYKLDIV
PLDN----------------NSGNSSSYRLINCNTSTITQACPKVSFEPI
PIHFCAPAGYAILKCNN-KTFNGTGPCTNVSTVQCTHGIKPVVSTQLLLN
GSLAEGEIIIRSENLTDNVKTIIVHLNKTVMIKCTRPGNNTRQSIRI--G
PGQVFYATGGIIGNIRQAHCNISEKD-WNNTLQQVGRKLAEHFP-----N
KTIEFK-PHSGGDIEITTHMFNCGGEFFYCNTSGLFNSTFNEAYQ-----
----PNSTEDDSKNITLQCRIKQIINMWQGVGQAMYAPPIAGNITCRSNI
TGLLLTRDGG---------DNNRTNGTEIFRPGGGDMKDNWRSELYKYKV
VEVMPLGLAPTKAKRRVVEREKRAVG-IGAVFLGFLGAAGSTMGAASVTL
TVQARQLLSGIVQQQSNLLKAIEAQQHMLQLTVWGIKQLQARVLAIERYL
KDQQLLGMWGC-SGKLICTTAVAWNSSWS-NRSVTDIWDNMTWMQWEKEI
DNYTDTIYRLLEESQSQQEQNEKDLLALDSWNSLWNWFSITRWLWYIKVF
IMIVGGLIGLRIIFAVTSIVNRVRQGYSPLSFQTLTPH-PREP-DRLGGI
EEEGGEQDRNRSIRLVNGFLALAWEDLRNLCLFSYHRLRDCILIATRVVE
LLGR-------RSWEALKYLGSLGQYWGLELKKSAISLLDTIAIAVAEGT
DRIIEFIQRFCRGIYNIPRRIRQGFEAALQ
>C.MW.2010.3037_Plasma_Visit_1_amplicon33.KC186232
MRVMGILRSCQQWWIW----GILGFWIM--CNV------MGNLWVTVYYG
VPVWKEAKATLFCASDAKAYEKEMHNVWATHACVPTDPDPQEIVLENVTE
NFNMWKNDMVDQMHEDVISLWDESLKPCVKLTPLCVTLNCDEPTNSTSYY
I---------NSTGYLINSTEMQNCSFNATTELKDKKNKVYALFYKLDIV
PLDN----------------NSGNSSSYRLINCNTSTITQACPKVSFEPI
PIHFCAPAGYAILKCNN-KTFNGTGPCTNVSTVQCTHGIKPVVSTQLLLN
GSLAEGEIIIRSENLTDNVKTIIVHLNKTVMINCMRPGNNTRQSIRI--G
PGKVFYATGGIIGNIRQAHCNISKKD-WNNTLQQVGRKLAEHFP-----N
KTIEFK-PHSGGDIEITTHMFNCGGEFFYCNTSGLFNSTFNKAYQ-----
----PNSTEDDSKNITLQCRIKQIINMWQGVGQAMYAPPIAGNITCRSNI
TGLLLTRDGG---------DNNSTNGTEIFRPGGGDMKDNWRSELYKYKV
VEVMPLGLAPTKAKRRVVEREKRAVG-IGAVFLGFLGAAGSTMGAASVTL
TVQARQLLSGIVQQQSNLLKAIEAQQHMLQLTVWGIKQLQARVLAIERYL
KDQQLLGMWGC-SGKLICTTAVAWNSSWS-NRSATDIWDNMTWMQWEKEI
ENYTDTIYRLLEESQSQQEQNEKDLLALDSWNSLWNWFSITRWLWYIKLF
IMIVGGLIGLRIIFAVISIVNRVRQGYSPLSFQTLTPH-PREP-DRLGGI
EEEGGEQDRNRSIRLVNGFLALAWEDLRNLCLFSYHRLRDCILIATRVVE
LLGR-------RSWEALKYLGSLGQYWGLELKKSAISLLDTIAIAVAEGT
DRIIEFIQRFCRGIYNIPRRIRQGFEAALQ
>C.MW.2010.3037_Plasma_Visit1_amplicon5.KC186233
MRVMGILRSCQQWWIW----GILGFWIM--CNV------MGNLWVTVYYG
VPVWKEAKATLFCASDAKAYEKEMHNVWATHACVPTDPDPQEIVLENVTE
NFNMWKNDMVDQMHEDVISLWDESLKPCVKLTPLCVTLNCDEPTNSTSYY
I---------NSTGYLINSTEMQNCSFNATTELKDKKNKVYALFYKLDIV
PLDN----------------NSGNSSSYRLINCNTSTITQACPKVSFEPI
PIHFCAPAGYAILKCNN-KTFNGTGPCTNVSTVQCTHGIKPVVSTQLLLN
GSLAEGEIIIRSENLTDNVKTIIVHLNKTVMINCMRPGNNTRQSIRI--G
PGKVFYATGGIIGNIRQAHCNISKKD-WNNTLQQVGRKLAEHFP-----N
KTIEFK-PHSGGDIKITTHMFNCGGEFFYCNTSGLFNSTFNKAYQ-----
----PNSTEDDSKNITLQCRIKQIINMWQGVGQAMYAPPIAGNITCRSNI
TGLLLTRDGG---------DNNSTNGTEIFRPGGGDMKDNWRSELYKYKV
VEVMPLGLAPTKAKRRVVEREKRAVG-IGAVFLGFLGAAGSTMGAASVTL
TVQARQLLSGIVQQQSNLLKAIEAQQHMLQLTVWGIKQLQARVLAIERYL
KDQQLLGMWGC-SGKLICTTAVAWNSSWS-NRSATDIWDNMTWMQWEKEI
ENYTDTIYRLLEESQSQQEQNEKDLLALDSWNSLWNWFSITRWLWYIKLF
IMIVGGLIGLRIIFAVISIVNRVRQGYSPLSFQTLTPH-PREP-DRLGGI
EEEGGEQDRNRSIRLVNGFLALAWEDLRNLCLFSYHRLRDCILIATRVVE
LLGR-------RSWEALKYLGSLGQYWGLELKKSAISLLDTIAIAVAEGT
DRIIEFIQRFCRGIYNIPRRIRQGFEAALQ
>C.MW.2010.3037_Plasma_Visit_1_amplicon6.KC186234
MRVMGILRSCQQWWIW----GILGFWIM--CNV------MGNLWVTVYYG
VPVWKEAKATLFCASDAKAYEKEMHNVWATHACVPTDPDPQEIVLENVTE
NFNMWKNDMVDQMHEDVISLWDESLKPCVKLTPLCVTLNCDEPTNSTSYY
I---------NSTGYLINSTEMQNCSFNATTELKDKKNKVYALFYKLDIV
PLDN----------------NSGNSSSYRLINCNTSTITQACPKVSFEPI
PIHFCAPAGYAILKCNN-KTFNGTGPCTNVSTVQCTHGIKPVVSTQLLLN
GSLAEGEIIIRSENLTDNVKTIIVHLNKTIMINCMRPGNNTRQSIRI--G
PGKVFYATGGIIGNIRQAHCNISKKD-WNNTLQQVGRKLAEHFP-----N
KTIEFK-PHSGGDIEITTHMFNCGGEFFYCNTSGLFNSTFNKAYQ-----
----PNSTEDDSKNITLQCRIKQIINMWQGVGQAMYAPPIAGNITCRSNI
TGLLLTRDGG---------DNNSTNGTEIFRPGGGDMKDNWRSELYKYKV
VEVMPLGLAPTKAKRRVVEREKRAVG-IGAVFLGFLGAAGSTMGAASVTL
TVQARQLLSGIVQQQSNLLKAIEAQQHMLQLTVWGIKQLQARVLAIERYL
KDQQLLGMWGC-SGKLICTTAVAWNSSWS-NRSATDIWDNMTWMQWEKEI
ENYTDTIYRLLEESQSQQEQNEKDLLALDSWNSLWNWFSITRWLWYIKLF
IMIVGGLIGLRIIFAVISIVNRVRQGYSPLSFQTLTPH-PREP-DRLGGI
EEEGGEQDRNRSIRLVNGFLALAWEDLRNLCLFSYHRLRDCILIATRVVE
LLGR-------RSWEALKYLGSLGQYWGLELKKSAISLLDTIAIAVAEGT
DRIIEFIQRFCRGIYNIPRRIRQGFEAALQ
>C.MW.2010.3037_Plasma_Visit_1_amplicon7.KC186235
MRVMGILRSCQQWWIW----GILGFWIM--CNV------MGNLWVTVYYG
VPVWKEAKATLFCASDAKAYEKEMHNVWATHACVPTDPDPQEIVLENVTE
NFNMWKNDMVDQMHEDVISLWDESLKPCVKLTPLCVTLNCDEPTNYTSYY
I---------NSTGYLINSTEMQNCSFNATTELKDKRNKVSALFYKLDIV
PLDN----------------NSGNSSSYRLINCNTSTITQACPKVSFEPI
PIHFCAPAGYAILKCNN-KTFNGTGPCTNVSTVQCTHGIKPVVSTQLLLN
GSLAEGEIIIRSENLTDNVKTIIVHLNKTVMINCTRPGNNTRQSIRI--G
PGQVFYATGGIIGNIRQAHCNISEKD-WNNTLQQVGRKLAEHFP-----N
KTIEFK-PHSGGDIEITTHMFNCGGEFFYCNTSGLFNSAYQPNS------
-------TEDDSKNITLQCRIKQIINMWQGVGQAMYAPPIAGNITCRSNI
TGLLLTRDGG---------GNNSTNGTEIFRPGGGDMKDNWRSELYKYKV
VEVMPLGLAPTKAKRRVVEREKRAVG-IGAVFLGFLGAAGSTMGAASVTL
TVQARQLLSGIVQQQSNLLKAIEAQQHMLQLTVWGIKQLQARVLAIERYL
KDQQLLGMWGC-SGKLICTTAVAWNSSWS-NRSVTDIWDNMTWMQWEKEI
NNYTDTIYRLLEESQSQQEQNEKDLLALDSWNSLWNWFSITRWLWYIKLF
IMIVGGLIGLRIIFAVISIVNRVRQGYSPLSFQTLTPH-PREP-DRLGGI
EEEGGEQDRNRSIRLVNGFLALAWEDLRNLCLFSYHRLRDCILIATRVVE
LLGR-------RSWEALKYLGSLGQYWGLELKKSAISLLDTIAIAVAEGT
DRIIEFIQRFCRGIYNIPRRIRQGFEAALQ
>C.MW.2010.3037_Plasma_Visit_1_amplicon9.KC186236
MRVMGILRSCQQWWIW----GILGFWIM--CNV------MGNLWVTVYYG
VPVWKEAKATLFCASDAKAYEKEMHNVWATHACVPTDPDPQEIVLENVTE
NFNMWKNDMVDQMHEDVISLWDESLKPCVKLTPLCVTLNCDEPTNSTSYY
I---------NSTGYLINSTEMQNCSFNATTELKDKKNKVYALFYKLDIV
PLDN----------------NSGNSSSYRLINCNTSTITQACPKVSFEPI
PIHFCAPAGYAILKCNN-KTFNGTGPCTNVSTVQCTHGIKPVVSTQLLLN
GSLAEGEIIIRSENLTDNVKTIIVHLNKTVMINCMRPGNNTRQSIRI--G
PGKVFYATGGIIGNIRQAHCNISKKD-WNNTLQQVGRKLAEHFP-----N
KTIEFK-PHSGGDIEITTHMFNCGGEFFYCNTSGLFNSTFNKAYQ-----
----PNSTEDDSKNITLQCRIKQIINMWQGVGQAMYAPPIAGNITCRSNI
TGLLLTRDGG---------DNNSTNGTEIFRPGGGDMKDNWRSELYKYKV
VEVMPLGLAPTKAKRRVVEREKRAVG-IGAVFLGFLGAAGSTMGAASVTL
TVQARQLLSGIVQQQSNLLKAIEAQQHMLQLTVWGIKQLQARVLAIERYL
KDQQLLGMWGC-SGKLICTTAVAWNSSWS-NRSVTDIWDNMTWMQWEKEI
NNYTDTIYRLLEESQSQQEQNEKDLLALDSWNSLWNWFSITRWLWYIKLF
IMIVGGLIGLRIIFAVISIVNRVRQGYSPLSFQTLTPH-PREP-DRLGGI
EEEGGEQDRNRSIRLVNGFLALAWEDLRNLCLFSYHRLRDCILIATRVVE
LLGR-------RSWEALKYLGSLGQYWGLELKKSAISLLDTIAIAVAEGT
DRIIEFIQRFCRGIYNIPRRIRQGFEAALQ
>C.MW.2009.4015_Plasma_Visit1_amplicon2.KC186261
MRVMGILRNCQQWWIW----GILGFWMLMICNG--------NLWVTVYYG
VPVWKEAKTTLFCASDAKAYEKEVHNVWATHACVPTDPDPQEIHLTNVTE
NFNMWRNDMVDQMHEDVISLWDQSLKPCVKLTPLCVTLNCEDVNATV---
--------------DNSTYGEVKNCSFNVTAELRDKKTNQSALFYSIDIV
PLDN-------------------NSSKYRLISCNTSVITQACPKVSFDPI
PIHYCAPAGYAILRCNN-KTFNGTGPCNNVSTVQCTHGIKPVVSTQLLLN
GSLAEEDIIISSENITDNVKTIIVRLKKPVEIECTRPNNNTRKSIRI--G
PGQTFYATGEIIGDIRKASCNISDN--WNETLQEIKAKLEEHFK-----G
KNITFK-QHSGGDLEVTTHSFNCGGEFFYCNTSGLFRDTNRSN-------
---------------ILQCRIKQIINMWQGVGRAMYAPPIEGIIKCKSNI
TGILLTRDGG------------ADNTTETFRPAGGDMRDNWRSELYKYKV
VEIKPLGIAPTESKRRVVEREKRAVGVVGAMFLGFLGAAGSTMGAAAVTL
TAQARQLLSGIVQQQSNLLRAIEAQQHMLQLTVWGIKQLQARVLAIERYL
KDQQLLGIWGC-SGKLICTTAVPWNSSWS-NRNKDDIWGNMTWMQWDREI
SNYSDTIYRMLEESQNQQEKNEKDLLALGKWDSLWNWFSITHWLWYIKIF
IMIVGGLIGLRIIFAVLSIVNRVRQGYSPLSLQTLIPN-PRGP-DRPGGI
EEEGGEQDRDRSIRLVSGFLALAWDDLRSLCLFSYHRLRDLALVIARAVE
LLGRSSLKGIQKGWETLKQLRSLVQCWGLELKRSAISLLDVTAIAVAEGT
DRIIELVQRICRAICNIPTRIRQGFEAALQ
>C.MW.2009.4015_Plasma_Visit1_amplicon20.KC186262
MRVMGILRNCQQWWIW----GILGFWMLMICNG--------NLWVTVYYG
VPVWKEAKTTLFCASDAKAYEKEVHNVWATHACVPTDPDPQEIHLTNVTE
NFNMWRNNMVDQMHEDVISLWDQSLKPCVKLTPLCVTLNCEDVNATA---
--------------DNSTYGEVKNCSFNVTTELRDKKTNQSALFYSIDIV
PLKN-------------------NSSEYRLISCNTSVITQACPKVSFDPI
PIHYCAPAGYAILRCNN-KTFNGTGPCNNVSTVQCTHGIKPVVSTQLLLN
GSLAEEDIIISSENITDNVKTIIVRLKEPVEIECTRPNNNTRKSIRI--G
PGQTFYATGGIIGDIRKASCNITGN--WNNTLQKIKKKLEEHFK-----G
KNITFK-QHSGGDLEVTTHSFNCGGEFFYCNTSGLFRDT-----------
-----------NISTTLPCRIKQIINMWQGVGRAMYAPPIAGIIKCKSKI
TGILLTRDGG------------ADNTTETFRPAGGDMRDNWRSELYKYKV
VEIKPLGIAPTESKRRVVEREKRAVGVVGAMFLGFLGAAGSTMGAAAVTL
TAQARQLLSGIVQQQSNLLRAIEAQQHMLQLTVWGIKQLQARVLAIERYL
KDQQLLGIWGC-SGKLICTTAVPWNSSWS-NRTKDYIWGNMTWMQWDREI
SNYSDTVYRMLEESQNQQEKNEKDLLALGKWDSLWNWFSITNWLWYIKIF
IMIVGGLIGLRIIFAVLSIVNRVRQGYSPLSLQTLIPN-QRGP-DRLGGI
EEEGGEQDRDRSIRLVSGFLALAWDDLRSLCLFSYHRLRDLALVIARAVE
LLGRSSLKGIQKGWETLKQLRSLVQCWGLELKKSAISLLDVTAIAVAEGT
DRIIELVQRICRAICNIPTRIRQGFEAALQ
>C.MW.2009.4015_Plasma_Visit1_amplicon21.KC186263
MRVMGILRNCQQWWIW----GILGFWMLMICNG--------NLWVTVYYG
VPVWKEAKTTLFCASDAKAYEKEVHNVWATHACVPTDPDPQEIHLTNVTE
NFNMWRNDMVDQMHEDVISLWDQSLKPCVKLTPLCVTLNCEDVNATA---
--------------DNSTYGEVKNCSFNVTTELRDKKTNQSALFYSIDIV
PLKN-------------------NSSEYRLISCNTSVITQACPKVSFDPI
PIHYCAPAGYAILRCNN-KTFNGTGPCNNVSTVQCTHGIKPVVSTQLLLN
GSLAEEDIIISSENITDNVKTIIVRLKEPVEIECTRPNNNTRKSIRI--G
PGQTFYATGGIIGDIRKASCNITGN--WNNTLQKIKKKLEEHFK-----G
KNITFK-QHSGGDLEVTTHSFNCGGEFFYCNTSGLFRDT-----------
-----------NISTTLPCRIKQIINMWQGVGRAMYAPPIAGIIKCKSKI
TGILLTRDGG------------ADNTTETFRPAGGDMRDNWRSELYKYKV
VEIKPLGIAPTESKRRVVEREKRAVGVVGAMFLGFLGAAGSTMGAAAVTL
TAQARQLLSGIVQQQSNLLRAIEAQQHMLQLTVWGIKQLQARVLAIERYL
KDQQLLGIWGC-SGKLICTTAVPWNSSWS-SRTKDDIWGNMTWMQWDREI
SNYSDTIYRMLEESQNQQEKNEKDLLALGKWDSLWNWFNITNWLWYIKIF
IMIVGGLIGLRIIFAVLSIVNRVRQGYSPLSLQTLIPN-PRGP-DRLGGI
EEEGGEQDRDRSIRLVSGFLALAWDDLRSLCLFSYHRLRDLALVIARAVE
LLGRSSLKGIQKGWETLKQLKSLIQYWGLELKKSAISLLDVTAIAVAEGT
DRIIELVQRICRAICNIPTRIRQGFEAALQ
>C.MW.2009.4015_Plasma_Visit1_amplicon23.KC186264
MRVMGILRNCQQWWIW----GILGFWMLMIGNG--------NLWVTVYYG
VPVWKEAKTTLFCASDAKAYEREVHNVWATHACVPTDPDPQEIHLTNVTE
NFNMWKNDMVDQMHEDVISLWDQSLKPCVKLTPLCVTLDCVEAKNATA--
--------------DNSTIGEVKNCSFNVTTELRDKKTKQSALFYSIDII
PLEN-------------------NSSEYRLRSCNTSVITQACPKVSFDPI
PIHYCAPAGYAILRCNN-KTFNGTGPCNNVSTVQCTHGIKPVVSTQLLLN
GSLAEEGIIISSENITDNVKTIIVRLKKPVEIECIRPNNNTRKSIRI--G
PGQTFYATGEIIGDIRRASCNISDN--WNETLQEIKAKLREHFK-----G
KNITFK-QHSGGDLEVTTHSFNCGGEFFYCNTSGLFRDT-----------
-----------NISTTLQCRIKQIINMWQGVGRAMYAPPIAGIIKCKSNI
TGILLTRDGG------------ADNTTETFRPAGGDMRDNWRSELYKYKV
VEIKPLGIAPTESKRRVVEREKRAVGVVGAMFLGFLGAAGSTMGAAAVTL
TAQARQLLSGIVQQQSNLLRAIEAQQHMLQLTVWGIKQLQARVLAIERYL
KDQQLLGIWGC-SGKLICTTAVPWNSSWS-NRTKDYIWDNMTWMQWDREI
SNYSDTIYRMLEESQNQQEKNEKDLLALGKWDSLWNWFSITHWLWYIKIF
IMIVGGLIGLRIIFAVLSIVNRVRQGYSPLSLQTLIPN-PRGP-DRPGGI
EEGGGEQDRDRSIRLVSGFLALAWDDLRSLCLFSYHRLRDLALVIARAVE
LLGRSILKGIQKGWETLKQLRGLVQYWGLELKKSAISLLDVTAIAVAEGT
DRIIELVQRICRAICNIPTRIRQGFEAALQ
>C.MW.2009.4015_Plasma_Visit1_amplicon3.KC186265
MRVMGILRNCQQWWIW----GILGFWMLMICNG--------NLWVTVYYG
VPVWKEAKTTLFCASDAKAYEKEVHNVWATHACVPTDPDPQEIHLTNVTE
NFNMWKNDMVDQMHEDVISLWDQSLKPCVKLTPLCVTLDCVEAKNATA--
--------------DNSTIGEVKNCSFNVTTELRDKKTKQSALFYSIDII
PLEN-------------------NSSEYRLRSCNTSVITQACPKVSFDPI
PIHYCAPAGYAILRCNN-KTFNGTGPCNNVSTVQCTHGIKPVVSTQLLLN
GSLAEEGIIISSENITDNVKTIIVRLKKPVEIECTRPNNNTRKSIRI--G
PGQTFYATGEIIGDIRRASCNISDN--WNETLQEIKAKLREHFK-----G
KNITFK-QHSGGDLEVTTHSFNCGGEFFYCNTSGLFRDT-----------
-----------NISTTLQCRIKQIINMWQGVGRAMYAPPIAGIIKCKSNI
TGILLTRDGG------------ADNTTETFRPAGGDMRDNWRSELYKYKV
VEIKPLGIAPTESKRRVVEREKRAVGAVGAMFLGFLGAAGSTMGAAAVTL
TAQARQLLSGIVQQQSNLLRAIEAQQHMLQLTVWGIKQLQARVLAIERYL
KDQQLLGIWGC-SGKLICTTAVPWNSSWS-NRTKDDIWGNMTWMQWDREI
SNYSDTIYRMLEESQNQQEKNEKDLLALGKWDSLWNWFSITHWLWYIKIF
IMIVGGLIGLRIIFAVLSIVNRVRQGYSPLSLQTLIPN-PRGP-DRPGGI
EEGGGEQDRDRSIRLVSGFLALAWDDLRSLCLFSYHRLRDLALVIARAVE
LLGRSILKGIQKGWETLKQLRGLVQYWGLELKKSAISLLDVTAIAVAEGT
DRIIELVQRICRAICNIPTRIRQGFEAALQ
>C.MW.2009.4015_Plasma_Visit1_amplicon5.KC186266
MRVMGILRNCQQWWIW----GILGFWMLMICNG--------NLWVTVYYG
VPVWKEAKTTLFCASDAKAYEKEVHNVWATHACVPTDPDPQEIHLTNVTE
NFNMWKNDMVDQMHEDVISLWDQSLKPCVKLTPLCVTLDCVEAKNATA--
--------------DNSTIGEVKNCSFNVTTELRDKKTKQSALFYSIDII
PLEN-------------------NSSEYRLRSCNTSVITQACPKVSFDPI
PIHYCAPAGYAILRCNN-KTFNGTGPCNNVSTVQCTHGIKPVVSTQLLLN
GSLAEEGIIISSENITDNVKTIIVRLKKPVEIECIRPNNNTRKSIRI--G
PGQTFYATGEIIGDIRRASCNISDN--WNETLQEIKAKLREHFK-----G
KNITFK-QHSGGDLEVTTHSFNCGGEFFYCNTSGLFRDT-----------
-----------NISTTLQCRIKQFINMWQGVGRAMYAPPIAGIIKCKSNI
TGILLTRDGG------------ADNTTETFRPAGGDMRDNWRSELYKYKV
VEIKPLGIAPTESKRRVVEREKRAVGVVGAMFLGFLGAAGSTMGAAAVTL
TAQARQLLSGIVQQQSNLLRAIEAQQHMLQLTVWGIKQLQARVLAIERYL
KDQQLLGIWGC-SGKLICTTAVPWNSSWS-NRTKDYIWDNMTWMQWDREI
SNYSDTIYRMLEESQNQQEKNEKDLLALGKWDSLWNWFSITHWLWYIKIF
IMIVGGLIGLRIIFAVLSIVNRVRQGYSPLSLQTLIPN-PRGP-DRPGGI
EEGGGEQDRDRSIRLVSGFLALAWDDLRSLCLFSYHRLRDLALVIARAVE
LLGRSILKGIQKGWETLKQLRGLVQYWGLELKKSAISLLDVTAIAVAEGT
DRIIELVQRICRAICNIPTRIRQGFEAALQ
>C.MW.2009.4015_Plasma_Visit1_amplicon6.KC186267
MRVMGILRNCQQWWIW----GILGFWMLMICNG--------NMWVTVYYG
VPVWKEAKTTLFCASDAKAYEKEVHNVWATHACVPTDPDPQEIHLTNVTE
NFNMWKNDMVDQMHEDVISLWDQSLKPCVKLTPLCVTLDCVEAKNATA--
--------------DNSTIGEVKNCSFNVTTELRDKKTKQSALFYSIDII
PLEN-------------------NSSEYRLRSCNTSVITQACPKVSFDPI
PIHYCAPAGYAILRCNN-KTFNGTGPCNNVSTVQCTHGIKPVVSTQLLLN
GSLAEEGIIISSENITDNVKTIIVRLKKPVEIECTRPNNNTRKSIRI--G
PGQTFYATGEIIGDIRRASCNISDN--WNETLQEIKAKLREHFK-----G
KNITFK-QHSGGDLEVTTHSFNCGGEFFYCNTSGLFRDT-----------
-----------NISTTLQCRIKQIINMWQGVGRAMYAPPIAGIIKCKSNI
TGILLTRDGG------------ADNTTETFRPAGGDMRDNWRSELYKYKV
VEIKPLGIAPTESKRRVVEREKRAVGAVGAMFLGFLGAAGSTMGAAAVTL
TAQARQLLSGIVQQQSNLLRAIEAQQHMLQLTVWGIKQLQARVLAIERYL
KDQQLLGIWGC-SGKLICTTAVPWNSSWS-NRTKDDIWGNMTWMQWDREI
SNYSDTIYRMLEESQNQQEKNEKDLLALGKWDSLWNWFSITHWLWYIKIF
IMIVGGLIGLRIIFAVLSIVNRVRQGYSPLSLQTLIPN-SRGP-DRPGGI
EEGGGEQDRDRSIRLVSGFLALAWDDLRSLCLFSYHRLRDLALVIARAVE
LLGRSILKGIQKGWETLKLLRGLVQYWGLELKKSAISLLDVTAIAVAEGT
DRIIELVQRICRAICNIPTRIRQGFEAALQ
>C.MW.2009.4015_Plasma_Visit1_amplicon7.KC186268
MRVMGILRNCQQWWIW----GILGFWMLMICNG--------NLWVTVYYG
VPVWKEAKTTLFCASDAKAYEREVHNVWATHACVPTDPDPQEIHLTNVTE
NFNMWKNDMVDQMHEDVISLWDQSLKPCVKLTPLCVTLDCVEAKNATA--
--------------DNSTIGEVKNCSFNVTTELRDKKTKQSALFYSIDII
PLEN-------------------NSSEYRLRSCNTSVITQACPKVSFDPI
PIHYCAPAGYAILRCNN-KTFNGTGPCNNVSTVQCTHGIKPVVSTQLLLN
GSLAEEGIIISSENITDNVKTIIVRLKKPVEIECTRPNNNTRKSIRI--G
PGQTFYATGEIIGDIRRASCNISDN--WNETLQEIKAKLREHFK-----G
KNITFK-QHSGGDLEVTTHSFNCGGEFFYCNTSGLFRDT-----------
-----------NISTTLPCRIKQIINMWQGVGRAMYAPPIAGIIKCKSKI
TGILLTRDGG------------ADNTTETFRPAGGDMRDNWRSELYKYKV
VEIKPLGIAPTESKRRVVEREKRAVGVVGAMFLGFLGAAGSTMGAAAVTL
TAQARQLLSGIVQQQSNLLRAIEAQQHMMQLTVWGIKQLQARVLAIERYL
KDQQLLGIWGC-SGKLICTTAVPWNSSWS-NRNKDDIWGNMTWMQWDREI
SNYSDTIYRMLEESQNQQEKNEKDLLALGKWDSLWNWFNITHWLWYIKIF
IMIVGGLIGLRIIFAVLSIVNRVRQGYSPLSLQTLIPN-PRGP-DRLGGI
EEEGGEQDRDRSIRLVSGFLALAWDDLRSLCLFSYHRLRDLALVIARAVE
LLGRSILKGIQKGWETLKLLRGLVQYWGLELKKSAISLLDVTAIAVAEGT
DRIIELVQRICRAICNIPTRIRQGFEAALQ
>C.MW.2009.4015_Plasma_Visit1_amplicon8.KC186269
MRVMGILRNCQQWWIW----GILGFWMLMICNG--------NLWVTVYYG
VPVWKEAKTTLFCASDAKAYEREVHNVWATHACVPTDPDPQEIHLTNVTE
NFNMWRNDMVDQMHEDVISLWDQSLKPCVKLTPLCVTLNCEDVNATA---
--------------DNSTYGEVKNCSFNVTTELRDKKTNQSALFYSIDIV
PLKN-------------------NSSEYRLISCNTSVITQACPKVSFDPI
PIHYCAPAGYAILRCNN-KTFNGTGPCNNVSTVQCTHGIKPVVSTQLLLN
GSLAEEDIIISSENITDNVKTIIVRLKEPVEIECTRPNNNTRKSIRI--G
PGQTFYATGGIIGDIRQAFCNISDN--WNETLQSIKKKLEEHFK-----G
KNITFK-QHSGGDLEVTTHSFNCGGEFFYCNTSGLFRDT-----------
-----------NTSTMLPCRIKQIINMWQGVGRAMYAPPIAGIIKCKSKI
TGILLTRDGG------------ADNTTETFRPAGGDMRDNWRRELYKYKV
VEIKPLGIAPTESKRRVVEREKRAVGVVGAMFLGFLGAAGSTMGAAAVTL
TAQARQLLSGIVQQQSNLLRAIEAQQHMLQLTVWGIKQLQARVLAIERYL
KDQQLLGIWGC-SGKLICTTAVPWNSSWS-NRTKDDIWSNMTWMQWDREI
SNYSDTIYRMLEESQNQQEKNEKDLLALGKWDSLWNWFSITNWLWYIKIF
IMIVGGLIGLRIIFAVLSIVNRVRQGYSPLSLQTLIPN-QRGP-DRLGGI
EEEGGEQDRDRSIRLVSGFLALAWDDLRSLCLFSYHRLRDLALVIARAVE
LLGRSSLKGIQKGWETLKQLRSLVQCWGLELKKSAISLLDVTAIAVAEGT
DRIIELVQRICRAICNIPTRIRQGFEAALQ
>C.MW.2009.4015_Plasma_Visit1_amplicon9.KC186270
MRVMGILRNCQQWWIW----GILGFWMLMICNG--------NLWVTVYYG
VPVWKEAKTTLFCASDAKAYEREVHNVWATHACVPTDPDPQEIHLTNVTE
NFNMWKNGMVDQMHEDVISLWDQSLKPCVKLTPLCVTLNCEDVNATA---
--------------DNSTYGEVKNCSFNVTTELRDKKTNQSALFYSIDIV
PLEN-------------------NSSEYRLRSCNTSVITQACPKVSFDPI
PIHYCAPAGYAILRCNN-KTFNGTGPCNNVSTVQCTHGIKPVVSTQLLLN
GSLAEEDIIISSENITDNVKTIIVRLKKPVEIECTRPNNNTRKSIRI--G
PGQTFYATGEIIGDIRRASYNITGN--WNETLQGIKKKLEEHFK-----G
KNITFK-QHSGGDLEVTTHSFNCGGEFFYCNTSGLFRDT-----------
-----------NISTTLPCRIKQIINMWQGVGRAMYAPPIAGIIKCKSKI
TGILLTRDGG------------ADNTTETFRPAGGDMRDNWRSELYKYKV
VEIKPLGIAPTESKRRVVEREKRAVGVVGAMFLGFLGAAGSTMGAAAVTL
TAQARQLLSGIVQQQSNLLRAIEAQQHMLQLTVWGIKQLQARVLAIERYL
KDQQLLGIWGC-SGKLICTTAVPWNSSWS-NRTKDDIWSNMTWMQWDREI
SNYSDTIYRMLEESQNQQEKNEKDLLALGKWDSLWNWFSITHWLWYIKIF
IMIVGGLIGLRIIFAVLSIVNRVRQGYSPLSLQTLIPN-PRGP-DRLGGI
EEEGGEQDRDRSIRLVSGFLALAWDDLRSLCLFSYHRLRDLTLVIARAVE
LLGRSSLKGIQKGWETLKQLRGLVQYWGLELKKSAISLLDVTAIAVAEGT
DRIIELVQRICRAICNIPTRIRQGFEAALQ
>C.MW.2009.4017_Plasma_Visit1_amplicon2.KC186298
MRVREILRNCQQWWIW----VILGFWMVMNCNV------GGNLWVTVYYG
VPVWKEAKTTLFCASDAKAYDREVHNVWATHACVPTDPDPQEILLENVTE
NFNMWKNDMVDQMQEDIISLWDQSLKPCVKLTPLCVTLKCANVTKNVTN-
---------------NIMGEEIKNCSFNMTTELRDKKQEVYALFYRLDVV
PIKD-----------------NDNSSEYRLISCNTSTITQACPKVSFDPI
PIHYCAPAGYAILKCNN-ATFNGTGPCSNVSTVQCTHGIKPVVSTQLLLN
GSLAEKDIIIRSENITDNVKTIIVHLNKSVEIVCTRPNNNTRKGVRI--G
PGQTFYATGDIIGDIRQAHCNISKEK-WNQTLHMVGEKLGKYFP-----N
RTLIFA-PHSGGDLEITTHSFNCRGEFFYCNTSGLFNSTYMSGDTPMNDT
----DNNSADSNNTITLQCRIKQIINMWQKVGRAMYASPIEGNITCISNI
TGLLLTRDGG----------KNNQSETETFRPGGGDMRDNWRSELYKYKV
VEIKPLGIAPTEAKRRVVGREKRAITGIGAVFLGFLGAAGSTMGAASITL
TVQARQLLSGIVQQQSNLLRAIEAQQHMLQLTVWGIKQLQTRVLAIERYL
RDQQLLGIWGC-SGKLICPTAVPWNVSWS-SRSEKDIWGNMTWMEWDKEI
SNYTDTIYRLLEESQNQQEKNEKDLLALDSWKNLWNWFDITNWLWYIKIF
IMIVGGLIGLRIIFAVLSIVNRVRQGYSPLSFQTLTPN-PGGP-DRPGRI
EEGGGEQDKSRSVRLVSGFLALAWDDLRSLCLFSYRQLRDFILIVARAVE
LLGRSSLKGLQRGWEILKYLGSLVQYWGLELKKSAISLLDTIAIAVAEGT
DRIIELIQRICRGIRNIPTRIRQGLEAALQ
>C.MW.2009.4017_Plasma_Visit1_amplicon20.KC186299
MRVREILRNCQQWWIW----VILGFWMVMNCNV------GGNLWVTVYYG
VPVWKEAKTTLFCASDAKAYETEVHNVWATHACVPTDPDPQEILLENVTE
NFNMWKNDMVDQMQEDIISLWDQSLKPCVKLTPLCVTLKCANVTKNVTN-
---------------NIMGEEIKNCSFNMTTELRDKKQEVYALFYRLDVV
PIKD-----------------NDNSSEYRLISCNTSTITQACPKVSFDPI
PIHYCAPAGYAILKCNN-ATFNGTGPCSNVSTVQCTHGIKPVVSTQLLLN
GSLAEKDIIIRSENITDNVKTIIVQLNKSVEIVCTRPNNNTRKSVRI--G
PGQTFYATGDIIGDIRQAHCNISKAK-WNQTLHMVGEKLGKYFP-----N
RTLIFA-PHSGGDLEITTHSFNCRGEFFYCNTSGLFNSTYMSGDTPMNDT
----DNNSADSNNTITLQCRIKQIINMWQKVGRAMYASPIEGNITCISNI
TGLLLTRDGG----------KNNQSENETFRPGGGDMRDNWRSELYKYKV
VEIKPLGIAPTGAKRRVVEREKRAITGIGAVFLGFLGAAGSTMGAASITL
TVQARQLLSGIVQQQSNLLRAIEAQQHMLQLTVWGIKQLQTRVLAVERYL
RDQQLLGIWGC-SGKLICTTAVPWNLSWS-NRAEEDIWGNMTWMEWDKEI
SNYTDTIYRLLEESQNQQEKNEKDLLALDSWKNLWNWFDITNWLWYIKIF
IMIVGGLIGLRIIFAVLSIVNRVRQGYSPLSFQTLTPN-PGGP-DRPGRI
EEGGGEQDKSRSVRLVSGFLALAWDDLRSLCLFSYRQLRDFILIVARAVE
LLGRSSLKGLQRGWEILKYLGSLVQYWGLELKKSAISLLDTIAIAVAEGT
DRIIELIQRIYRGICNIPTRIRQGLEAALQ
>C.MW.2009.4017_Plasma_Visit1_amplicon21.KC186300
MRVREILRNCQQWWIW----VILGFWMVMNCNV------GGNLWVTVYYG
VPVWKEAKTTLFCASDAKAYKTEVHNVWATHACVPTDPDPQEILLENVTE
NFNMWKNDMVDQMQEDIISLWDQSLKPCVKLTPLCVTLKCANVTKNVTN-
---------------NIMGEEIKNCSFNMTTELRDKKQEVYALFYRLDVV
PIKD-----------------NDNSSEYRLISCNTSTITQACPKVSFDPI
PIHYCAPAGYAILKCNN-ATFNGTGPCSNVSTVQCTHGIKPVVSTQLLLN
GSLAEKDIIIRSENITDNVKTIIVQLNKSVEIVCTRPNNNTRKSVRI--G
PGQTFYATGDIIGDIRQAHCNISKAK-WNQTLHMVGKKLGKYFP-----N
RTLIFA-PHSGGDLEITTHSFNCRGEFFYCNTSGLFNSTYMSGDTPMNDT
----DNNSADSNNTITLQCRIKQIINMWQKVGRAMYASPIEGNITCISNI
TGLLLTRDGG----------KNNQSENETFRPGGGDMRDNWRSELYKYKV
VEIKPLGIAPTGAKRRVVEREKRAITGIGAVFLGFLGAAGSTMGAASITL
TVQARQLLSGIVQQQSNLLRAIEAQQHMLQLTVWGIKQLQTRVLAIERYL
RDQQLLGIWGC-SGKLICTTTVPWNLSWS-SRSEEDIWGNMTWMEWDKEI
SNYTDTIYKLLEESQNQQEKNEKDLLALDSWKNLWNWFDITNWLWYIKIF
IMIVGGLIGLRIIFAVLSIVNRVRQGYSPLSFQTLTPN-PGGP-DRPGRI
EEEGGEQDKSRSVRLVSGFLALAWDDLRSLCLFSYRQLRDFILIVARAVE
LLGRSSLKGLQRGWEILKYLGSLVQYWGLELKKSAISLLDTIAIAVAEGT
DRIIELIQRICRGICNIPTRIRQGLEAALQ
>C.MW.2009.4017_Plasma_Visit1_amplicon23.KC186301
MRVREILRNCQQWWIW----VILGFWMVMNCNV------VGNLWVTVYYG
VPVWKEAKTTLFCASDAKAYKTEVHNVWATHACVPTDPDPQEILLENVTE
NFNMWKNDMVDQMQEDIINLWDQSLKPCVKLTPLCVTLKCANVTKNVTN-
---------------NIMGEEIKNCSFNMTTELRDKKQEVYALFYRLDVV
PIKN-----------------NDNSSEYRLISCNTSTITQACPKVSFDPI
PIHYCAPAGYAILKCNN-ATFNGTGPCSNVSTVQCTHGIKPVVSTQLLLN
GSLAEKDIIIRSENITDNVKTIIVHLNESVPIVCTRPNNNTRKSVRI--G
PGQMFYATGDIIGDIRQAHCNISKAK-WNQTLHKVGEKLGKYFP-----N
KKLIFA-PHSGGDLEITTHSFNCRGEFFYCNTSGLFNSTYMSSD------
------TPMNDNNTITLQCRIKQIINMWQKVGRAMYASPIEGNITCESNI
TGLLLTRDGG------------KNNTNETFRPGGGDMRDNWRSELYKYKV
VEIKPLGIAPTGAKRRVVEREKRAITGIGAVFLGFLGAAGSTMGAASITL
TVQARQLLSGIVQQQSNLLRAIEAQQHMLQLTVWGIKQLQTRVLAIERYL
RDQQLLGIWGC-SGKLICTTTVPWNLSWS-SRSEEDIWGNMTWMEWDKEI
SNYTDTIYRLLEESQNQQEKNEKDLLALDSWKNLWSWFDISNWLWYIKIF
IMIVGGLIGLRIIFAVLSIVNRVRQGYSPLSFQTLTPN-PGGP-DRPGRI
EEEGGEQDKSRSVRLVSGFLALAWDDLRSLCLFSYRQLRDFILIVARAVE
LLGRSSLKGLQRGWEILKYLGSLVQYWGLELKKSAIRLLDTIAIAVAEGT
DRIIELIQRICRGIRNIPTRIRQGLEAALQ
>C.MW.2009.4017_Plasma_Visit1_amplicon24.KC186302
MRVREILRNCQQWWIW----VILGFWMVMNCNG------VGNLWVTVYYG
VPVWKEAKTTLFCASDAKAYKTEVHNVWATHACVPTDPDPQEILLENVTE
NFNMWKNDMVDQMQEDIISLWDQSLKPCVKLTPLCVTLNCTNVTKENVT-
--------------NNIMGEEIKNCSFNMTTELRDKKQEVYALFYRLDVV
PIKN-----------------NDNSSEYRLISCNTSTITQACPKVSFDPI
PIHYCAPAGYAILKCNN-ATFNGTGPCSNVSTVQCTHGIKPVVSTQLLLN
GSLAEKDIIIRSENITDNVKTIIVHLNESVPIVCTRPNNNTRKSVRI--G
PGQTFYATGDIIGDIRQAHCNISRAK-WNQTLHKVGEKLGKYFP-----N
KKLIFA-PHSGGDLEITTHSFNCRGEFFYCNTSGLFNSTYMFGDTPMNDT
----DNNSADSNSTITLQCRIKQIINMWQKVGRAMYASPIEGNITCESNI
TGLLLTRDGG----------KNNQTENETFRPGGGDMRDNWRSELYKYKV
VEIKPLGIAPTEAKRRVVEREKRAITGIGAVFLGFLGAAGSTMGAASITL
TVQARQLLSGIVQQQSNLLRAIEAQQHMLQLTVWGIKQLQTRVLAIERYL
RDQQLLGIWGC-SGKLICTTAVPWNLSWS-SRSEEDIWGNMTWMEWDKEI
SNYTDTIYRLLEESQNQQEKNEKDLLALDSWKNLWNWFDITNWLWYIKIF
IMIVGGLIGLRIIFAVLSIVNRVRQGYSPLSFQTLTPN-PGGP-DRPGRI
EEEGGEQDKSRSVRLVSGFLALAWDDLRSLCLFSYRQLRDFILIVARAVE
LLGRSSLKGLQRGWEILKYLGSLVQYWGLELKKSAISLLDTIAIAVAEGT
DRIIELIQRICRGIRNIPTRIRQGLEAALQ
>C.MW.2009.4017_Plasma_Visit1_amplicon5.KC186303
MRVREILRNCQQWWIW----VILGFWMVMNCNV------GGNLWVTVYYG
VPVWREAKTTLFCASDAKAYKREVHNVWATHACVPTDPDPQEILLENVTE
NFNMWKNDMVDQMQEDIINLWDQSLKPCVKLTPLCVTLKCANITNIT---
--------------NTIMGEEIKNCSFNMTTELRDKKQEVYALFYRLDVV
PIKD-----------------NDNSSEYRLISCNTSTITQACPKVSFDPI
PIHYCAPAGYAILKCNN-ATFNGTGPCSNVSTVQCTHGIKPVVSTQLLLN
GSLAEKDIIIRSENITDNVKTIIVHLNKSVEIVCTRPNNNTRKSVRI--G
PGQTFYATGDIIGDIRQAHCNISKEK-WNQTLHMVGEKLGKYFP-----N
RTLIFA-PHSGGDLEITTHSFNCRGEFFYCNTSGLFNSTYMSGDTPMNDT
----DNNSANSNNTITLQCRIKQIINMWQKVGRAMYASPIEGNITCISNI
TGLLLTRDGG----------KNNQSETETFRPGGGDMRDNWRSELYKYKV
VEIKPLGIAPTGAKRRVVEREKRAITGIGAVFLGFLGAAGSTMGAASITL
TVQARQLLSGIVQQQSNLLRAIEAQQHMLQLTVWGIKQLQTRVLAIERYL
RDQQLLGIWGC-SGKLICTTAVPWNHSWS-NRAEEDIWGNMTWMEWDKEI
SNYTDTIYRLLEESQNQQEKNEKDLLALDSWKNLWSWFDISNWLWYIKIF
IMIVGGLIGLRIIFAVLSIVNRVRQGYSPLSFQTLTPN-PGGP-DRPGRI
EEEGGEQDKSRSVRLVSGFLALAWDDLRSLCLFSYRQLRDFILIVARAVE
LLGRSSLKGLQRGWEILKYLGSLVQYWGLELKRSAISLLDTIAIAVAEGT
DRIIELIQRICRGIRNIPTRIRQGLEAALQ
>C.MW.2009.4017_Plasma_Visit1_amplicon6.KC186304
MRVREILRNCQQWWIW----VILGFWMVMNCNV------GGNLWVTVYYG
VPVWKEAKTTLFCASDAKAYDREVHNVWATHACVPTDPDPQEILLENVTE
NFNMWKNDMVDQMQEDIISLWDQSLKPCVKLTPLCVTLKCANVTKNVTN-
---------------NIMGEEIKNCSFNMTTELRDKKQEVYALFYRLDVV
PIKD-----------------NDNSSEYRLISCNTSTITQACPKVSFDPI
PIHYCAPAGYAILKCNN-ATFNGTGPCSNVSTVQCTHGIKPVVSTQLLLN
GSLAEKDIIIRSENITDNVKTIIVHLNKSVEIVCTRPNNNTRKSVRI--G
PGQTFYATGDIIGDIRQAHCNISKEK-WNQTLHMVGEKLGKYFP-----N
RTLIFA-PHSGGDLEITTHSFNCRGEFFYCNTSGLFNSTYMSGDTPMNDT
----DNNSANSNNTITLQCRIKQIINMWQKVGRAMYASPIEGNITCISNI
TGLLLTRDGG----------KNNQSETETFRPGGGDMRDNWRSELYKYKV
VEIKPLGIAPTKAKRRVVEREKRAITGIGAVFLGFLGAAGSTMGAASITL
TVQARQLLSGIVQQQSNLLRAIEAQQHMLQLTVWGIKQLQTRVLAIERYL
RDQQLLGIWGC-SGKLICTTAVPWNHSWS-NRAEEDIWGNMTWMEWDKEI
SNYTDTIYRLLEESQNQQEKNEKDLLALDSWKNLWSWFDISNWLWYIKIF
IMIVGGLIGLRIIFAVLSIVNRVRQGYSPLSFQTLTPN-PGGP-DRPGRI
EEEGGEQDKSRSVRLVSGFLALAWDDLRSLCLFSYRQLRDFILIVARAVE
LLGRSSLKGLQRGWEILKYLGSLVQYWGLELKKSAISLLDTIAIAVAEGT
DRIIELIQRICRGIRNIPTRIRQGLEAALQ
>C.MW.2009.4017_Plasma_Visit1_amplicon7.KC186305
MRVREILRNCQQWWIW----VILGFWMVMNCNV------GGNLWVTVYYG
VPVWKEAKTTLFCASDAKAYDREVHNVWATHACVPTDPDPQEILLENVTE
NFNMWKNDMVDQMQEDIISLWDQSLKPCVKLTPLCVTLKCANVTKNVTN-
---------------NIMGEEIKNCSFNMTTELRDKKQEVHALFYRLDVV
PIKD-----------------NDNSSEYRLISCNTSTITQACPKVSFDPI
PIHYCAPAGYAILKCNN-ATFNGTGPCSNVSTVQCTHGIKPVVSTQLLLN
GSLAEKDIIIRSENITDNVKTIIVHLNKSVEIVCTRPNNNTRKSVRI--G
PGQTFYATGDIIGDIRQAHCNISKAK-WNQTLHMVGEKLGKYFP-----N
RTLIFA-PHSGGDLEITTHSFNCRGEFFYCNTSGLFNSTYMSGDTPMNDT
----DNNSADSNNTITLQCRIKQIINMWQKVGRAMYASPIEGNITCISNI
TGLLLTRDGG----------KNNQSETETFRPGGGDMRDNWRSELYKYKV
VEIKPLGIAPTEAKRRVVGREKRAITGIGAVFLGFLGAAGSTMGAASITL
TVQARQLLSGIVQQQSNLLRAIEAQQHMLQLTVWGIKQLQTRVLAIERYL
RDQQLLGIWGC-SGKLICPTAVPWNVSWS-SRSEKDIWGNMTWMEWDKEI
SNYTDTIYRLLEESQNQQEKNEKDLLALDSWKNLWSWFDISNWLWYIKIF
IMIVGGLIGLRIIFAVLSIVNRVRQGYSPLSFQTLTPN-PGGP-DRPGRI
EEGGGEQDKSRSVRLVSGFLALAWDDLRSLCLFSYRQLRDFILIVARAVE
LLGRSSLKGLQRGWEILKYLGSLVQYWGLELKKSAISLLDTIAIAVAEGT
DRIIELIQRICRGIRNIPTRIRQGLEAALQ
>C.MW.2009.4017_Plasma_Visit1_amplicon8.KC186306
MRVREILRNCQQWWIW----VILGFWMVMNCSV------GGNLWVTVYYG
VPVWKEAKTTLFCASDAKAYEKEVHNVWATHACVPTDPDPQEIPLKNVTE
NFNMWKNDMVDQMQEDIISLWDQSLKPCVKLTPLCVTLKCADANFTKKGN
DTNSTK---RVNVTNNIMGEEIKNCSFNMTTELRDKKQEVYALFYRLDVV
PIKD-----------------NDNSSEYRLISCNTSTITQACPKVSFDPI
PIHYCAPAGYAILKCNN-ATFNGTGPCSNVSTVQCTHGIKPVVSTQLLLN
GSLAEKDIIIRSENITDNVKTIIVHLNESVPIVCTRPNNNTRKSVRI--G
PGQTFYATGDIIGDIRQAHCNISKAK-WNQTLHKVGEKLGKYFP-----N
RTLIFA-PHSGGDLEITTHSFNCRGEFFYCNTSGLFNSTYMSGDTPMNDT
----DSNNTDSNSTITLQCRIKQIINMWQQVGRAMYASPIEGNITCKSNI
TGLLLTRDGG----------KNNQSENETFRPGGGDMRDNWRSELYKYKV
VEIKPLGIAPTKAKRRVVEREKRAITGIGAVFLGFLGAAGSTMGAASITL
TVQARQLLSGIVQQQSNLLRAIEAQQHMLQLTVWGIKQLQTRVLAIERYL
RDQQLLGIWGC-SGKLICTTAVPWNLSWS-SRSEEDIWGNMTWMEWDKEI
SNYTDTIYRLLEESQNQQEKNEKDLLALDSWKNLWNWFDITNWLWYIKIF
IMIVGGLIGLRIIFAVLSIVNRVRQGYSPLSFQILTPN-PGGP-DRPGRI
EEGGGEQDKSRSVRLVSGFLALAWDDLRSLCLFSYRQLRDFILIVARAVE
LLGRSSLKGLQRGWEILKYLGSLVQYWGLELKKSAISLLDTIAIAVAEGT
DRIIELIQRICRGIRNIPTRIRQGLEAALQ
>C.MW.2009.4017_Plasma_Visit1_amplicon9.KC186307
MRVREILRNCQQWWIW----VILGFWMVMNCNV------GGNLWVTVYYG
VPVWREAKTTLFCASDAKAYEEEVHNVWATHACVPTDPDPQEILLENVTE
NFNMWKNDMVDQMQEDIISLWDQSLKPCVKLTPLCVTLKCANVTKNVTN-
---------------NIMGEEIKNCSFNMTTELRDKKQEVYALFYKLDVV
PIKN-----------------SNNSSEYRLISCNTSTITQACPKVSFDPI
PIHYCAPAGYAILKCNN-ATFNGTGPCSNVSTVQCTHGIKPVVSTQLLLN
GSLAEKDIIIRSENITDNVKTIIVHLNESVPIVCTRPNNNTRKSVRI--G
PGQTFYATGDIIGDIRQAHCNISRAK-WNQTLHKVGEKLGKYFP-----N
KKLIFA-PHSGGDLEITTHSFNCRGEFFYCNTSGLFNSTYMSGDIPMNDT
----DNNSADSNNTITLQCRIKQIINMWQKVGRAMYASPIEGNITCESNI
TGLLLTRDGG----------KNNQTENETFRPGGGDMRDNWRSELYKYKV
VEIKPLGIAPTGAKRRVVEREKRAITGIGAVFLGFLGAAGSTMGAASITL
TVQARQLLSGIVQQQSNLLRAIEAQQHMLQLTVWGIKQLQTRVLAIERYL
RDQQLLGIWGC-SGKLICTTAVPWNLSWS-SRSEEDIWGNMTWMEWDKEI
SNYTDTIYRLLEESQNQQEKNEKDLLALDSWKNLWSWFDISNWLWYIKIF
IMIVGGLIGLRIIFAVLSIVNRVRQGYSPLSFQTLTPN-PGGP-DRPGRI
EEEGGEQDKSRSVRLVSGFLALAWDDLRSLCLFSYRQLRDFILIVARAVE
LLGRSSLKGLQRGWEILKYLGSLVQYWGLERKKSAISLLDTIAIAVAEGT
DRIIELIQRIYRGICNIPTRIRQGLEAALQ
>C.MW.2009.4048_Plasma_Visit1_amplicon26.KC186339
MRVRGILRNWQQWWIW----SILGL-----CNV------MGSLWVTVYYG
VPVWREAKTTLFCASDAKAYEREVHNVWATHACVPTDPNPQEMVLENVTE
NFNMWENFMVDQMHEDIISLWDQSLKPCVKLTPLCVTLHCTNVTANATT-
----------VNNTAANAANEMKNCSFNTTTEIRDKQKNEYALFYRLDIV
PLNG-----------------ESNSPEYRLINCNTSTITQACPKVSFDPI
PIHYCAPAGYAILKCNN-KTFNGTGPCHNVSTVQCTHGIKPVVSTQLLLN
GSLAEEGIIIRSKNLTNNVKTIIVHLNESVVIKCTRPNNNTRKSIRI--G
PGQTFYAN-NIIGDIRQAHCNISVTS-WNETLRRVSKKLLEHFP-----N
RTISFK-PPVGGDLEITMHSFNCRGEFFYCNTSKLFNSTYDSNGTYT---
----WWNASEDGQNITLPCKIKQIINMWQGVGRAIYAPPIAGNITCTSNI
TGLLLVRDGG----------KNVTNETEIFRPGGGDMRDNWRSELYKYKV
VEIKPLGVAPTTAKRRVVEREKRAVT-MGALFLGFLGAAGSTMGAASITL
TVQARQLLSGIVQQQSNLLRAIEAQQHMLQLTVWGIKQLQTRVLAIEKYL
QDQQLLGIWGC-SGKLICTTAVPWNNSWS-NKPLNQIWDNMTWMQWDKEV
SNYTETIYRLLEESQNQQEQNEKDLLALDSWNNLWNWFGITKWLWYIKIF
IMIVGGLIGLRIIFSVLSVVNRVRQGYSPLSFQTLTPS-SREP-DRLGRI
EEGGGEQDKSRSIRLVSGFLSLFWDDLRSLCLFSYHRLRDFVLIVTRAVE
LLGHSSLRGLQRGWEALKYVGNLVLYWGLEIKKSAISLLDTIAIAVAEGT
DRIIEAIQRVCRAIINIPTRIRQGLETALL
>C.MW.2009.4048_Plasma_Visit1_amplicon27.KC186340
MRVRGILRNWQQWWIW----SILGL-----CNV------MGSLWVTVYYG
VPVWREAKTTLFCASDAKAYEREVHNVWATHACVPTDPNPQEMVLENVTE
NFNMWKNFMVDQMHEDIISLWDQSLKPCVKLTPLCVTLNCKNATANVN--
------------VGNDTAANEMKNCSFNITTEIRDKRRNEYALFYRLDIV
PLNG-----------------NSSSSEYRLINCNTSTITQACPKVSFDPI
PIHYCAPAGYAILKCNN-KTFNGTGPCHNVSTVQCTHGIRPVVSTQLLLN
GSLAEEEIIIRSKNLTNNVNTIIVHLNESVQITCTRPNNNTRKSIRI--G
PGQTFYAN-NIIGDIRQAHCNINERN-WTNTLRLVSKKLKEHFP-----N
KTIRFKPPPAGGDLEITTHSFNCRGEFFYCDTSKLFNSTYDLNGTD----
----TWRNVSKDENIILQCRIKQIINMWQGVGRAIYAPPIAGNITCTSNI
TGLLLVRDGGI--------NVTNETTDETFRPGGGDMRDNWRSELYKYKV
VEIKPLGVAPTTAKRRVVEREKRAVT-MGALFLGFLGAAGSTMGAASITL
TVQARQLLSGIVQQQSNLLRAIEAQQHMLQLTVWGIKQLQTRVLAIEKYL
QDQQLLGIWGC-SGKLICTTAVPWNNSWS-NKTQKQIWENMTWMQWDKEV
SNYTETIYRLLEESQNQQEKNEKDLLALDSWNNLWNWFGITKWLWYIKIF
IMIVGGLIGLRIIFSVLSIVNRVRQGYSPLSFQTLTPS-SREP-DRLGRI
EEGGGEQDKSRSIRLVSGFLSLFWDDLRSLCLFSYHRLRDFVLIVTRAVE
LLGHSSLRGLQRGWEALKYVGNLVLYWGLEIKKSAVSLLDTIAIAVAEGT
DRIIEAIQRVCRAIINIPTRIRQGFEAALL
>C.MW.2009.4048_Plasma_Visit1_amplicon3a.KC186341
MRVRGILRNWQQWWIW----SILGL-----CNV------MGSLWVTVYYG
VPVWREAKTTLFCASDAKAYEKEVHNVWATHACVPTDPNPQEMVLENVTE
SFNMWENFMVDQMHEDIISLWDQSLKPCVKLTPLCVTLNCKNATASV---
-----------SVGNDTAANEMKNCSFNVTTEIRDKRKNEYALFYRLDIV
PLNG-----------------NSSSSEYRLINCNTSTITQACPKVSFDPI
PIHYCAPAGYAILKCNN-KTFNGTGPCHNVSTVQCTHGIKPVVSTQLLLN
GSLAEEEIIIRSKNLTNNVNTIIVHLNESVEITCTRPNNNTRKSIRI--G
PGQTFYANNDIIGDIRQAHCNINKRN-WTNTLRLVSKKLKEHFP-----N
KTIRFKPPPAGGDLEITTHSFNCRGEFFYCDTSKLFNSTYDLNGTD----
----TWRNVSEGENITLQCRIKQIINMWQGVGRAIYAPPIAGNITCTSNI
TGLLLVRDGG----------INTSATNETFRPGGGDMRDNWRSELYKYKV
VEIKPLGVAPTAAKRRVVEREKRAVT-MGALFLGFLGAAGSTMGAASITL
TVQARQLLSGIVQQQSNLLRAIEAQQHMLQLTVWGIKQLQARVLAIERYL
QDQQLLGIWGC-SGKLICTTAVPWNNSWS-NKTQKQIWENMTWMQWDKEV
SNYTDIIYRLLEESQNQQEKNEKDLLALDSWNNLWNWFGITKWLWYIKIF
IMIVGGLIGLRIIFSVLSVVNRVRQGYSPLSFQTLTPS-SREP-DRLGRI
EEGGGEQDKSRSIRLVSGFLSLFWDDLRSLCLFSYHRLRDFVLIVTRAVE
LLGHSSLRGLQRGWEALKYVGNLVLYWGLEIKKSAISLLDTIAIAVAEGT
DRIIEAIQRVCRAIINIPTRIRQGFEAALL
>C.MW.2009.4048_Plasma_Visit1_amplicon4.KC186342
MRVRGILRNWQQWWIW----SILGL-----CNV------MGSLWVTVYYG
VPVWREAKTTLFCASDAKAYEREVHNVWATHACVPTDPNPQEMVLENVTE
NFNMWKNFMVDQMHEDIISLWDQSLKPCVKLTPLCVTLNCKNATANVN--
------------VGNDTAANEMKNCSFNITTEIRDKRRNEYALFYRLDIV
PLNG-----------------NSSSSEYRLINCNTSTITQACPKVSFDPI
PIHYCAPAGYAILKCNN-KTFNGTGPCHNVSTVQCTHGIRPVVSTQLLLN
GSLAEEEIIIRSKNLTNNAKTIIVHLNESVQITCSRPNNNTRKSIRI--G
PGQTFYAN-NIIGDIRQAHCNINERN-WTNTLRQVSKKLLEHFP-----N
KTRIKFEPPVGGDLEITTHSFNCRGEFFYCNTSKLFYGTYDLNG------
----TDTWGNESKDITLQCRIKQIINMWQGVGRAIYAPPIAGNITCTSNI
TGLLLERDGG-----------TNETTDETFRPGGGDMRDNWRSELYKYKV
VEIKPLGVAPTTAKRRVVEREKRAVT-MGALFLGFLGAAGSTMGAASITL
TVQARQLLSGIVQQQSNLLRAIEAQQHMLQLTVWGIKQLQTRVLAIEKYL
QDQQLLGIWGC-SGKLICTTAVPWNISWS-NKTQKQIWENMTWMQWDKEV
NNYTETIYRLLEESQNQQEQNEKDLLALDSWNNLWNWFGITKWLWYIKIF
IMIVGGLIGLRIIFSVLSVVNRVRQGYSPLSFQTLTPS-PREP-DRLGRI
EEEGGEQDKDRSIRLVSGFLSLFWDDLRSLCLFSYHRLRDFVLIVTRAVE
LLGHSSLRGLQRGWEALKYVENLVLYWGLEIKKSAISLVDNIAIAVAEGT
DRIIEAIQRVCRAIINIPTRIRQGLESALL
>C.MW.2009.4048_Plasma_Visit1_amplicon5.KC186343
MRVRGILRNWQQWWIW----SILGL-----CNV------MGSLWVTVYYG
VPVWREAKTTLFCASDAKAYEREVHNVWATHACVPTDPNPQEMVLENVTE
NFNMWENFMVDQMHEDIISLWDQSLKPCVKLTPLCVTLNCKNATASV---
-----------SVGNDTAANEMKNCSFNVTTEIRDKRRNEYALFYRLDIV
PLNG-----------------NSSSSEYRLINCNTSTITQACPKVSFDPI
PIHYCAPAGYAILKCNN-KTFNGTGPCHNVSTVQCTHGIRPVVSTQLLLN
GSLAEEEIIIRSKNLTNNVNTIIVHLNESVQITCTRPNNNTRKSIRI--G
PGQTFYANNDIIGDIRQAHCNINERN-WTNTLRLVSKKLKEHFP-----N
KTIRFESPPVGGDLEITTHSFNCRGEFFYCDTSKLFNGTYDLNDT-----
----DTRGSASNESITLQCRIKQIINMWQGVGRAIYAPPIAGNITCTSNI
TGLLLVRDGG-----------KNVTNNETFRPGGGDMRDNWRSELYKYKV
VEIKPLGVAPTTAKRRVVEREKRAVT-MGALFLGFLGAAGSTMGAASITL
TVQARQLLSGIVQQQSNLLRAIEAQQHMLQLTVWGIKQLQTRVLAIEKYL
QDQQLLGIWGC-SGKLICTTAVPWNNSWS-NKTQKQIWENMTWMQWDKEV
NNYTETIYRLLEESQNQQEKNEKDLLALDSWNNLWNWFGITKWLWYIKIF
IMIVGGLIGLRIIFSVLSVVNRVRQGYSPLSFQTLTPS-SREP-DRLGRI
EEGGGEQDKNRSIRLVSGFLSLFWDDLRSLCLFCYHRLRDFVLIVTRAVE
LLGHSSLRGLQRGWEALKYVGNLVLYWGLEIKKSAISLLDTIAIAVAEGT
DRIIEAIQRVCRAIINIPTRIRQGFEAALL
>C.MW.2009.4048_Plasma_Visit1_amplicon5a.KC186344
MRVRGILRNWQQWWIW----SILGL-----CNV------MGSLWVTVYYG
VPVWREAKTTLFCASDAKAYEREVHNVWATHACVPTDPNPQEMVLENVTE
NFNMWENFMVDQMHEDIISLWDQSLKPCVKLTPLCVTLNCKNATANVNA-
-------------GNDTAANEMKNCSFNITTEIRDKRRNEYALFYRLDIV
PLNG-----------------NSSSSEYRLINCNTSTITQACPKVSFDPI
PIHYCAPAGYAILKCNN-KTFNGTGPCHNVSTVQCTHGIRPVVSTQLLLN
GSLAEEEIIIRSKNLTNNANTIIVHLNESVEITCTRPNNNTRKSIRI--G
PGQTFYAN-NIIGDIRQAHCNINERN-WTNTLRQVSKKLLEHFP-----N
KTRIKFEPPVGGDLEITTHSFNCRGEFFYCNTSKLFYGTYDLNG------
----TDTWGNGSKDITLQCRIKQIINMWQGVGRAIYAPPIAGNITCTSNI
TGLLLERDGG------------VPNDTETFRPGGGDMRDNWRSELYKYKV
VEIKPLGVAPTTAKRRVVEREKRAVT-MGALFLGFLGAAGSTMGAASITL
TVQARQLLSGIVQQQSNLLRAIEAQQHMLQLTVWGIKQLQTRVLAIEKYL
QDQQLLGIWGC-SGKLICPTAVPWNNSWS-NKTQKQIWENMTWMQWDKEV
SNYTETIYRLLEESQNQQEKNEKDLLALDSWNNLWNWFGITKWLWYIKIF
IMIVGGLIGLRIIFSVLSVVNRVRQGYSPLSFQTLTPS-PREP-DRLGRI
EEGGGEQDKSRSIRLVSGFLSLFWDDLRSLCLFSYHRLRDFVLIVTRAVE
LLGHSSLRGLQRGWEALKYVGNLVLYWGLEIKKSAISLVDNIAIAVAEGT
DRIIEAIHRVCRAITNIPTRLRQGLESALL
>C.MW.2009.4048_Plasma_Visit1_amplicon6a.KC186345
MRVKGILRNWQQWWIW----SILGL-----CNV------MGSLWVTVYYG
VPVWREAKTTLFCASDAKAYEREVHNVWATHACVPTDPNPQEMVLENVTE
NFNMWKNFMVDQMHEDIISLWDQSLKPCVKLTPLCVTLNCKNVTASV---
-----------SADNDTDANEMRNCSFNITTEIRDKRRNEYALFYRLDIV
PLNG-----------------NSSSSEYRLINCNTSTITQACPKVSFDPI
PIHYCAPAGYAILKCNN-KTFNGTGPCHNVSTVQCTHGIRPVVSTQLLLN
GSLAEEEIIIRSKNLTNNANTIIVHLNESVQITCTRPNNNTRKSIRI--G
PGQTFYAN-NIIGDIRQAHCNINERN-WTNTLRQVSKKLLEHFP-----N
KTRIKFEPPVGGDLEITTHSFNCRGEFFYCNTSKLFYGTYDLNG------
----TDTWGNESKDITLQCRIKQIINMWQGVGRAIYAPPIAGNITCTSNI
TGLLLIRDGGI--------NVTNETTDETFRPGGGDMRDNWRSELYKYKV
VEIKPLGVAPTTAKRRVVEREKRAVT-MGALFLGFLGAAGSTMGAASITL
TVQARQLLSGIVQQQSNLLRAIEAQQHMLQLTVWGIKQLQTRVLAIEKYL
QDQQLLGIWGC-SGKLICPTAVPWNSSWS-NKTQKEIWDNMTWMQWDKEV
SNYTETIYRMLEESQNQQEKNEKDLLALDSWNNLWNWFGITKWLWYIKIF
IMIVGGLIGLRIIFSVLSVVNRVRQGYSPLSFQTLTPS-PREP-DRLGRI
EEEGGEQDKDRSIRLVSGFLSLFWDDLRSLCLFSYHRLRDFVLIVTRAVE
LLGHSSLRGLQRGWEALKYVGNLVLYWGLEIKKSAISLVDNIAIAVAEGT
DRIIEAIQRVCRAIINIPTRIRQGLESALL
>C.MW.2009.4048_Plasma_Visit1_amplicon7a.KC186346
MRVRGILRNWQQWWIW----SILGL-----CNV------MGSLWVTVYYG
VPVWREAKTTLFCASDAKAYEREVHNVWATHACVPTDPNPQEMVLENVTE
NFNMWENFMVDQMHEDIISLWDQSLKPCVKLTPLCVTLNCKNATASV---
-----------SVGNDTAANEMKNCSFNVTTEIRDKRRNEYALFYRLDIV
PLNG-----------------NSSSSEYRLINCNTSTITQACPKVSFDPI
PIHYCAPAGYAILKCNN-KTFNGTGPCHNVSTVQCTHGIKPVVSTQLLLN
GSLAEEEIIIRSKNLTNNVNTIIVHLNESVQITCSRPNNNTRKSIRI--G
PGQTFYANNDIIGDIRQAHCNINERN-WTNTLRLVSKKLKEHFP-----N
KTIRFESPPVGGDLEITTHSFNCRGEFFYCDTSKLFNGTYDLNDT-----
----DTRGSASNESITLQCRIKQIINMWQGVGRAIYAPPIAGNITCTSNI
TGLLLVRDGG-----------KNVTNNETFRPGGGDMRDNWRSELYKYKV
VEIKPLGVAPTTAKRRVVEREKRAVT-MGALFLGFLGAAGSTMGAASITL
TVQARQPLSGIVQQQSNLLRAIEAQQHMLQLTVWGIKQLQTRVLAIEKYL
QDQQLLGIWGC-SGKLICTTAVPWNISWS-NKTQKQIWENMTWMQWDKEV
SNYTETIYRLLEESQNQQEQNEKDLLALDSWNNLWNWFGITKWLWYIKIF
IMIVGGLIGLRIIFSVLSVVNRVRQGYSPLSFQTLTPS-SREP-DRLGRI
EEEGGEPGKNRSIRLVSGFLSLFWDDLRSLCLFSYHRLRDFVLIVTRAVE
LLGHSSLRGLQRGWEALKYVGNLVLYWGLEIKKSAISLIDTIAIAVAEGT
DRIIEAIQRVGRAIINIPTRIRQGLETALL
>C.MW.2009.4048_Plasma_Visit1_amplicon8.KC186347
MRVRGILRNWQQWWIW----SILGL-----CNV------MGSLWVTVYYG
VPVWREAKTTLFCASDAKAYEREVHNVWATHACVPTDPNPQEMVLENVTE
NFNMWKNFMVDQMHEDIISLWDQSLKPCVKLTPLCVTLNCKNVTASV---
-----------SADNDTAANEMRNCSFNITTEIRDKRRNEYALFYRLDIV
PLNG-----------------NSSSSEYRLINCNTSTITQACPKVSFDPI
PIHYCAPAGYAILKCNN-KTFNGTGPCHNVSTVQCTHGIRPVVSTQLLLN
GSLAEEEIIIRSKNLTNNANTIIVHLNESVEIMCTRPNNNTRKSIRI--G
PGQTFYAN-NIIGDIRQAHCNINERN-WTNTLRQVSKKLLEHFP-----N
KTRIKFEPPVGGDLEITTHSFNCRGEFFYCNTSKLFYGTYDLNG------
----TDTWGNESKDITLQCRIKQIINMWQGVGRAIYAPPIAGNITCTSNI
TGLLLERDGG------------VPNDTETFRPGGGDMRDNWRSELYKYKV
VEIKPLGVAPTTAKRRVVEREKRAVT-MGALFLGFLGAAGSTMGAASITL
TVQARQLLSGIVQQQSNLLRAIEAQQHMLQLTVWGIKQLQTRVLAIEKYL
QDQQLLGIWGC-SGKLICPTAVPWNNSWS-NKTQKQIWENMTWMQWDKEV
NNYTETIYRLLEESQNQQEQNEKDLLALDSWNNLWNWFGITKWLWYIKIF
IMIVGGLIGLRIIFSVLSVVNRVRQGYSPLSFQTLTPS-PREP-DRLGRI
EEGGGEQDKNRSIRLVSGFLSLFWDDLRSLCLFSYHRLRDFVLIVTRAVE
LLGHSSLRGLQRGWEALKYVGNLVLYWGLEIKKSAISLIDNIAIAVAEGT
DRIIEAIQRVCRAIINIPTRIRQGLESALL
>C.MW.2009.4048_Plasma_Visit1_amplicon9.KC186348
MRVRGILRNWQQWWIW----SILGL-----CNV------MGSLWVTVYYG
VPVWREAKTTLFCASDAKAYEREVHNVWATHACVPTDPNPQEMVLENVTE
NFNMWKNFMVDQMHEDIISLWDQSLKPCVKLTPLCVTLNCKNATANVN--
------------VGNDTAANEMKNCSFNITTEIRDKRRNEYALFYRLDIV
PLNG-----------------NSSSSEYRLINCNTSTITQACPKISFDPI
PIHYCAPAGYAILKCNN-KTFNGTGPCHNVSTVQCTHGIRPVVSTQLLLN
GSLAEEEIIIRSKNLTNNVNTIIVHLNESVQITCTRPNNNTRKSIRI--G
PGQTFYAN-NIIGDIRQAHCNINERN-WTNTLRLVSKKLKEHFP-----N
KTISFK-PSAGGDLEIITHSFNCRGEFFYCNTSGLFDGTYDLNG------
------TDTRGNASITLQCRIKQIINMWQGVGRAIYAPPIAGNITCTSNI
TGLLLERDGG------------NVTNEEIFRPGGGDMRDNWRSELYKYKV
VEIKPLGVAPTTAKRRVVEREKRAVT-MGALFLGFLGAAGSTMGAASITL
TVQARQLLSGIVQQQSNLLRAIEAQQHMLQLTVWGIKQLQARVLAIEKYL
QDQQLLGIWGC-SGKLICTTAVPWNNSWS-NKTQKQIWENMTWMQWDKEV
SNYTETIYRMLEESQNQQEKNEKDLLALDSWNNLWNWFGITKWLWYIKIF
IMIVGGLIGLRIIFSVLSVVNRVRQGYSPLSFQTLTPS-SREP-DRLGRI
EEGGGEQDKSRSIRLVSGFLSLFWDDLRSLCLFCYHRLRDFVLIVTRAVE
LLGHSSLRGLQRGWEALKYVGNLVLYWGLEIKKSAISLVDTIAIAVAEGT
DRIIEAIQRVCRAIINIPTRIRQGFEAALL
>C.MW.2009.4034_Plasma_Visit1_amplicon21.KC186378
MKVREKLRNWQQWWIW----GILGFWMLMICNV------GGNLWVTVYYG
VPVWKEAKTTLFCASDAKAYEKEVHNVWATHACVPTDPNPQEMVLGNVTE
NFNMWKNDMVDQMHEDIISLWDQSLKPCVKLTPLCVTLRCQNANITKNAT
NNT------NNNATYYEKYGEIKNCSFNITTELRDKRKNVSALFYKLDLV
PLNE----------------NESSPGEYRLISCNTSTITQACPKVSFDPI
PIHYCAPAGYAILKCNN-KTFNGTGPCHNVSTVQCTHGIKPVVSTQLLLN
GSLAEEDIIIRSENMSDNVKTIIVHLKEPVEITCTRPNNNTRKSVRI--G
PGQTFYATGDIIGDIRKAYCNISKSK-WDKTLQNVSRKLEEHFP-----N
TTIKFA-PHSGGDLEITTHSFNCRGEFFYCNTSGLFNGTYMSNS------
----TSNSTSNNTTLTLQCRIRQIVNMWQGVGRAMYAPPIAGNITCKSNI
TGLLLTRDGG---------YNNGTNNTEIFRPGGGDMRNNWRSELYKYKV
VEIKPLGIAPTKAKRRVVEREKRAVG-IGAVFLGFLGAAGSTMGAASITL
TVQARQLLSGIVQQQSNLLRAIEAQQHMLQLTVWGIKQLQARVLAIERYL
KDQQLLGIWGC-SGKLICTTAVPWNTSWS-NKSVTDIWDNMTWMQWDKEI
NNYTSTIYKLLEESQNQQEKNEKDLLALDSWESLWSWFSITKWLWYIKIF
IMIVGGLIGLRIIFAVLSIINRVRQGYSPLSFQTLTPN-PRGL-DRLGRI
EEEGGEQDRDRSIRLVNGFLALFWEDLRSLCLFSYHRLRDCILIATRVVE
LLGRSSLQGLQRGWEALKYLGSLVQYWGLELKKSAINLLNTIAIAVAEGT
DRIIEIIQRICRAILHIPRRIRQGLETALL
>C.MW.2009.4034_Plasma_Visit1_amplicon22.KC186379
MKVREKLRNWQQWWIW----GILGFWMLMICNV------GGNLWVTVYYG
VPVWKEAKTTLFCASDAKAYEKEVHNVWATHACVPTDPNPQEMVLGNVTE
NFNMWKNDMVDQMHEDIISLWDQSLKPCVKLTPLCVTLRCENAKTTNNNT
NST------NANVTSNENYGEIKNCSFNITTELRDKRKNVYALFYKLDLV
PLNE----------------NGNSSGEYRLISCNTSTITQACPKVSFDPI
PIHYCAPAGYAILKCNN-KTFNGTGPCHNVSTVQCTHGIKPVVSTQLLLN
GSLAEEDIIIRSENMSDNVKTIIVHLKEPVEITCTRPNNNTRKSVRI--G
PGQTFYATGDIIGDIRKAYCNISKSK-WDKTLQNVSRKLEEHFP-----N
TTIKFA-PHSGGDLEITTHSFNCRGEFFYCNTSGLFNGTYMSNS------
----TSNSTSNNTTLTLQCRIRQIVNMWQGVGRAMYAPPIAGNITCKSNI
TGLLLTRDGG---------HNNGTNNTEIFRPGGGDMRNNWRSELYKYKV
VEIKPLGIAPTKAKRRVVEREKRAVG-IGAVFLGFLGAAGSTMGAASITL
TVQARQLLSGIVQQQSNLLRAIEAQQHMLQLTVWGIKQLQARVLAIERYL
KDQQLLGIWGC-SGKLICTTAVPWNTSWS-NKSVTDIWDNMTWMQWDKEI
NNYTSTIYKLLEESQNQQEKNEKDLLALDSWESLWSWFSITKWLWYIKIF
IMIVGGLIGLRIIFAVLSIINRVRQGYSPLSFQTLTPN-PRGL-DRLGRI
EEEGGEQDRDRSIRLVNGFLALFWEDLRSLCLFSYHRLRDCILIATRVVE
LLGRSSLQGLQRGWGALKYLGSLVQYWGLELKKSAINLLDTIAIAVAEGT
DRIIEIIQRICRAILHIPRRIRQGLETALL
>C.MW.2009.4034_Plasma_Visit1_amplicon24.KC186380
MKVREKLRNWQQWWIW----GILGFWMLMICNV------GGNLWVTVYYG
VPVWKEAKTTLFCASDAKAYEKEVHNVWATHACVPTDPNPQEMVLGNVTE
NFNMWKNDMVDQMHEDIISLWDQSLKPCVKLTPLCVTLRCNNTNNNTNNT
N---------TNATYSENNGEIKNCSFNITTELRDKRKNVYALFYKLDLV
PLNE----------------NGNSSGEYRLISCNTSTITQACPKVSFDPI
PIHYCAPAGYAILKCNN-KTFNGTGPCHNVSTVQCTHGIRPVVSTQLLLN
GSLAEEDIIVRSENMSDNVKTIIVHLKEPVEITCTRPNNNTRKSVRI--G
PGQTFYATGDIIGDIRQAHCNISIDK-WNRTLQNVSRKLEEHFP-----N
TTIKFA-PHSGGDLEITTHSFNCRGEFFYCNTSGLFNGTYMSNS------
----TSNSTSNNTTLTLQCRIRQIVNMWQGVGRAMYAPPIAGNITCKSNI
TGLLLTRDGG---------KNNGTNKTEIFRPGGGDMRNNWRSELYKYKV
VEIKPLGIAPTKAKRRVVEREKRAVG-IGAVFLGFLGAAGSTMGAASITL
TVQARQLLSGIVQQQSNLLRAIEAQQHMLQLTVWGIKQLQARVLAIERYL
KDQQLLGIWGC-SGKLICTTAVPWNTSWS-NKSVTDIWDNMTWMQWDKEI
NNYTSTIYKLLEESQNQQEKNEKDLLALDSWESLWSWFSITKWLWYIKIF
IMIVGGLIGLRIIFAVLSIINRVRQGYSPLSFQTLTPN-PRGL-DRLGRI
EEEGGEQDRDRSIRLVNGFLALFWEDLRSLCLFSYHRLRDCILIATRVVE
LLGRSSLQGLQRGWEALKYLGSLVQYWGLELKKSAINLLDTIAIAVAEGT
DRIIEIIQRICRAILHIPRRIRQGFETALL
>C.MW.2009.4034_Plasma_Visit1_amplicon25.KC186381
MKVREKLRNWQQWWMW----GILGFWMLMICNV------GGNLWVTVYYG
VPVWKEAKTTLFCASDAKAYEKEVHNVWATHACVPTDPNPQEMVLGNVTE
NFNMWKNDMVDQMHEDIISLWDQSLKPCVKLTPLCVTLRCNNTNNNTNNT
N---------NNSTYKENYGEIKNCSFNITTELRDKRKNVYALFYKLDLV
PLNENE--------------NGNSSGEYRLISCNTSTITQACPKVSFDPI
PIHYCAPAGYAILKCNN-KTFNGTGPCHNVSTVQCTHGIKPVVSTQLLLN
GSLAEEDIIIRSENMSDNVKTIIVHLKEPVEITCTRPNNNTRKSVRI--G
PGQTFYATGDIIGDIRQAHCNISKDK-WNAALQNVSRKLEEHFPK----N
TTIKFA-PHSGGDLEITTHSFNCRGEFFYCNTSGLFNGTYMSNS------
-----TSNSTSNTTLTLQCRIRQIVNMWQGVGRAMYAPPIAGNITCKSNI
TGLLLTRDGG---------KNNGTNNTEIFRPGGGDMRNNWRSELYKYKV
VEIKPLGIAPTKAKRRVVEREKRAVG-IGAVFLGFLGAAGSTMGAASITL
TVQARQLLSGIVQQQSNLLRAIEAQQHMLQLTVWGIKQLQARVLAIERYL
KDQQLLGIWGC-SGKLICTTAVPWNTSWS-NKSVTDIWDNMTWMQWDKEI
NNYTSTIYKLLEESQNQQEKNEKDLLALDSWESLWSWFSITKWLWYIKIF
IMIVGGLIGLRIIFAVLSIINRVRQGYSPLSFQTLTPN-PRGL-DRLGRI
EEEGGEQDRDRSIRLVNGFLALFWEDLRSLCLFSYHRLRDCILIATRVVE
LLGRSSLQGLQRGWEALKYLGSLVQYWGLELKKSAINLLDTIAIAVAEGT
DRIIEIIQRICRAILHIPRRIRQGLETALL
>C.MW.2009.4034_Plasma_Visit1_amplicon26.KC186382
MKVREKLRNWQQWWMW----GILGFWMLMICNV------GGNLWVTVYYG
VPVWKEAKTTLFCASDAKAYEKEVHNVWATHACVPTDPNPQEMVLGNVTE
NFNMWKNDMVDQMHEDIISLWDQSLKPCVKLTPLCVTLRCENAKTTNNNT
NST------NANVTSNENYGEIKNCSFNITTELRDKRKNVYALFYKLDLV
PLNENE--------------NGNSSGEYRLISCNTSTITQACPKVSFDPI
PIHYCAPAGYAILKCNN-KTFNGTGPCHNVSTVQCTHGIKPVVSTQLLLN
GSLAEEDIIIRSENMSDNVKTIIVHLKEPVEITCTRPNNNTRKSVRI--G
PGQTFYATGDIIGDIRQAHCNISKDK-WNAALQNVSRKLEEHFPK----N
TTIKFA-PHSGGDLEITTHSFNCRGEFFYCNTSGLFNGTYMSNS------
----TSNSTSNDTTLTLQCRIRQIVNMWQGVGRAMYAPPIAGNITCKSNI
TGLLLTRDGG---------KNNGTNNTEIFRPGGGDMRNNWRSELYKYKV
VEIKPLGIAPTKAKRRVVEREKRAVG-IGAVFLGFLGAAGSTMGAASITL
TVQARQLLSGIVQQQSNLLRAIEAQQHMLQLTVWGIKQLQARVLAIERYL
KDQQLLGIWGC-SGKLICTTAVPWNTSWS-NKSVTDIWDNMTWMQWDKEI
NNYTSTIYKLLEESQNQQEKNEKDLLALDSWESLWSWFSITKWLWYIKIF
IMIVGGLIGLRIIFAVLSIINRVRQGYSPLSFQTLTPN-PRGL-DRPGRI
EEEGGEQDRDRSIRLVNGFLALFWEDLRSLCLFSYHRLRDCILIATRVVE
LLGRSSLQGLQRGWEALKYLGSLVQYWGLEWKRSAINLLDTIAIAVAEGT
DRIIEIIQRICRAILHIPRRIRQGLETALL
>C.MW.2009.4034_Plasma_Visit1_amplicon3.KC186383
MKVREKLRNWQQWWIW----GILGFWMLMICNV------GGNLWVTVYYG
VPVWKEAKTTLFCASDAKAYEKEVHNVWATHACVPTDPNPQEMVLGNVTE
NFNMWKNDMVDQMHEDIISLWDQSLKPCVKLTPLCVTLRCTNATNNNTNK
T--------NNNGTYNENYGEIKNCSFNITTELRDKRKNVYALFYKLDLV
PLNENE--------------NKNSSGEYRLISCNTSTITQACPKVSFDPI
PIHYCAPAGYAILKCNN-KTFNGTGPCHNVSTVQCTHGIKPVVSTQLLLN
GSLAEEDIIIRSENISDNVKTIIVHLKEPVEITCTRPNNNTRKSVRI--G
PGQTFYATGDIIGDIRKAYCNISTDK-WNKALQNVSRKLEEHFP-----N
TTIKFA-PHSGGDLEITTHSFNCRGEFFYCNTSGLFNGTYMSNS------
----TSNSTSNNTTLTLQCRIRQIVNMWQGVGRAMYAPPIAGNITCKSNI
TGLLLTRDGG---------NNTGTNNTEIFRPGGGDMRNNWRSELYKYKV
VEIKPLGIAPTKAKRRVVEREKRAVG-IGAVFLGFLGAAGSTMGAASITL
TVQARQLLSGIVQQQSNLLRAIEAQQHMLQLTVWGIKQLQARVLAIERYL
KDQQLLGIWGC-SGKLICTTAVPWNTSWS-NKSVTDIWDNMTWMQWDREI
NNYTSTIYKLLEESQNQQEKNEKDLLALDSWESLWSWFSITKWLWYIKIF
IMIVGGLIGLRIIFAVLSIINRVRQGYSPLSFQTLTPN-PRGL-DRLGRI
EEEGGEQDRDRSVRLVNGFLALFWEDLRSLCLFSYHRLRDCILIATRVVE
LLGRSSLQGLQRGWEALKYLGSLVQYWGLELKKSAINLLDTIAIAVAEGT
DRIIEIIQRICRAILHIPRRIRQGFETALL
>C.MW.2009.4034_Plasma_Visit1_amplicon4.KC186384
MKVREKLRNWQQWWMW----GILGFWMLMICNV------GGNLWVTVYYG
VPVWKEAKTTLFCASDAKAYEKEVHNVWATHACVPTDPNPQEMVLGNVTE
NFNMWKNDMVDQMHEDIISLWDQSLKPCVKLTPLCVTLRCENAKTTNNNT
NST------NANVTSNENYGEIKNCSFNITTELRDKRKNVYALFYKLDLV
PLNE----------------NGNSSGEYRLISCNTSTITQACPKVSFDPI
PIHYCAPAGYAILKCNN-KTFNGTGPCHNVSTVQCTHGIKPVVSTQLLLN
GSLAEEDIIIRSENMSDNVKTIIVHLKEPVEITCTRPNNNTRKSVRI--G
PGQTFYATGDIIGDIRQAHCNISKDK-WNAALQNVSRKLEEHFPK----N
TTIKFA-PHSGGDLEITTHSFNCRGEFFYCNTSGLFNGTYMSNS------
----TSNSTSNNTTLTLQCRIRQIVNMWQGVGRAMYAPPIAGNITCKSNI
TGLLLTRDGG---------KNNGTNNTEIFRPGGGDMRNNWRSELYKYKV
VEIKPLGIAPTKAKRRVVEREKRAVG-IGAVFLGFLGAAGSTMGAASITL
TVQARQLLSGIVQQQSNLLRAIEAQQHMLQLTVWGIKQLQARVLAIERYL
KDQQLLGIWGC-SGKLICTTAVPWNTSWS-NKSVTDIWDNMTWMQWDKEI
NNYTSTIYKLLEESQNQQEKNEKDLLALDSWESLWSWFSITKWLWYIKIF
IMIVGGLIGLRIIFAVLSIINRVRQGYSPLSFQTLTPN-PRGL-DRLGRI
EEEGGEQDRDRSVRLVNGFLALFWEDLRSLCLFSYHRLRDCILIATRVVE
LLGRSSLQGLQRGWEALKYLGSLVQYWGLELKKSAINLLDTIAIAVAEGT
DRIIEIIQRICRAILHIPRRIRQGFETALL
>C.MW.2009.4034_Plasma_Visit1_amplicon5.KC186385
MKVREKLRNWQQWWIW----GILGFWMLMICNV------GGNLWVTVYYG
VPVWKEAKTTLFCASDAKAYEKEVHNVWATHACVPTDPNPQEMVLGNVTE
NFNMWKNDMVDQMHEDIISLWDQSLKPCVKLTPLCVTLRCNNTNNNTNNT
N---------TNATYSENNGEIKNCSFNITTELRDKRKNVYALFYKLDLV
PLNE----------------NGNSSGEYRLISCNTSTITQACPKVSFDPI
PIHYCAPAGYAILKCNN-KTFNGTGPCHNVSTVQCTHGIKPVVSTQLLLN
GSLAEEDIIIRSENMSDNVKTIIVHLKEPVEITCTRPNNNTRKSVRI--G
PGQTFYATGDIIGDIRQAHCNISKDK-WNAALQNVSRKLEEHFPK----N
TTIKFA-PHSGGDLEITTHSFNCRGEFFYCNTSGLFNGTYMSNS------
-----TSNSTSNTTLTLQCRIRQIVNMWQGVGRAMYAPPIAGNITCKSNI
TGLLLTRDGG---------KNNGTNNTEIFRPGGGDMRNNWRSELYKYKV
VEIKPLGIAPTKAKRRVVEREKRAVG-IGAVFLGFLGAAGSTMGAASITL
TVQARQLLSGIVQQQSNLLRAIEAQQHMLQLTVWGIKQLQARVLAIERYL
KDQQLLGIWGC-SGKLICTTAVPWNTSWS-NKSVTDIWDNMTWMQWDKEI
NNYTSTIYKLLEESQNQQEKNEKDLLALDSWESLWSWFSITKWLWYIKIF
IMIVGGLIGLRIIFAVLSIINRVRQGYSPLSFQTLTPN-PREL-DRLGRI
EEEGGEQDRDRSIRLVNGFLALFWEDLRSLCLFSYHRLRDCILIATRVVE
LLGRSSLQGLQRGWEALKYLGSLVQYWGLELKKSAINLLDTIAIAVAEGT
DRIIEIIQRICRAILHIPRRIRQGFETALL
>C.MW.2009.4034_Plasma_Visit1_amplicon7.KC186386
MKVREKLRNWQQWWIW----GILGFWMLMICNV------GGNLWVTVYYG
VPVWKEAKTTLFCASNAKAYEKEVHNVWATHACVPTDPNPQEMVLGNVTE
NFNMWKNDMVDQMHEDIISLWDQSLKPCVKLTPLCVTLRCENAKTTNNNT
NST------NANVTSNENYGEIKNCSFNITTELRDKRKNVYALFYKLDLV
PLNENK--------------NENSSGEYRLISCNTSTITQACPKVSFDPI
PIHYCAPAGYAILKCNN-KTFNGTGPCHNVSTVQCTHGIKPVVSTQLLLN
GSLAEEDIIIRSENMSDNVKTIIVHLKEPVEITCTRPNNNTRKSVRI--G
PGQTFYATGDIIGDIRKAYCNISKSK-WDKTLQNVSRKLEEHFP-----N
TTIKFA-PHSGGDLEITTHSFNCRGEFFYCNTSGLFNGTYMSNS------
-------TSNSTSNYTLQCRIRQIVNMWQGVGRAMYAPPIAGNITCKSNI
TGLLLTRDGG---------KNNDTNNTEIFRPGGGDMRNNWRSELYKYKV
VEIKPLGIAPTKAKRRVVEREKRAVG-IGAVFLGFLGAAGSTMGAASITL
TVQARQLLSGIVQQQSNLLRAIEAQQHMLQLTVWGIKQLQARVLAIERYL
KDQQLLGIWGC-SGKLICTTAVPWNTSWS-NKSVTDIWDNMTWMQWDKEI
NNYTSTIYKLLEESQNQQEKNEKDLLALDSWESLWSWFSITKWLWYIKIF
IMIVGGLIGLRIIFAVLSIINRVRQGYSPLSFQTLTPN-PRGL-DRLGRI
EEEGGEQDRDRSIRLVNGFLALFWEDLRSLCLFSYHRLRDCILIATRVVE
LLGRSSLQGLQRGWEALKYLGSLVQYWGLELKKSAINLLDTIAIAVAEGT
DRIIEIIQRICRAILHIPRRIRQGFETALL
>C.MW.2009.4034_Plasma_Visit1_amplicon9.KC186387
MKVREKLRNWQQWWIW----GILGFWMLMICNV------GGNLWVTVYYG
VPVWKEAKTTLFCASDAKAYEKEVHNVWATHACVPTDPNPQEMVLGNVTE
NFNMWKNDMVDQMHEDIISLWDQSLKPCVKLTPLCVTLRCNNTNNNTNNT
N---------TNATYSENNGEIKNCSFNITTELRDKRKNVYALFYKLDLV
PLNE----------------NGNSSGEYRLISCNTSTITQACPKVSFDPI
PIHYCAPAGYAILKCNN-KTFNGTGPCHNVSTVQCTHGIKPVVSTQLLLN
GSLAEENIIIRSENMSDNVKTIIVHLKEPVEITCTRPNNNTRKSVRI--G
PGQTFYATGDIIGDIRQAHCNISKDK-WNAALQNVSRKLEEHFPK----N
TTIKFA-PHSGGDLEITTHSFNCRGEFFYCNTSGLFNGTYMSNS------
----TSNSTSNNTTLTLQCRIRQIVNMWQGVGRAMYAPPIAGNITCKSNI
TGLLLTRDGG---------KNNGTNNTEIFRPGGGDMRTNWRSELYKYKV
VEIKPLGIAPTKAKRRVVEREKRAVG-IGAVFLGFLGAAGSTMGAASITL
TVQARQLLSGIVQQQSNLLRAIEAQQHMLQLTVWGIKQLQARVLAIERYL
KDQQLLGIWGC-SGKLICTTAVPWNTSWS-NKSVTDIWDNMTWMQWDKEI
NNYTSTIYKLLEESQNQQEKNEKDLLALDSWESLWSWFSITKWLWYIKIF
IMIVGGLIGLRIIFAVLSIINRVRQGYSPLSFQTLTPN-PRGL-DRLGRI
EEEGGEQDRDRSIRLVNGFLALFWEDLRSLCLFSYHRLRDCILIATRVVE
LLGRSSLQGLQRGWEALKYLGSLVQYWGLELKRSAINLLDTIAIAVAEGT
DRIIEIIQRICRAILHIPRRIRQGFETALL
>C.MW.2009.4041_Plasma_Visit_1_amplicon18.KC186411
MKVMGIPRNWQQWWIW----GILGFWLLLIYSV------LGNMWVTVYYG
VPVWKEAKTTLFCASDAKAYKEEVHNVWATHACVPTDPNPQEIILENVTE
NFNMWKNGMVDQMQEDIISIWDQSLKPCVKLTPVCVTLNCTDVKTNATSN
A----------------TEVIMKNCSFNATTELRDKKRKVHALFYKLDVV
QLDG-----------------NNSNTTYRLINCNTSAITQACPKVTFDPI
PIHYCAPAGYAILKCNN-QTFNGTGPCNNVSTVQCTHGIKPVVSTQLLLN
GSLAEKEVIIRSENLTNNAKTIIVHLNESVTITCARTNNNTRKSIRI--G
PGQTFYATGEIIGDIRQAHCNITKGA-WNKTLQQVGEKLAKLFP-----N
KTIKFN-SSSGGDLEIATHSFNCRGEFFYCNTSKLFNGEYRPNY------
------SNYTDNSTITLQCRIKQIINMWQEVGKAMYAPPIAGNITCVSSI
TGILLTRDGG-----------DINSSIETFRPGGGDMRDNWRSELYKYKV
VEVKPLGIAPTGAKRRVVERERRAVG-IGAVFLGILGAAGSTMGAASITL
TVQARQLLSGIVQQQSNLLRAIEAQQHMLQLTVWGIKQLQTRVLAIERYL
RDQQLLGIWGC-SGKLICTTAVPWNSSWS-NKSYSEIWHNMTWMQWDKEI
DNYTNTIYQLLEESQFQQEKNEKDLLELDKWDSLWSWFDITNWLWYIKIF
IMIVGGLIGLRIVFAVLSIVNRVRQGYSPLSFQTLIPN-PRGA-DRLGRI
EEEGGEQDKDRSVRLVNGFLALIWDDLRNLCLFSYHRLRDFLLIAARAAE
LLGRSSLKGLQRGWEVLKYLGNLVQYWGLELKRSAISLIDTIAIAVAEGT
DRIIELAQAAWRAICNIPTRIRQGLEVSLL
>C.MW.2009.4041_Plasma_Visit_1_amplicon19.KC186412
MKVMGIPRNWQQWWIW----GILGFWLLLIYSV------LGNMWVTVYYG
VPVWKEAKTTLFCASDAKAYKEEVHNVWATHACVPTDPNPQEIILENVTE
NFNMWKNGMVDQMQEDIISIWDQSLKPCVKLTPVCVTLNCTDVKTNATSN
A----------------TEVIMKSCSFNATTELRDKKRKVHALFYKLDVV
QLGG-----------------NNSNTTYRLINCNTSAITQACPKVTFDPI
PIHYCAPAGYAILKCNN-QTFNGTGPCNNVSTVQCTHGIKPVVSTQLLLN
GSLAEKEVIIRSENLTNNAKTIIVHLNESVTITCARTNNNTRKSIRI--G
PGQTFYATGEIIGDIRQAHCNITKGV-WNKTLQQVGEKLAKLFP-----N
KTIKFN-SSSGGDLEIATHSFNCRGEFFYCNTSKLFNGEYRPNY------
------SNYTDNSTITLQCRIKQIINMWQEVGKAMYAPPIAGNITCVSSI
TGILLTRDGG-----------DINSSIETFRPGGGDMRDNWRSELYKYKV
VEVKPLGIAPTGAKRRVVERERRAVG-IGAVFLGILGAAGSTMGAASITL
TVQARQLLSGIVQQQSNLLRAIEAQQHMLQLTVWGIKQLQTRVLAIERYL
RDQQLLGIWGC-SGKLICTTAVPWNSSWS-NKSYSEIWHNMTWIQWDKEI
DNYTNTIYQLLEESQFQQEKNEKDLLELDKWDSLWSWFDITNWLWYIKIF
IMIVGGLIGLRIVFAVLSIVNRVRQGYSPLSFQTLIPN-PRGA-DRLGRI
EEEGGEQDKDRSVRLVNGFLALIWDDLRNLCLFSYHRLRDFLLIAARAAE
LLGRSSLKRLQRGWEVLKYLGNLVQYWGLELKRSAISLIDTIAIAVAEGT
DRIIELAQAAWRAICDIPTRIRQGLEVSLL
>C.MW.2009.4041_Plasma_Visit_1_amplicon20.KC186413
MKVMGIPRNWQQWWIW----GILGFWLLLIYSV------LGNMWVTVYYG
VPVWKEAKTTLFCASDAKAYKEEVHNVWATHACVPTDPNPQEIILENVTE
NFNMWKNGMVDQMQEDIISIWDQSLKPCVKLTPVCVTLNCTDVKTNATSN
A----------------TEVIMKSCSFNATTELRDKKRKVHALFYKLDVV
QLGG-----------------NNSNTTYRLINCNTSAITQACPKVTFDPI
PIHYCAPAGYAILKCNN-QTFNGTGPCNNVSTVQCTHGIKPVVSTQLLLN
GSLAEKEVIIRSENLTNNAKTIIVHLNESVTITCARTNNNTRKSIRI--G
PGQTFYATGEIIGDIRQAHCNITKGA-WNKTLQQVGEKLAKLFP-----N
KTIKFN-SSSGGDLEIATHSFNCRGEFFYCNTSKLFNGEYRPNY------
------SNYTDNSTITLQCRIKQIINMWQEVGKAMYAPPIAGNITCVSSI
TGILLTRDGG-----------DINSSIETFRPGGGDMRDNWRSELYKYKV
VEVKPLGIAPTGAKRRVVERERRAVG-IGAVFLGILGAAGSTMGAASITL
TVQARQLLSGIVQQQSNLLRAIEAQQHMLQLTVWGIKQLQTRVLAIERYL
RDQQLLGIWGC-SGKLICTTAVPWNSSWS-NKSYSEIWHNMTWMQWDKEI
DNYTNTIYQLLEESQFQQEKNEKDLLELDKWDSLWSWFDITNWLWYIKIF
IMIVGGLIGLRIVFAVLSIVNRVRQGYSPLSFQTLIPN-PRGA-DRLGRI
EEEGGEQDKDRSVRLVNGFLALIWDDLRNLCLFSYHRLRDFLLIAARAAE
LLGRSSLKGLQRGWEVLKYLGNLVQYWGLELKRSAISLIDTIAIAVAEGT
DRIIELAQAAWRAIRNIPTRIRQGLEVSLL
>C.MW.2009.4041_Plasma_Visit_1_amplicon22.KC186414
MKVMGIPRNWQQWWIW----GILGFWLLLIYSV------LGNMWVTVYYG
VPVWKEAKTTLFCASDAKAYKEEVHNVWATHACVPTDPNPQEIILENVTE
NFNMWKNGMVDQMQEDIISIWDQSLKPCVKLTPVCVTLNCTDVKTNATSN
A----------------TEVIMKSCSFNATTELRDKKRKVHALFYKLDVV
QLGG-----------------NNSNTTYRLINCNTSAITQACPKVTFDPI
PIHYCAPAGYAILKCNN-QTFNGTGPCNNVSTVQCTHGIKPVVSTQLLLN
GSLAEKEVIIRSENLTNNAKTIIVHLNESVTITCARTNNNTRKSIRI--G
PGQTFYATGNIIGDIRQAHCNITKGA-WNKTLQQVGEKLAKLFP-----N
KTIKFN-SSSGGDLEIATHSFNCRGEFFYCNTSKLFNGEYRPNY------
------SNYTDNSTITLQCRIKQIINMWQEVGKAMYAPPIAGNITCVSSI
TGILLTRDGG-----------DINSSIETFRPGGGDMRDNWRSELYKYKV
VEVKPLGIAPTGAKRRVVERERRAVG-IGAVFLGILGAAGSTMGAASITL
TVQARQLLSGIVQQQSNLLRAIEAQQHMLQLTVWGIKQLQTRVLAIERYL
RDQQLLGIWGC-SGKLICTTAVPWNSSWS-NKSYSQIWHNMTWMQWDKEI
DNYTNTIYQLLEESQFQQEKNEKDLLELDKWDSLWSWFDITNWLWYIKIF
IMIVGGLIGLRIVFAVLSIVNRVRQGYSPLSFQTLIPN-PRGA-DRLGRI
EEEGGEQDKDRSVRLVNGFLALIWDDLRNLCLFSYHRLRDFLLIAARAAE
LLGRSSLKGLQRGWEVLKYLGNLVQYWGLELKRSAISLIDTIAIAVAEGT
DRIIELAQAAWRAIRNIPTRIRQGLEVSLL
>C.MW.2009.4041_Plasma_Visit_1_amplicon23.KC186415
MKVMGIPRNWQQWWIW----GILGFWLLLIYSV------LGNMWVTVYYG
VPVWKEAKTTLFCASDAKAYKEEVHNVWATHACVPTDPNPQEIILENVTE
NFNMWKNGMVDQMQEDIISIWDQSLKPCVKLTPVCVTLNCTDVKTNATSN
A----------------TEVIMKSCSFNATTELRDKKRKVHALFYKLDVV
QLGG-----------------NNSNTTYRLINCNTSAITQACPKVTFDPI
PIHYCAPAGYAILKCNN-QTFNGTGPCNNVSTVQCTHGIKPVVSTQLLLN
GSLAEKEVIIRSENLTNNAKTIIVHLNESVTITCARTNNNTRKSIRI--G
PGQTFYATGEIIGDIRQAHCNITKGA-WNKTLQQVGEKLAKLFP-----N
KTIKFN-SSSGGDLEIATHSFNCRGEFFYCNTSKLFNGEYRPNY------
------SNYTDNSTITLQCRIKQIINMWQEAGKAMYAPPIAGNITCVSSI
TGILLTRDGG-----------DINSSIETFRPGGGDMRDNWRSELYKYKV
VEVKPLGIAPTGAKRRVVERERRAVG-IGAVFLGILGAAGSTMGAASITL
TVQARQLLSGIVQQQSNLLRAIEAQQHMLQLTVWGIKQLQTRVLAIERYL
RDQQLLGIWGC-SGKLICTTAVPWNSSWS-NKSYSEIWNNMTWMQWDKEI
DNYTNTIYQLLEESQFQQEKNEKDLLELDKWDSLWSWFDITNWLWYIKIF
IMIVGGLIGLRIVFAVLSIVNRVRQGYSPLSFQTLIPN-PRGA-DRLGRI
EEEGGEQDKDRSVRLVNGFLALIWDDLRNLCLFSYHRLRDFLLIAARAAE
LLGRSSLKGLQRGWEVLKYLGNLVQYWGLELKRSAISLIDTIAIAVAEGT
DRIIELAQAAWRAVCNIPTRIRQGLEVSLL
>C.MW.2009.4041_Plasma_Visit_1_amplicon24.KC186416
MKVMGIPRNWQQWWIW----GILGFWLLLIYSV------LGNMWVTVYYG
VPVWKEAKTTLFCASDAKAYKEEVHNVWATHACVPTDPNPQEIILENVTE
NFNMWKNGMVDQMQEDIISIWDQSLKPCVKLTPVCVTLNCTDVKTNATSN
A----------------TEVIMKSCSFNATTELRDKKRKVHALFYKLDVV
QLGG-----------------NNSNTTYRLINCNTSAITQACPKVTFDPI
PIHYCAPAGYAILKCNN-QTFNGTGPCNNVSTVQCTHGIKPVVSTQLLLN
GSLAEKEVIIRSENLTNNAKTIIVHLNESVTITCARTNNNTRKSIRI--G
PGQTFYATGEIIGDIRQAHCNITKSV-WNKTLQQVGEKLAKLFP-----N
KTIKFN-SSSGGDLEIATHSFNCRGEFFYCNTSKLFNGEYRPNY------
------SNYTDNSTITLQCRIKQIINMWQEVGKAMYAPPIAGNITCVSSI
TGILLTRDGG-----------DINSSIETFRPGGGDMRDNWRSELYKYKV
VEVKPLGIAPTGAKRRVVERERRAVG-IGAVFLGILGAAGSTMGAASITL
TVQARQLLSGIVQQQSNLLRAIEAQQHMLQLTVWGIKQLQTRVLAIERYL
RDQQLLGIWGC-SGKLICTTAVPWNSSWS-NKSYSEIWHNMTWIQWDKEI
DNYTNTIYQLLEESQFQQEKNEKDLLELDKWDSLWSWFDITNWLWYIKIF
IMIVGGLIGLRIVFAVLSIVNRVRQGYSPLSFQTLIPN-PRGA-DRLGRI
EEEGGEQDKDRSVRLVNGFLALIWDDLRNLCLFSYHRLRDFLLIAARAAE
LLGRSSLKGLQRGWEVLKYLGNLVQYWGLELKRSAISLIDTIAIAVAEGT
DRIIELAQAAWRAIRNIPTRIRQGLEVSLL
>C.MW.2009.4041_Plasma_Visit_1_amplicon26.KC186417
MKVMGIPRNWQQWWIW----GILGFWLLLIYSV------LGNMWVTVYYG
VPVWKEAKTTLFCASDAKAYKEEVHNVWATHACVPTDPNPQEIILENVTE
NFNMWKNGMVDQMQEDIISIWDQSLKPCVKLTPVCVTLNCTDVKTNATSN
A----------------TEVIMKSCSFNATTELRDKKRKVHALFYKLDVV
QLDG-----------------NNSNTTYRLINCNTSAITQACPKVTFDPI
PIHYCAPAGYAILKCNN-QTFNGTGPCNNVSTVQCTHGIKPVVSTQLLLN
GSLAEKEVIIRSENLTNNAKTIIVHLNESVTITCARTNNNTRKSIRI--G
PGQTFYATGEIIGDIRQAHCNITKGA-WNKTLQQVGEKLAKLFP-----N
KTIKFN-SSSGGDLEIATHSFNCRGEFFYCNTSKLFNGEYRPNY------
------SNYTDNSTITLQCRIKQIINMWQEVGKAMYAPPIAGNITCVSSI
TGILLTRDGG-----------DINSSIETFRPGGGNMRDNWRSKLYKYKV
VEVKPLGIAPTGAKRRVVERERRAVG-IGAVFLGILGAAGSTMGAASITL
TVQARQLLSGIVQQQSNLLRAIEAQQHMLQLTVWGIKQLQTRVLAIERYL
RDQQLLGIWGC-SGKLICTTAVPWNSSWS-NKSYSEIWHNMTWMQWDKEI
DNYTNTIYQLLEESQLQQEKNEKDLLELDKWDSLWSWFDITNWLWYIKIF
IMIVGGLIGLRIVFAVLSIVNRVRQGYSPLSFQTLIPN-PRGA-DRLGRI
EEEGGEQDKDRSVRLVNGFLALIWDDLRNLCLFSYHRLRDFLLIAARAAE
LLGRSSLKGLQRGWEVLKYLGNLVQYWGLELKRSAISLIDTIAIAVAEGT
DRIIELAQAAWRAIRNIPTRIRQGLEVSLL
>C.MW.2009.4041_Plasma_Visit_1_amplicon4.KC186418
MKVMGIPRNWQQWWIW----GILGFWLLLIYSV------LGNMWVTVYYG
VPVWKEAKTTLFCASDAKAYKEEVHNVWATHACVPTDPNPQEIILENVTE
NFNMWKNGMVDQMQEDIISIWDQSLKPCVKLTPVCVTLNCTDVKTNATSN
A----------------TEVIMKSCSFNATTELRDKKRKVHALFYKLDVV
QLGG-----------------NNSNTTYRLINCNTSAITQACPKVTFDPI
PIHYCAPAGYAILKCNN-QTFNGTGPCNNVSTVQCTHGIKPVVSTQLLLN
GSLAEKEVIIRSENLTNNAKTIIVHLNESVTITCARTNNNTRKSIRI--G
PGQTFYATGEIIGDIRQAHCNITKGV-WNKTLQQVGEKLAKLFP-----N
KTIKFN-SSSGGDLEIAIHSFNCRGEFFYCNTSKLFNGEYRPNY------
------SNYTDNSTITLQCRIKQIINMWQEVGKAMYAPPIAGNITCVSSI
TGILLTRDGG-----------DINSSIETFRPGGGDMRDNWRSELYKYKV
VEVKPLGIAPTGAKRRVVERERRAVG-IGAVFLGILGVAGSTMGAASITL
TVQARQLLSGIVQQQSNLLRAIEAQQHMLQLTVWGIKQLQTRVLAIERYL
RDQQLLGIWGC-SGKLICTTAVPWNSSWS-NKSYSEIWHNMTWIQWDKEI
DNYTNTIYQLLEESQFQQEKNEKDLLELDKWDSLWSWFDITNWLWYIKIF
IMIVGGLIGLRIVFAVLSIVNRVRQGYSPLSFQTLIPN-PRGA-DRLGRI
EEEGGEQDKDRSVRLVNGFLALIWDDLRNLCLFSYHRLRDFLLIAARAAE
LLGRSSLKRLQRGWEVLKYLGNLVQYWGLELKRSAISLIDTIAIAVAEGT
DRIIELAQAAWRAICDIPTRIRQGLEVSLL
>C.MW.2009.4041_Plasma_Visit_1_amplicon7.KC186419
MKVMGIPRNWQQWWIW----GILGFWLLLIYSV------LGNMWVTVYYG
VPVWKEAKTTLFCASDAKAYKEEVHNVWATHACVPTDPNPQEIILENVTE
NFNMWKNGMVDQMQEDIISIWDQSLKPCVKLTPVCVTLNCTDVKTNATSN
A----------------TEVIMKSCSFNATTELRDKKRKVHALFYKLDVV
QLGG-----------------NNSNTTYRLINCNTSAITQACPKVTFDPI
PIHYCAPAGYAILKCNN-QTFNGTGPCNNVSTVQCTHGIKPVVSTQLLLN
GSLAEKEVIIRSENLTNNAKTIIVHLNESVTITCARTNNNTRKSIRI--G
PGQTFYATGEIIGDIRQAHCNITKGA-WNKTLQQVGEKLAKLFP-----N
KTIKFN-SSSGGDLEIATHSFNCRGEFFYCNTSKLFNGEYRPNY------
------SNYTDNSTITLQCRIKQIINMWQEVGKAMYAPPIAGNITCVSSI
TGILLTRDGG-----------DINSSIETFRPGGGDMRDNWRSELYKYKV
VEVKPLGIAPTGAKRRVVERERRAVG-IGAVFLGILGAAGSTMGAASITL
TVQARQLLSGIVQQQSNLLRAIEAQQHMLQLTVWGIKQLQTRVLAIERYL
RDQQLLGIWGC-SGKLICTTAVPWNSSWS-NKSYSEIWHSMTWMQWDKEI
DNYTNTIYQLLEESQFQQEKNEKDLLELDKWDSLWSWFDITNWLWYIKIF
IMIVGGLIGLRIIFAVLSIVNRVRQGYSPLSFQTLIPN-PRGA-DRLGRI
EEEGGEQDKDRSVRLVNGFLALIWDDLRNLCLFSYHRLRDFLLIAARAAE
LLGRSSLKGLQRGWEVLKYLGNLVQYWGLELKRSAISLIDTIAIAVAEGT
DRIIELAQAAWRAIRNIPTRIRQGLEVSLL
>C.MW.2009.4041_Plasma_Visit_1_amplicon9.KC186420
MKVMGIPRNWQQWWIW----GILGFWLLLIYSV------LGNMWVTVYYG
VPVWKEAKTTLFCASDAKAYKEEVHNVWATHACVPTDPNPQEIILENVTE
NFNIWKNGMVDQMQEDIISIWDQSLKACVKLTPVCVTLNCTDVKTNATSN
A----------------TEVIMKSCSFNATTELRDKKRKVHALFYKLDVV
QLGG-----------------NNSNTTYRLINCNTSAITQACPKVTFDPI
PIHYCAPAGYAILKCNN-QTFNGTGPCNNVSTVQCTHGIKPVVSTQLLLN
GSLAEKEVIIRSENLTNNAKTIIVHLNESVTITCARTNNNTRKSIRI--G
PGQTFYATGEIIGDIRQAHCNITKGV-WNKTLQQVGEKLAKLFP-----N
KTIKFN-SSSGGDLEIATHSFNCRGEFFYCNTSKLFNGEYRPNY------
------SNYTDNSTITLQCRIKQIINMWQEVGKAMYAPPIAGNITCVSSI
TGILLTRDGG-----------DINSSIETFRPGGGDMRDNWRSELYKYKV
VEVKPLGIAPTGAKRRVVERERRAVG-IGAVFLGILGAAGSTMGAASITL
TVQARQLLSGIVQQQSNLLRAIEAQQHMLQLTVWGIKQLQTRVLAIERYL
RDQQLLGIWGC-SGKLICTTAVPWNSSWS-NKSYSEIWNNMTWMQWDKEI
DNYTNTIYQLLEESQFQQEKNEKDLLELDKWDSLWSWFDITNWLWYIKIF
IMIVGGLIGLRIVFAVLSIVNRVRQGYSPLSFQTLIPN-PRGA-DRLGRI
EEEGGEQDKDRSVRLVNGFLALIWDDLRNLCLFSYHRLRDFLLIAARAAE
LLGRSSLKGLQRGWEVLKYLGNLVQYWGLELKRSAISLIDTIAIAVAEGT
DRIIELAQAAWRTICNIPTRIRQGLEVSLL
>C.MW.2010.4061_Plasma_Visit1_amplicon21.KC186446
MRVMGIQRNCQPWWIW----GILGFWMLMIYSV------LGNLWVTVYYG
VPVWKEAKTTLFCASDAKAYETEVHNVWATHACVPTDPNPQEMFLENVTE
NFNMWKNDMVDQMHEDIISLWDQSLKPCVKLTPLCVTLECKNTQVN----
-------------ETKGEMGEMKNCSFNATTEIKDKKKKEYALFYKLDIV
PLNENDT-------------ESNSSRNYRLINCNTSTITQACPKVSFDPI
PIHYCAPAGYAILKCND-KTFDGTGSCNNVSTVQCTHGIKPVVSTQLLLN
GSLAEEEIMVRSENLTNNAKTIIVQLNESAEIVCIRPNNNTRKSIRI--G
PGQTFYAN-DIIGDIRQAHCNISK---WNETLEKVRKKLAEHF------N
KTITFK-PSSGGDLEITTHSFNCRGEFFYCNTTDLFNGT-----------
-----GNGTKANDTIKIPCKIKQIINMWQGVGRAIYAPPIKGNITCKSNI
TGILLTRDGGR--------DGGEDNETEIFRPGGGDMRDNWRSELYKYKV
VEIKPLGIAPTAAKRRVVEKEKRAVG-IGAVFLGFLGAAGSTMGAASITL
TVQARQLLFGIVQQQSNLLRAIEAQQHMLQLTVWGIKQLQARVLAIERYL
KDQQLLGMWGCCSGKLICTTAVAWNDSWS-NKTYKEIWDNMTWMQWDKEI
NNYTDIIYRLLEDSQNQQEKNEEDLLALDRWNNLWNWFSITNWLWYIKIF
IMIVGGLIGLRIVFAVLAIVNRVRQGYSPLSFQALTPS-PRGP-DRLGRI
EEEGGEQDRSRSIRLVSGFLPLAWDDLRSLCLFSYHQLRDFILIVARAVE
LLGRSSLKGLQRGWETLKYLGSLVQYWVLELKKSASSLFDTIAIAVAEGT
DRIWEAIQNLCRAIRNIPRRIRQGFETALL
>C.MW.2010.4061_Plasma_Visit1_amplicon22.KC186447
MRVMGIQRNCQPWWIW----GILGFWMLMIYSV------LGNLWVTVYYG
VPVWKEAKTTLFCASDAKAYETEVHNVWATHACVPTDPNPQEMFLENVTE
NFNMWKNDMVDQMHEDIISLWDQSLKPCVKMTPLCVTLECQNVKGNDT--
------------------IGEMKNCSFNATTEIKDKKKKEYALFYKLDIV
PLNENDT-------------ESNSSRNYRLINCNTSTITQACPKVSFDPI
PIHYCAPAGYAILKCND-KTFNGTGPCNNVSTVQCTHGIKPVVSTQLLLN
GSLAEEEIMVRSENLTNNAKTIIVQLNESAEIVCIRPNNNTRKSIRI--G
PGQTFYAN-DIIGDIRQAHCNISK---WNETLEKVRKKLAEHF------N
KTITFK-PSSGGDLEITTHSFNCRGEFFYCNTTDLFNGT-----------
-----GNGTKANDTIRIPCKIKQIINMWQGVGRAIYAPPIKGNITCKSNI
TGILLTRDGG------------TNETPEIFRPGGGDMRDNWRSELYKYKV
VEIKPLGIAPTAAKRRVVEKEKRAVG-IGAVFLGFLGAAGSTMGAASITL
TVQARQLLFGIVQQQSNLLRAIEAQQHMLQLTVWGIKQLQARVLAIERYL
KDQQLLGMWGC-SGKLICTTAVAWNDSWS-NKTYKEIWDNMTWMQWDKEI
NNYTDIIYRLLEDSQNQQEKNEEDLLALDRWNNLWNWFSITNWLWYIKIF
IMIVGGLIGLRIVFAVLTIVNRVRQGYSPLSFQTLTPS-PRGP-DRLGRI
EEEGGEQDRSRSIRLVSGFLPLAWDDLRSLCLFSYHQLRDFILIVARAVE
LLGRSSLKGLQRGWETLKYLGSFVQYWVLELKKSASSLFDTIAIAVAEGT
DRIWEAIQNLCRAIRNIPRRIRQGFETALL
>C.MW.2010.4061_Plasma_Visit1_amplicon24.KC186449
MRVMGIQRNCQPWWIW----GILGFWMLMIYSV------LGNLWVTVYYG
VPVWKEAKTTLFCASDAKAYETEVHNVWATHACVPTDPNPQEMFLENVTE
NFNMWKNDMVDQMHEDIISLWDQSLKPCVKLTPLCVTLECQNVKGNDT--
------------------IGEMKNCSFNATTEIEDKKKKEYALFYKLDIV
PLNENDT-------------ESNSSRDYRLINCNTSTITQACPKVSFDPI
PIHYCAPAGYAILKCND-KTFNGTGPCNNVSTVQCTHGIKPVVSTQLLLN
GSLAEEEIMVRSENLTNNAKTIIVQLNESAEIVCTRPNNNTRKSIRI--G
PGQTFYAN-DIIGDIRQAHCNISK---WNETLEKVRKKLAEHF------N
KTIEFK-PSSGGDLEITTHSFNCRGEFFYCNTTALFNGT-----------
-------ENGTKADYTIPCKIKQIINMWQGVGRAIYAPPIKGNITCKSNI
TGILLTRDGG------------NDSKTEIFRPGGGDMRDNWRSELYKYKV
VEIKPLGIAPTAAKRRVVEKEKRAVG-IGAVFLGFLGAAGSTMGAASITL
TVQARQLLFGIVQQQSNLLRAIEAQQHMLQLTVWGIKQLQARVLAIERYL
KDQQLLGMWGC-SGKLICTTAVAWNDSWS-NKTYKEIWDNMTWMQWDKEI
NNYTDIIYRLLEDSQNQQEKNEEDLLALDRWNNLWNWFSITNWLWYIKIF
IMIVGGLIGLRIVFAVLAIVNRVRQGYSPLSFQTLTPS-PRGP-DRLGRI
EEEGGEQDRSRSIRLVSGFLPLAWDDLRSLCLFSYHQLRDFILIVARAVE
LLGRSSLKGLQRGWETLKYLGSLVQYWVLELKKSASSLFDTIAIAVAEGT
DRIWEAIQNLCRAIRNIPRRIRQGFETALL
>C.MW.2010.4061_Plasma_Visit1_amplicon25.KC186450
MRVMGIQRNCQPWWIW----AILGFWMLMIYSV------LGNLWVTVYYG
VPVWKEAKTTLFCASDAKAYETEVHNVWATHACVPTDPNPQEMFLENVTE
NFNMWKNDMVDQMHEDIISLWDQSLKPCVKLTPLCVTLECQNVKGNDT--
------------------IGEMKNCSFNATTEIKDKKKKEYALFYKLDIV
PLNENDT-------------ESNSSRNYRLINCNTSTITQACPKVSFDPI
PIHYCAPAGYAILKCND-KTFNGTGPCNNVSTVQCTHGIKPVVSTQLLLN
GSLAEEEIMVRSENLTNNAKTIIVQLNESAEIVCIRPNNNTRKSIRI--G
PGQTFYAN-DIIGDIRQAHCNISK---WNETLEKVRKKLTEHF------N
KTITFK-PSSGGDLEITTHSFNCRGEFFYCNTTDLFNGT-----------
-----GNGTKANDTIKIPCKIKQIINMWQGVGRAIYAPPIKGNITCKSNI
TGILLTRDGG------------ENTTTEIFRPGGGDMRDNWRSELYKYKV
VEIKPLGIAPTAAKRRVVEKEKRAVG-IGAVFLGFLGAAGSTMGAASITL
TVQARQLLFGIVQQQSNLLRAIEAQQHMLQLTVWGIKQLQARVLAIERYL
KDQQLLGMWGC-SGKLICTTAVAWNDSWS-NKTYKEIWDNMTWMQWDKEI
NNYTDIIYRLLEDSQNQQEKNEEDLLALDRWNNLWNWFSITNWLWYIKIF
IMIVGGLIGLRIVFAVLAIVNRVRQGYSPLSFQTLTPS-PRGP-DRLGRI
EEEGGEQDRSRSIRLVSGFLPLAWDDLRSLCLFSYHQLRDFILIVARAVE
LLGRSSLKGLQRGWETLKYLGSLVQYWVLELKKSASSLFDTIAIAVAEGT
DRIWEAIQNLCRAIRNIPRRIRQGFETALL
>C.MW.2010.4061_Plasma_Visit1_amplicon26.KC186451
MRVMGIQRNCQPWWIW----GILGFWMLMIYSV------LGNLWVTVYYG
VPVWKEAKTTLFCASDAKAYETEVHNVWATHACVPTDPNPQEMFLENVTE
NFNMWKNDMVDQMHEDIISLWDQSLKPCVKLTPLCVTLECQKVKGNDT--
------------------IGEMKNCSFNATTEIKDKKKKEYALFYKLDIV
PLNENDT-------------ESNSSRNYRLINCNTSTITQACPKVSFDPI
PIHYCAPAGYAILKCND-KTFNGTGPCNNVSTVQCTHGIKPVVSTQLLLN
GSLAEEEIMVRSENLTNNAKTIIVQLNESAEIVCIRPNNNTRKSIRI--G
PGQTFYAN-DIIGDIRQAHCNISK---WNETLEKVRKKLAEHF------N
KTITFK-PSSGGDLEITTHSFNCRGEFFYCNTTDLFNGT-----------
-----GNGTKANDTIRIPCKIKQIINMWQGVGRAIYAPPIKGNITCKSNI
TGILLTRDGG------------ENTTTEIFRPGGGDMRDNWRSELYKYKV
VEIKPLGIAPTAAKRRVVEKEKRAVG-IGAVFLGFLGAAGSTMGAASITL
TVQARQLLFGIVQQQSNLLRAIEAQQHMLQLTVWGIKQLQARVLAIERYL
KDQQLLGMWGC-SGKLICTTAVAWNDSWS-NKTYKEIWDNMTWMQWDKEI
NNYTDIIYRLLEDSQNQQEKNEEDLLALDRWNNLWNWFSITNWLWYIKIF
IMIVGGLIGLRIVFAVLAIVNRVRQGYSPLSFQTLTPS-PRGP-DRLGRI
EEEGGEQDRSRSIRLVSGFLPLAWDDLRSLCLFSYHQLRDFILIVARAVE
LLGRSSLKGLQRGWETLKYLGSLVQYWVLELKKSASSLFDTIAIAVAEGT
DRIWEAIQNLCRAIRNIPRRIRQGFETALL
>C.MW.2010.4061_Plasma_Visit1_amplicon30.KC186452
MRVMGIQRNCQPWWIW----GILGFWMLMIYSV------LGNLWVTVYYG
VPVWKEAKTTLFCASDAKAYETEVHNVWATHACVPTDPNPQEMFLENVTE
NFNMWKNDMVDQMHEDIISLWDQSLKPCVKLTPLCVTLECQNVKGNDT--
------------------IGEMKNCSFNATTEIKDKKKKEYALFYKLDIV
PLNENDT-------------ESNSSRNYRLINCNTSTITQACPKVSFDPI
PIHYCAPAGYAILKCND-KTFNGTGSCNNVSTVQCTHGIKPVVSTQLLLN
GSLAEEEIMVRSENLTNNAKTIIVQLNESAEIVCIRPNNNTRKSIRI--G
PGQTFYAN-DIIGDIRQAHCNISK---WNETLEKVRKKLTEHF------N
KTIEFK-PSSGGDLEITTHSFNCRGEFFYCNTTDLFNGT-----------
-----GNGTKANDTIRIPCKIKQIINMWQGVGRAIYAPPIKGNITCKSNI
TGILLTRDGG------------ENTTTEIFRPGGGDMRDNWRSELYKYKV
VEIKPLGIAPTAAKRRVVEKEKRAVG-IGAVFLGFLGAAGSTMGAASITL
TVQARQLLFGIVQQQSNLLRAIEAQQHMLQLTVWGIKQLQARVLAIERYL
KDQQLLGMWGC-SGKLICTTAVAWNDSWS-NKTYKEIWDNMTWMQWDKEI
NNYTDIIYRLLEDSQNQQEKNEEDLLALDRWNNLWNWFSITNWLWYIKIF
IMIVGGLIGLRIVFAVLAIVNRVRQGYSPLSFQTLTPS-PRGP-DRLGRI
EEEGGEQDRSRSIRLVSGFLPLAWDDLRSLCLFSYHQLRDFILIVARAVE
LLGRSSLKGLQRGWETLKYLGSLVQYWVLELKKSASSLFDTIAIVVAEGT
DRIWEAIQNLCRAIRNIPRRIRQGFETALL
>C.MW.2010.4061_Plasma_Visit1_amplicon31.KC186453
MRVMGIQRNCQPWWIW----GILGFWMLMIYSV------LGNLWVTVYYG
VPVWKEAKTTLFCASDAKAYETEVHNVWATHACVPTDPNPQEMFLENVTE
NFNMWKNDMVDQMHEDIISLWDQSLKPCVKLTPLCVTLECQNVKGNDT--
------------------IGEMKNCSFNATTEIKDKKKKEYALFYKLDIV
PLNENDT-------------ESNSSRNYRLINCNTSTITQACPKVSFDPI
PIHYCAPAGYAILKCND-KTFNGTGSCNNVSTVQCTHGIKPVVSTQLLLN
GSLAEEEIMVRSENLTNNAKTIIVQFNESAEIVCIRPNNNTRKSIRI--G
PGQTFYAN-DIIGDIRQAHCNISK---WNETLEKVRKKLAEHF------N
KTIEFK-PSSGGDLEITTHSFNCRGEFFYCNTTDLFNGT-----------
-----GNGTKANDTIRIPCKIKQIINMWQGVGRAIYAPPIKGNITCKSNI
TGILLTRDGG------------ENTTTEIFRPGGGDMRDNWRSELYKYKV
VEIKPLGIAPTAAKRRVVEKEKRAVG-IGAVFLGFLGAAGSTMGAASITL
TVQARQLLFGIVQQQSNLLRAIEAQQHMLQLTVWGIKQLQARVLAIERYL
KDQQLLGMWGC-SGKLICTTAVAWNDSWS-NKTYKEIWDNMTWMQWDKEI
NNYTDIIYRLLEDSQNQQEKNEEDLLALDRWNNLWNWFSITNWLWYIKIF
IMIVGGLIGLRIVFAVLAIVNRVRQGYSPLSFQTLTPS-PRGP-DRLGRI
EEEGGEQDRSRSIRLVSGFLPLAWDDLRSLCLFSYHQLRDFILIVARAVE
LLGRSSLKGLQRGWETLKYLGSFVQYWVLELKKSASSLFDTIAIAVAEGT
DRIWEAIQNLCRAIRNIPRRIRQGFETALL
>C.MW.2010.4061_Plasma_Visit1_amplicon4.KC186454
MRVMGIQRNCQPWWIW----GILGFWMLMIYSV------LGNLWVTVYYG
VPVWKEAKTTLFCASDAKAYETEVHNVWATHACVPTDPNPQEMFLENVTE
NFNMWKNDMVDQMHEDIISLWDQSLKPCVKLTPLCVTLECKNTQVN----
-------------ETKGEMGEMKNCSFNATTEIKDKKKKEYALFYKLDIV
PLNENDT-------------ESNSSRNYRLINCNTSTITQACPKVSFDPI
PIHYCAPAGYAILKCND-KTFDGTGSCNNVSTVQCTHGIKPVVSTQLLLN
GSLAEEEIMVRSENLTNNAKTIIVQLNESAEIVCIRPNNNTRKSIRI--G
PGQTFYAN-DIIGDIRQAHCNISK---WNETLEKVRKKLAEHF------N
KTITFK-PSSGGDLEITTHSFNCRGEFFYCNTTDLFNGT-----------
-----GNGTKANDTIKIPCKIKQIINMWQGVGRAIYAPPIKGNITCKSNI
TGILLTRDGGR--------DGGEDNETEIFRPGGGDMRDNWRSELYKYKV
VEIKPLGIAPTAAKRRVVEKEKRAVG-IGAVFLGFLGAAGSTMGAASITL
TVQARQLLFGIVQQQSNLLRAIEAQQHMLQLTVWGIKQLQARVLAIERYL
KDQQLLGMWGC-SGKLICTTAVAWNDSWS-NKTYKEIWDNMTWMQWDKEI
NNYTDIIYRLLEDSQNQQEKNEEDLLALDRWNNLWNWFSITNWLWYIKIF
IMIVGGLIGLRIVFAVLAIVNRVRQGYSPLSFQTLTPS-PRGP-DRLGRI
EEEGGEQDRSRSIRLVSGFLPLAWDDLRSLCLFSYHQLRDFILIVARAVE
LLGRSSLKGLQRGWETLKYLGSLVQYWVLELKKSASSLFDTIAIAVAEGT
DRIWEAIQNLCRAIRNIPRRIRQGFETALL
>C.MW.2010.4061_Plasma_Visit1_amplicon8.KC186455
MRVMGIQRNCQPWWIW----GILGFWMLMIYSV------LGNLWVTVYYG
VPVWKEAKTTLFCASDAKAYETEVHNVWATHACVPTDPNPQEMFLENVTE
NFNMWKNDMVDQMHEDIISLWDQSLKPCVKLTPLCVTLECQNVKGNDT--
------------------IGEMKNCSFNATTEIKDKKKKEYALFYKLDIV
PLNENDT-------------ESNSSRNYRLINCNTSTITQACPKVSFDPI
PIHYCAPAGYAILKCND-KTFNGTGPCNNVSTVQCTHGIKPVVSTQLLLN
GSLAEEEIMVRSENLTNNIKTIIVQLNESAEIVCIRPNNNTRKSIRI--G
PGQTFYAN-DIIGDIRQASCNISK---WNETLEKVRKKLAEHF------H
KPIKFE-PSSGGDLEITTHSFNCRGEFFYCNTTALFT-------------
-----ENGTQANYTTTIPCKIKQIINMWQGVGRAIYAPPIKGNITCKSSI
TGILLTRDGG-------------NDTTETFRPGGGDMRDNWRSELYKYKV
VEIKPLGIAPTAAKRRVVEKEKRAVG-IGAVFLGFLGAAGSTMGAASITL
TVQARQLLFGIVQQQSNLLRAIEAQQHMLQLTVWGIKQLQARVLAIERYL
KDQQLLGMWGC-SGKLICTTAVAWNDSWS-NKTYKEIWDNMTWMQWDKEI
NNYTDIIYRLLEDSQNQQEKNEEDLLALDRWNNLWNWFSITNWLWYIKIF
IMIVGGLIGLRIVFAVLAIVNRVRQGYSPLSFQTLTPS-PRGP-DRLGRI
EEEGGEQDRSRSIRLVSGFLPLAWDDLRSLCLFSYHQLRDFILIVARAVE
LLGRSSLKGLQRGWETLKYLGSLVQYWVLELKKSASSLFDTIAIAVAEGT
DRIWEAIQNLCRAIRNIPRRIRQGFETALL
>C.MW.2010.4061_Plasma_Visit1_amplicon9.KC186456
MRVMGIQRNCQPWWIW----AILGFWMLMIYSV------LGNLWVTVYYG
VPVWKEAKTTLFCASDAKAYETEVHNVWATHACVPTDPNPQEMFLENVTE
NFNMWKNDMVDQMHEDIISLWDQSLKPCVKLTPLCVTLECNNVPQVNDT-
---------------KGEMGEMKNCSFNATTEIKDKKKKEYALFYKLDIV
PLNENDT-------------ESNSSRNYRLINCNTSTITQACPKVSFDPI
PIHYCAPAGYAILKCND-KTFNGTGSCNNVSTVQCTHGIKPVVSTQLLLN
GSLAEEEIMVRSENLTNNAKTIIVQFNESAEIVCIRPNNNTRKSIRI--G
PGQTFYAN-DIIGDIRQAHCNISK---WNETLEKVRKKLAEHF------N
KTIEFK-PSSGGDLEITTHSFNCRGEFFYCNTTDLFNGT-----------
-----GNGTKANDTIRIPCKIKQIINMWQGVGRAIYAPPIKGNITCKSNI
TGILLTRDGG------------ENTTTEIFRPGGGDMRDNWRSELYKYKV
VEIKPLGIAPTAAKRRVVEKEKRAVG-IGAVFLGFLGAAGSTMGAASITL
TVQARQLLFGIVQQQSNLLRAIEAQQHMLQLTVWGIKQLQARVLAIERYL
KDQQLLGMWGC-SGKLICTTAVAWNDSWS-NKTYKEIWDNMTWMQWDKEI
NNYTDIIYRLLEDSQNQQEKNEEDLLALDRWNNLWNWFSITNWLWYIKIF
IMIVGGLIGLRIVFAVLAIVNRVRQGYSPLSFQTLTPS-PRGP-DRLGRI
EEEGGEQDRSRSIRLVSGFLPLAWDDLRSLCLFSYHQLRDFILIVARAVE
LLGRSSLKGLQRGWETLKYLGSLVQYWVLELKKSASSLFDTIAIAVAEGT
DRIWEAIQNLCRAIRNIPRRIRQGFETALL
>C.MW.2009.4037_Plasma_Visit1_amplicon22.KC186488
MRVRGIWKNYQGWWIW----GILGFWMILNCNG------DGNLWVTVYYG
VPVWREAKTTLFCASDAKAHEREVHNVWATHACVPTDPNPQEVVLKNVTE
NFNMWKNDMVDQMHEDIINLWDESLKPCVKLTPLCVTLRCVNATANG---
----------NVLVNNTMGAEIQNCTFNTTTIIRDKQKQEHALFYRSDIV
PLDDNA--------------NTTNYTEYRLINCNTSAITQACPKVSFDPI
PLHYCAPAGYAILKCNN-KTFNGTGPCNNVSTVQCTHGIKPVVSTQLLLN
GSLSEGGIIIRSENLTSNTKTIIVHLNESVEIVCVRPNNNTRTSIRI--G
PGQTFYATGDIIGDIRQAHCNISKQN-WTRTLQRIEEKLKEQFK-----N
SNITFA-PPAGGDLEITTHSFNCRGEFFYCNTSGLFNNSLLTEN------
----VTESNETNETITIPCRIKQFLNMWQQVGRAMYAPPIAGNITCKSDI
TGLLLTRDGG-----------TNKTGNETFRPGGGNMRDNWRSELYKYKV
VEIKPLGIAPTGAKRRVVEREKRAVG-IGALFLGFLGAAGSTMGAASITL
TVQARQLLSGIVQQQSNLLRAIEVQQHMLQLTVWGIKQLQARVLALERYL
QDQQLLGIWGC-SGKLICTTNVPWNSSWS-NRSKEDIWENMTWMQWDREI
SNYTNTIYRLLEVSQNQQEENEKDLLALSNWQGLWNWFSITNWLWYIRIF
IMIVGGLIGLRIVFAVLSIVKKVRQGYSPLSLQTLIPTSRGPP-DSLGRI
EEEGGEQDKTRSIRLVSGFLALAWDDLRSLCLFCYHQLRDFILIAVRTVE
LLGRSSLRGLQRGWEALKYLGSIVQYWVLELKKSAVSLLDTIAIAVGAGT
DRIIEVAQRAGRAILNIPRRIRQGLEAALL
>C.MW.2009.4037_Plasma_Visit1_amplicon24.KC186489
MRVREIWRNCLWWWIW----GILGFWMILNCNG------DGNLWVTVYYG
VPVWREAKTTLFCASDAKAHEREVHNVWATHACVPTDPNPQEVVLENVTE
NFNMWKNDMVDQMHEDIISLWDESLKPCVKLTPLCVTLRCVNATANG---
----------NVLVNNTMGAEIQNCTFNTTTIIRDKQKQEHALFYRPDIV
PLDDNA--------------NTTNYTEYRLINCNTSAITQACPKVSFDPI
PLHYCAPAGYAILKCNN-KTFNGTGPCNNVSTVQCTHGIKPVVSTQLLLN
GSLSEGGIIIRSENLTSNTKTIIVHLNESVEIVCVRPNNNTRTSIRI--G
PGQTFYATGDIIGDIRQAHCNISKQN-WTTTLQRIEEKLKEQFKNSNITL
GNITFA-PPAGGDLEITTHSFNCRGEFFYCNTSGLFNNSLL---------
----TENGTESNETITIPCKIKQFLNMWQQVGRAMYAPPIAGNITCKSNI
TGLLLTRDGG----------NTNGTGNETFRPGGGNMRDNWRSELYKYKV
VEIKPLGIAPTGAKRRVVEREKRAVG-IGALFLGFLGAAGSTMGAASITL
TVQARQLLSGIVQQQNNLLRAIEVQQHMLQLTVWGIKQLQARVLALERYL
QDQQLLGIWGC-SGKLICTTNVPWNSSWS-NRSKEDIWENMTWMQWDREI
SNYTNTIYRLLEVSQNQQEENEKDLLALSNWQSLWNWFSITNWLWYIRIF
IMIVGGLIGLRIVFAVLSIVKKVRQGYSPLSLQTLIPTSRGPP-DSLGRI
EEEGGEQDKTRSIRLVSGFLALAWDDLRSLCLFCYHQLRDFILIAVRTVE
LLGRSSLRGLQRGWEALKYLGSIVQYWVLELKKSAVSLLDTIAIAVGAGT
DRIIEVAQRAGRAFLNIPRRIRQGLEAALL
>C.MW.2009.4037_Plasma_Visit1_amplicon25.KC186490
MRVREIWRNCLWWWIW----GILGFWMILNCNG------DGNLWVTVYYG
VPVWREAKTTLFCASDAKAHEREVHNVWATHACVPTDPNPQEVVLENVTE
NFNMWKNDMVDQMHEDIISLWDESLKPCVKLTPLCVTLRCVNATANG---
----------NVLVNNTMGAEIQNCTFNTTTIIRDKQKQEHALFYRSDIV
PLDDNA--------------NTTNYTEYRLINCNTSAITQACPKVSFDPI
PLHYCAPAGYAILKCNN-KTFNGTGPCNNVSTVQCTHGIKPVVSTQLLLN
GSLSEGGIIIRSENLTSNTKTIIVHLNESVEIVCVRPNNNTRTSIKI--G
PGQTFYATGDIIGDIRQAHCNISKQN-WTRTLQRIGEKLKEQFK-----G
SNITFA-PPVGGDLEITTHSFNCRGEFFYCNTSGLFNNSL----------
-----LTENESNETITIPCRIKQFLNMWQQVGRAMYAPPIAGNITCKSNI
TGLLLTRDGG-----------NTSEGNETFRPGGGNMRDNWRSELYKYKV
VEIKPLGIAPTGAKRRVVEREKRAVG-IGAVFLGFLGAAGSTMGAASITL
TVQARQLLSGIVQQQNNLLRAIEVQQHMLQLTVWGIKQLQARVLALERYL
QDQQLLGIWGC-SGKLICTTNVPWNSSWS-NRSKEDIWENMTWMQWDREI
SNYTNTIYRLLEVSQNQQEENEKDLLALSNWQSLWTWFSITNWLWYIKIF
IMIVGGLIGLRIVFAVLSIVKKVRQGYSPLSLQTLIPTSRGPP-DSLGRI
EEEGGEQDKTRSIRLVSGFLALAWDDLRSLCLFCYHQLRDFILIAVRTVE
LLGRSSLRGLQRGWEALKYLGSIVQYWVLELKKSAVSLLDTIAIAVGAGT
DRIIEVAQRTGRAILNIPRRIRQGLEAALL
>C.MW.2009.4037_Plasma_Visit1_amplicon26.KC186491
MRVRGIWRNYLWWWIW----GILGFWMILNCNG------DGNLWVTVYYG
VPVWREAKTTLFCASDAKAHEREVHNVWATHACVPTDPNPQEVVLKNVTE
NFNMWKNDMVDQMHEDIISLWDESLKPCVKLTPLCVTLRCVNATANG---
----------NVLVNNTMGAEIQNCTFNTTTIIRDKQKQEHALFYRSDIV
PLDDNA--------------NTTNYTEYRLINCNTSAITQACPKVSFDPI
PLHYCAPAGYAILKCNN-KTFNGTGPCNNVSTVQCTHGIKPVVSTQLLLN
GSLSEGGIIIRSENLTSNTKTIIVHLNKSVEIVCVRPNNNTRTSIRI--G
PGQTFYATGDIIGDIRQAHCNISKHN-WTRTLLGVREKLKEQFK-----G
SNITFA-PPAGGDLEITTHSFNCRGEFFYCNTSGLFNNSLLTEN------
----VTESNETNETITIPCRIKQFLNMWQQVGRAMYAPPIAGNITCKSDI
TGLLLTRDGG-----------TNKTGNETFRPGGGNMRDNWRSELYKYKV
VEIKPLGIAPTGAKRRVVEREKRAVG-IGALFLGFLGAAGSTMGAASITL
TVQARQLLSGIVQQQNNLLRAIEVQQHMLQLTVWGIKQLQARVLALERYL
QDQQLLGIWGC-SGKLICTTNVPWNSSWS-NRSKEDIWENMTWMQWDREI
SNYTNTIYRLLEVSQNQQEENEKDLLALSNWQSLWTWFSITNWLWYIRIF
IMIVGGLIGLRIVFAVLSIVKKVRQGYSPLSLQTLIPTSRGPP-DSLGRI
EEEGGEQDKTRSIRLVSGFLALAWDDLRSLCLFCYHQLRDFILIAVRTVE
LLGRSSLRGLQRGWEALKYLGSIVQYWVLELKKSAVSLLDTIAIAVGAGT
DRIIEVTQRAGRAILNIPRRIRQGFEAALL
>C.MW.2009.4037_Plasma_Visit1_amplicon27.KC186492
MRVRGIWRNYQGWWIW----GILGFWMILNCNG------DGNLWVTVYYG
VPVWREAKTTLFCASDAKAHEREVHNVWATHACVPTDPNPQEVVLENVTE
NFNMWKNDMVDQMHEDIISLWDESLKPCVKLTPLCVTLRCVNATANG---
----------NVLVNNTMGAEIQNCTFNTTTIIRDKQKQEHALFYRSDIV
PLDDNA--------------NTTNYTEYRLINCNTSAITQACPKVSFDPI
PLHYCAPAGYAILKCNN-KTFNGTGPCNNVSTVQCTHGIKPVVSTQLLLN
GSLSEGGIIIRSENLTSNTKTIIVHLNESVEIVCVRPNNNTRTSIRI--G
PGQTFYATGDIIGDIRQAHCNISKQN-WTRTLQRIEEKLKEQFK-----N
SNITFA-PPAGGDLEITTHSFNCRGEFFYCNTSGLFNNSLLTEN------
----VTESNETNETITIPCRIKQFLNMWQQVGRAMYAPPIAGNITCKSDI
TGLLLTRDGG-----------TNKTGNETFRPGGGNMRDNWRSELYKYKV
VEIKPLGIAPTGAKRRVVEREKRAVG-IGALFLGFLGAAGSTMGAASITL
TVQARQLLSGIVQQQSNLLRAIEVQQHMLQLTVWGIKQLQARVLALERYL
QDQQLLGIWGC-SGKLICTTNVPWNSSWS-NRSKEDIWENMTWMQWDREI
SNYTNTIYRLLEVSQNQQEENEKDLLALSNWQGLWNWFSITNWLWYIRIF
IMIVGGLIGLRIVFAVLSIVKKVRQGYSPLSLQTLIPTSRGPP-DSLGRI
EEEGGEQDKTRSIRLVSGFLALAWDDLRSLCLFCYHQLRDFILIAVRTVE
LLGRSSLRGLQRGWEALKYLGSIVQYWVLELKKSAVSLLDTIAIAVGAGT
DRIIEVTQRAGRAILNIPRRIRQGFEAALL
>C.MW.2009.4037_Plasma_Visit1_amplicon3.KC186493
MRVREIWRNCLWWWIW----GILGFWMILNCNG------DGNLWVTVYYG
VPVWREAKTTLFCASDAKAHEREVHNVWATHACVPTDPNPQEVVLENVTE
NFNMWKNDMVDQMHEDIISLWDESLKPCVKLTPLCVTLRCVNATANG---
----------NVLVNNTMGAEIQNCTFNTTTIIRDKQKQEHALFYRSDIV
PLDDNA--------------NTTNYTEYRLINCNTSAITQACPKVSFDPI
PLHYCAPAGYAILKCNN-KTFNGTGPCNNVSTVQCTHGIKPVVSTQLLLN
GSLSEGGIIIRSENLTSNTKTIIVHLNESVEIVCVRPNNNTRTSIRI--G
PGQTFYATGDIIGDIRQAHCNISKQN-WTRTLQRIGEKLKEQFK-----G
SNITFA-PPVGGDLEITTHSFNCRGEFFYCNTSGLFNNSL----------
-----LTENESNETITIPCRIKQFLNMWQQVGRAMYAPPIAGNITCKSNI
TGLLLTRDGG-----------NTSEGNETFRPGGGNMRDNWRSELYKYKV
VEIKPLGIAPTGAKRRVVEREKRAVG-IGAVFLGFLGAAGSTMGAASITL
TVQARQLLSGIVQQQNNLLRAIEVQQHMLQLTVWGIKQLQARVLALERYL
QDQQLLGIWGC-SGKLICTTNVPWNSSWS-NRSKEDIWENMTWMQWDREI
SNYTNTIYRLLEVSQNQQEENEKDLLALSNWQSLWTWFSITNWLWYIKIF
IMIVGGLIGLRIVFAVLSIVKKVRQGYSPLSLQTLIPTSRGPP-DSLGRI
EEEGGEQDKTRSIRLVSGFLALAWDDLRSLCLFCYHQLRDFILIAVRTVE
LLGRSSLRGLQRGWEALKYLGSIVQYWVLELKKSAVSLLDTIAIAVGAGT
DRIIEVAQGAGRAILNIPRRIRQGLEAALL
>C.MW.2009.4037_Plasma_Visit1_amplicon4.KC186494
MRVRGIWRNYLWWWIW----GILGFWMILNCNG------DGNLWVTVYYG
VPVWREAKTTLFCASDAKAHEREVHNVWATHACVPTDPNPQEVVLKNVTE
NFNMWKNDMVDQMHEDIISLWDESLKPCVKLTPLCVTLRCVNATANG---
----------NVLVNNTMGAEIQNCTFNTTTIIRDKQKQEHALFYRPDIV
PLDDNA--------------NTTNYTEYRLINCNTSAITQACPKVSFDPI
PLHYCAPAGYAILKCNN-KTFNGTGPCNNVSTVQCTHGIKPVVSTQLLLN
GSLSEGGIIIRSENLTSNTKTIIVHLNESVEIVCVRPNNNTRTSIRI--G
PGQTFYATGDIIGDIRQAHCNISKQN-WTTTLQRIEEKLKEQFKNSNITL
GNITFA-PPAGGDLEITTHSFNCRGEFFYCNTSGLFNNSLL---------
----TENGTESNETITIPCKIKQFLNMWQQVGRAMYAPPIAGNITCKSNI
TGLLLTRDGG----------TTNGTGNETFRPGGGNMRDNWRSELYKYKV
VEIKPLGIAPTGAKRRVVEREKRAVG-IGALFLGFLGAAGSTMGAASITL
TVQARQLLSGIVQQQSNLLRAIEVQQHMLQLTVWGIKQLQARVLALERYL
QDQQLLGIWGC-SGKLICTTNVPWNSSWS-NRSKEDIWENMTWMQWDREI
SNYTNTIYRLLEVSQNQQEENEKDLLALSNWQSLWTWFSITNWLWYIKIF
IMIVGGLIGLRIVFAVLSIVKKVRQGYSPLSLQTLIPTSRGPP-DSLGRI
EEEGGEQDKTRSIRLVSGFLALAWDDLRSLCLFCYHQLRDFILIAVRTVE
LLGRSSLRGLQRGWEALKYLGSIVQYWVLELKKSAVSLLDTIAIAVGAGT
DRIIEVAQGAGRAILNIPRRIRQGLEAALL
>C.MW.2009.4037_Plasma_Visit1_amplicon5.KC186495
MRVREIWRNCLWWWIW----GILGFWMILNCNG------DGNLWVTVYYG
VPVWREAKTTLFCASDAKAHEREVHNVWATHACVPTDPNPQEVVLKNVTE
NFNMWKNDMVDQMHEDIISLWDESLKPCVKLTPLCVTLRCVNATVNG---
----------NVLVNNTMGAEIQNCTFNTTTIIRDKQKQEHALFYRSDIV
PLDDNA--------------NTTNYTEYRLINCNTSAITQACPKVSFDPI
PLHYCAPAGYAILKCNN-KTFNGTGPCNNVSTVQCTHGIKPVVSTQLLLN
GSLSEGGIIIRSENLTSNTKTIIVHLNESVEIVCVRPNNNTRTSIRI--G
PGQTFYATGDIIGDIRQAHCNISKQN-WTRTLQRIEEKLKEQFK-----N
SNITFA-PPAGGDLEITTHSFNCRGEFFYCNTSGLFNNSLLTEN------
----VTESNETNETITIPCRIKQFLNMWQQVGRAMYAPPIAGNITCKSDI
TGLLLTRDGG-----------TNKTGNETFRPGGGNMRDNWRSELYKYKV
VEIKPLGIAPTGAKRRVVEREKRAVG-IGAVFLGFLGAAGSTMGAASITL
TVQARQLLSGIVQQQNNLLRAIEVQQHMLQLTVWGIKQLQARVLALERYL
QDQQLLGIWGC-SGKLICTTNVPWNSSWS-NRSKEDIWENMTWMQWDREI
SNYTNTIYRLLEVSQNQQEENEKDLLALSNWQSLWTWFSITNWLWYIKIF
IMIVGGLIGLRIVFAVLSIVKKVRQGYSPLSLQTLIPTSRGPP-DSLGRI
EEEGGEQDKTRSIRLVSGFLALAWDDLRSLCLFCYHQLRDFILIAVRTVE
LLGRSSLRGLQRGWEAFKYLGSIVQYWVLELKKSAVSLLDTIAIVVGAGT
DRIIEVAQRTGRAILNIPRRIRQGLEAALL
>C.MW.2009.4037_Plasma_Visit1_amplicon6.KC186496
MRVREIWRNCLWWWIW----GILGFWMILNCNG------DGNLWVTVYYG
VPVWREAKTTLFCASDAKAHEREVHNVWATHACVPTDPNPQEVVLENVTE
NFNMWKNDMVDQMHEDIISLWDESLKPCVKLTPLCVTLRCVNATVNGTAL
-------------VNNTMGAEIQNCTFNTTTIIRDKQKQEHALFYRPDIV
PLDDNA--------------NTTNYTEYRLINCNTSAITQACPKVSFDPI
PLHYCAPAGYAILKCNN-KTFNGTGPCNNVSTVQCTHGIKPVVSTQLLLN
GSLSEGGIIIRSENLTSNTKTIIVHLNESVEIVCVRPNNNTRTSIRI--G
PGQTFYATGDIIGDIRQAHCNISKHN-WTRTLQRIGEKLKEQFK-----G
SNITFA-PPAGGDLEITTHSFNCRGEFFYCNTSGLFNNSLL---------
----TENVTESNETITIPCRIKQFLNMWQQVGRAMYAPPIAGNITCKSNI
TGLLLTRDGG----------NTNGTGNETFRPGGGNMRDNWRSELYKYKV
VEIKPLGIAPTGAKRRVVEREKRAVG-IGALFLGFLGAAGSTMGAASITL
TVQARQLLSGIVQQQSNLLRAIEVQQHMLQLTVWGIKQLQARVLALERYL
QDQQLLGIWGC-SGKLICTTNVPWNSSWS-NRSKEDIWENMTWMQWDREI
SNYTNTIYRLLEVSQNQQEENEKDLLALSNWQSLWTWFSITNWLWYIRIF
IMIVGGLIGLRIVFAVLSIVKKVRQGYSPLSLQTLIPTSRGPP-DSLGRI
EEEGGEQDKTRSIRLVSGFLALAWDDLRSLCLFCYHQLRDFILIAVRTVE
LLGRSSLRGLQRGWEALKYLGSIVQYWVLELKKSAVSLLDTIAIAVGAGT
DRIIEVAQRAGRAILNIPRRIRQGLEAALL
>C.MW.2009.4037_Plasma_Visit1_amplicon9.KC186497
MRVRGIWRNYQGWWIW----GILGFWMILNCNG------DGNLWVTVYYG
VPVWREAKTTLFCASDAKAHEREVHNVWATHACVPTDPNPQEVVLENVTE
NFNMWKNDMVDQMHEDIISLWDESLKPCVKLTPLCVTLRCVNATANG---
----------NVLVNNTMGAEIQNCTFNTTTIIRDKQKQEHALFYRSDIV
PLDDNA--------------NTTNYTEYRLINCNTSAITQACPKVSFDPI
PLHYCAPAGYAILKCNN-KTFNGTGPCNNVSTVQCTHGIKPVVSTQLLLN
GSLSEGGIIIRSENLTSNTKTIIVHLNESVEIVCVRPNNNTRTSIRI--G
PGQTFYATGDIIGDIRQAHCNISKQN-WTRTLQRIEEKLKEQFK-----N
SNITFA-PPAGGDLEITTHSFNCRGEFFYCNTSGLFNNSLLTEN------
----VTESNETNETITIPCRIKQFLNMWQQVGRAMYAPPIAGNITCKSDI
TGLLLTRDGG-----------TNKTGNETFRPGGGNMRDNWRSELYKYKV
VEIKPLGIAPTGAKRRVVEREKRAVG-IGALFLGFLGAAGSTMGAASITL
TVQARQLLSGIVQQQSNLLRAIEVQQHMLQLTVWGIKQLQARVLALERYL
QDQQLLGIWGC-SGKLICTTNVPWNSSWS-NRSKEDIWENMTWMQWDREI
SNYTNTIYRLLEVSQNQQEKNEKDLLALSNWQGLWNWFSITNWLWYIRIF
IMIVGGLIGLRIVFAVLSIVKKVRQGYSPLSLRTLIPTSRGPP-DSLGRI
EEEGGEQDKTRSIRLVSGFLALAWDDLRSLCLFCYHQLRDFILIAVRTVE
LLGRSSLRGLQRGWEALKYLGSIVQYWVLELKRSAVSLLDTIAIAVGAGT
DRIIEVAQRTGRAILNIPRRIRQGLEAALL
>C.MW.2010.4059_Plasma_Visit1_amplicon23.KC186534
MRVMGTWKNCQPWWIW----GILGFWMLMLCNG-------DSLWVTVYYG
VPVWKEAKTTLFCASDAKGYEKEVHNVWATHACVPTDPHPQEMVLENVTE
NFNMWKNDMVDQMHEDIISLWDQSLKPCVKLTPLCVTLNCTTVTNVTTNA
N-------------ITDIKAEMKNCSFNITTEVRDKKKKEYALFYKLDVV
PLDG------------------SNSSEYRLINCNSSTITQACPKVSFDPI
PIHYCAPAGYAILKCNN-KAFNGTGPCSNVSTVQCTHGIKPVVSTQLLLN
GSLAEEEIIIRSENLTNNAKTIIVHLNRSVGIECIRPGNNTRRSIRI--G
PGQAFHATGDIIGDIRQAHCNISRKE-WMETLYNVSEELKKHFP-----N
KTIQFQ-PSSGGDLEITTHSFNCRGEFFYCNTSGLFNYTDMSNR------
---------TGNGTITLPCKIRQIINLWQEVGRAMYAPPIEGNITCRSNI
TGLLLTRDGG-----------ENSTRNETFRPGGGDMRDNWRSELYKYKV
VEIKPLGIAPTEARRRVVEREKRAIG-IGAVFLGFLGAAGSTMGAASITL
TVQARQLLSGIVQQQSNLLRAIEAQQHMLQLTVWGIKQLQTRVLAIERYL
KDQQLLGMWGC-SGKLICTTNVPWNSSWS-NKSKNDIWDNMTWMQWDREI
SNYSDTIYRLLEESQNQQERNEQDLLALDSWNGLWSWFNISNWLWYIKIF
IMIVGGLIGLRIIFAVLSLVNRVRQGYSPLSFQTLIPH-SRGP-DRLGRI
EEEGGEQDRDRSIRLVSGFLSLAWDDLRSLCLFSYHRLRDFILIAARAVE
LLGRSSLRGLQRVWETLKYLGGLVQYWGLELKRRAISLLDTTAIAVAEGT
DRIIELIQRICRVIYNTPRRIRQGFEAALL
>C.MW.2010.4059_Plasma_Visit1_amplicon24.KC186535
MRVMGTWKNCQPWWIW----GILGFWMLMVCNG-------DNLWVTVYYG
VPVWKEAKTTLFCASDAKGYEKEVHNVWATHACVPTDPHPQEMVLENVTE
NFNMWKNDMVDQMHEDIISLWDQSLKPCVKLTPLCVTLNCTNVTNAN---
--------------ITDIKAEMKNCSFNITTEVRDKKKKEYALFYKLDVV
PLDG------------------SNSSEYRLINCNSSTITQACPKVSFDPI
PIHYCAPAGYAILKCNN-KTFNGTGPCSNVSTVQCTHGIKPVVSTQLLLN
GSLAEEDIIIRSENLTNNAKTIIVHLNRSVGIECIRPGNNTRRSIRI--G
PGQAFHATGDIIGDIRQAHCNISRKE-WMETLNNVTEKLRKHFP-----N
KTIIFK-PSSGGDLEITTHSFNCRGEFFYCNTSGLFNHTFNSTD------
-----RSNRTGNGTITLPCRIRQIINLWQEVGRAMYAPPIEGNITCRSNI
TGLLLTRDGG-----------KNSTSNETFRPGGGDMRDNWRSELYKYKV
VEIKPLGIAPTEARRRVVEREKRAIG-IGAVFLGFLGAAGSTMGAASITL
TVQARQLLSGIVQQQSNLLRAIEAQQHMLQLTVWGIKQLQTRVLAIERYL
KDQQLLGMWGC-SGKLICTTNVPWNSSWS-NKSKNDIWDNMTWMQWDREI
SNYSDTIYRLLEESQNQQERNEQDLLALDKWNGLWSWFNISNWLWYIKIF
IMIVGGLIGLRIIFAVLSLVNRVRQGYSPLSFQTLIPH-SRGP-DRLGRI
EEEGGEQDRGRSIRLVSGFLSLAWDDLRSLCLFSYHRLRDFILIAARAVE
LLGRSSLRGLQRVWETLKYLGGLVQYWGLELKRRAISLLDTTAIAVAEGT
DRIIEIIHRICRAIYNTPRRIRQGFEAALQ
>C.MW.2010.4059_Plasma_Visit1_amplicon25.KC186536
MRVMGTWKNCQPWWIW----GILGFWMLMLCNG-------DSLWVTVYYG
VPVWKEAKTTLFCASDAKGYEKEVHNVWATHACVPTDPHPQEMVLENVTE
NFNMWKNDMVDQMHEDIISLWDQSLKPCVKLTPLCVTLNCTTVTNVTTNA
N-------------ITDIKAEMKNCSFNITTEVRDKKKKEYALFYKLDVV
PLDG------------------SNSSEYRLINCNSSTITQACPKVSFDPI
PIHYCAPAGYAILKCNN-KTFNGTGPCSNVSTVQCTHGIKPVVSTQLLLN
GSLAEEDIIIRSENLTNNAKTIIVHLNRSVEIKCIRPGNNTRRSIRI--G
PGQAFHATGDIIGDIRQAHCNISRPD-WEETLYNVSEKLKKHFP-----N
KTIIFK-PPSGGDLEITTHSFNCRGEFFYCNTSGLFNHTFNSTY------
-----KYNKTENGTITLPCKIRQIINLWQEVGRAMYAPPIEGNITCRSNI
TGLLLTRDGG-----------ENSTSNETFRPGGGDMRDNWRSELYKYKV
VEIKPLGIAPTEARRRVVEREKRAVG-IGAVFLGFLGAAGSTMGAASITL
TVQARQLLSGIVQQQSNLLRAIEAQQHMLQLTVWGIKQLQTRVLAIERYL
KDQQLLGMWGC-SGKLICTTNVPWNSSWS-KKSKNDIWDNMTWMQWDREI
SNYSDTIYRLLEESQNQQERNEQDLLALDSWNGLWSWFNISNWLWYIKIF
IMIVGGLIGLRIIFAVLSLVNRVRQGYSPLSFQTLIPH-SRGP-DRLGRI
EEEGGEQDRDRSIRLVSGFLSLAWDDLRSLCLFSYHRLRDFILIAARAVE
LLGRSSLRGLQRVWETLKYLGGLVQYWGLELKRRAISLLDTTAIAVAEGT
DRIIELIQRICRVIYNTPRRIRQGFEAALL
>C.MW.2010.4059_Plasma_Visit1_amplicon26.KC186537
MRVMGTWKNCQPWWIW----GILGFWMLMVCNG-------NSLWVTVYYG
VPVWKEAKTTLFCASDAKGYEKEVHNVWATHACVPTDPHPQEMVLENVTE
NFNMWKNDMVDQMHEDIISLWDQSLKPCVKLTPLCVTLNCTNVTNTNVTT
----------NANITDDIKAEMKNCSFNITTEVRDKKKKEYALFYKLDIV
PLDG------------------SSSSEYRLINCNMSTITQACPKVSFDPI
PIHYCAPAGYAILKCNN-KTFNGTGPCSNVSTVQCTHGIKPVVSTQLLLN
GSLAEEEIIIRSENLTDNVKTIIVHLNKSVEIKCIRPGNNTRRSIRI--G
PGQAFHATGDIIGDIRQAHCNISRPD-WEEILYNVSKKLKKHFH-----N
KTIKFQ-PSSGGDLEITTHSFNCRGEFFYCNTSGLFNHTFNSNY------
------TFNKTNGTITLPCKIRQIINLWQEVGRAMYAPPIEGNITCRSDI
TGLLLTRDGG-----------ENSTSNETFRPGGGDMKDNWRSELYKYKV
VEIKPLGIAPTEARRRVVEREKRAIG-IGAVFLGFLGAAGSTMGAASITL
TVQARQLLSGIVQQQSNLLRAIEAQQHMLQLTVWGIKQLQTRVLAIERYL
KDQQLLGMWGC-SGKLICTTNVPWNSSWS-NKSKNDIWDNMTWMQWDREI
SNYSDTIYRLLEESQNQQEKNEQDLLALDSWNGLWNWFNISNWLWYIKIF
IMIVGGLIGLRIIFAVLSLVNRVRQGYSPLSFQTLIPH-PRGP-DRLGRI
EEEGGEQDRDRSIRLVSGFLSLAWDDLRSLCLFSYHRLRDFILIAARAVE
LLGRSSLKGLQRVWETLKYLGGLVQYWGLELKRRAISLLDTTAIAVAEGT
DRIIELIQRICRVIYNTPRRIRQGFEAALL
>C.MW.2010.4059_Plasma_Visit1_amplicon3.KC186538
MRVMGTWKNCQPWWIW----GILGFWMLMVCNG-------DSLWVTVYYG
VPVWKEAKTTLFCASDAKGYEKEVHNVWATHACVPTDPHPQEMVLENVTE
NFNMWKNDMVDQMHEDIISLWDQSLKPCVKLTPLCVTLNCTTVTNVTTNA
N-------------ITDIKAEMKNCSFNITTEVRDKKKKEYALFYKLDVV
PLDG------------------SNSSEYRLINCNSSTITQACPKVSFDPI
PIHYCAPAGYAILKCNN-KTFNGTGPCSSVSTVQCTHGIKPVVSTQLLLN
GSLAEEDIIIRSENLTNNVKTIIVHLNESVEIECIRPGNNTRRSIRI--G
PGQAFHATGDIIGDIRQAHCNISRTK-WEDTLNRVREKLKKHFP-----N
KTIIFK-PPSGGDLEITTHSFNCRGEFFYCNTSGLFNHTFNSTD------
-----MSNKTGNGTITLPCKIRQIINLWQEVGRAMYAPPIEGNITCRSNI
TGLLLTRDGG---------DNGTNSTEETFRPGGGDMRDNWRSELYKYKV
VEIKPLGIAPTEARRRVVEREKRAIG-IGAVFLGFLGAAGSTMGAASITL
TVQARQLLSGIVQQQSNLLRAIEAQQHMLQLTVWGIKQLQTRVLAIERYL
KDQQLLGMWGC-SGKLICTTNVPWNSSWS-KKSKNDIWDNMTWIQWDREI
SNYSDTIYRLLEESQNQQERNEQDLLALDSWNGLWSWFNISNWLWYIKIF
IMIIGGLIGLRIIFAVLSLVNRVRQGYSPLSFQTLIPH-SRGP-DRLGRI
EEEGGEQDRDRSIRLVSGFLSLAWDDLRSLCLFSYHRLRDFILIAVRAVE
LLGRSSLRGLQRVWETLKYLGGLVQYWGLELKRRAISLLDTTAIAVAEGT
DRIIELIQRICRVIYNTPRRIRQGFEAALQ
>C.MW.2010.4059_Plasma_Visit1_amplicon4.KC186539
MRVMGTWKNCQPWWIW----GILGFWMLMLCNG-------DSLWVTVYYG
VPVWKEAKTTLFCASDAKGYEKEVHNVWATHACVPTDPHPQEMVLENVTE
NFNMWKNDMVDQMHEDIISLWDQSLKPCVKLTPLCVTLNCTTVTNVTTNA
N-------------ITDIKAEMKNCSFNITTEVRDKKKKEYALFYKLDVV
PLDG------------------SNSSEYRLINCNSSTITQACPKVSFDPI
PIHYCAPAGYAILKCNN-KAFNGTGPCSNVSTVQCTHGIKPVVSTQLLLN
GSLAEEEIIIRSENLTNNAKTIIVHLNRSVGIECIRPGNNTRRSIRI--G
PGQAFHATGDIIGDIRQAHCNISRKE-WMETLYNVSEELKKHFP-----N
KTIQFQ-PSSGGDLEITTHSFNCRGEFFYCNTSGLFNYTDMSNR------
---------TGNGTITLPCKIRQIINLWQEVGRAMYAPPIEGNITCRSNI
TGLLLTRDGG-----------ENSTRNETFRPGGGDMRDNWRSELYKYKV
VEIKPLGIAPTEARRRVVEREKRAIG-IGAVFLGFLGAAGSTMGAASITL
TVQARQLLSGIVQQQSNLLRAIEAQQHMLQLTVWGIKQLQTRVLAIERYL
KDQQLLGMWGC-SGKLICTTNVPWNSSWS-NKSKNDIWDNMTWMQWDREI
SNYSDTIYRLLEESQNQQERNEQDLLALDSWNGLWSWFNISNWLWYIKIF
IMIVGGLIGLRIIFAVLSLVNRVRQGYSPLSFQTLIPH-PRGP-DRLGGI
EEEGGEQDRDRSIRLVSGFLSLAWDDLRSLCLFSYHRLRDFILIAARAVE
LLGRSSLRGLQRVWETLKYLGGLVQCWGLELKRRAISLLDTTAIAVAEGT
DRIIELIQRICRVIYNTPRRIRQGFEAALQ
>C.MW.2010.4059_Plasma_Visit1_amplicon5.KC186540
MRVMGTWKNCQPWWIW----GILGFWMLMVCNG-------DNLWVTVYYG
VPVWKEAKTTLFCASDAKGYEKEVHNVWATHACVPTDPHPQEMVLENVTE
NFNMWKNDMVDQMHEDIISLWDQSLKPCVKLTPLCVTLNCTNVTNTDVTT
N-----------ANITDIKAEMKNCSFNITTEVRDKKKKEYALFYKLDVV
PLDG------------------SNSNEYRLINCNSSTITQACPKVSFDPI
PIHYCAPAGYAILKCNN-KTFNGTGPCSNVSTVQCTHGIKPVVSTQLLLN
GSLAEEEIIIRSENLTDNVKTIIVHLNKAVEIECIRPGNNTRRSIRI--G
PGQAFHATGDIIGDIRQAHCNISRPD-WEETLFNVSKKLKRHFH-----N
KTIQFK-PSSGGDLEITTHSFNCRGEFFYCNTSGLFNYTFNSNY------
------TFNKTEGTITLPCKIRQIINLWQEVGRAMYAPPIEGNITCRSDI
TGLLLTRDGG-----------ENSTGNETFRPGGGDMRDNWRSELYKYKV
VEIKPLGIAPTEARRRVVEREKRAIG-IGAVFLGFLGAAGSTMGAASITL
TVQARQLLSGIVQQQSNLLRAIEAQQHMLQLTVWGIKQLQTRVLAIERYL
KDQQLLGMWGC-SGKLICTTNVPWNSSWS-NKSKNDIWDNMTWMQWDREI
SNYSDTIYRLLEESQNQQERNEQDLLALDSWNGLWNWFNISNWLWYIKIF
IMIVGGLIGLRIIFAVLSLVNRVRQGYSPLSFQTLIPH-PRGP-DRLGGI
EEEGGEQDRDKSIRLVSGFLSLAWDDLRSLCLFSYHRLRDFILIAARAVE
LLGRSSLRGLQRVWETLKYLGGLVQYWGLELKRRAISLLDTTAIAVAEGT
DRIIELIQRICRVIYNTPRRIRQGFEAALL
>C.MW.2010.4059_Plasma_Visit1_amplicon6.KC186541
MRVMGTWKNCQPWWIW----GILGFWMLMVCNG-------DSLWVTVYYG
VPVWKEAKTTLFCASDAKGYEKEVHNVWATHACVPTDPHPQEMVLENVTE
NFNMWKNDMVDQMHEDIISLWDQSLKPCVKLTPLCVTLNCTNVTNTDVTT
N-----------ANITDIKAEMKNCSFNITTEVRDKKKKEYALFYKLDVV
PLDG------------------SNSSEYRLINCNSSTITQACPKVSFDPI
PIHYCAPAGYAILKCNN-KTFNGTGPCSNVSTVQCTHGIKPVVSTQLLLN
GSLAEEEIIIRSENLTDNVKTIIVHLNKSVEIKCIRPGNNTRRSIRI--G
PGQAFHATGDIIGDIRQAHCNISRPD-WEETLYNVSKKLKRHFH-----N
KTIKFQ-PSSGGDLEITTHSFNCRGEFFYCNTSGLFNHTFNSNY------
------TFNKTNGTITLPCKIRQIINLWQEVGRAMYAPPIEGNITCRSDI
TGLLLTRDGG-----------ENSTRNETFRPGGGDMRDNWRSELYKYKV
VEIKPLGIAPTEARRRVVEREKRAIG-IGAVFLGFLGAAGSTMGAASITL
TVQARQLLSGIVQQQSNLLRAIEAQQHMLQLTVWGIKQLQTRVLAIERYL
KDQQLLGMWGC-SGKLICTTNVPWNSSWS-NKSKNDIWDNMTWMQWDREI
SNYSDTIYRLLEESQNQQERNEQDLLALDSWNGLWNWFNISNWLWYIKIF
IMIVGGLIGLRIIFAVLSLVNRVRQGYSPLSFQTLIPH-PRGP-DRLGGI
EEEGGEQDRDRSIRLVSGFLSLAWDDLRSLCLFSYHRLRDFILIAARAVE
LLGRSSLRGLQRVWETLKYLGGLVQYWGLELKRRAISLLDTTAIAVAEGT
DRIIELIQRICRIIYNTPRRIRQGFEAALL
>C.MW.2010.4059_Plasma_Visit1_amplicon7.KC186542
MRVMGTWKNCQPWWIW----GILGFWMLMMCNG-------DSLWVTVYYG
VPVWKEAKTTLFCASDAKGYEKEVHNVWATHACVPTDPHPQEMVLENVTE
NFNMWKNDMVDQMHEDIISLWDQSLKPCVKLTPLCVTLNCTSVTNVTTNA
N-------------ITDIKAEMKNCSFNITTEVRDKKKKEYALFYKLDVV
PLDG------------------SNSSEYRLINCNSSTITQACPKVSFDPI
PIHYCAPAGYAILKCNN-KTFNGTGPCSNVSTVQCTHGIKPVVSTQLLLN
GSLAEEDIIIRSENLTNNAKTIIVHLKKSVEIECIRPGNNTRRSIRI--G
PGQAFHATGDIIGDIRQAHCNISRPD-WEETLYNVSEKLKKHFP-----N
KTIIFK-PPSGGDLEITTHSFNCRGEFFYCNTSGLFNYTFNSTY------
-----KYNRTGNGTITLPCKIRQIINLWQEVGRAMYAPPIEGNITCRSNI
TGLLLTRDGG-----------ENSTSNETFRPGGGDMRDNWRSELYKYKV
VEIKPLGIAPTEARRRVVEREKRAIG-IGAVFLGFLGAAGSTMGAASITL
TVQARQLLSGIVQQQSNLLRAIEAQQHMLQLTVWGIKQLQTRVLAIERYL
KDQQLLGMWGC-SGKLICTTNVPWNSSWS-KKSKNDIWDNMTWMQWDREI
SNYSDTIYRLLEESQNQQERNEQDLLALDSWNGLWSWFNISNWLWYIKIF
IMIVGGLIGLRIIFAVLSLVNRVRQGYSPLSFQTLIPH-SRGP-DRLGRI
EEEGGEQDRDRSIRLVSGFLSLAWDDLRSLCLFSYHRLRDFILIAARAVE
LLGRSSLRGLQRVWETLKYLGGLVQYWGLELKRRAISLLDTTAIAVAEGT
DRIIELIQRICRVIYNTPRRIRQGFEAALL
>C.MW.2010.4059_Plasma_Visit1_amplicon8.KC186543
MRVMGTWKNCQPWWIW----GILGFWMLMVCNG-------DSLWVTVYYG
VPVWKEAKTTLFCASDAKGYEKEVHNVWATHACVPTDPHPQEMVLENVTE
NFNMWKNDMVDQMHEDIISLWDQSLKPCVKLTPLCVTLNCTNVTNTDVTT
N-----------ANITDIKAEMKNCSFNITTEVRDKKKKEYALFYKLDVV
PLDG------------------SNSNEYRLINCNSSTITQACPKVSFDPI
PIHYCAPAGYAILKCNN-KTFNGTGPCSNVSTVQCTHGIKPVVSTQLLLN
GSLAEEEIIIRSENLTDNVKTIIVHLNKSVEIKCIRPGNNTRRSIRI--G
PGQAFHATGDIIGDIRQAHCNISRPD-WEETLYNVSKKLKRHFH-----N
KTIQFK-PSSGGDLEITTHSFNCRGEFFYCNTSGLFNYTFNSNY------
------TFNKTEGTITLPCKIRQIINLWQEVGRAMYAPPIEGNITCRSDI
TGLLLTRDGG-----------ENSTSNETFRPGGGDMRDNWRSELYKYKV
VEIKPLGIAPTEARRRVVEREKRAIG-IGAVFLGFLGAAGSTMGAASITL
TVQARQLLSGIVQQQSNLLRAIEAQQHMLQLTVWGIKQLQTRVLAIERYL
KDQQLLGMWGC-SGKLICTTNVPWNSSWS-NKSKNDIWDNMTWMQWDREI
SNYSDTIYRLLEESQNQQERNEQDLLALDSWNGLWNWFNISNWLWYIKIF
IMIVGGLIGLRIIFAVLSLVNRVRQGYSPLSFQTLIPH-PRGP-DRLGGI
EEEGGEQDRDRSIRLVSGFLSLAWDDLRSLCLFSYHRLRDFILIAARAVE
LLGRSSLRGLQRVWETLKYLGGLVQYWGLELKRRAISLLDTTAIAVAEGT
DRIIELIQRICRVIYNTPRRIRQGFEAALQ
>C.MW.2010.4056_Plasma_Visit1_amplicon23.KC186601
MRARGIQKIYQHWWIW----SILGLWMI--CNG-------KDLWVTVYYG
VPVWKEAKTTLFCASDAKAYEKEVHNIWATHACVPTDPNPQEMVLENVTE
NFNMWKNDMVDQMQEDIISLWDQSLKPCVKLTPLCVTLNCTKVTYTNV--
------------TYNSSIHEKMKNCSFNMTTELRDKKKIEHAFFYNLDLV
PLGGK------------------NSTEYRLISCNTSVITQACPKVSFEPI
PIHYCAPAGYAILKCNN-KTFSGKGPCNNVSTVQCTHGIKPVVSTQLLLN
GSLAEEEIIIRSENLTDNVKTIIVHLNESVEIICTRPGNNTRKSMRI--G
PGQTFYATGDIIGDIRQAHCNISQGK-WNKTLQEVSKKLKEHFP-----N
KTIQFG-PHAGGDLEVTTHSFSCGGEFFYCNTSGLFNGTYNST-------
----LNDTYNSTDNITLPCRIKQIINMWQRVGRAMYAPPIAGNITCKSNI
TGLLLTRDGG-----------QKNTTDEVFRPGGGDMRDNWRSELYKYKV
VEIKPLGIAPTNAKRRVVEREKRAVG-LGAVFLGFLGAAGSTMGAASITL
TVQARQLLSGIVQQQSNLLRAIEAQQHMLQLTVWGIKQLQARVLAIERYL
KDQQLLGMWGC-SGKLICTTTVSWNSSWS-NRTQDDIWGNMTWMQWDREI
SNYTETIYRLLEDSQNQQEQNEKDLLALDSWNNLWNWFSITKWLWYIKIF
IMIIGGLIGLRIIFAVLSIVNRVRQGYSPLSFQTLTPN-PREP-DRLGRI
EEEGGEQDRVRSIRLVNGFFSLAWDDLRSLGLFSYHRLRDFILVTVRAVE
LLGHSSLKGLQRGWEALKYLGSLVQYWGQELKRSAISLLDTIAIAVAEGT
DRIIEVIQRIWRAICNIPTRIRQGLEIALQ
>C.MW.2010.4056_Plasma_Visit1_amplicon27.KC186602
MRARGIQKIYQHWWIW----SILGLWMV--CNG-------KDLWVTVYYG
VPVWKEAKTTLFCASDAKAYEKEVHNIWATHACVPTDPNPQEMVLENVTE
NFNMWKNDMVDQMQEDIISLWDQSLKPCVKLTPLCVTLNCTNVTNTNV--
------------TYNSSIHGEMKNCSFNITTVLRDKKKIEHALFYSLDLV
PLGGK------------------NSSEYRLISCNTSVITQACPKVSFEPI
PIHYCAPAGYAILKCNN-KTFSGKGPCNNVSTVQCTHGIKPVVSTQLLLN
GSLAEEEIIIRSENLTDNVKTIIVHLNESVEIICTRPGNNTRKSVRI--G
PGQTFYATGDIIGDIRQAHCNISQGK-WNKTLQEVSKKLKEHFP-----N
KTIIFG-PHAGGDLEVTTHSFSCGGEFFYCNTSGLFNGTYNGTY------
-----NGTYNNTDNITLPCRIKQIINMWQRVGRAMYAPPIAGNITCKSNI
TGLLLTRDGG-----------KNNTTDEVFRPGGGDMRDNWRSELYKYKV
VEIKPLGIAPTNAKRRVVEREKRAVG-LGAVFLGFLGAAGSTMGAASITL
TVQARQLLSGIVQQQSNLLRAIEAQQHMLQLTVWGIKQLQARVLAIERYL
KDQQLLGMWGC-SGKLICTTTVYWNSSWS-NRTQDDIWGNMTWMQWDREI
SNYTETIYRLLEDSQNQQEQNEKDLLALDSWNNLWNWFSITKWLWYIKIF
IMIIGGLIGLRIIFAVLSIVNRVRQGYSPLSFQTLTPN-PREP-DRLGRI
EEEGGEQDRVRSIRLVNGFFSLAWDDLRSLGLFSYHRLRDFILVTVRAVE
LLGHSSLKGLQRGWEALKYLGSLVQYWGQELKRSAISLLDTIAIAVAEGT
DRIIEVIHRICRAIYNIPTRIRQGLEIALQ
>C.MW.2010.4056_Plasma_Visit1_amplicon29.KC186603
MRARGIQKIYQHWWIW----SILGLWMV--CNG-------KDLWVTVYYG
VPVWKEAKTTLFCASDAKAYEKEVHNIWATHACVPTDPNPQEMVLENVTE
NFNMWKNDMVDQMQEDIISLWDQSLKPCVKLTPLCVTLNCTNVTNTNV--
------------TYNSSIHGEMKNCSFNITTVLRDKKKIEHALFYSLDLV
PLGGK------------------NSSEYRLISCNTSVITQACPKVSFEPI
PIHYCAPAGYAILKCNN-KTFSGKGPCNNVSTVQCTHGIKPVVSTQLLLN
GSLAEEEIIIRSENLTDNVKTIIVHLNESVEIICTRPGNNTRKSVRI--G
PGQTFYATGDIIGDIRQAHCNISQGK-WNKTLQEVSKKLKEHFP-----N
KTIIFG-PHAGGDLEVTTHSFSCGGEFFYCNTSGLFNGTYNGTY------
-----NGTYNSTDNITLPCRIKQIINMWQRVGRAMYAPPIAGNITCKSNI
TGLLLTRDGG-----------KNNTTDEVFRPGGGDMRDNWRSELYKYKV
VEIKPLGIAPTNAKRRVVEREKRAVG-LGAVFLGFLGAAGSTMGAASITL
TVQARQLLSGIVQQQSNLLRAIEAQQHMLQLTVWGIKQLQARVLAIERYL
KDQQLLGMWGC-SGKLICTTTVSWNSSWS-NRTQDDIWGNMTWMQWDREI
SNYTETIYRLLEDSQNQQEQNEKDLLALDSWNNLWNWFSITKWLWYIKIF
IMIIGGLIGLRIIFAVLSIVNRVRQGYSPLSFQTLTPN-PREP-DRLGRI
EEEGGEQDRVRSIRLVNGFFSLAWDDLRSLGLFSYHRLRDFILVTVRAVE
LLGHSSLKGLQRGWEALKYLGSLVQYWGQELKRSAISLLDTIAIAVAEGT
DRIIEVIQRIWRAICNIPTRIRQGLEIALQ
>C.MW.2010.4056_Plasma_Visit1_amplicon3.KC186604
MRARGIQKIYQHWWIW----SILGLWMI--CNG-------KDLWVTVYYG
VPVWKEAKTTLFCASDAKAYEKEVHNIWATHACVPTDPNPQEMVLENVTE
NFNMWKNDMVDQMQEDIISLWDQSLKPCVKLTPLCVTLNCTNVTYNSSIH
E---------EMKYNSSIHGEMKNCSFNITTVLRDKKKIEHALFYSLDLV
PLGGK------------------NSSEYRLISCNTSVITQACPKVSFEPI
PIHYCAPAGYAILKCNN-KTFSGKGPCNNVSTVQCTHGIKPVVSTQLLLN
GSLAEEEIIIRSENLTNDVKTIIVHLNESVEIICTRPGNNTRKSVRI--G
PGQTFYATGEIIGDIRQAHCNISQGK-WNKTLQEVSGKLKEHFP-----N
KTIIFK-PHAGGDLEVTKHSFSCGGEFFYCNTSGLFNGTYNST-------
----LNGTYNSTDNITLPCRIKQIINMWQRVGRAMYAPPIAGNITCKSNI
TGLLLTRDGG-----------QNNTTDEVFRPGGGDMRDNWRSELYKYKV
VEIKPLGVAPTNAKRRVVEREKRAVG-LGAVFLGFLGAAGSTMGAASITL
TVQARQLLSGIVQQQSNLLRAIEAQQHMLQLTVWGIKQLQARVLAIERYL
KDQQLLGMWGC-SGKLICTTTVSWNSSWS-NRTQDDIWGNMTWMQWDREI
SNYTETIYRLLEDSQNQQEQNEKDLLALDSWNNLWNWFSITKWLWYIKIF
IMIIGGLIGLRIIFAVLSIVNRVRQGYSPLSFQTLTPN-PREP-DRLGRI
EEEGGEQDRVRSIRLVNGFFSLAWDDLRSLGLFSYHRLRDFILVTVRAVE
LLGHSSLKGLQRGWEALKYLGSLVQYWGQELKRSAISLLDTIAIAVAEGT
DRIIEVIQRIWRAICNIPTRIRQGLEIALQ
>C.MW.2010.4056_Plasma_Visit1_amplicon30.KC186605
MRARGIQKIYQHWWIW----SILGLWMI--CNG-------KDLWVTVYYG
VPVWKEAKTTLFCASDAKAYEKEVHNIWATHACVPTDPNPQEMILENVTE
NFNMWKNDMVDQMQEDIISLWDQSLKPCVKLTPLCVTLNCTKVTNTNV--
------------TYNSSIHGEMKNCSFNMTTELRDKKKIEHALFYSLDIV
PLGGK------------------NSTEYRLISCNTSVITQACPKVSFEPI
PIHYCAPAGYAILKCNN-KTFSGKGPCNNVSTVQCTHGIKPVVSIQLLLN
GSLAEEEIIIRSENLTDNVKTIIVHLNESVEIICTRPGNNTRKSVRI--G
PGQTFYATGEIIGDIRQAHCNISQGK-WNKTLQEVSKKLKEHFP-----N
KTIIFK-PHAGGDLEVTTHSFSCGGEFFYCNTSGLFNGTYNGTY------
-----NGIYNSTDNITLPCRIKQIINMWQRVGRAMYAPPIAGNITCKSNI
TGLLLTRDGG-----------KNNTTDEVFRPGGGDMRDNWRSELYKYKV
VEIKPLGIAPTNAKRRVVEREKRAVG-LGAVFLGFLGAAGSTMGAASITL
TVQARQLLSGIVQQQSNLLRAIEAQQHMLQLTVWGIKQLQARVLAIERYL
KDQQLLGMWGC-SGKLICTTTVSWNSSWS-NKSQDDIWGNMTWMQWDREI
SNYTETIYRLLEDSQNQQEQNEKDLLALDSWNNLWNWFSITKWLWYIKIF
IMIIGGLIGLRIIFAVLSIVNRVRQGYSPLSFQTLTPN-PREP-DRLGRI
EEEGGEQDRVRSIRLVNGFFSLAWDDLRSLGLFSYHRLRDFILVTVRAVE
LLGHSSLKGLQRGWEALKYLGSLVQYWGQELKRSAISLLDTIAIAVAEGT
DRIIEVIQRIWRAICNIPTRIRQGLEIALQ
>C.MW.2010.4056_Plasma_Visit1_amplicon31.KC186606
MRARGIQKIYQYWWIW----SILGLWMI--CNG-------KDLWVTVYYG
VPVWKEAKTTLFCASDAKAYEKEVHNIWATHACVPTDPNPQEMVLENVTE
NFNMWKNDMVDQMQEDIISLWDQSLKPCVKLTPLCVTLNCTNVTYNSSIH
E---------EMKYNSSIHGEMKNCSFNITTVLRDKKKIEHALFYSLDLV
PLGGK------------------NSSEYRLISCNTSVITQACPKVSFEPI
PIHYCAPAGYAILKCNN-KTFSGKGPCNNVSTVQCTHGIKPVVSTQLLLN
GSLAEEEIIIRSENLTDNVKTIIVHLNESVEIICTRPGNNTRKSVRI--G
PGQTFYATGDIIGDIRQAHCNISQGK-WNKTLQEVSKKLKEHFP-----N
KTIKFG-PHAGGDLEVTTHSFSCGGEFFYCNTSGLFNGTYNGTY------
-----NGIDNSTNNITLPCRIKQIINMWQRVGRAMYAPPIAGNITCKSNI
TGLLLTRDGG-----------KNNTTDEVFRPGGGDMRDNWRSELYKYKV
VEIKPLGIAPTNAKRRVVEREKRAVG-LGAVFLGFLGAAGSTMGAASITL
TVQARQLLSGIVQQQSNLLRAIEAQQHMLQLTVWGIKQLQARVLAIERYL
KDQQLLGMWGC-SGKLICTTTVSWNSSWS-NRTQDDIWGNMTWMQWDREI
SNYTETIYRLLEDSQNQQEQNEKDLLALDSWNNLWNWFSITKWLWYIKIF
IMIIGGLIGLRIIFAVLSIVNRVRQGYSPLSFQTLTPN-PREP-DRLGRI
EEEGGEQDRVRSIRLVNGFFSLAWDDLRSLGLFSYHRLRDFILVIVRAVE
LLGHSSLKGLQRGWEALKYLGSLVQYWGQELKRSAISLLDTIAIAVAEGT
DRIIEVIQRIWRAICNIPTRIRQGLEIALQ
>C.MW.2010.4056_Plasma_Visit1_amplicon32.KC186607
MRARGIQKIYQHWWIW----SILGLWMI--CNG-------KDLWVTVYYG
VPVWKEAKTTLFCASDAKAYEKEVHNIWATHACVPTDPNPQEMILENVTE
NFNMWKNDMVDQMQEDIISLWDQSLKPCVKLTPLCVTLNCTKVTYTNV--
------------TYNSSIHEKMKNCSFNITTVLRDKKKIEHAFFYSLDLV
PLGGK------------------NSTEYRLISCNTSVITQACPKVSFEPI
PIHYCAPAGYAILKCNN-KTFSGKGPCNNVSTVQCTHGIKPVVSTQLLLN
GSLAEEEIIIRSENLTDNVKTIIVHLNESVEIICTRPGNNTRKSVRI--G
PGQTFYATGDIIGDIRQAHCNISQGK-WNKTLQEVSKKLKEHFP-----N
KTIKFG-PHAGGDLEVTTHSFSCGGEFFYCNTSGLFNGTYNGTY------
-----KGTNNSTDNITLPCRIKQIINMWQRVGRAMYAPPIAGNITCKSNI
TGLLLTRDGG-----------KNNTTDEVFRPGGGDMRDNWRSELYKYKV
VEIKPLGIAPTNAKRRVVEREKRAVG-LGAVFLGFLGAAGSTMGAASITL
TVQARQLLSGIVQQQSNLLRAIEAQQHMLQLTVWGIKQLQARVLAIERYL
KDQQLLGMWGC-SGKLICTTTVSWNSSWS-NRTQDDIWGNMTWMQWDREI
SNYTETIYRLLEDSQNQQEQNEKDLLALDSWNNLWNWFSITKWLWYIKIF
IMIIGGLIGLRIIFAVLSIVNRVRQGYSPLSFQTLTPN-PREP-DRLGRI
EEEGGEQDRVRSIRLVNGFFSLAWDDLRSLGLFSYHRLRDFILVTVRAVE
LLGHSSLKGLQRGWEALKYLGSLVQYWGQELKRSAISLLDTIAIAVAEGT
DRIIEVIQRIWRAICNIPTRIRQGLEIALQ
>C.MW.2010.4056_Plasma_Visit1_amplicon4.KC186608
MRARGIQKIYQHWWIW----SILGLWMI--CNG-------KDLWVTVYYG
VPVWKEAKTTLFCASDAKAYEKEVHNIWATHACVPTDPNPQEMIVENVTE
NFNMWKNDMVDQMQEDIISLWDQSLKPCVKLTPLCVTLNCTNVTCTNV--
------------TYNSSIHGEMKNCSFNMTTELRDKKKIEHALFYSLDIV
PLGGK------------------NSTEYRLISCNTSVITQACPKVSFEPI
PIHYCAPAGYAILKCNN-KTFSGKGPCNNVSTVQCTHGIKPVVSTQLLLN
GSLAEEEIIIRSENLTDNVKTIIVHLNESVEIICTRPGNNTRKSVRI--G
PGQTFYATGDIIGDIRQAHCNISQGK-WNKTLQEVSKKLKEHFP-----N
KTIIFG-PHAGGDLEVTTHSFSCGGEFFYCNTSGLFNGTYNGTY------
-----NDIYNSTDNITLPCRIKQIINMWQRVGRAMYAPPIAGNITCKSNI
TGLLLTRDGG-----------KNNTTDEVFRPGGGDMRDNWRSELYKYKV
VEIKPLGIAPTNAKRRVVEREKRAVG-LGAVFLGFLGAAGSTMGAASITL
TVQARQLLSGIVQQQSNLLRAIEAQQHMLQLTVWGIKQLQARVLAIERYL
KDQQLLGMWGC-SGKLICTTTVSWNSSWS-NRSQDDIWGNMTWMQWDREI
SNYTETIYRLLEDSQNQQEQNEKDLLALDSWNNLWNWFSITKWLWYIKIF
IMIIGGLIGLRIIFAVLSIVNRVRQGYSPLSFQTLTPN-PREP-DRLGRI
EEEGGEQDRVRSIRLVNGFFSLAWDDLRSLGLFSYHRLRDFILVTVRAVE
LLGHSSLKGLQRGWEALKYLGSLVQYWGQELKRSAISLLDTIAIAVAEGT
DRIIEVIHRICRAIYNIPTRIRQGLEIALQ
>C.MW.2010.4056_Plasma_Visit1_amplicon7.KC186609
MRARGIQKIYQHWWIW----SILGLWMI--CNG-------KDLWVTVYYG
VPVWKEAKTTLFCASDAKAYEKEGHNIWATHACVPTDPNPQEMIVENVTE
NFNMWKNDMVDQMQEDIISLWDQSLKPCVKLTPLCVTLNCTNVTYNSSIH
E---------EMKYNSSIHGEMKNCSFNITTVLRDKKKIEHALFYSLDLV
PLGGK------------------NSTEYRLISCNTSVITQACPKVSFEPI
PIHYCAPAGYAILKCNN-KTFSGKGPCNNVSTVQCTHGIKPVVSTQLLLN
GSLAEEEIIIRSENLTDNVKTIIVHLNESVEIICTRPGNNTRKSVRI--G
PGQTFYATGEIIGDIRQAHCNISQGK-WNKTLQEVSKKLKEHFP-----N
KTIIFK-PHAGGDLEVTTHSFSCGGEFFYCNTSGLFNGTYNGTY------
-----NGIYNSTDNITLPCRIKQIINMWQRVGRAMYAPPIAGNITCKSNI
TGLLLTRDGG-----------KNNTTDEVFRPGGGDMRDNWRSELYKYKV
VEIKPLGIAPTNAKRRVVEREKRAVG-LGAVFLGFLGAAGSTMGAASITL
TVQARQLLSGIVQQQSNLLRAIEAQQHMLQLTVWGIKQLQARVLAIERYL
KDQQLLGMWGC-SGKLICTTTVSWNSSWS-NRSQDDIWGNMTWMQWDREI
SNYTETIYRLLEDSQNQQEQNEKDLLALDSWNNLWNWFSITKWLWYIKIF
IMIIGGLIGLRIIFAVLSIVNRVRQGYSPLSFQTLTPN-PREP-DRLGRI
EEEGGEQDRVRSIRLVNGFFSLAWDDLRSLGLFSYHRLRDFILVTVRAVE
LLGHSSLKGLQRGWEALKYLGSLVKYWGQELKRSAISLLDTIAIAVAEGT
DRIIEVIQRIWRAICNIPTRIRQGLEIALQ
>C.MW.2010.4056_Plasma_Visit1_amplicon8.KC186610
MRARGIQKVYQHWWIW----SILGLWMI--CNG-------KDLWVTVYYG
VPVWKEAKTTLFCASDAKAYEKEVHNIWATHACVPTDPNPQEMVLENVTE
NFNMWKNDMVDQMQEDIISLWDQSLKPCVKLTPLCVTLNCTNVTNTNV--
------------TYNSSIHGEMKNCSFNITTVLRDKKKIEHALFYSLDLV
PLGGK------------------NSSEYRLISCNTSVITQACPKVSFEPI
PIHYCAPAGYAILKCNN-KTFSGKGPCNNVSTVQCTHGIKPVVSTQLLLN
GSLAEEEIIIRSENLTDNVKTIIVHLNESVEIICTRPGNNTRKSVRI--G
PGQTFYATGDIIGDIRQAHCNISQGK-WNKTLQEVSKKLKEHFP-----N
KTIIFG-PHAGGDLEVTTHSFSCGGEFFYCNTSGLFNGTYNGTY------
-----NGIYNSTDNITLPCKIKQIINMWQRVGRAMYAPPIAGNITCKSNI
TGLLLTRDGG-----------PNNTTDEVFRPGGGDMRDNWRSELYKYKV
VEIKPLGVAPTNAKRRVVEREKRAVG-LGAVFLGFLGAAGSTMGAASITL
TVQARQLLSGIVQQQSNLLRAIEAQQHMLQLTVWGIKQLQARVLAIERYL
KDQQLLGMWGC-SGKLICTTTVSWNSSWS-NRTQDDIWGNMTWMQWDREI
SNYTETIYRLLEDSQNQQEQNEKDLLALDSWNNLWNWFSITKWLWYIKIF
IMIIGGLIGLRIIFAVLSIVNRVRQGYSPLSFQTLTPN-PREP-DRLGRI
EEEGGEQDRVRSIRLVNGFFSLAWDDLRSLGLFSYHRLRDFILVTVRAVE
LLGHSSLKGLQRGWEALKYLGSLVQYWGQELRRSAISLLDTIAIAVAEGT
DRIIEVIHRICRAIYNIPTRIRQGLEIALQ
>C.MW.2009.4027_Plasma_Visit_1_amplicon2.KC186640
MRVTGIRRNCQQWWIW----GILGFWMT--CNV------MGNMWVTVYYG
VPVWKEAKTTLFCASDAKGYEKEVHNVWATHACVPTDPNPQEMELKNVTE
NFNMWKNDMVDQMHEDVISLWDQSLKPCVKLTPLCVTLNCSDIHKNKTS-
----------NDTGNKISGEEMKNCSFKTTTEIKDRTRKEYALFYRLDIT
PLDRENDSN-----------SENSSSQYRLINCNTSAVTQACPKVSFDPI
PIHYCAPAGYAILKCNN-NTFNGTGPCTNVSTVQCTHGIKPVVSTQLLLN
GSLAEKEIIIRSENLTNNAKTIIVHLNESVRIVCTRPGNNTRRSVRI--G
PGQTFYATGDIIGNTRQAHCNITERK-WNKTLQRVSEKLQKLFP-----N
KTITFQ-PSSGGDLEITTHSFNCRGEFFYCHTSKLFNGTYLTNNT-----
----NSTSNTSNSTITLQCKIKQIINMWQGVGQAMYAPPIAGNITCESNI
TGLLLTRDGG-----------NNTENTEIFRPGGGDMRDNWRSELYKYKV
VEIKPLGVAPNKAKRRVVEREKRAVG-IGAVLLGFLGAAGSTMGAASMTL
TVQARQLLSGIVQQQNNLLRAIEAQQHMLQLTVWGIKQLQARVLAIERYL
KDQQLLGIWGC-SGKLICTTNVPWNNSWS-SKSQDEIWGNMTWMQWDREI
SNYTGIIYNLLEESQNQQEKNEEELLALDKWDSLWNWFDITKWLWYIKIF
IMIVGGLIGLRIVFAVLSIVNRVRQGYSPLSFQTLIPN-PRGP-DRLGRI
EEEGGEQDRDTSGRLVSGFLSLVWDDLRSLCIFSYHRLRDLTLIAVRAVE
LLGISSLRGLQRGWEILKYLGSLVQYWGLELKKSAISLIDAIAIAIGEGT
DRIIELIQRIGRAIYNVPTRIRQGLEAALL
>C.MW.2009.4027_Plasma_Visit_1_amplicon21.KC186641
MRVTGIRRNCQQWWIW----GILGFWMI--CNV------MGNMWVTVYYG
VPVWKEAKTTLFCASDAKGYEKEVHNVWATHACVPTDPNPQEMELKNVTE
NFNMWKNDMVDQMHEDVISLWDQSLKPCVKLTPLCVTLNCSDIHKNKTS-
----------NDTGNKTRDEEMKNCSFKTTTEIKDRERKEYALFYRLDIT
PLDRENDSN-----------SENSSSQYRLINCNTSAVTQACPKVSFDPI
PIHYCAPAGYAILKCNN-NTFNGTGPCTNVSTVQCTHGIKPVVSTQLLLN
GSLAEKEIIIRSENLTNNAKTIIVHLNESVRIVCTRPGNNTRRSVRI--G
PGQTFYATGDIIGNIRQAHCNITEGQ-WNKTLQRVSEKLQKLFP-----N
KTITFQ-PSSGGDLEITTHSFNCRGKFFYCNTSILFNGTYLTNNT-----
----NSTSNTSNSTITLQCKIKQIINMWQGVGQAMYAPPIAGNITCESNI
TGLLLTRDGG-----------NNTNNTEIFRPGGGDMRDNWRSELYKYKV
VEIKPLGVAPNKAKRRVVEREKRAVG-IGAVLLGFLGAAGSTMGAASMTL
TVQARQLLSGIVQQQNNLLRAIEAQQHMLQLTVWGIKQLQARVLAIERYL
KDQQLLGIWGC-SGKLICTTNVPWNNSWS-NKSQDEIWGNMTWMQWDREI
SNYTGIIYTLLEESQNQQEKNEEELLALDKWDSLWNWFDITKWLWYIKIF
IMIVGGLIGLRIVFAVLSIVNRVRQGYSPLSFQTLIPN-PRGP-DRLGRI
EEEGGEQDRDTSGRLVSGFLSLVWDDLRSLCIFSYHRLRDLTLIAVRAVE
LLGISSLRGLQRGWEILKYLGSLVQYWGLELKKSAISLLDTIAIAVGEGT
DRIIELIQRIGRAIYNVPTRIRQGLEAALL
>C.MW.2009.4027_Plasma_Visit_1_amplicon25.KC186642
MRVTGIRRNYQQWWIW----GILGFWMI--CNV------MGNMWVTVYYG
VPVWKEAKTTLFCASDAKGYEKEVHNVWATHACVPTDPNPHEIELENVTE
NFNMWKNDMVDQMHEDVISLWDQSLKPCVKLTPLCVTLNCSDNINNQNSS
--------------------EIKNCSFKATTEIKDKKRKEHALFYRLDIT
PLDRENGS------------NKNDSKQYRLINCNTSAVTQACPKVSFDPI
PIHYCAPAGYAILKCNN-KTFNGTGPCTNVSTVQCTHGIKPVVSTQLLLN
GSLAEKEIIIRSENLTNNAKTIIVHLNESVRIVCTRPYNNTRKSVRI--G
PGQTFYATGDIIGKIRQAHCNITEGQ-WNKTLQRVSEKLQKLL-------
--------------------------------------------------
--------------------------------------------------
---------------------------------------------YKYKV
VEIKPLGVAPNKAKRRVVEREKRAVG-IGAVLLGFLGAAGSTMGAASMTL
TVQARQLLSGIVQQQNNLLRAIEAQQHMLQLTVWGIKQLQARVLAIERYL
KDQQLLGIWGC-SGKLICTTNVPWNNSWS-NKSQDEIWGNMTWMQWDREI
SNYTGIIYNLLEESQNQQEKNEEELLALDKWDSLWNWFDITNWLWYIKIF
IMIVGGLIGLRIVFAVLSIVNRVRQGYSPLSFQTLIPN-PRGP-DRLGRI
EEEGGEQDRDRSERLVSGFLSLVWDDLRSLCIFSYHRLRDLTLIAVRAVE
LLGISSLRGLQRGWEILKYLGSLVQYWGLELKKSAISLIDTIAIAVGEGT
DRIIELIQRIGRAIYNIPVRIRQGLEAALL
>C.MW.2009.4027_Plasma_Visit_1_amplicon27.KC186643
MRVTGIRRNCQQWWIW----GILGFWMI--CNV------MGNMWVTVYYG
VPVWKEAKTTLFCASDAKGYEKEVHNVWATHACVPTDPNPQEMELKNVTE
NFNMWKNDMVDQMHEDVISLWDQSLKPCVKLTPLCVTLNCSAIHKNKTS-
----------NDTGNKTRDGEMKNCSFKTTTEIKDRERKEYALFYRLDIT
PLDRENDSN-----------SENSSSQYRLINCNTSAVTQACPKVSFDPI
PIHYCAPAGYAILKCNN-NTFNGTGPCTNVSTVQCTHGIKPVVSTQLLLN
GSLAEKEIIIRSENLTNNAKTIIVHLNESVRIVCTRPGNNTRRSVRI--G
PGQTFYATGDIIGNIRQAHCNITEGQ-WNKTLQRVSEKLQKLFP-----N
KTITFQ-PSSGGDLEITTHSFNCRGEFFYCNTSILFNGTYLTNNT-----
----NSTSNTSNSTITLQCKIKQIINMWQGVGQAMYAPPIAGNITCESNI
TGLLLTRDGG-----------NNTSNIEIFRPGGGDMRDNWRSELYKYKV
VEIKPLGVAPNKAKRRVVEREKRAVG-IGAVLLGFLGAAGSTMGAASLTL
TVQARQLLSGIVQQQNNLLRAIEAQQHMLQLTVWGIKQLQARVLAIERYL
KDQQLLGIWGC-SGKLICTTNVPWNNSWS-NKSQDEIWGNMTWMQWDREI
SNYTGIIYTLLEESQNQQEKNEEELLALDKWDSLWNWFDITKWLWYIKIF
IMIVGGLIGLRIVFAVLSIVNRVRQGYSPLSFQTLIPN-PRGP-DRLGRI
EEEGGEQDRDTSGRLVSGFLSLVWDDLRSLCIFSYHRLRDLTLIVVRAVE
LLGISSLRGLQRGWEILKYLGSLVQYWGLELKKSAISLLDTIAIVIGEGT
DRIIELIQRIGRAIYNVPTRIRQGLEAALL
>C.MW.2009.4027_Plasma_Visit_1_amplicon3.KC186644
MRVTGIRRNCQQWWIW----GILGFWMI--CNV------MGNMWVTVYYG
VPVWKEAKTTLFCASDAKGYEKEVHNVWATHACVPTDPNPHEIELENVTE
NFNMWKNDMVDQMHEDVISLWDQSLKPCVKLTPLCVTLNCSDNINNQNSS
--------------------EIKNCSFKATTEIKDKKRKEHALFYRLDIT
PLDRENGS------------NKNDSKQYRLINCNTSAVTQACPKVSFDPI
PIHYCAPAGYAILKCNN-KTFNGTGPCTNVSTVQCTHGIKPVVSTQLLLN
GSLAEKEIIIRSEKLTNNAKTIIVHLNESVRIVCTRPYNNTRKSVRI--G
PGQTFYATGDIIGKIRQAHCNITEGQ-WNKTLQRVSEKLQKLFP-----N
KTITFQ-PSSGGDLEITTHSFNCRGEFFYCNTSILFNGTYLTNNT-----
----NSTSNNSNSTITLQCKIKQIINMWQGVGQAMYAPPIAGNITCESNI
TGLLLTRDGG----------KGENNDTEIFRPGGGDMRDNWRSELYKYKV
VEIKPLGVAPNKAKRRVVEREKRAVG-IGAVLLGFLGAAGSTMGAASMTL
TVQARQLLSGIVQQQNNLLRAIEAQQHMLQLTVWGIKQLQARVLAIERYL
KDQQLLGIWGC-SGKLICTTNVPWNNSWS-NKSQDEIWGNMTWMQWDREI
SNYTGIIYNLLEESQNQQEKNEEELLALDKWDSLWNWFDITSWLWYIKIF
IMIVGGLIGLRIVFAVLSIVNRVRQGYSPLSFQTLIPN-PRGP-DRLGRI
EEEGGEQDRDRSERLVNGFLSLVWDDLRSLCIFSYHRLRDLTLIAVRAVE
LLGTSSLRGLQRGWEILKYLGSLVQYWGLELKKSAISLIDTIAIAVGEGT
DRIIELIQRIGRAIYNIPVRIRQGLEAALL
>C.MW.2009.4027_Plasma_Visit_1_amplicon5.KC186647
MRVTGIRRNCQQWWIW----GILGFWMI--CNV------MGNMWVTVYYG
VPVWKEAKTTLFCASDAKGYEKEVHNVWATHACVPTDPNPQEMELKNVTE
NFNMWKNDMVDQMHEDVISLWDQSLKPCVKLTPLCVTLNCSDIHIHKNKT
S--------DGTGNNKTRDEEMKNCSFKTTTEIKDRTRKEYALFYRLDIT
PLDRENDSN-----------SENSSSQYRLINCNTSAVTQACPKVSFDPI
PIHYCAPAGYAILKCNN-NTFNGTGPCTNVSTVQCTHGIKPVVSTQLLLN
GSLAEKEIIIRSENLTNNAKTIIVHLNESVRIVCTRPGNNTRRSVRI--G
PGQTFYATGDIIGNIRQAHCNITEGQ-WNKTLQRVSEKLQKLFP-----N
KTIRFE-PSSGGDLEITTHSFNCRGEFFYCNTSILFNGTYLTNNT-----
----NSTSNTSNSTITLQCKIKQIINMWQGVGQAMYAPPISGNITCESNI
TGLLLTRDGG-----------NNTENTEIFRPGGGDMRDNWRSELYKYKV
VEIKPLGVAPNKAKRRVVEREKRAVG-IGAVLLGFLGAAGSTMGAASMTL
TVQARQLLSGIVQQQNNLLRAIEAQQHMLQLTVWGIKQLQARVLAIERYL
KDQQLLGIWGC-SGKLICTTTVPWNNSWS-NKSQNEIWGNMTWMQWDREI
SNYTGIIYNLLEESQNQQEKNEEELLALDKWDSLWNWFDITKWLWYIKIF
IMIVGGLIGLRIVFAVLSIVNRVRQGYSPLSFQTHIPN-PRGP-DRLGRI
EEEGGEQDRDTSGRLVSGFLSLVWDDLRSLCIFSYHRLRDLTLIAVRAVE
LLGISSLRGLQRGWEILKYLGSLVQYWGLELKKSAISLIDAIAIAIGEGT
DRIIELIQRIGRAIYNVPTRIRQGLEAALL
>C.MW.2009.4027_Plasma_Visit_1_amplicon6.KC186648
MRVTGIRRNCQQWWIW----GILGFWMI--CNV------MGNMWVTVYYG
VPVWKEAKTTLFCASDAKGYEKEVHNVWATHACVPTDPNPQEMELKNVTE
NFNMWKNDMVDQMHEDVISLWDQSLKPCVKLTPLCVTLNCSNIHKNKTS-
----------DDTGNKTRDREMKNCSFRATTEIKDRERKEYALFYRLDII
PLDRENDS------------NENSSSQYRLINCNTSAVTQACPKVSFDPI
PIHYCAPAGYAILKCNN-NTFNGTGPCTNVSTVQCTHGIKPVVSTQLLLN
GSLAEKEIIIRSENLTNNAKTIIVHLNESVRIVCTRPGNNTRRSVRI--G
PGQTFYATGDIIGNIRQAHCNITEGQ-WNKTLQRVSEKLQKLFP-----N
KTITFQ-PSSGGDLEITTHSFNCRGEFFYCNTSKLFNGTYLTNNT-----
----NSTSNTSNSTITLQCKIKQIINMWQGVGQAMYAPPIAGNITCESNI
TGLLLTRDGG------------NTNDTEIFRPGGGDMRDNWRSELYKYKV
VEIKPLGVAPNKAKRRVVEREKRAVG-IGAVLLGFLGAAGSTMGAASMTL
TVQARQLLSGIVQQQNNLLRAIEAQQHMLQLTVWGIKQLQARVLAIERYL
KDQQLLGIWGC-SGKLICTTNVPWNNSWS-SKSQDEIWGNMTWIQWDREI
SNYTGIIYNLLEESQNQQEKNEEELLALDKWDSLWNWFDITKWLWYIKIF
IMIVGGLIGLRIVFAVLSIVNRVRQGYSPLSFQTHIPN-PRGP-DRLGRI
EEEGGEQDRDTSGRLVSGFLSLVWDDLRSLCIFSYHRLRDLTLIAVRAVE
LLGISSLRGLQRGWEILKYLGSLVQYWGLELKKSAISLLDTIAIAIGEGT
DRIIELIQRIGRAIYNVPTRIRQGLEAALL
>C.MW.2009.4027_Plasma_Visit_1_amplicon7.KC186649
MRVTGIRRNCQQWWIW----GILGFWMI--CNV------MGNMWVTVYYG
VPVWKEAKTTLFCASDAKGYEKEVHNVWATHACVPTDPNPQEIELENVTE
NFNMWKNDMVDQMHEDVISLWDQSLKPCVKLTPLCVTLNCSNINKTS---
----------DDTGNKTSYGEIKNCSFKATTEIKDRERKEYALFYRLDIT
PLDRENDS------------NENSSSQYRLINCNTSAVTQACPKVSFDPI
PIHYCAPAGYAILKCNN-NTFNGTGPCTNVSTVQCTHGIKPVVSTQLLLN
GSLAEKEIIIRSENLTNNAKTIIVHLNESVRIVCTRPGNNTRRSVRI--G
PGQTFYATGDIIGNIRQAHCNITEGQ-WNKTLQRVSEKLQKLFP-----N
KTITFQ-PSSGGDLEITTHSFNCRGEFFYCNTSKLFNGTYLTNNT-----
----NSTSNTSNSTITLQCKIKQIINMWQGVGQAMYAPPIAGNITCESNI
TGLLLTRDGGD--------GENNKNDTEIFRPGGGDMRDNWRSELYKYKV
VEIKPLGVAPNKAKRRVVEREKRAVG-IGAVLLGFLGAAGSTMGAASMTL
TVQARQLLSGIVQQQNNLLRAIEAQQHMLQLTVWGIKQLQARVLAIERYL
KDQQLLGIWGC-SGKLICTTNVPWNNSWS-NKSQDEIWGNMTWMQWDREI
SNYTGIIYTLLEESQNQQEKNEEELLALDKWDSLWNWFDITKWLWYIKIF
IMIVGGLIGLRIVFAVLSIVNRVRQGYSPLSFQTHIPN-PRGP-DRLGRI
EEEGGEQDRDRSERLVSGFLPLVWDDLRSLCIFSYHRLRDLTLIAVRAVE
LLGISSLRGLQRGWEILKYLGSLVQYWGLELKKSAINLIDTIAIAVAEGT
DRIIELIQRIGRAIYNIPVRIRQGLEAALL
>C.MW.2009.3009_Plasma_Visit_1_amplicon31a.KC186681
MRVRGILRNWQQWWIW----SILGFWMLMIYSV------LGNLWVTVYYG
VPVWKEAKTTLFCASDAKAYDKEVHNVWATHACVPTDPNPQEMFLENVTE
NFNMWENDMVDQMHEDIISLWDQSLKPCVKLTPLCVTLNCTEKENN----
---------------DTEVEKMQECSFNITTEIKDRKQQVHALFYRPDIV
PLNE-------------------STKSYRLINCNTSAITQACPKVSFEPI
PIHYCAPAGYAILKCNN-ETFNGAGPCNNVSTVQCTHGIKPVVSTQLLLN
GSLAEGDVIIRSENLTDNIKTIIVHLNESVEIYCTRPGNNTRKSVRI--G
PGQTFY-TNDIIGDIRKAYCNVSANN-WNRTLQLVGKKLAEHFP-----N
KTIKFE-NSSGGDLEVTTHSFNCRGEFFYCNTTGLFRSIYNHINGNIQ--
----YFDSAGSTGNITLQCRIKQIINMWQGVGRAMYAPPIAGNITCRSNI
TGILLTRDGG------------PTNDTEIFRPGGGDMRDNWRSELYKYKV
VEIKPLGVAPTEAKRRVVEREKRTVG-IGAVFLGFLGAAGSTMGAASITL
TAQARQLLSGIVQQQSNLLMAIEAQQHMLQLTVWGIKQLQARVLAIERYL
KDQQLLGMWGC-SGKLICTTAVPWNSSWS-NKTTGDIWGNMTWMQWDREI
NNYTNTIYRLLEESQNQQENNEKDLLALDNWKNLWSWFDISNWLWYIRIF
IMIVGGLIGLRIIFAVFSLVNRVRQGYSPLSFQTLTPN-PREL-DRLGRI
EEGGGEQDKDRSIRLVNGFLALAWDDLRSLCLFSYHRLRDFILIVARAVE
LLGRNSFRGLQRGWEALKYLGNLVQYWLTEIKKSAISLLDTIAIAVAEGT
DRIIELVQRLCRAIRNIPTRIRQGFEAALL
>C.MW.2009.3009_Plasma_Visit_1_amplicon32a.KC186682
MRVRGILRNWQQWWIW----SILGFWMLMIYSV------LGNLWVTVYYG
VPVWKEAKTTLFCASDAKAYDKEVHNVWATHACVPTDPNPQEMFLENVTE
NFNMWENDMVDQMHEDIISLWDQSLKPCVKLTPLCVTLNCTEKENKD---
--------------NDTEFEKMQNCSFNITTELKDRKQQVHALFYRPDIV
PLNE-------------------STKSYRLINCNTSAITQACPKVSFEPI
PIHYCAPAGYAILKCNN-ETFNGAGPCNNVSTVQCTHGIKPVVSTQLLLN
GSLAEGDVIIRSENLTDNIKTIIVHLNESVEIYCTRPGNNTRKSVRI--G
PGQTFY-TNDIIGDIRKAYCNVSANN-WNRTLQLVGEKLAEHFP-----N
KTIKFE-NSSGGDLEVTTHSFNCRGEFFYCNTAGLFNYMYNATNNSIQFI
KS--TNFTEPSGNNITLQCRIKQIINMWQGVGRAMYAPPIAGNITCRSNI
TGILLTRDGG------------PTNDTEIFRPGGGDMRDNWRSELYKYKV
VEIKPLGVAPTEAKRRVVEREKRTVG-IGAVFLGFLGAAGSTMGAASITL
TAQARQLLSGIVQQQSNLLMAIEAQQHMLQLTVWGIKQLQARVLAIERYL
KDQQLLGMWGC-SGKLICTTAVPWNSSWS-NRTTGDIWGNMTWMQWDREI
NNYTNTIYRLLEESQNQQENNEKDLLALDSWKNLWSWFDISNWLWYIRIF
IMIVGGLIGLRIIFAVFSLVNRVRQGYSPLSFQTLTPN-PREL-DRLGRI
EEGGGEQDRDRSIRLVNGFLALAWDDLRSLCLFSYHRLKDFILVIARAVQ
LLGRSSLRGLQRGWEALKYLGNLVQYWLTEIKKSAISLLDTIAIAVAEGT
DRIIEIVQRICRAICNIPTRIRQGFETALL
>C.MW.2009.3009_Plasma_Visit_1_amplicon33a.KC186683
MRVRGILRNWQQWWIW----SILGFWMLMIYSV------LGNLWVTVYYG
VPVWKEAKTTLFCASDAKAYDKEVHNVWATHACVPTDPNPQEMFLENVTE
NFNMWENDMVDQMHEDIISLWDQSLKPCVKLTPLCVTLNCKEKKNN----
---------------DTEVEKMQECSFNITTEIKDRKQQVHALFYRPDIV
PLNE-------------------STNSYRLINCNTSAITQACPKVSFEPI
PIHYCAPAGYAILKCNN-ETFNGAGPCNNVSTVQCTHGIKPVVSTQLLLN
GSLAEGDVIIRSENLTDNIKTIIVHLNESVEIYCTRPGNNTRKSVRI--G
PGQTFY-TNDIIGDIRKAYCNVSANN-WNRTLQLVGEKLAEHFP-----N
KTIKFE-NSSGGDLEVTTHSFNCRGEFFYCNTAGLFNYMYNATNNSIQFT
RS--TNLTEPSDNNITLQCRIKQIINMWQGVGRAMYAPPIAGNITCRSNI
TGILLTRDGG------------PTNDTEIFRPGGGDMRDNWRSELYKYKV
VEIKPLGVAPTEAKRRVVEREKRTVG-IGAVFLGFLGAAGSTMGAASITL
TAQARQLLSGIVQQQSNLLMAIEAQQHMLQLTVWGIKQLQARVLAIERYL
KDQQLLGMWGC-SGKLICTTAVPWNSSWS-NRTTGDIWGNMTWMQWDREI
NNYTNTIYRLLEESQNQQENNEKDLLALDSWKNLWSWFDISNWLWYIRIF
IMIVGGLIGLRIIFAVFSLVNRVRQGYSPLSFQTLTPS-SRDP-DRLERI
EEGGGEQDRDRSIRLVNGFLALAWDDLRSLCLFSYHRLKDCILIVARAVE
LLGRNSFRGLQRGWEALKYLGNLVQYWLTEIKKSAISLLDTIAIAVAEGT
DRIIEIVQRICRAICNIPTRIRQGFETALL
>C.MW.2009.3009_Plasma_Visit_1_amplicon34a.KC186684
MRVMGILRNCQQWWIW----ASLGFWMLMIYSV------LGNLWVTVYYG
VPVWKEAKTTLFCASDAKAYDKEVHNVWATHACVPTDPNPQEMFLENVTE
NFNMWENDMVDQMHEDIISLWDQSLKPCVKLTPLCVTLNCTEDMSNNT--
-----------------EFEKMQNCSFNITTELKDRKQQVHALFYRPDIV
PLNE-------------------STRSYRLINCNTSAITQACPKVSFEPI
PIHYCAPAGYAILRCND-ETFNGAGPCNNVSTVQCTHGIKPVVSTQLLLN
GSLAEGDVIIRSKNLTDNAKTIIVHLNESVEIYCTRPGNNTRKSVRI--G
PGQTFY-TNDIIGDIRKAYCNVSANN-WNRTLQLVGEKLAEHFP-----N
KTIKFE-NSSGGDLEVTTHSFNCRGEFFYCNTAGLFNYMYNATNNS----
----TNLTEPSDNNITLQCRIKQIINMWQGVGRAMYAPPIAGNITCRSNI
TGILLTRDGG------------PTNDTEIFRPGGGDMRDNWRSELYKYKV
VEIKPLGVAPTEAKRRVVEREKRTVG-IGAVFLGFLGAAGSTMGAASITL
TAQARQLLSGIVQQQSNLLMAIEAQQHMLQLTVWGIKQLQARVLAIERYL
KDQQLLGMWGC-SGKLICTTAVPWNSSWS-NRTTGDIWGNMTWMQWDREI
NNYTNTIYRLLEESQNQQENNEKDLLALDSWKNLWSWFDISNWLWYIRIF
IMIVGGLIGLRIIFAVFSLVNRVRQGYSPLSFQTLTPN-PREL-DRLGRI
EEGGGEQDRDRSIRLVNGFLALAWDDLRSLCLFSYHRLRDFILVIARAVQ
LLGRSSLRGLQKGWEALKYLGNLVQYWLTEIKKSAISLLDTIAIAVAEGT
DRIIELVQRLCRAIRNIPTRIRQGFETALL
>C.MW.2009.3009_Plasma_Visit_1_amplicon36a.KC186685
MRVRGILRNWQQWWIW----SILGFWMLMIYSV------LGNLWVTVYYG
VPVWKEAKTTLFCASDAKAYDKEVHNVWATHACVPTDPNPQEMFLENVTE
NFNMWENDMVDQMHEDIISLWDQSLKPCVKLTPLCVTLNCKEKENN----
---------------DTEVEKMQECSFNITTEIKDRKQQVHALFYRPDIV
PLNE-------------------STKSYRLINCNTSAITQACPKVSFEPI
PIHYCAPAGYAILKCNN-ETFNGAGPCNNVSTVQCTHGIKPVVSTQLLLN
GSLAEGDVIIRSENLTDNIKTIIVHLNESVEIYCTRPGNNTRKSVRI--G
PGQTFY-TNDIIGDIRKAYCNVSANN-WNRTLQLVGEKLAEHFP-----N
KTIKFE-NSSGGDLEVTTHSFNCRGEFFYCNTAGLFNYMYNATNNSIQFI
KS--TNLTEPSDNNITLQCRIKQIINMWQGVGRAMYAPPIAGNITCRSNI
TGILLTRDGG------------PTNDTEIFRPGGGDMRDNWRSELYKYKV
VEIKPLGVAPTEAKRRVVEREKRTVG-IGAVFLGFLGAAGSTMGAASITL
TAQARQLLSGIVQQQSNLLMAIEAQQHMLQLTVWGIKQLQARVLAIERYL
KDQQLLGMWGC-SGKLICTTAVPWNSSWS-NRTTGDIWGNMTWMQWDREI
NNYTNTIYRLLEESQNQQENNEKDLLALDSWKNLWSWFDISNWLWYIRIF
IMIVGGLIGLRIIFAVFSLVNRVRQGYSPLSFQTLTPN-PREL-DRLGRI
EEGGGEQDRDRSIRLVNGFLALAWDDLRSLCLFSYHRLKDFILVIARAVQ
LLGRSSLRGLQKGWEALKYLGNLVQYWLTEIKKSAISLLDTIAIAVAEGT
DRIIELVQRLCRAIRNIPTRIRQGFETALL
>C.MW.2009.3009_Plasma_Visit_1_amplicon3a.KC186686
MRVRGILRNWQQWWIW----SILGFWMLMIYSV------LGNLWVTVYYG
VPVWKEAKTTLFCASDAKAYDKEVHNVWATHACVPTDPNPQEMFLENVTE
NFNMWENDMVDQMHEDIISLWDQSLKPCVKLTPLCVTLNCTEKEN-----
------------MSNNTEFEKMQNCSFNITTELKDRKQQVHALFYRPDIV
PLNE-------------------STRSYRLINCNTSAITQACPKVSFEPI
PIHYCAPAGYAILKCNN-ETFNGAGPCNNVSTVQCTHGIKPVVSTQLLLN
GSLAEGDVIIRSENLTDNIKTIIVHLNESVEIYCTRPGNNTRKSVRI--G
PGQTFY-TNDIIGDIRKAYCNVSANN-WNRTLQLVGEKLAEHFP-----N
KTIKFE-NSSGGDLEVTTHSFNCRGEFFYCNTAGLFNYMYNATN------
----TNLTEPSDNNITLQCRIKQIINMWQGVGRAMYAPPIAGNITCRSNI
TGILLTRDGG------------PTNDTEIFRPGGGDMRDNWRSELYKYKV
VEIKPLGVAPTEAKRRVVEREKRTVG-IGAVFLGFLGAAGSTMGAASITL
TAQARQLLSGIVQQQSNLLMAIEAQQHMLQLTVWGIKQLQARVLAIERYL
KDQQLLGMWGC-SGKLICTTAVPWNSSWS-NRTTGDIWGNMTWMQWDREI
NNYTNTIYRLLEESQNQQENNEKDLLALDSWKNLWSWFDISNWLWYIRIF
IMIVGGLIGLRIIFAVFSLVNRVRQGYSPLSFQTLTPN-PREL-DRLGRI
EEGGGEQDRDRSIRLVNGFLALAWDDLRSLCLFSYHRLRDFILIVARAVE
LLGRNSFRGLQRGWEALKYLGNLVQYWLTEIKKSAISLLDTIAIAVAEGT
DRIIEVVQRICRAIRNIPTRIRQGFEAALL
>C.MW.2009.3009_Plasma_Visit_1_amplicon4.KC186687
MRVMGILRNCQQWWIW----ASLGFWMLMICSV------LGNLWVTVYYG
VPVWKEAKTTLFCASDAKAYDKEVHNVWATHACVPTDPNPQEMFLENVTE
NFNMWENDMVDQMHEDIISLWDQSLKPCVKLTPLCVTLNCTEDRSNNT--
-----------------EFEKMQNCSFNITTELKDRKQQVHALFYRPDIV
PLNE-------------------STKSYRLINCNTSAITQACPKVSFEPI
PIHYCAPAGYAILKCNN-ETFNGAGPCNNVSTVQCTHGIKPVVSTQLLLN
GSLAEGDVIIRSENLTDNIKTIIVHLNESVEIYCTRPGNNTRKSVRI--G
PGQTFY-TNDIIGDIRKAYCNVSANN-WNRTLQLVGEKLAEHFP-----N
KTIKFE-NSSGGDLEVTTHSFNCRGEFFYCNTTGLFRSIYNHTNGNIK--
----YLDDAGSTGNITLQCRIKQIINMWQGVGRAMYAPPIAGNITCRSNI
TGILLTRDGG------------PTNDTEIFRPGGGDMRDNWRSELYKYKV
VEIKPLGVAPTEAKRRVVEREKRTVG-IGAVFLGFLGAAGSTMGAASITL
TAQARQLLSGIVQQQSNLLMAIEAQQHMLQLTVWGIKQLQARVLAIERYL
KDQQLLGMWGC-SGKLICTTAVPWNSSWS-NRTTGDIWDNMTWMQWDREI
NNYTNTIYRLLEESQNQQENNEKDLLALDSWKNLWSWFDISNWLWYIRIF
IMIVGGLIGLRIIFAVFSLVNRVRQGYSPLSFQTLTPN-PREL-DRLGRI
EEGGGEQDRDRSIRLVNGFLALAWDDLRSLCLFSYHRLRDFILIVARAVE
LLGRNSFRGLQRGWEALKYLGNLVQYWLTEIKKSAISLLDTIAIAVAEGT
DRIIELVQRLCRAIRNIPTRIRQGFEAALL
>C.MW.2009.3009_Plasma_Visit_1_amplicon41.KC186688
MRVMGILRNCQQWWIW----ASLGFWMLMIYSV------LGNLWVTVYYG
VPVWKEAKTTLFCASDAKAYDKEVHNVWATHACVPTDPNPQEMFLENVTE
NFNMWENDMVDQMHEDIISLWDQSLKPCVKLTPLCVTLNCTEDMSNNT--
-----------------EFEKMQNCSFNITTELKDRKQQVHALFYRPDIV
PLNE-------------------STKSYRLINCNTSAITQACPKVSFEPI
PIHYCAPAGYAILKCNN-ETFNGAGPCNNVSTVQCTHGIKPVVSTQLLLN
GSLAEGDVIIRSENLTDNIKTIIVHLNESVEIYCTRPGNNTRKSVRI--G
PGQTFY-TNDIIGDIRKAYCNVSANN-WNRTLQLVGEKLAEHFP-----N
KTIKFE-NSSGGDLEVTTHSFNCRGEFFYCNTAGLFNYMYNATNNSIQF-
----IKSTEPSDNNITLQCRIKQIINMWQGVGRAMYAPPIAGNITCRSNI
TGILLTRDGG------------PTNDTEIFRPGGGDMRDNWRSELYKYKV
VEIKPLGVAPTEAKRRVVEREKRTVG-IGAVFLGFLGAAGSTMGAASITL
TAQARQLLSGIVQQQSNLLMAIEAQQHMLQLTVWGIKQLQARVLAIERYL
KDQQLLGMWGC-SGKLICTTAVPWNSSWS-NRTTGDIWGNMTWMQWDREI
NNYTNTIYRLLEESQNQQENNEKDLLALDSWKNLWSWFDISNWLWYIRIF
IMIVGGLIGLRIIFAVFSLVNRVRQGYSPLSFQTLTPN-PREL-DRLGRI
EEGGGEQDKDRSIRLVNGFLALAWDDLRSLCLFSYHRLRDFILVIARAVQ
LLGRSSLRGLQKGWEALKYLGNLVQYWGSEIKKSAISLLDTIAIAVAEGT
DRIIEIVQRICRAICNIPTRIRQGFETALL
>C.MW.2009.3009_Plasma_Visit_1_amplicon4a.KC186689
MRVRGILRNWQQWWIW----SILGFWMLMIYSV------LGNLWVTVYYG
VPVWKEAKTTLFCASDAKAYDKEVHNVWATHACVPTDPNPQEMFLENVTE
NFNMWENDMVDQMHEDIISLWDQSLKPCVKLTPLCVTLNCKEKEN-----
-------------ENDTEVEKMQECSFNITTEIKDRKQQVHALFYRPDIV
PLNE-------------------SIKSYRLINCNTSAITQACPKVSFEPI
PIHYCAPAGYAILKCNN-ETFNGAGPCNNVSTVQCTHGIKPVVSTQLLLN
GSLAEGDVIIRSENLTDNIKTIIVHLNESVEIYCTRPGNNTRKGVRI--G
PGQTFY-TNDIIGDIRKAYCNVSANN-WNRTLQLVGEKLAEHFP-----N
KTIKFE-NSSGGDLEVTTHSFNCRGEFFYCNTTGLFRSIYNHTNGNIR--
----YLDDAGSTGNITLQCRIKQIINMWQGVGRAMYAPPIAGNITCRSNI
TGILLTRDGG------------PTNDTEIFRPGGGDMRDNWRSELYKYKV
VEIKPLGVAPTEAKRRVVEREKRTVG-IGAVFLGFLGAAGSTMGAASITL
TAQARQLLSGIVQQQSNLLMAIEAQQHMLQLTVWGIKQLQARVLAIERYL
KDQQLLGMWGC-SGKLICTTAVPWNSSWS-NRTTGDIWGNMTWMQWDREI
NNYTNTIYRLLEESQNQQENNEKDLLALDSWKNLWSWFDISNWLWYIRIF
IMIVGGLIGLRIIFAVFSLVNRVRQGYSPLSFQTLTPN-PREL-DRLGRI
EEGGGEQDRDRSIRLVNGFLALAWDDLRSLCLFSYHRLKDFILVIARAVQ
LLGRSSLRGLQKGWEALKYLGNLVQYWLTEIKKSAISLLDTIAIAVAEGT
DRIIELVQRLCRAIRNIPTRIRQGFETALL
>C.MW.2009.3009_Plasma_Visit_1_amplicon6a.KC186691
MRVRGILRNWQQWWIW----SILGFWMLMIYSV------LGNLWVTVYYG
VPVWKEAKTTLFCASDAKAYDKEVHNVWATHACVPTDPNPQEMFLENVTE
NFNMWENDMVDQMHEDIISLWDQSLKPCVKLTPLCVTLNCKEKKNN----
---------------DTEVEKMQECSFNITTEIKDRKQQVRALFYRPDIV
PLNE-------------------STNSYRLINCNTSAITQACPKVSFEPI
PIHYCAPAGYAILRCNN-ETFNGAGPCNNVSTVQCTHGIKPVVSTQLLLN
GSLAEGDVIIRSKNLTDNAKTIIVHLNESVEIYCTRPGNNTRKSVRI--G
PGQTFY-TNDIIGDIRKAYCNVSANN-WNRTLQLVGEKLAEHFP-----N
KTIKFE-NSSGGDLEVTTHSFNCRGEFFYCNTAGLFNYMYNATNNS----
----TNLTEPSDNNITLQCRIKQIINMWQGVGRAMYAPPIAGNITCRSNI
TGILLTRDGG------------PTNDTEIFRPGGGDMRDNWRSELYKYKV
VEIKPLGVAPTEAKRRVVEREKRTVG-IGAVFLGFLGAAGSTMGAASITL
TAQARQLLSGIVQQQSNLLMAIEAQQHMLQLTVWGIKQLQARVLAIERYL
KDQQLLGMWGC-SGKLICTTAVPWNSSWS-NRTTGDIWGNMTWMQWDREI
NNYTNTIYRLLEESQNQQENNEKDLLALDSWKNLWSWFDISNWLWYIRIF
IMIVGGLIGLRIIFAVFSLVNRVRQGYSPLSFQTLTPN-PREL-DRLGRI
EEGGGEQDRDRSIRLVNGFLALAWDDLRSLCLFSYHRLRDFILVIARAVQ
LLGRSSLRGLQKGWEALKYLGNLVQYWLTEIKKSAISLLDTIAIAVAEGT
DRIIELVQRLCRAIRNIPTRIRQGFETALL
>C.MW.2009.4013_Plasma_Visit1_amplicon2.KC186720
MRVRGTLRSYQQWWTL----GILGFWMLMICSV------WGNLWVTVYYG
VPVWKEAKTTLFCASDAKAYEKEVHNIWATHACVPTDPSPQELVLENVTE
NFNMWKNDMVDQMHEDIISLWDQSLKPCVKLTPLCVTLHCTNVNASDNAN
--------------STTYEGYMKNCSFNATTELRDKKRKEYALFYRLDLV
SLDE-------------------NNSDYRLINCNTSAITQACPKVSFDPI
PIHYCAPAGYAILKCNN-KTFSGTGPCSNVSTVQCTHGIKPVVSTQLLLN
GSLAEGEIVIRSENLTNNAKTIIVHLNESVEIECKRPGNNTRKSIRI--G
PGQAFYATGGIIGDIRQAYCNISAGQ-WNETLQKVEGKLKEHFP-----N
KTIQFA-PPSGGDLEITTHSFNCRGEFFYCNTSQLFNIT-----------
---------NTSTEIILQCRIKQIINMWQEVGRAMYAPPIEGNITCKSNI
TGLLLTRDGG-----------NTNNTTETFRPAGGDMRDNWRSELYKYKV
VEIKPLGVAPTEAKRRVVEREKR--G-IGAVFLGFLGAAGSTMGAASITL
TVQVRQLLSGIVQQQSNLLRAIEAQQHMLQLTVWGIKQLQARVLAIERYL
QDQQLLGMWGC-SGKLICTTDVPWNSSWS-NKSLTDIWDNMTWMQWDKEI
SNYTNTIYKLLEVSQNQQEQNEKELLALDRWKNLWNWFDITNWLWYIKIF
IMIVGGLVGLRIIFAVLSIVNRVRQGYSPLSFQTLTPN-PREL-DRLGRI
EEEGGEQDRDRSIRLVNGFLALAWDDLRSLCLFSYHRLRDCILIVARAVE
LLGRSSLRGLQRGWETLKYLGSLVQYWGLELKKSAISLLDTVAIATAEGT
DRIIELVQRIGRGIYNIPTRIRQGFEAALQ
>C.MW.2009.4013_Plasma_Visit1_amplicon23.KC186721
MRVRGILRSYQQWWTL----GILGFWMLMICSV------WGNLWVTVYYG
VPVWKEAKTTLFCASDAKAYEKEVHNIWATHACVPTDPSPQELVLENVTE
NFNMWKNDMVDQMHEDIISLWDQSLKPCVKLTPLCVTLHCTNVNASDNAN
--------------STTYGEDMKNCSFNATTEVKDKKRKEYALFYRLDLV
SLDE-------------------NNSDYRLINCNTSAITQACPKVSFDPI
PIHYCAPAGYAILKCNN-KTFSGTGPCSNVSTVQCTHGIKPVVSTQLLLN
GSLAEGEIVIRSENLTNNAKTIIVHLNESVEIECKRPGNNTRKSIRI--G
PGQAFYATGGIIGDIRQAYCNISARQ-WNETLQKVEGKLKEHFP-----N
KTIQFA-PSSGGDLEITTHSFNCRGEFFYCNTSQLFNIT-----------
---------NTSTEIILQCRIKQIINMWQEVGRAMYAPPIEGNITCKSNI
TGLLLTRDGG-----------NTDNTNETFRPGGGDMRDNWRSELYKYKV
VEIKPLGVAPTEAKRRVVEREKR--G-IGAVFLGFLGAAGSTMGAASITL
TVQVRQLLSGIVQQQSNLLRAIEAQQHMLQLTVWGIKQLQARVLAIERYL
QDQQLLGMWGC-SGKLICTTDVPWNSSWS-NKSLTDIWDNMTWMQWDKEI
SNYTNTIYKLLEVSQNQQEQNEKDLLALDRWKNLWNWFDITNWLWYIKIF
IMIVGGLVGLRIIFAVLSIVNRVRQGYSPLSFQTLTPN-PREL-DRLGRI
EEEGGEQDRDRSIRLVNGFLALAWDDLRSLCLFSYHRLRDCILIVARAVE
LLGRSSLRGLQRGWETLKYLGSLVQYWGLELKKSAISLLDTVAIATAEGT
DRIIELVQRIGRGIYNIPTRIRQGFEAALQ
>C.MW.2009.4013_Plasma_Visit1_amplicon25.KC186722
MRVRGILRSYQPWWTL----GILGFWMLMICSV------WGNLWVTVYYG
VPVWKEAKTTLFCASDAKAYEKEVHNIWATHACVPTDPSPQELVLENVTE
NFNMWKNDMVDQMHEDIISLWDQSLKPCVKLTPLCVTLHCTNVNASDNAN
--------------STTYEEYMKNCSFNATTEVRDKKRKEYALFYRLDLV
SLDE-------------------NNSDYRLINCNTSAITQACPKVSFDPI
PIHYCAPAGYAILKCNN-KTFSGTGPCSNVSTVQCTHGIKPVVSTQLLLN
GSLAEGEIVIRSENLTNNAKTIIVHLNESVEIECKRPGNNTRKSIRI--G
PGQAFYATGGIIGDIRQAYCNISARQ-WNETLQKVEGKLKEHFP-----N
KTIQFA-PSSGGDLEITTHSFNCRGEFFYCNTSQLFNIT-----------
---------NTSTEIILQCRIKQIINMWQEVGRAMYAPPIEGNITCKSNI
TGLLLTRDGG-----------NTNNTTETFRPAGGDMRDNWRSELYKYKV
VEIKPLGVAPTEAKRRVVEREKR--G-IGAVFLGFLGAAGSTMGAASITL
TVQVRQLLSGIVQQQSNLLRAIEAQQHMLQLTVWGIKQLQARVLAIERYL
QDQQLLGMWGC-SGKLICTTDVPWNSSWS-NKSLTDIWDNMTWMQWDKEI
SNYTNTIYKLLEVSQNQQEQNEKDLLALDRWKNLWNWFDITNWLWYIKIF
IMIVGGLVGLRIIFAVLSIVNRVRQGYSPLSFQTLTPN-PREL-DRLGRI
EEEGGEQDRDRSIRLVNGFLALAWDDLRSLCLFSYHRLRDCILIVARAVE
LLGRSSLRGLQRGWETLKYLGSLVQYWGLELKKSAISLLDTVAIATAEGT
DRIIELVQRIGRGIYNIPTRIRQGFEAALQ
>C.MW.2009.4013_Plasma_Visit1_amplicon28.KC186723
MRVRGILRNYQQWWTL----GILGFWMLMICSV------WGNLWVTVYYG
VPVWKEAKTTLFCASDAKAYEKEVHNIWATHACVPTDPSPQELVLENVTE
NFNMWKNDMVDQMHEDIISLWDQSLKPCVKLTPLCVTLHCTNVNASDNAN
--------------STTYGEDMKNCSFNATTEVRDKKRKEYALFYRLDLV
SLDE-------------------NNSDYRLINCNTSAITQACPKVSFDPI
PIHYCAPAGYAILKCNN-KTFSGTGLCSNVSTVQCTHGIKPVVSTQLLLN
GSLAEGEIVIRSENLTNNAKTIIVHLNESVEIECKRPGNNTRKSIRI--G
PGQAFYATGGIIGDIRQAYCNISARQ-WNETLQKVEGKLKEHFP-----N
KTIQFA-PSSGGDLEITTHSFNCRGEFFYCNTSQLFNITNTSN-------
------ITNTSTGNIILQCRIKQIINMWQEVGRAMYAPPIEGNITCKSNI
TGLLLTRDGG-----------NTDNTTEKFRPGGGDMRDNWRSELYKYKV
VEIKPLGVAPTEAKRRVVEREKR--G-IGAVFLGFLGAAGSTMGAASITL
TVQVRQLLSGIVQQQSNLLRAIEAQQHMLQLTVWGIKQLQARVLAIERYL
QDQQLLGMWGC-SGKLICTTDVPWNSSWS-NKSLTDIWDNMTWMQWDKEI
SNYTNTIYKLLEVSQNQQEQNEKDLLALDRWKNLWNWFDITNWLWYIKIF
IMIVGGLVGLRIIFAVLSIVNRVRQGYSPLSFQTLTPN-PREL-DRLGRI
EEEGGEQDRDRSIRLVNGFLALAWDDLRSLCLFSYHRLRDCILIVARAVE
LLGRSSLRGLQRGWETLKYLGSLVQYWGLELKKSAISLLDTVAIATAEGT
DRIIELVQRIGRGIYNIPTRIRQGFEATLQ
>C.MW.2009.4013_Plasma_Visit1_amplicon3.KC186724
MRVRGILRNYQQWWTL----GILGFWMLMICSV------WGNLWVTVYYG
VPVWKEAKTTLFCASDAKAYEKEVHNIWATHACVPTDPSPQELVLENVTE
NFNMWKNDMVDQMHEDIISLWDQSLKPCVKLTPLCVTLHCTNVNASDNAN
--------------GTTFKEDMKNCSFNATTEVRDKKRKEYALFYRLDLV
SLDE-------------------NNSDYRLINCNTSAITQACPKVSFDPI
PIHYCAPAGYAILKCNN-KTFSGTGPCSNVSTVQCTHGIKPVVSTQLLLN
GSLAEGEIVIRSENLTNNAKTIIVHLNESVEIECKRPGNNTRKSIRI--G
PGQAFYATGGIIGDIRQAYCNISARQ-WNETLQKVEGKLKEHFP-----N
KTIKFA-PPSGGDLEITTHSFNCRGEFFYCNTSQLFNIT-----------
----------NTSTIILQCRIKQIINMWQEVGRAMYAPPIEGNITCKSNI
TGLLLTRDGG-----------NTDNTTETFRPGGGDMRDNWRSELYKYKV
VEIKPLGVAPTEAKRRVVEREKR--G-IGAVFLGFLGAAGSTMGAASITL
TVQVRQLLSGIVQQQSNLLRAIEAQQHMLQLTVWGIKQLQARVLAIERYL
QDQQLLGMWGC-SGKLICTTDVPWNSSWS-NKSLTDIWDNMTWMQWDKEI
SNYTNTIYKLLEVSQNQQEQNEKDLLALDRWKNLWNWFDITNWLWYIKIF
IMIVGGLVGLRIIFAVLSIVNRVRQGYSPLSFQTLTPN-PREL-DRLGRI
EEEGGEQDRDRSIRLVNGFLALAWDDLRSLCLFSYHRLRDCILIVARAVE
LLGRSSLRGLQRGWETLKYLGSLVQYWGLELKKSAISLLDTVAIATAEGT
DRIIELVQRIGRGIYNIPTRIRQGFEAALQ
>C.MW.2009.4013_Plasma_Visit1_amplicon5.KC186725
MRVRGTLRSYQQWWTL----GILGFWMLMICSV------WGNLWVTVYYG
VPVWKEAKTTLFCASDAKAYEKEVHNIWATHACVPTDPSPQELVLENVTE
NFNMWKNDMVDQMHEDIISLWDQSLKPCVKLTPLCVTLHCTNVNASDNAN
--------------STTYEEYMKNCSFNATTEVRDKKRKEYALFYRLDLV
SLDE-------------------NNSDYRLINCNTSAITQACPKVSFDPI
PIHYCAPAGYAILKCNN-KTFSGTGPCSNVSTVQCTHGIKPVVSTQLLLN
GSLAEGEIVIRSENLTNNAKTIIVHLNESVEIECKRPGNNTRKSIRI--G
PGQAFYATGGIIGDIRQAYCNISARQ-WNETLQKVEGKLKEHFP-----N
KTIQFA-PSSGGDLEITTHSFNCRGEFFYCNTSQLFNIT-----------
---------NTSTEIILQCRIKQIINMWQEVGRAMYAPPIEGNITCKSNI
TGLLLTRDGG-----------NTYNTTETFRPGGGDMRDNWRSELYKYKV
VEIKPLGVAPTEAKRRVVEREKR--G-IGAVFLGFLGAAGSTMGAASITL
TVQVRQLLSGIVQQQSNLLRAIEAQQHMLQLTVWGIKQLQARVLAIERYL
QDQQLLGMWGC-SGKLICTTDVPWNSSWS-NKSLTDIWDNMTWMQWDKEI
SNYTNTIYKLLEVSQNQQEQNEKDLLALDRWKNLWNWFDITNWLWYIKIF
IMIVGGLVGLRIIFAVLSIVNRVRQGYSPLSFQTLTPN-PREL-DRLGRI
EEEGGEQDRDRSIRLVNGFLALAWDDLRSLCLFSYHRLRDCILIVARAVE
LLGRSSLRGLQRGWETLKYLGSLVQYWGLELKKSAISLLDTVAIATAEGT
DRIIELVQRIGRGIYNIPTRIRQGFEAALQ
>C.MW.2009.4013_Plasma_Visit1_amplicon6.KC186726
MRVRGTLRSYQQWWTL----GILGFWMLMICSV------WGNLWVTVYYG
VPVWKEAKTTLFCASDAKAYEKEVHNIWATHACVPTDPSPQELVLENVTE
NFNMWKNDMVDQMHEDIISLWDQSLKPCVKLTPLCVTLHCTNVNASDNAN
--------------STTYEGYMKNCSFNATTELRDKKRKEYALFYRLDLV
SLDE-------------------NNSDYRLINCNTSAITQACPKVSFDPI
PIHYCAPAGYAILKCNN-KTFSGTGPCSNVSTVQCTHGIKPVVSTQLLLN
GSLAEGEIVIRSENLTNNAKTIIVHLNESVEIECKRPGNNTRKSIRI--G
PGQAFYATGGIIGDIRQAYCNISARQ-WNETLQKVEGKLKEHFP-----N
KTIQFV-PSSGGDLEITTHSFNCRGEFFYCNTSQLFNIT-----------
---------NTSTEIILQCRIKQIINMWQEVGRAMYAPPIEGNITCKSNI
TGLLLTRDGG-----------NTNNTTETFRPGGGDMRDNWRSELYKYKV
VEIKPLGVAPTEAKRRVVEREKR--G-IGAVFLGFLGAAGSTMGAASITL
TVQVRQLLSGIVQQQSNLLRAIEAQQHMLQLTVWGIKQLQARVLAIERYL
QDQQLLGMWGC-SGKLICTTDVPWNSSWS-NKSLTDIWDNMTWMQWDKEI
SNYTNTIYKLLEVSQNQQEQNEKDLLALDRWKNLWNWFDITNWLWYIKIF
IMIVGGLVGLRIIFAVLSIVNRVRQGYSPLSFQTLTPN-PREL-DRLGRI
EEEGGEQDRDRSIRLVNGFLALAWDDLRSLCLFSYHRLRDCILIVARAVE
LLGRSSLRGLQRGWETLKYLGSLVQYWGLELKKSAISLLDTVAIATAEGI
DRIIELVQRIGRGIYNIPTRIRQGFEAALQ
>C.MW.2009.4013_Plasma_Visit1_amplicon7.KC186727
MRVRGTLRSYQQWWTL----GILGFWMLMICSV------WGNLWVTVYYG
VPVWKEAKTTLFCASDAKAYEKEVHNIWATHACVPTDPSPQELVLENVTE
NFNMWKNDMVDQMHEDIISLWDQSLKPCVKLTPLCVTLHCTNVNASDNAN
--------------STTYGEDMKNCSFNATTEVRDKKRKEYALFYRLDLV
SLDE-------------------NNSDYRLINCNTSAITQACPKVSFDPI
PIHYCAPAGYAILKCNN-KTFSGTGPCSNVSTVQCTHGIKPVVSTQLLLN
GSLAEGEIVIRSENLTNNAKTIIVHLNESVEIECKRPGNNTRKSIRI--G
PGQAFYATGGIIGDIRQAYCNISARQ-WNETLQKVEGKLKEHFP-----N
KTIQFA-PPSGGDLEITTHSFNCRGEFFYCNTSQLFNIT-----------
---------NTSTEIILQCRIKQIINMWQEVGRAMYAPPIEGNITCKSNI
TGLLLTRDGG-----------NTNNTTETFRPGGGDMRDNWRSELYKYKV
VEIKPLGVAPTEAKRRVVEREKR--G-IGAVFLGFLGAAGSTMGAASITL
TVQVRQLLSGIVQQQSNLLRAIEAQQHMLQLTVWGIKQLQARVLAIERYL
QDQQLLGMWGC-SGKLICTTDVPWNSSWS-NKSLTDIWDNMTWMQWDKEI
SNYTNTIYKLLEVSQNQQEQNEKDLLALDRWKNLWNWFDITNWLWYIKIF
IMIVGGLVGLRIIFAVLSIVNRVRQGYSPLSFQTLTPN-PREL-DRLGRI
EEEGGEQDRDRSIRLVNGFLALAWDDLRSLCLFSYHRLRDCILIVARAVE
LLGRSSLRGLQRGWETLKYLGSLVQYWGLELKKSAISLLDTVAIATAEGT
DRIIELVQRIGRGIYNIPTRIRQGFEAALQ
>C.MW.2009.4013_Plasma_Visit1_amplicon8.KC186728
MRVRGILRNYQQWWTL----GILGFWMLMICSV------WGNLWVTVYYG
VPVWKEAKTTLFCASDAKAYEKEVHNIWATHACVPTDPSPQELVLENVTE
NFNMWKNDMVDQMHEDIISLWDQSLKPCVKLTPLCVTLHCTNVNASNNAN
--------------STTYEGDIKNCTFNATTELRDKKRKEYALFYRLDLV
SLDE-------------------NNSDYRLINCNTSAITQACPKVSFDPI
PIHYCAPAGYAILKCNN-KTFSGTGPCSNISTVQCTHGIKPVVSTQLLLN
GSLAEGEIVIRSENLTNNAKTIIVHLNESVEIECKRPGNNTRKSIRI--G
PGQAFYATGGIIGDIRQAYCNISARQ-WNETLQKVEGKLKEHFP-----N
KTIQFT-PSSGGDLEITTHSFNCRGEFFYCNTSQLFNIT-----------
---------NTSTEIILQCRIKQIINMWQEVGRAMYAPPIEGNITCKSNI
TGLLLTRDGG-----------NTGNTTETFRPGGGDMRDNWRSELYKYKV
VEIKPLGVAPTEAKRRVVEREKR--G-IGAVFLGFLGAAGSTMGAASITL
TVQVRQLLSGIVQQQSNLLRAIEAQQHMLQLTVWGIKQLQARVLAIERYL
QDQQLLGMWGC-SGKLICTTDVPWNSSWS-NKSLTDIWDNMTWMQWDKEI
SNYTNTIYKLLEVSQNQQEQNEKDLLALDRWKNLWNWFDITNWLWYIKIF
IMIVGGLVGLRIIFAVLSIVNRVRQGYSPLSFQTLTPN-PREL-DRLGRI
EEEGGEQDRDRSIRLVNGFLALAWDDLRSLCLFSYHRLRDCILIVARAVE
LLGRSSLRGLQRGWETLKYLGSLVQYWGLELKKSAISLLDTVAIATAEGT
DRIIELVQRIGRGIYNIPTRIRQGFEAALQ
>C.MW.2009.4013_Plasma_Visit1_amplicon9.KC186729
MRVRGILRSYQQWWTL----GILGFWMLMICSV------WGNLWVTVYYG
VPVWKEAKTTLFCASDAKAYEKEVHNIWATHACVPTDPSPQELVLENVTE
NFNMWKNDMVDQMHEDIISLWDQSLKPCVKLTPLCVTLHCTNVNASDNAN
--------------STTYGEDMKNCSFNATTEVRDKKRKEYALFYRLDLV
SLDE-------------------NNSDYRLINCNTSAITQACPKVSFDPI
PIHYCAPAGYAILKCNN-KTFSGTGPCSNVSTVQCTHGIKPVVSTQLLLN
GSLAEGEIVIRSENLTNNAKTIIVHL------------------------
-------------------------------------------P-----N
KTIQFT-PSSGGDLEITTHSFNCRGEFFYCNTSQLFNIT-----------
---------NTSTEIILQCRIKQIINMWQEVGRAMYAPPIEGNITCKSNI
TGLLLTRDGG-----------DTDNTTEIFRPGGGDMRDNWRSELYKYKV
VEIKPLGVAPTEAKRRVVEREKR--G-IGAVFLGFLGAAGSTMGAASITL
TVQVRQLLSGIVQQQSNLLRAIEAQQHMLQLTVWGIKQLQARVLAIERYL
QDQQLLGMWGC-SGKLICTTDVPWNSSWS-NKSLTDIWDNMTWMQWDKEI
SNYTNTIYKLLEVSQNQQEQNEKDLLALDRWKNLWNWFDITNWLWYIKIF
IMIVGGLVGLRIIFAVLSIVNRVRQGYSPLSFQTLTPN-PREL-DRLGRI
EEEGGEQDRDRSIRLVNGFLALAWDDLRSLCLFSYHRLRDCILIVARAVE
LLGRSSLRGLQRGWETLKYLGSLVQYWGLELKKSAISLLDTVAIATAEGT
DRIIELVQRIGRGIYNIPTRIRQGFEAALQ
>C.MW.2009.4029_Plasma_Visit1_amplicon2.KC186761
MRVKGTQRSWQQWWIW----SILGLWMI--YNV------GGNLWVTVYYG
VPVWREAKTTLFCASDAKAYEKEVHNVWATHACVPTDPNPQELVLKNVTE
NFNMWENDMVEQMHEDIISLWDESIKPCVKLTPLCVTLNCTDLINKT---
------------------EIGMKNCSFNATTEIRDKKQKMNALFYRLDIT
PLNE------------------NDNRSYRLINCNTSAITQACPKVSFDPI
PIHYCAPAGYAILKCND-KTFNGTGPCHNVSTVQCTHGIKPVVSTQLLLN
GSLAEGEIIIRSKNITNNAKTIIVHLNEPVEIECTRPNNNTRTSIRI--G
PGQTFYASSDITGDIRQAHCNISRQN-WTETLQRVGKKLAELFP-----N
KTIKFA-NSSGGDLEITTHSFNCRGEFFYCNTSRLFNYTYYNDT------
-----YNHTEDNSTITLPCKIKQFINLWQKVGRAMYAPPIAGSITCKTNI
TGLLLLRDGG-----------KTNNTTEIFRPGGGDMRDNWRSELYKYKV
VEIKPLGVAPTKAKRRVVEREKRAVG-IGAVFLGFLGAAGSTMGAASITL
TVQARQLLSGIVQQQSNLLRAIEAQQHLLQLTVWGIKQLQARVLALERYL
QDQRLLGIWGC-SGKLICTTAVPWNSSWS-NRSQDYIWDNMTWMQWDKEI
NNYTGTIYQLLEESQNQQERNEKDLLALDKWNNLWSWFDITNWLWYIRMF
IMIVGGLIGLRIIFAVLSIVNRVRQGYSPLSFQTLIPN-PREP-DRLGGI
EEEGGEQDRDRSVRLVNGFLTLFWNDLRSLCLFSYHRLRDFILIAARTVE
LLGQ-------RGWEVLKYLGSLVQYWGLELKKSAISLLDTIAITVAEGT
DRIIEVVQRICRAILNIPRRIRQGLEAALQ
>C.MW.2009.4029_Plasma_Visit1_amplicon2a.KC186762
MRVKGTQRSWQQWWIW----SILGLWMI--YNV------GGNLWVTVYYG
VPVWREAKTTLFCASDAKAYEKEVHNVWATHACVPTDPNPQELVLKNVTE
NFNMWENDMVEQMHEDIISLWDESIKPCVKLTPLCVTLNCTDLINKT---
------------------EIGMKNCSFNATTEIRDKKQKMNALFYRLDIT
PLNE------------------NDNRSYRLINCNTSAITQACPKVSFDPI
PIHYCAPAGYAILKCNN-KTFNGTGPCDNVSTVQCTHGIKPVVSTQLLLN
GSLAEEEIIIRSKNITNNAKTIIVHLNEPVEIECTRPNNNTRTSIRI--G
PGQTFYAASDITGDIRQAHCNISKQN-WTETLQRVGKKLAELFP-----N
KIIKFA-NSSGGDLEITTHSFNCRGEFFYCNTSRLFNYTYHNGT------
-----YNYTEDNSTITLPCRIKQFINLWQKVGRAMYAPPIAGSITCKTNI
TGLLLVRDGG-----------KTNNTTEIFRPGGGDMRDNWRSELYKYKV
VEIKPLGVAPTKAKRRVVEREKRAVG-IGAVFLGFLGAAGSTMGAASITL
TVQARQLLSGIVQQQSNLLRAIEAQQHLLQLTVWGIKQLQARVLALERYL
QDQRLLGIWGC-SGKLICTTAVPWNSSWS-NRSQDYIWDNMTWMQWDKEI
NNYTGTIYQLLEESQNQQERNEKDLLALDKWNNLWSWFDITNWLWYIRMF
IMIVGGLIGLRIIFAVLSIVNRVRQGYSPLSFQTLIPN-PREP-DRLGGI
EEEGGEQDRDRSVRLVNGFLTLFWNDLRSLCLFSYHRLRDFILIAARTVE
LLGQ-------RGWEVLKYLGSLVQYWGLELKKSAISLLDTIAITVAEGT
DRIIEIVQRICRAILNIPRRIRQGLEAALQ
>C.MW.2009.4029_Plasma_Visit1_amplicon4.KC186763
MRVKGTQRSWQQWWIW----SILGLWMI--YNV------GGNLWVTVYYG
VPVWREAKTTLFCASDAKAYEKEVHNVWATHACVPTDPNPQELVLKNVTE
NFNMWENDMVEQMHEDIISLWDESIKPCVRLTPLCVTLNCTDLINKT---
------------------EIGMKNCSFNATTEIRDKKQKMNALFYRLDIT
PLNE------------------NDNRSYRLINCNTSAITQACPKVSFDPI
PIHYCAPAGYAILKCNN-KTFNGTGPCNNVSTVQCTHGIKPVVSTQLLLN
GSLAEGEIIIRSKNITNNAKTIIVHLNEPVEIECTRPSNNTRTSIRI--G
PGQTFYASSDITGDIRQAHCNISRQN-WTETLQRVGKKLAELFP-----N
KTIKFA-NSSGGDLEITTHSFNCRGEFFYCNTSRLFNYTYYNDT------
-----YNHPEDNSTITLPCRIKQFINLWQKVGRAMYAPPIAGSITCKTNI
TGLLLLRDGG-----------KTNNTTEIFRPGGGDMRDNWRSELYKYKV
VEIKPLGVAPTKAKRRVVEREKRAVG-IGAVFLGFLGAAGSTMGAASITL
TVQARQLLSGIVQQQSNLLRAIEAQQHLLQLTVWGIKQLQARVLALERYL
QDQRLLGIWGC-SGKLICTTAVPWNSSWS-NRSQDYIWDNMTWMQWDKEI
NNYTGTIYQLLEESQNQQERNEKDLLALDKWNNLWSWFDITNWLWYIRMF
IIIVGGLIGLRIIFAVLSIVNRVRQGYSPLSFQTLIPN-PREP-DRLGGI
EEEGGEQDRDRSVRLVNGFLTLFWNDLRSLCLFSYHRLRDFILIAARTVE
LLGQ-------RGWEVLKYLGSLAQYWGLELKKSAISLLDTIAITVAEGT
DRIIEVVHRICRAILNIPRRIRQGLEAALQ
>C.MW.2009.4029_Plasma_Visit1_amplicon5.KC186764
MRVKGTQRNWQQWWIW----SILGLWMI--YNV------GGNLWVTVYYG
VPVWREAKTTLFCASDAKAYEKEVHNVWATHACVPTDPNPQELVLKNVTE
NFNMWENDMVEQMHEDIISLWDESIKPCVKLTPLCVTLNCTDLINKT---
------------------EIEMKNCSFNATTEIRDKKQKMNALFYRLDIT
PLNE------------------NDNRSYRLINCNTSAITQACPKVSFDPI
PIHYCAPAGYAILKCNN-NTFNGTGPCYNVSTVQCTHGIKPVISTQLLLN
GSLAEGEIIIRSKNITNNAKTIIVHLNEPVEIECTRPSNNTRTSIRI--G
PGQTFYAASDITGDIRQAHCNISKQN-WTETLQRVGKKLAELFP-----N
KTIKFA-NSSGGDLEITTHSFNCRGEFFYCNTSRLFNYTYYNDT------
-----YNHPEDNSTITLPCRIKQFINLWQKVGRAMYAPPIAGSITCKTNI
TGLLLLRDGG-----------KTNNTTEIFRPGGGDMRDNWRSELYKYKV
VEIKPLGVAPTKAKRRVVEREKRAVG-IGAVFLGFLGAAGSTMDAASITL
TVQARQLLSGIVQQQSNLLRAIEAQQHLLQLTVWGIKQLQARVLALERYL
QDQRLLGIWGC-SGKLICTTAVPWNSSWS-NRSQDYIWDNMTWMQWDKEI
NNYTGTIYQLLEESQNQQERNEKDLLALDKWNNLWSWFDITNWLWYIRMF
IMIVGGLIGLRIIFAVLSIVNRVRQGYSPLSFQTLIPN-PREP-DRLGGI
EEEGGEQDRDRSVRLVNGFLTLFWNDLRSLCLFSYHRLRDFILIAARTVE
LLGQ-------RGWEVLKYLGSLVQYWGLELKKSAISLLDTIAITVAEGT
DRIIEVVQRICRAILNIPRRIRQGLEAALQ
>C.MW.2009.4029_Plasma_Visit1_amplicon6.KC186765
MRVKGTQRSWQQWWIW----SILGLWMI--YNV------GGNLWVTVYYG
VPVWREAKTTLFCASDAKAYEKEVHNVWATHACVPTDPNPQELVLKNVTE
NFNMWENDMVEQMHEDIISLWDESIKPCVKLTPLCVTLNCTDLINKT---
------------------EIGMKNCSFNATTEIRDKKQKMNALFYRLDIT
PLNE------------------NDNRSYRLINCNTSAITQACPKVSFDPI
PIHYCAPAGYAILKCND-KTFNGTGPCYNVSTVQCTHGIKPVVSTQLLLN
GSLAEGEIIIRSKNITNNAKTIIVHLNEPVEIECTRPSNNTRTSIRI--G
PGQTFYAASDITGDIRQAHCNISKQN-WTETLQRVGKKLAELFP-----N
KTIKFA-NSSGGDLEITTHSFNCRGEFFYCNTSRLFNYTYYNDT------
-----YNHTEDNSTITLPCRIKQFINLWQKVGRAMYAPPIAGSITCKTNI
TGLLLLRDGG-----------KTNNTTEIFRPGGGDMRDNWRSELYKYKV
VEIKPLGVAPTKAKRRVVEREKRAVG-IGAVFLGFLGAAGSTMGAASITL
TVQARQLLSGIVQQQSNLLRAIEAQQHLLQLTVWGIKQLQARVLALERYL
QDQRLLGIWGC-SGKLICTTAVPWNSSWS-NRSQDYIWDNMTWMQWDKEI
NNYTGTIYQLLEESQNQQEKNEKDLLALDKWNNLWSWFDITNWLWYIRMF
IMIVGGLIGLRIIFAVLSIVNRVRQGYSPLSFQTLIPN-PREP-DRLGGI
EEEGGEQDRDRSVRLVNGFLTLFWNDLRSLCLFSYHRLRDFILIAARTVE
LLGQ-------RGWEVLKYLGSLVQYWGLELKKSAISLLDTIAITVAEGT
DRIIEVVQRICRAILNIPRRIRQGLEAALQ
>C.MW.2009.4029_Plasma_Visit1_amplicon6a.KC186766
MRVKGTQRSWQQWWIW----SILGLWMI--YNV------GGNLWVTVYYG
VPVWREAKTTLFCASDAKAYEKEVHNVWATHACVPTDPNPQELVLKNVTE
NFNMWENDMVEQMHEDIISLWDESIKPCVRLTPLCVTLNCTDLINKT---
------------------EIGMKNCSFNATTEIRDKKQKMNALFYRLDIT
PLNE------------------NDNRSYRLINCNTSAITQACPKVSFDPI
PIHYCAPAGYAILKCND-KTFNGTGPCYNVSTVQCTHGIKPVVSTQLLLN
GSLAEEEIIIRSKNITNNAKTIIVHLNEPVEIECTRPNNNTRTSIRI--G
PGQTFYAASDITGDIRQAHCNISRQN-WTETLQRVGKKLAELFP-----N
KTIKFA-NSSGGDLEITTHSFNCRGEFFYCNTSRLFNYTYYNDT------
-----YNHPEDNSTITLPCRIKQFINLWQKVGRAMYAPPIAGSITCKTNI
TGLLLLRDGG-----------KTNNTTEIFRPGGGDMRDNWRSKLYKYKV
VEIKPLGVAPTKAKRRVVEREKRAVG-IGAVFLGFLGAAGSTMGAASITL
TVQARQLLSGIVQQQSNLLRAIEAQQHLLQLTVWGIKQLQARVLALERYL
QDQRLLGIWGC-SGKLICTTAVPWNSSWS-NRSQDYIWDNMTWMQWDKEI
NNYTGTIYQLLEESQNQQERNEKDLLALDKWNNLWSWFDITNWLWYIRMF
IMIVGGLIGLRIIFAVLSIVNRVRQGYSPLSFQTLIPN-PREP-DRLGGI
EEEGGEQDRDRSVRLVNGFLTLFWNDLRSLCLFSYHRLRDFILIAARTVE
LLGQ-------RGWEVLKYLGSLVQYWGLELKKSAISLLDTIAITVAEGT
DRIIEIVQRICRAILNIPRRIRQGLEAALQ
>C.MW.2009.4029_Plasma_Visit1_amplicon7.KC186767
MRVKGTQRNWQQWWIW----SILGLWMI--YNV------GGNLWVTVYYG
VPVWREAKTTLFCASDAKAYEKEVHNVWATHACVPTDPNPQELVLKNVTE
NFNMWENDMVEQMHEDIISLWDESIKPCVKLTPLCVTLNCTDLINKT---
------------------EIGMKNCSFNATTEIRDKKQKMNALFYRLDIT
PLNE------------------NDNRSYRLINCNTSAITQACPKVSFDPI
PIHYCAPAGYAILKCNN-KTFNGTGPCDNVSTVQCTHGIKPVVSTQLLLN
GSLAEGEIIIRSKNITNNAKTIIVHLNESVEIECTRPSNNTRTSIRI--G
PGQTFYAASDITGDIRQAHCNISKQN-WTETLQRVGKKLAELFP-----N
KTIKFA-NSSGGDLEITTHSFNCRGEFFYCNTSRLFNYTYYNDT------
-----YNHTEDNSTITLPCKIKQFINLWQKVGRAMYAPPIAGSITCKTNI
TGLLLVRDGG-----------KTNNTTEIFRPGGGDMRDNWRSELYKYKV
VEIKPLGVAPTKAKRRVVEREKRAVG-IGAVFLGFLGAAGSTMGAASITL
TVQARQLLSGIVQQQSNLLRAIEAQQHLLQLTVWGIKQLQARVLALERYL
QDQRLLGIWGC-SGKLICTTAVPWNSSWS-NRSQDYIWDNMTWMQWDKEI
NNYTGTIYQLLEESQNQQERNEKDLLALDKWNNLWSWFDITNWLWYIRMF
IMIVGGLIGLRIIFAVLSIVNRVRQGYSPLSFQTLIPN-PREP-DRLGGI
EEEGGEQDRDRSVRLVNGFLTLFWNDLRSLCLFSYHRLRDFILIAARTVE
LLGQ-------RGWEVLKYLGSLVQYWGLELKKSAISLLDTIAITVAEGT
DRIIEVVHRICRAILNIPRRIRQGLEAALQ
>C.MW.2009.4029_Plasma_Visit1_amplicon7a.KC186768
MRVKGTQRNWQQWWIW----SILGLWMI--YNV------GGNLWVTVYYG
VPVWREAKTTLFCASDAKAYEKEVHNVWATHACVPTDPNPQELVLKNVTE
NFNMWENDMVEQMHEDIISLWDESIKPCVRLTPLCVTLNCTDLINKT---
------------------EIGMKNCSFNATTEIRDKKQKMNALFYRLDIT
PLNE------------------NDNRSYRLINCNTSAITQACPKVSFDPI
PIHYCAPAGYAILKCND-KTFNGTGPCYNVSTVQCTHGIKPVVSTQLLLN
GSLAEEEIIIRSKNITNNAKTIIVHLNESVEIECTRPNNNTRTSIRI--G
PGQTFYASSDITGDIRQAHCNISRQN-WTKTLQRVGKKLAELFP-----N
KTIKFA-NSSGGDLEITTHSFNCRGEFFYCNTSRLFNYTYYNDT------
-----YNHTEDNSTITLPCKIKQFINLWQKVGRAMYAPPIAGSITCKTNI
TGLLLLRDGG-----------KTNNTTEIFRPGGGDMRDNWRSELYKYKV
VEIKPLGVAPTKAKRRVVEREKRAVG-IGAVFLGFLGAAGSTMGAASITL
TVQARQLLSGIVQQQSNLLRAIEAQQHLLQLTVWGIKQLQARVLALERYL
QDQRLLGIWGC-SGKLICTTAVPWNSSWS-NRSQDYIWDNMTWMQWDKEI
NNYTGTIYQLLEESQNQQERNEKDLLALDKWNNLWSWFDITNWLWYIRMF
IMIVGGLIGLRIIFAVLSIVNRVRQGYSPLSFQTLIPN-PREP-DRLGGI
EEEGGEQDRDRSVRLVNGFLTLFWNDLRSLCLFSYHRLRDFILIAARTVE
LLGQ-------RGWEVLKYLGSLVQYWGLELKKSAISLLDTIAITVAEGT
DRIIEVVQRICRAILNIPRRIRQGLEAALQ
>C.MW.2009.4029_Plasma_Visit1_amplicon8.KC186769
MRVKGTQRNWQQWWIW----SILGLWMI--YNV------GGNLWVTVYYG
VPVWREAKTTLFCASDAKAYEKEVHNVWATHACVPTDPNPQELVLKNVTE
NFNMWENDMVEQMHEDIISLWDESIKPCVKLTPLCVTLNCTDLINKT---
------------------EIGMKNCSFNATTEIRDKKQKMNALFYRLDIT
PLNE------------------NDNRSYRLINCNTSAITQACPKVSFDPI
PIHYCAPAGYAILKCNN-KTFNGTGPCDNVSTVQCTHGIKPVVSTQLLLN
GSLAEGEIIIRSKNITNNAKTIIVHLNESVEIECTRPNNNTRTSIRI--G
PGQTFYAASDITGDIRQAHCNISKQN-WTETLQRVGKKLAELFP-----N
KTIKFA-NSSGGDLEITTHSFNCRGEFFYCNTSRLFNYTYHNGT------
-----YNRTEDNSTITLPCRIKQFINLWQKVGRAMYAPPVAGNITCKTNI
TGLLLLRDGG-----------KTNNTTEIFRPGGGDMRDNWRSELYKYKV
VEIKPLGVAPTKAKRRVVEREKRAVG-IGAVFLGFLGAAGSTMGAASITL
TVQARQLLSGIVQQQSNLLRAIEAQQHLLQLTVWGIKQLQARVLALERYL
QDQRLLGIWGC-SGKLICTTAVPWNSSWS-NRSQDYIWDNMTWMQWDKEI
NNYTGTIYQLLEESQNQQERNEKDLLALDKWNNLWSWFDITNWLWYIRMF
IIIVGGLIGLRIIFAVLSIVNRVRQGYSPLSFQTLVPN-PREP-DRLRGI
EEEGGEQDRDRSVRLVNGFLTLLWDDLRSLCLFSYHRLRDFILIAARTVE
LLGQ-------RGWEVLKYLGSLVQYWGLELKKSAISLLDTIAITVAEGT
DRIIEVVQRICRAILNIPRRIRQGLEAALQ
>C.MW.2009.4029_PLasma_Visit1_amplicon9a.KC186770
MRVKGTQRSWQQWWIW----SILGLWMI--YNV------GGNLWVTVYYG
VPVWREAKTTLFCASDAKAYEKEVHNVWATHACVPTDPNPQELVLKNVTE
NFNMWENDMVEQMHEDIISLWDESIKPCVRLTPLCVTLNCTDLINKT---
------------------EIGMKNCSFNATTEIRDKKQKMNALFYRLDIT
PLNK------------------NDNRSYRLINCNTSAITQACPKVSFDPI
PIHYCAPAGYAILKCND-KTFNGTGPCYNVSTVQCTHGIKPVVSTQLLLN
GSLAEEGIIIRSKNITNNAKTIIVHLNESVEIECTRPSNNTRTSIRI--G
PGQTFYAASDITGDIRQAHCNISKQN-WTETLQRVGKKLAELFP-----N
KTIKFA-NSSGGDLEITTHSFNCRGEFFYCNTSRLFNYTYYNDT------
-----YNHPEDNSTITLPCRIKQFINLWQKVGRAMYAPPIAGSITCKTNI
TGLLLLRDGG-----------KTNNTTEIFRPGGGDMRDNWRSELYKYKV
VEIKPLGVAPTKAKRRVVEREKRAVG-IGAVFLGFLGAAGSTMGAASITL
TVQARQLLSGIVQQQSNLLRAIEAQQHLLQLTVWGIKQLQARVLALERYL
QDQRLLGIWGC-SGKLICTTAVPWNSSWS-NRSQDYIWDNMTWMQWDKEI
NNYTGTIYQLLEESQNQQERNEKDLLALDKWNNLWSWFDITNWLWYIRMF
IMIVGGLIGLRIIFAVLSIVNRVRQGYSPLSFQTLIPN-PREP-DRLGGI
EEEGGEQDRDRSVRLVNGFLTLFWNDLRSLCLFSYHRLRDFILIAARTVE
LLGQ-------RGWEVLKYLGSLVQYWGLELKKSAISLLDTIAITVAEGT
DRIIEVVQRICRAILNIPRRIRQGLEAALQ
>C.MW.2009.4028_Plasma_Visit1_amplicon25.KC186803
MRVRGILRSCQQWWIW----SILGFWVLMIGSV------LGNLWVTVYYG
VPVWREAKTTLFCASNAKAYEKEVHNVWATHACVPTDPHPQEIVLENVTE
NFNMWKNDMVDQMHEDVINLWDQSLKPCVKLTPLCVTLICTNITANATKG
------------NNTILGEVEMKNCSFNATTEIKDKKRKVHALFYKLDIV
PLNGG------------------NNSEYRLINCNTSTISQACPKVSFDPI
PIHYCAPAGYAILKCNN-KTFNGTGPCNNVSTVQCTHGIKPVVSTQLLLN
GSLAEEEIIIRSQNLTDNAKTIIVHFNKSIEINCTRPNNNTRKSIRI--G
PGQTFYATGDIIGDIRQAHCNISREE-WNKTLEQVKKKLKAHF------N
KTIEFK-PSSGGDLEVTTHSFNCRGEFFYCNTSKLFNTSGLVN-------
-------LNGTDDNITLPCRIKQIVNMWQEVGRAIYASPIAGNITCKSKI
TGLLLTRDGG---------KEDNSTEIEIFRPTGGNMKDNWRSELYKYKV
VEIKPLGIAPTKAKRRVVEREKRAAG-IGAVFLGFLGAAGSTMGAASITL
TVQARQLLSGIVQQQNNLLRAIEAQQHMLQLTVWGIKQLQARVLAIERYL
KDQQFLGIWGC-SGKTICTTNVPWNSSWS-NKTFDEIWDNMTWMQWDREI
NNYTSTIYQLLEESQNQQERNEKDLLALDSWNNLWTWFNITNWLWYIKIF
IMIVGGLIGLRIIFAVLSIVNRVRQGYSPLSFQTLTPT-PREL-DRLGRI
EEEGGEQDKDRSIRLVSGFLALCWDDLRSLCLFSYHRLRDFILIAARAVN
LLGRSSLRGLQRGWESLKYLGSLVQYWGLELKRSAISLLDTTAIVVAEGT
DRIIEIIQRICRAIINIPRRIRQGFEAALQ
>C.MW.2009.4028_Plasma_Visit1_amplicon27.KC186805
MRVRGILRSCQQWWIW----SILGFWVLMIGSV------LGNLWVTVYYG
VPVWREAKTTLFCASNAKAYEKEVHNVWATHACVPTDPHPQEIVLENVTE
NFNMWKNDMVDQMHEDVISLWDQSLKPCVKLTPLCVTLICTNITANATKG
------------NSTTLGEVEMKNCSFNATTEIKDKKRKVHALFYKLDIV
PLNGG------------------NNSEYRLINCNTSTISQACPKVSFDPI
PIHYCAPAGYAILKCNN-KTFNGTGPCNNVSTVQCTHGIKPVVSTQLLLN
GSLAEEEIIIRSQNLTDNAKTIIVHFNKSIEINCTRPNNNTRKSIRI--G
PGQTFYATGDIIGDIRQAHCNISREE-WNRTLEQVKKKLKAHF------N
TTIEFK-PSSGGDLEVTTHSFNCRGEFFYCNTSKLFNTSGLVN-------
-------LNGTDGNITLPCRIKQIVNMWQEVGRAIYASPIAGNITCKSNI
TGLLLTRDGG-----------KENNSTEIFRPTGGNMKDNWRSELYKYKV
VEIKPLGIAPTKAKRRVVEREKRAAG-IGAVFLGFLGAAGSTMGAASITL
TVQARQLLSGIVQQQNNLLRAIEAQQHMLQLTVWGIKQLQARVLAIERYL
KDQQFLGIWGC-SGKTICTTNVPWNSSWS-NKTFDEIWDNMTWMQWDREI
NNYTSTIYQLLEESQNQQERNEKDLLALDSWNNLWTWFDITNWLWYIKIF
IMIVGGLIGLRIIFAVLSIVNRVRQGYSPLSFQTLTPT-PREL-DRLGRI
EEEGGEQDKDRSIRLVSGFLALCWDDLRSLCLFSYHRLRDFILIAARAVN
LLGRSSLRGLQRGWESLKYLGSLVQYWGLELKRSAISLLDTTAIVVAEGT
DRIIEIIQRICRAIINIPRRIRQGFEAALQ
>C.MW.2009.4028_Plasma_Visit1_amplicon29.KC186806
MRVRGILRSCQQWWIW----SILGFWVLMIGSV------LGNLWVTVYYG
VPVWREAKTTLFCASNAKAYEKEVHNVWATHACVPTDPHPQEIVLENVTE
NFNMWKNDMVDQMHEDVISLWDQSLKPCVKLTPLCVTLICTNITANATKG
------------NSTTLGEVEMKNCSFNATTEIKDKKRKVHALFYKLDIV
PLNGG------------------NNSEYRLINCNTSTISQACPKVSFDPI
PIHYCAPAGYAILKCNN-KTFNGTGPCNNVSTVQCTHGIKPVVSTQLLLN
GSLAEEEIIIRSQNLTDNAKTIIVHFNESIEINCTRPNNNTRKSIRI--G
PGQTFYATGDIIGDIRQAHCNISREE-WNKTLEQVKKKLKAHF------N
KTIEFK-PSSGGDLEVTTHSFNCRGEFFYCNTSKLFNTSGLVN-------
-------LNGTDDNITLPCRIKQIVNMWQEVGRAIYASPIAGNITCKSNI
TGLLLTRDGG-----------KEYNSTEIFRPTGGNMKDNWRSELYKYKV
VEIKPLGIAPTKAKRRVVEREKRAAG-IGAVFLGFLGAAGSTMGAASITL
TVQARQLLSGIVQQQNNLLRAIEAQQHMLQLTVWGIKQLQARVLAIERYL
KDQQFLGIWGC-SGKTICTTNVPWNSSWS-NKTFDEIWDNMTWMQWDREI
NNYTSTIYQLLEESQNQQERNEKDLLALDSWNNLWTWFDITNWLWYIKIF
IMIVGGLIGLRIIFAVLSIVNRVRQGYSPLSFQTLTPT-PREL-DRLGRI
EEEGGEQDKDRSIRLVSGFLALCWDDLRSLCLFSYHRLRDFILIAARAVN
LLGRSSLRGLQRGWESLKYLGSLVQYWGLELKRSAISLLDTTAIVVAEGT
DRIIEIIQRICRAIINIPRRIRQGFEAALQ
>C.MW.2009.4028_Plasma_Visit1_amplicon3.KC186807
MRVRGILRSCQQWWIW----SILGFWVLMIGSV------LGNLWVTVYYG
VPVWREAKTTLFCASNAKAYEKEVHNVWATHACVPTDPHPQEIVLENVTE
NFNMWKNDMVDQMHEDVINLWDQSLKPCVKLTPLCVTLICTNITANATKG
------------NSTTLGEVEMKNCSFNATTEIKDKKRKVHALFYKLDII
PLNGG------------------NNSEYRLINCNTSTISQACPKVSFDPI
PIHYCAPAGYAILKCNN-KTFNGTGPCNNVSTVQCTHGIKPVVSTQLLLN
GSLAEEEIIIRSQNLTDNAKTIIVHFNKSIEINCTRPNNNTRKSIRI--G
PGQTFYATGDIIGDIRQAHCNISREE-WNRTLEQVKKKLKAHF------N
TTIEFK-PSSGGDLEVTTHSFNCRGEFFYCNTSKLFNTSGLVN-------
-------LNGTDGNITLPCRIKQIVNMWQEVGRAIYASPIAGNITCKSNI
TGLLLTRDGG-----------KENNSTEIFRPTGGNMKDNWRSELYKYKV
VEIKPLGIAPTKAKRRVVEREKRAAG-IGAVFLGFLGAAGSTMGAASITL
TVQARQLLSGIVQQQNNLLRAIEAQQHMLQLTVWGIKQLQARVLAIERYL
KDQQFLGIWGC-SGKTICTTNVPWNSSWS-NKTFDEIWDNMTWMQWDREI
NNYTSTIYQLLEESQNQQERNEKDLLALDSWNNLWTWFDITNWLWYIKIF
IMIVGGLIGLRIIFAVLSIVNRVRQGYSPLSFQTLTPT-PREL-DRLGRI
EEEGGEQDKDRSIRLVSGFLALCWDDLRSLCLFSYHRLRDFILIAARAVN
LLGRSSLRGLQRGWESLKYLGSLVQYWGLELKRSAISLLDTTAIVVAEGT
DRIIEIIQRICRAIINIPRRIRQGFEAALQ
>C.MW.2009.4028_Plasma_Visit1_amplicon30.KC186808
MRVRGILRSCQQWWIW----SILGFWVLMIGSV------LGNLWVTVYYG
VPVWREAKTTLFCASNAKAYEKEVHNVWATHACVPTDPHPQEIVLENVTE
NFNMWKNDMVDQMHEDVISLWDQSLKPCVKLTPLCVTLICTNITANATKG
------------NNTILGEVEMKNCSFNATTEIKDKKRKVHALFYKLDIV
PLNGG------------------NNSEYRLINCNTSTISQACPKVSFDPI
PIHYCAPAGYAILKCNN-KTFNGTGPCNNVSTVQCTHGIKPVVSTQLLLN
GSLAEEEIIIRSQNLTDNAKTIIVHFNKSIEINCTRPNNNTRKSIRI--G
PGQTFYATGDIIGDIRQAHCNISREE-WNRTLEQVKKKLKAHF------N
TTIEFK-PSSGGDLEVTTHSFNCRGEFFYCNTSKLFNTSGLVN-------
-------LNGTDVTSHSPCRIKQIVNMWQEVGRAIYASPIAGNITCKSNI
TGLLLTRDGG-----------KENNSTEIFRPTGGNMKDNWRSELYKYKV
VEIKPLGIAPTKAKRRVVEREKRAAG-IGAVFLGFLGAAGSTMGAASITL
TVQARQLLSGIVQQQNNLLRAIEAQQHMLQLTVWGIKQLQARVLAIERYL
KDQQFLGIWGC-SGKTICTTNVPWNSSWS-NKTFDEIWDNMTWMQWDREI
NNYTSTIYQLLEESQNQQERNEKDLLALDSWNNLWTWFDITNWLWYIKIF
IMIVGGLIGLRIIFAVLSIVNRVRQGYSPLSFQTLTPT-PREL-DRLGRI
EEEGGEQDKDRSIRLVSGFLALCWDDLRSLCLFSYHRLRDFILIAARAVN
LLGRSSLRGLQRGWESLKYLGSLVQYWGLELKRSAISLLDTTAIVVAEGT
DRIIEIIQRICRAIINIPRRIRQGFEAALQ
>C.MW.2009.4028_Plasma_Visit1_amplicon31.KC186809
MRVRGILRSCQQWWIW----SILGFWVLMIGSV------LGNLWVTVYYG
VPVWREAKTTLFCASNAKAYEKEVHNVWATHACVPTDPHPQEIVLENVTE
NFNMWKNDMVDQMHEDVISLWDQSLKPCVKLTPLCVTLICTNITANATKG
------------NNTILGEVEMKNCSFNATTEIKDKKRKVHALFYKLDIV
PLNGG------------------NNSEYRLINCNTSTISQACPKVSFDPI
PIHYCAPAGYAILKCNN-KTFNGTGPCNNVSTVQCTHGIKPVVSTQLLLN
GSLAEEEIIIRSQNLTDNAKTIIVHFNKSIKINCTRPNNNTRKSIRI--G
PGQTFYATGDIIGDIRQAHCNISREE-WNKTLEQVKKKLKAHF------N
KTIEFK-PSSGGDLEVTTHSFNCRGEFFYCNTSKLFN-------------
------NLNGTNDNITLPCRIKQIVNMWQEVGRAIYASPIAGNITCKSNI
TGLLLTRDGG-----------KENKSTEIFRPTGGNMKDNWRSELYKYKV
VEIKPLGIAPTKAKRRVVEREKRAAG-IGAVFLGFLGAAGSTMGAASITL
TVQARQLLSGIVQQQNNLLRAIEAQQHMLQLTVWGIKQLQARVLAIERYL
KDQQLLGIWGC-SGKTICTTNVPWNSSWS-NKTFDEIWDNMTWMQWDREI
NNYTNTIYRLLEDSQNQQERNEKDLLALDSWNNLWTWFNITNWLWYIKIF
IMIVGGLIGLRIIFAVLSIVNRVRQGYSPLSFQTLTPT-PREL-DRLGRI
EEEGGEQDKDRSIRLVSGFLALCWDDLRSLCLFSYHRLRDFILIAARAVN
LLGRSSLRGLQRGWESLKYLGSLVQYWGLELKRSAISLLDTTAIVVAEGT
DRIIEIIQRICRAIINIPRRIRQGFEAALQ
>C.MW.2009.4028_Plasma_Visit1_amplicon32.KC186810
MRVRGILRSCQQWWIW----SILGFWVLMIGSV------LGNLWVTVYYG
VPVWREAKTTLFCASNAKAYEKEVHNVWATHACVPTDPHPQEIVLENVTE
NFNMWKNDMVDQMHEDVINLWDQSLKPCVKLTPLCVTLICTNITANATKG
------------NNTILGEVEMKNCSFNATTEIKDKKRKVHALFYKLDIV
PLNGG------------------NNSEYRLINCNTSTISQACPKVSFDPI
PIHYCAPAGYAILKCNN-KTFNGTGPCNNVSTVQCTHGIKPVVSTQLLLN
GSLAEEEIIIRSQNLTDNAKTIIVHFNKSIEINCTRPNNNTRKSIRI--G
PGQTFYATGDIIGDIRQAHCNISREE-WNRTLEQVKKKLKAHF------N
TTIEFK-PSSGGDLEVTTHSFNCRGEFFYCNTSKLFNTSGLVN-------
-------LNGTDGNITLPCRIKQIVNMWQEVGRAIYASPIAGNITCKSNI
TGLLLTRDGG-----------KENNSTEIFRPTGGNMKDNWRSELYKYKV
IEIKPLGIAPTKAKRRVVEREKRAAG-IGAVFLGFLGAAGSTMGAASITL
TVQARQLLSGIVQQQNNLLRAIEAQQHMLQLTVWGIKQLQARVLAIERYL
KDQQLLGIWGC-SGKTICTTNVPWNSSWS-NKTFDEIWDNMTWMQWDREI
NNYTNTIYQLLEESQNQQERNEKDLLALDSWNNLWTWFDITNWLWYIKIF
IMIVGGLIGLRIIFAVLSIVNRVRQGYSPLSFQTLTPT-PREL-DRLGRI
EEEGGEQDKDRSIRLVSGFLALCWDDLRSLCLFSYHRLRDFILIAARAVN
LLGRSSLRGLQRGWESLKYLGSLVQYWGLELKRSAISLLDTTAIVVAEGT
DRIIEIIQRICRAIINIPRRIRQGFEAALQ
>C.MW.2009.4028_Plasma_Visit1_amplicon5.KC186811
MRVRGILRSCQQWWIW----SILGFWVLMIGSV------LGNLWVTVYYG
VPVWREAKTTLFCASNAKAYEKEVHNVWATHACVPTDPHPQEIVLENVTE
NFNMWKNDMVDQMHEDVISLWDQSLKPCVKLTPLCVTLICTNITANATKG
------------NSTTLGEVEMKNCSFNATTEIKDKKRKVHALFYKLDIV
PLNGG------------------NNSEYRLINCNTSTISQACPKVSFDPI
PIHYCAPAGYAILKCNN-KTFNGTGPCNNVSTVQCTHGIKPVVSTQLLLN
GSLAEEEIIIRSQNLTDNAKTIIVHFNKSIEINCTRPNNNTRKSIRI--G
PGQTFYATGDIIGDIRQAHCNISREE-WNRTLEQVKKKLKAHF------N
TTIEFK-PSSGGDLEVTTHSFNCRGEFFYCNTSKLFNTSGLVN-------
-------LNGTDGNITLPCRIKQIVNMWQEVGRAIYASPIAGNITCKSNI
TGLLLTRDGG-----------KENNSTEIFRPTGGNMKDNWRSELYKYKV
VEIKPLGIAPTKAKRRVVEREKRAAG-IGAVFLGFLGAAGSTMGAASITL
TVQARQLLSGIVQQQNNLLRAIEAQQHMLQLTVWGIKQLQARVLAIERYL
KDQQFLGIWGC-SGKTICTTNVPWNSSWS-NKTFDEIWDNMTWMQWDREI
NNYTSTIYQLLEESQNQQERNEKDLLALDSWNNLWTWFDITNWLWYIKIF
IMIVGGLIGLRIIFAVLSIVNRVRQGYSPLSFQTLTPT-PREL-DRLGRI
EEEGGEQDKDRSIRLVSGFLALCWDDLRSLCLFSYHRLRDFILIAARAVN
LLGRSSLRGLQRGWESLKYLGSLVQYWGLELKRSAISLLDTTAIVVAEGT
DRIIEIIHRICRAIINIPRRIKQGFEAALQ
>C.MW.2009.4028_Plasma_Visit1_amplicon7.KC186812
MRVRGILRSCQQWWIW----SILGFWVLMIGSV------LGNLWVTVYYG
VPVWREAKTTLFCASNAKAYEKEVHNVWATHACVPTDPHPQEIVLENVTE
NFNMWKNDMVDQMHEDVINLWDQSLKPCVKLTPLCVTLICTNITANATKG
------------NNTILGEVEMRNCSFNATTEIKDKKRKVHALFYKLDIV
PLNGG------------------NNSEYRLINCNTSTISQACPKVSFDPI
PIHYCAPAGYAILKCNN-KTFNGTGPCNNVSTVQCTHGIKPVVSTQLLLN
GSLAEEEIIIRSQNLTDNAKTIIVHFNKSIEINCTRPNNNTRKSIRI--G
PGQTFYATGDIIGDIRQAHCNISREE-WNRTLEQVKKKLKAHF------N
TTIEFK-PSSGGDLEVTTHSFNCRGEFFYCNTSKLFNTSGLVN-------
-------LNGTDGNITLPCRIKQIVNMWQEVGRAIYASPIAGNITCKSNI
TGLLLTRDGG-----------KENNSTEIFRPTGGNMKDNWRSELYKYKV
VEIKPLGIAPTKAKRRVVEREKRAAG-IGAVFLGFLGAAGSTMGAASITL
TVQARQLLSGIVQQQNNLLRAIEAQQHMLQLTVWGIKQLQARVLAIERYL
KDQQFLGIWGC-SGKTICTTNVPWNSSWS-NKTFNEIWNNMTWMQWDREI
NNYTSTIYQLLEDSQNQQERNEKDLLALDSWNNLWTWFDITNWLWYIKIF
IMIVGGLIGLRIIFAVLSIVNRVRQGYSPLSFQTLTPT-PREL-DRLGRI
EEEGGEQDKDRSIRLVSGFLALCWDDLRSLCLFSYHRLRDFILIAARAVN
LLGRSSLRGLQRGWESLKYLGSLVQYWGLELKRSAISLLDTTAIVVAEGT
DRIIEIIQRICRAIINIPRRIRQGFEAALQ
>C.MW.2009.4028_Plasma_Visit1_amplicon8.KC186813
MRVRGILRSCQQWWIW----SILGFWVLMIGSV------LGNLWVTVYYG
VPVWREAKTTLFCASNAKAYEKEVHNVWATHACVPTDPHPQEIVLENVTE
NFNMWKNDMVDQMHEDVINLWDQSLKPCVKLTPLCVTLICTNITANATKG
------------NNTILGEVEMKNCSFNATTEIKDKKRKVHALFYKLDIV
PLNGG------------------NNSEYRLINCNTSTISQACPKVSFDPI
PIHYCAPAGYAILKCNN-KTFNGTGPCNNVSTVQCTHGIKPVVSTQLLLN
GSLAEEEIIIRSQNLTDNAKTIIVHFNKSIEINCTRPNNNTRKSIRI--G
PGQTFYATGDIIGDIRQAHCNISREE-WNRTLEQVKKKLKAHF------N
TTIEFK-PSSGGDLEVTTHSFNCRGEFFYCNTSKLFNTSGLVN-------
-------LNGTDGNITLPCRIKQIVNMWQEVGRAIYASPIAGNITCKSNI
TGLLLTRDGG-----------KENNSTEIFRPTGGNMKDNWRSELYKYKV
VEIKPLGIAPTKAKRRVVEREKRAAG-IGAVFLGFLGAAGSTMGAASITL
TVQARQLLSGIVQQQNNLLRAIEAQQHMLQLTVWGIKQLQARVLAIERYL
KDQQFLGIWGC-SGKTICTTNVPWNSSWS-NKTFDEIWDNMTWMQWDREI
NNYTSTIYQLLEESQNQQERNEKDLLALDSWNNLWTWFDITNWLWYIKIF
IMIVGGLIGLRIIFAVLSIVNRVRQGYSPLSFQTLTPT-PREL-DRLGRI
EEEGGEQDKDRSIRLVSGFLALCWDDLRSLCLFSYHRLRDFILIAARAVN
LLGRSSLRGLQRGWESLKYLGSLVQYWGLELKRSAISLLDTTAIVVAEGT
DRIIEIIQRICRAIINIPRRIRQGFEAALQ
>C.MW.2009.4008_Plasma_Visit1_amplicon19.KC186844
MKVRGTQRNYPQWWIW----GILGFWMLMSCNV-------KGLWVTVYYG
VPVWKEAKTTLFCASDAKAYEKEAHNVWATHACVPTDPNPQEIPLGNVTE
NFNMWNNDMVDQMHEDIISLWDQSLKPCVKLTPLCVTLNCTTYNGTYNGT
RTG------GNTSVELTPKEEVKNCSFNMTTELKDKKKKESALFYRLDIV
PLNGK----------------SNDSSEYRLINCNTSTITQACPKVSFDPI
PIHYCAPAGFAILKCNN-KTFNGTGPCNNVSSVQCTHGIKPVVSTQLLLN
GSLAEEEIIIRSENLTNNAKIIIVHFNESVEINCTRPNNNTRKSVRI--G
PGQTFYATGEIIGDIRQAYCNISENK-WNKTLQRVSEKLKEHFP-----N
KTIVFN-PPAGGDLEITTHSFNCRGEFFYCNTTKLFNGTYLSN-------
-----NTKSNSSSTITIPCRIKQIINMWQGIGRAMYASPVAGEITCNSTI
TGLLLTRDGG---------DTNNTNETEIFRPAGGNMKDNWRSELYKYKV
VEVKPLGVAPTEAKRRVVEREKRAVG-IGAVFLGFLGAAGSTMGAASITL
TVQARQLLSGIVQQQSNLLRAIEAQQSMLQLTVWGIKQLQARVLAIERYL
KDQQLLGLWGC-SGKLICTTSVPWNSSWS-NKTYKTIWDNMTWMEWDREI
SNYTDTIYKLLEDSQSQQEKNEKDLLALDSWNSLWSWFNISNWLWYIKIF
IMIVGGLIGLRIIFAVLSIVNRVRQGYSPLSFQTLTPS-PRGP-DRPGGT
EEEGGEQGSDRSIRLVSGFLSLAWDDLRSLCLFSYHRLRDFILIVVRAVE
LLGRSSLKGLQRGWEILKYLGSLVQYWGLELQKSAISLLDTIAIAVAEGT
DRIIELIQRICRAICNIPRRIRQGFETALL
>C.MW.2009.4008_Plasma_Visit1_amplicon2.KC186845
MKVRGTQRNYPQWWIW----GILGFWMLMSCNV-------KGLWVTVYYG
VPVWKEAKTTLFCASDAKAYEKEAHNVWATHACVPTDPNPQEIPLVNVTE
NFNMWNNDMVDQMHEDIISLWDQSLKPCVKLTPLCVTLNCTTYNGTYNGT
RTG------GNTSVELTPKEEVKNCSFNMTTELKDKKKKESALFYRLDIV
PLNGK----------------SNDSSEYRLINCNTSTITQACPKVSFDPI
PIHYCAPAGFAILKCNN-KTFNGTGPCNNVSSVQCTHGIKPVVSTQLLLN
GSLAEEEIIIRSENLTNNAKIIIVHFNESVEINCTRPNNNTRKSVRI--G
PGQTFYATGEIIGDIRQAYCNISENK-WNKTLQRVSEKLKEHFP-----N
KTIVFN-PPVGGDLEITTHSFNCRGEFFYCNTTKLFNGTYLSND------
------AESNSSSTITIPCRIKQIINMWQGIGRAMYASPVAGEITCNSTI
TGLLLTRDGG---------DTNNTNETEIFRPAGGNMKDNWRSELYKYKV
VEVKPLGVAPTEAKRRVVEREKRAVG-IGAVFLGFLGAAGSTMGAASITL
TVQARQLLSGIVQQQSNLLRAIEAQQSMLQLTVWGIKQLQARVLAIERYL
KDQQLLGLWGC-SGKLICTTSVPWNSSWS-NKTYKTIWDNMTWMEWDREI
SNYTDTIYKLLEDSQSQQEENEKDLLALDSWNSLWSWFNISNWLWYIKIF
IMIVGGLIGLRIIFAVLSIVNRVRQGYSPLSFQTLTPS-PKGP-DRPGGT
EEEGGEQGSDRSIRLVSGFLSLAWDDLRSLCLFSYHRLRDFILIVVRAVE
LLGRSSLKGLQRGWEILKYLGSLVQYWGLELQKSAISLLDTIAIAVAEGT
DRIIELIQRICRAICNIPRRIRQGFETALL
>C.MW.2009.4008_Plasma_Visit1_amplicon22.KC186847
MKVRGTQRNYPQWWIW----GILGFWMLMSCNV-------KGLWVTVYYG
VPVWKEAKTTLFCASDAKAYEKEAHNVWATHACVPTDPNPQEIPLGNVTE
NFNMWNNDMVDQMHEDIISLWDQSLKPCVKLTPLCVTLNCTTYNGTYNGT
RTG------GNTSVELTPKEEVKNCSFNITTELKDKKKKESALFYRLDIV
PLNGK----------------NNDSSEYRLINCNTSTITQACPKVSFDPI
PIHYCAPAGFAILKCNN-KTFNGTGPCNNVSSVQCTHGIKPVVSTQLLLN
GSLAEEEIIIRSENLTNNAKIIIVHFNESVEINCTRPNNNTRKSVRI--G
PGQTFYATGDIIGDIRQAYCNISENK-WNKTLQRVSEKLKEHFP-----N
KTIVFN-PPAGGDLEITTHSFNCRGEFFYCNTTKLFNGTYLSN-------
-----NTKSNSSSTITIPCRIKQIINMWQGIGRAMYASPVAGEITCNSTI
TGLLLTRDGG---------DTNNTNETEIFRPAGGNMKDNWRSELYKYKV
VEVKPLGVAPTEAKRRVVEREKRAVG-IGAVFLGFLGAAGSTMGAASITL
TVQARQLLSGIVQQQSNLLRAIEAQQSMLQLTVWGIKQLQARVLAIERYL
KDQQLLGLWGC-SGKLICTTSVPWNSSWS-NKTYKTIWDNMTWMEWDREI
SNYTDTIYKLLEDSQSQQEKNEKDLLALDSWNSLWSWFNISNWLWYIKIF
IMIVGGLIGLRIIFAVLSIVNRVRQGYSPLSFQTLTPS-PRGP-DRPGGT
EEEGGEQGSDRSIRLVSGFLSLAWDDLRSLCLFSYHRLRDFILIVVRAVE
LLGRSSLKGLQRGWEILKYLGSLVQYWGLELQKSAISLLDTIAIAVAEGT
DRIIELIQRICRAIRNVPRRIRQGFETALL
>C.MW.2009.4008_Plasma_Visit1_amplicon23.KC186848
MKVRGTQRNYPQWWIW----GILGFWMLMSCNV-------KGLWVTVYYG
VPVWKEAKTTLFCASDAKAYEKEAHNVWATHACVPTDPNPQEIPLGNVTE
NFNMWNNDMVDQMHEDIISLWDQSLKPCVKLTPLCVTLNCTTYNGTYNGT
RTG------GNTSVELTPKEEVKNCSFNMTTELKDKKKKESALFYRLDIV
PLNGK----------------SNDSSEYRLINCNTSTITQACPKVSFDPI
PIHYCAPAGFAILKCNN-KTFNGTGPCNNVSSVQCTHGIKPVVSTQLLLN
GSLAEEEIIIRSENLTNNAKIIIVHFNESVEINCTRPNNNTRKSVRI--G
PGQTFYATGDIIGDIRQAYCNISENK-WNKTLQRVSEKLKEHFP-----N
KTIVFK-PPAGGDLEITTHSFNCRGEFFYCNTTKLFNGTYLSN-------
-----NTESNSSSTITIPCRIKQIINMWQGIGRAMYASPVAGEITCNSTI
TGLLLTRDGG---------NTNNTNETEIFRPAGGNMKDNWRSELYKYKV
VEVKPLGIAPTEAKRRVVEREKRAVG-IGAVFLGFLGAAGSTMGAASITL
TVQARQLLSGIVQQQSNLLRAIEAQQSMLQLTVWGIKQLQARVLAIERYL
KDQQLLGLWGC-SGKLICTTSVPWNSSWS-NKTYKTIWDNMTWMEWDREI
SNYTDTIYKLLEDSQSQQENNEKDLLALDSWNSLWSWFDISNWLWYIKIF
IMIVGGLIGLRIIFAVLSIVNRVRQGYSPLSFQTLTPS-PRGP-DRPGGT
EEEGGEQGSDRSIRLVSGFLSLAWDDLRSLCLFSYHRLRDFILIVVRAVE
LLGRSSLKGLQRGWEILKYLGSLVQYWGLELQKSAISLLDTIAIAVAEGT
DRIIELIQRICRAICNVPRRIRQGFETALL
>C.MW.2009.4008_Plasma_Visit1_amplicon27.KC186849
MKVRGTQRNYPQWWIW----GILGFWMLMSCNV-------KGLWVTVYYG
VPVWKEAKTTLFCASDAKAYEKEAHNVWATHACVPTDPNPQEIPLGNVTE
NFNMWNNDMVDQMHEDIISLWDQSLKPCVKLTPLCVTLNCTTYNGTYNGT
RNE------GNTSVEKTIREEVKNCSFNITTELKDKKKKESALFYRLDIV
QLDGK----------------SNDSSEYRLINCNTSTITQACPKVSFDPI
PIHYCAPAGFAILKCNN-KTFNGTGPCNNVSSVQCTHGIKPVVSTQLLLN
GSLAEEEIIIRSENLTNNAKIIIVHFNESVEINCTRPSNNTRKSVRI--G
PGQTFYATGEIIGDIRQAHCNISENK-WNKTLQRVSEKLKEHFP-----N
KTIVFN-PPAGGDLEITTHSFNCRGEFFYCNTTKLFNGTYLSN-------
-----NTESNSSSTITIPCRIKQIINMWQGIGRAMYASPVAGEITCNSTI
TGLLLTRDGG---------NTNNTNETEIFRPAGGNMKDNWRSELYKYKV
VEVKPLGVAPTEAKRRVVGREKRAVG-IGAVFLGFLGAAGSTMGAASITL
TVQARQLLSGIVQQQSNLLRAIEAQQSMLQLTVWGIKQLQARVLAIERYL
KDQQLLGLWGC-SGKLICTTSVPWNSSWS-NKTYKTIWDNMTWMEWDREI
SNYTNTIYKLLEDSQSQQENNEKDLLALDSWNSLWSWFDISNWLWYIKIF
IMIVGGLIGLRIIFAVLSIVNRVRQGYSPLSFQTLTPS-PRGP-DRPGGT
EEEGGEQGSDRSIRLVSGFLSLAWDDLRSLCLFSYHRLRDFILIVVRAVE
LLGRSSLRGLQRGWEILKYLGGLVQYWGLELQKSAISLLDTIAIAVAEGT
DRIIELIQRICRAICNIPRRIRQGFETALL
>C.MW.2009.4008_Plasma_Visit1_amplicon28.KC186850
MKVRGTQRNYPQWWIW----GILGFWMLMSCNV-------KGLWVTVYYG
VPVWKEAKTTLFCASDAKAYEKEAHNVWATHACVPTDPNPQEIPLGNVTE
NFNMWNNDMVDQMHEDIISLWDQSLKPCVKLTPLCVTLNCTTYNGTYNGT
RTG------GNTSVELTPKEEVKNCSFNITTELKDKKKKESALFYRLDIV
PLNGK----------------SNDSSEYRLINCNTSTITQACPKVSFDPI
PIHYCAPAGFAILKCNN-KTFNGTGPCNNVSSVQCTHGIKPVVSTQLLLN
GSLAEEEIIIRSENLTNNAKIIIVHFNESVEINCTRPNNNTRKSVRI--G
PGQTFYATGEIIGDIRQAHCNISENK-WNKTLQRVSEKLKEHFP-----N
KTIVFN-PPAGGDLEITTHSFNCRGEFFYCNTTKLFNGTYLSN-------
-----NTKSNSSSTITIPCRIKQIINMWQGIGRAMYASPVAGEITCNSTI
TGLLLTRDGG---------NTNNTNETEIFRPAGGNMKDNWRSELYKYKV
VEVKPLGVAPTEAKRRVVGREKRAVG-IGAVFLGFLGAAGSTMGAASITL
TVQARQLLSGIVQQQSNLLRAIEAQQSMLQLTVWGIKQLQARVLAIERYL
KDQQLLGLWGC-SGKLICTTSVPWNSSWS-NKTYKTIWDNMTWMEWDREI
SNYTNTIYKLLEDSQSQQEKNEKDLLALDSWNSLWSWFNISNWLWYIKIF
IMIVGGLIGLRIIFAVLSIVNRVRQGYSPLSFQTLTPS-PREP-DRPGGT
EEEGGEQGSDRSIRLVSGFLSLAWDDLRSLCLFSYHRLRDFILIVVRAVE
LLGRSSLKGLQRGWEILKYLGSLVQYWGLELQKSAISLLDTIAIAVAEGT
DRIIELIQRICRAICNIPRRIRQGFETALL
>C.MW.2009.4008_Plasma_Visit1_amplicon29.KC186851
MKVRGTQRNYPQWWIW----GILGFWMLMSCNV-------KGLWVTVYYG
VPVWKEAKTTLFCASDAKAYEKEAHNVWATHACVPTDPNPQEIPLVNVTE
NFNMWNNDMVDQMHEDIISLWDQSLKPCVKLTPLCVTLNCTTYNGTYNGT
RTG------GNTSVELTPKEEVKNCSFNMTTELKDKKKKESALFYRLDIV
PLNGK----------------SNDSSEYRLINCNTSTITQACPKVSFDPI
PIHYCAPAGFAILKCNN-KTFNGTGPCNNVSSVQCTHGIKPVVSTQLLLN
GSLAEEEIIIRSENLTNNAKIIIVHFNESVEINCTRPYNNTRKSVRI--G
PGQTFYATGDIIGDIRQAHCNISESK-WNKTLQRVSEKLKEHFP-----N
KAIVFK-PPAGGDLEITTHSFNCRGEFFYCNTTKLFNGTYLSN-------
-----NTERNSSSTITIPCRIKQIINMWQGIGRAMYASPVAGEITCNSTI
TGLLLTRDGG---------DTNNTNGTEIFRPAGGNMKDNWRSELYKYKV
VEVKPLGIAPTEAKRRVVEREKRAVG-IGAVFLGFLGAAGSTMGAASITL
TVQARQLLSGIVQQQSNLLRAIEAQQSMLQLTVWGIKQLQARVLAIERYL
KDQQLLGLWGC-SGKLICTTSVPWNSSWS-NKTYKTIWDNMTWMEWDREI
SNYTDTIYKLLEDSQSQQEKNEKDLLALDSWNSLWSWFNISNWLWYIRIF
IMIVGGLIGLRIIFAVLSIVNRVRQGYSPLSFQTLTPS-PRGP-DRPGGT
EEEGGEQGSDRSIRLVSGFLSLAWDDLRSLCLFSYHRLRDFILIVVRAVE
LLGRSSLKGLQRGWEILKYLGSLVQYWGLELQKSAISLLDTIAIAVAEGT
DRIIELIQRICRAIRNVPRRIRQGFETALL
>C.MW.2009.4008_Plasma_Visit1_amplicon3.KC186852
MKVRGTQRNYPQWWIW----GILGFWMLMSCNV-------KGLWVTVYYG
VPVWKEAKTTLFCASDAKAYEKEAHNVWATHACVPTDPNPQEIPLQNVTE
NFNMWNNDMVDQMHEDIISLWDQSLKPCVKLTPLCVTLNCTTYNGTYNGT
RTG------GNTSVELTPKEEVKNCSFNMTTELKDKKKKESALFYRLDIV
PLNGK----------------SNDSSEYRLINCNTSTITQACPKVSFDPI
PIHYCAPAGFAILKCNN-KTFNGTGPCNNVSSVQCTHGIKPVVSTQLLLN
GSLAEEEIIIRSENLTNNAKIIIVHFNESVEINCTRPNNNTRKSVRI--G
PGQTFYATGEIIGDIRQAYCNISENK-WNKTLQRVSEKLKEHFP-----N
KTIIFK-PPAGGDLEITTHSFNCRGEFFYCNTTKLFNGTYLSN-------
-----NTESNSSSTITIPCRIKQIINMWQGIGRAMYASPVAGEITCNSTI
TGLLLTRDGG---------DTNNTNETEIFRPAGGNMKDNWRSELYKYKV
VEVKPLGVAPTEAKRRVVEREKRAVG-IGAVFLGFLGAAGSTMGAASITL
TVQARQLLSGIVQQQSNLLRAIEAQQSMLQLTVWGIKQLQARVLAIERYL
KDQQLLGLWGC-SGKLICTTSVPWNSSWS-NKTYKTIWDNMTWMEWDREI
SNYTDTIYKLLEDSQSQQEKNEKDLLALDSWNSLWSWFNISNWLWYIKIF
IMIVGGLIGLRIIFAVLSIVNRVRQGYSPLSFQTLTPS-PRGP-DRPGGT
EEEGGEQGSDRSIRLVSGFLSLAWDDLRSLCLFSYHRLRDFILIVVRAVE
LLGRSSLKGLQRGWEILKYLGSLVQYWGLELQKSAISLLDTIAIAVAEGT
DRIIELIQRICRAICNVPRRIRQGFETALL
>C.MW.2009.4008_Plasma_Visit1_amplicon8.KC186853
MKVRGTQRNYPQWWIW----GILGFWMLMSCNV-------KGLWVTVYYG
VPVWKEAKTTLFCASDAKAYEKEAHNVWATHACVPTDPNPQEIPLGNVTE
NFNMWNNDMVDQMHEDIISLWDQSLKPCVKLTPLCVTLNCTTYNGTYNGT
RTG------GNTSVELTPKEEVKNCSFNITTELKDKKKKESALFYRLDIV
PLNGK----------------SNDSSEYRLINCNTSTITQACPKVSFDPI
PIHYCAPAGFAILKCNN-KTFNGTGPCNNVSSVQCTHGIKPVVSTQLLLN
GSLAEEEIIIRSENLTNNAKIIIVHFNESVEINCTRPNNNTRKSVRI--G
PGQTFYATGEIIGDIRQAYCNISENK-WNKTLQRVSEKLKEHFP-----N
KTIVFN-PPAGGDLEITTHSFNCRGEFFYCNTTKLFNGTYLSN-------
-----NTKSNSSSTITIPCRIKQIINMWQGIGRAMYASPVAGEITCNSTI
TGLLLTRDGG---------DTNNTNETEIFRPAGGNMKDNWRSELYKYKV
VEVKPLGVAPTEAKRRVVEREKRAVG-IGAVFLGFLGAAGSTMGAASITL
TVQARQLLSGIVQQQSNLLRAIEAQQSMLQLTVWGIKQLQARVLAIERYL
KDQQLLGLWGC-SGKLICTTSVPWNSSWS-NKTYKTIWDNMTWMEWDREI
SNYTDTIYKLLEDSQSQQEKNEKDLLALDSWNSLWSWFNISNWLWYIKIF
IMIVGGLIGLRIIFAVLSIVNRVRQGYSPLSFQTLTPS-PRGP-DRPGGT
EEEGGEQGSDRSIRLVSGFLSLAWDDLRSLCLFSYHRLRDFILIVVRAVE
LLGRSSLKGLQRGWEILKYLGSLVQYWGLELQKSAISLLDTIAIAVAEGT
DRIIELIQRICRAICNIPRRIRQGFETALL
>C.MW.2009.4008_Plasma_Visit1_amplicon9.KC186854
MKVRGTQRNYPQWWIW----GILGFWMLMSCNV-------KGLWVTVYYG
VPVWKEAKTTLFCASDAKAYEKEAHNVWATHACVPTDPNPQEIPLGNVTE
NFNMWNNDMVDQMHEDIISLWDQSLKPCVKLTPLCVTLNCTAYNGNRTGG
----------NTSVELTPKEEVKNCSFNMTTELKDKKKKESALFYRLDIV
PLNGK----------------SNDSSEYRLINCNTSTITQACPKVSFDPI
PIHYCAPAGFAILKCNN-KTFNGTGPCNNVSSVQCTHGIKPVVSTQLLLN
GSLAEEEIIIRSENLTNNAKIIIVHFNESVEINCTRPYNNTRKSVRI--G
PGQTFYATGDIIGDIRQAHCNISENK-WNKTLQRVSEKLKEHFP-----N
KTIVFN-PPVGGDLEITTHSFNCRGEFFYCNTTKLFNGTYLSNG------
------TESNSSSTITIPCRIKQIINMWQGIGRAMYASPVAGEITCNSTI
TGLLLTRDGG---------DTNNTNETEIFRPAGGNMKDNWRSELYKYKV
VEVKPLGVAPTEAKRRVVEREKRAVG-IGAVFLGFLGAAGSTMGAASITL
TVQARQLLSGIVQQQSNLLRAIEAQQSMLQLTVWGIKQLQARVLAIERYL
KDQQLLGLWGC-SGKLICTTSVPWNSSWS-NKTYKTIWDNMTWMEWDREI
SNYTDTIYKLLEDSQSQQEKNEKDLLALDSWNSLWSWFNISNWLWYIKIF
IMIVGGLIGLRIIFAVLSIVNRVRQGYSPLSFQTLTPS-PRGP-DRPGGT
EEEGGEQGSDRSIRLVSGFLSLAWDDLRSLCLFSYHRLRDFILIVVRAVE
LLGRSSLKGLQRGWEILKYLGSLVQYWGLELQKSAISLLDTIAIAVAEGT
DRIIELIQRICRAICNIPRRIRQGFETALL
>C.MW.2009.4014_Plasma_Visit1_amplicon23.KC186924
MRVMGTRKNYPRWWIW----GILGFWMI--YNV------MGNLWVTVYYG
VPVWTEAKTTLFCASDARAYEREVHNIWATHACVPTDPNPQEMLLENVTE
SFNMWENDMVDQMHEDIISLWDESLKPCVKLTPLCVTLNCTDYNTTSNNK
GN-------NTLNGTDSMKGEIKNCTFKISTEIKDKNKREYALFYRLDVV
PLNK-----------------NNKSNEYRLINCNTSVVKQACPKVSFDPI
PIHYCAPAGFAILKCNN-KTFNGTGPCNNVSTVQCTHGIKPVVSTQLLLN
GSLAEEHTIIRSKNLQDNAKIIIVQLKESVKIKCIRPGNNTRKGIRI--G
PGQTFYATGEIIGDIRQAHCNISEKD-WNKTLQDVGGKLQKHFP-----N
KTIKFA-PSSGGDLEITTHSFNCRGEFFYCNTSRLFNSTFNST-------
----LDNSTDSTRNITLQCRIKQIINMWQGVGKAIYAPPVAGDIMCESNI
TGLLLTRDGG-----------NENNKTETFRPAGGNMRDNWRSELYKYKV
VEIKPLGIAPTKAKRRVVEREKRAVG-IGAVFLGFLGAAGSTMGAASITL
TVQARQLLSGIVQQQSNLLRAIEAQQQMLQLTVWGIKQLQARVLALERYL
KDQQLLGIWGC-SGKLICTTNVPWNNSWS-NKSQEDIWNNMTWMQWDREI
NNYTNTIYQLLEDSQNQQEQNEQKLLELDSWNNLWNWFNISNWLWYIKLF
IMIVGGLIGLRIIFAVLSIVNRVRQGYSPLSFQTLIPN-PRGP-DRLERI
EEGGGEQDRDRSIRLANGFLALAWEDLRNLCLFSYRHLRDFILIAARTVE
LLGQ-------RGWEILKYLGNLVLYWGLELKGSAIDLLDIIAIRVAEGT
DRIIVVIQRICRAIRNIPRRVRQGFEAALQ
>C.MW.2009.4014_Plasma_Visit1_amplicon25.KC186925
MRVMGIRKNYPRWWIW----GILGFWMT--YNV------MGNLWVTVYYG
VPVWTEAKTTLFCASDAKGYEREVHNIWATHACVPTDPNPQEMLLENVTE
SFNMWENDMVDQMHEDIISLWDESLKPCVKLTPLCVTLNCTDYNTTSSNK
GN-------NTLNGTDSMKGEIKNCTFKISTEIKDKNKREYALFYRLDVV
PLNE-----------------NNKSTEYRLINCNTSVVKQACPKVSFDPI
PIHYCAPAGFAILKCNN-KTFNGTGPCNNVSTVQCTHGIKPVVSTQLLLN
GSLAEENTIIRSKNLNDNAKIIIVQLKESVKIKCIRPGNNTRKSIRI--G
PGQIFYATGEIIGDIRQAHCNISEKD-WSKTLQDVGRKLQEHFP-----N
KTIKFA-PSSGGDLEITTHSFNCRGEFFYCNTSRLFNSTFNSTFNST---
----LDNSTNSTGNITLQCRIKQIINMWQGVGKAIYAPPVAGDIMCESNI
TGLLLTRDGG-----------NENNKTETFRPAGGNMRDNWRSELYKYKV
VEIKPLGIAPTKAKRRVVEREKRAVG-IGAVFLGFLGAAGSTMGAASITL
TVQARQLLSGIVQQQSNLLRAIEAQQQMLQLTVWGIKQLQARVLALERYL
KDQQLLGIWGC-SGKLICTTNVPWNNSWS-NKSQEEIWNNMTWMQWDREI
NNYTNTIYQLLEDSQNQQEQNEQKLLELDSWNNLWNWFNISNWLWYIKLF
IMIVGGLIGLRIIFAVLSIVNRVRQGYSPLSFQTLIPN-PRGP-DRLERI
EEGGGEQDRDRSIRLANGFLALAWEDLRNLCLFSYRHLRDFILIAARTVE
LLGQ-------RGWEILKYLGNLVLYWGLELKGSAIDLFDIIAIRVAEGT
DRIIVVIQRICRAIRNIPRRVRQGFEAALQ
>C.MW.2009.4014_Plasma_Visit1_amplicon26.KC186926
MRVMGIRKNYQRWWIW----GILGFWMT--YNV------MGNLWVTVYYG
VPVWTEAKTTLFCASDAKGYEREVHNIWATHACVPTDPNPQEMLLENVTE
SFNMWENDMVDQMHEDIISLWDESLKPCVKLTPLCVTLNCTDYNTTSSNK
GN-------NTLNGTDSMKGEIKNCTFKISTEIKDKNKREYALFYRLDVV
PLNG-----------------NNKSNEYRLINCNTSVVKQACPKVSFDPI
PIHYCAPAGFAILKCNN-KTFNGTGPCNNVSTVQCTHGIKPVVSTQLLLN
GSLAEENTIIRSKNLQDNAKIIIVQLKESVKIKCIRPGNNTRKSIRI--G
PGQIFYATGEIIGDIRQAHCNISEKD-WNKTLQDVGRKLQEHFP-----N
KTIKFA-PSSGGDLEITTHSFNCRGEFFYCDTSRLFNSTFNST-------
----LDNSTNSTRNITLQCRIKQIINMWQGVGKAIYAPPVAGDIMCESNI
TGLLLTRDGG-----------NENNKTETFRPAGGNMRDNWRSELYKYKV
VEIKPLGIAPTKAKRRVVEREKRAVG-IGAVFLGFLGAAGSTMGAASITL
TVQARQLLSGIVQQQSNLLRAIEAQQQMLQLTVWGIKQLQARVLALERYL
KDQQLLGIWGC-YGKLICTTNVPWNNSWS-NKSQEDIWNNMTWMQWDREI
NNYTNTIYQLLEDSQNQQERNEQKLLELDSWNNLWNWFNISNWLWYIKLF
IMIVGGLIGLRIIFAVLSIINRVRQGYSPLSFQTLIPN-PRGP-DRLERI
EEGGGEQDRDRSIRLANGFLALAWEDLRNLCLFSYRHLRDFILIAARTVE
LLGQ-------RGWEILKYLGNLVLYWGLELKGSAIDLFDIIAIRVAEGT
DRIIVVIQRICRAIRNIPRRVRQGFEAALQ
>C.MW.2009.4014_Plasma_Visit1_amplicon27.KC186927
MRVMGTRKNYPRWWIW----GILGFWMT--YNV------MGNLWVTVYYG
VPVWTEAKTTLFCASDAKGYEREVHNIWATHACVPTDPNPQEMLLENVTE
SFNMWENDMVDQMHEDIISLWDESLKPCVKLTPLCVTLNCTDYNTTSSNK
GN-------NTLNGTDSMKGEIKNCTFKISTEIKDKNKREYALFYRLDVV
PLNK-----------------NNKSNEYRLINCNTSVVKQACPKVSFDPI
PIHYCAPAGFAILKCNN-KTFNGTGPCNNVSTVQCTHGIKPVVSTQLLLN
GSLAEENTIIRSKDLKDNAKIIIVQLKESVKIKCIRPGNNTRKSIRI--G
PGQIFYATGEIIGDIRQAHCNISEKD-WNKTLQDVGEKLQEHFP-----N
KTIKFA-PSSGGDLEITTHSFNCRGEFFYCNTSRLFNSTFNST-------
----LDNSTDSTRNITLQCRIKQIINMWQGVGKAIYAPPVAGDIMCESNI
TGLLLTRDGG-----------NENNKSETFRPAGGNMRDNWRSELYKYKV
VEIKPLGIAPTKAKRRVVEREKRAVG-IGAVFLGFLGAAGSTMGAASITL
TVQARQLLSGIVQQQSNLLRAIEAQQQMLQLTVWGIKQLQARVLALERYL
KDQQLLGIWGC-SGKLICTTNVPWNNSWS-NKSQEDIWNNMTWMQWDREI
NNYTNTIYQLLEDSQNQQERNEQKLLELDSWNNLWNWFNISNWLWYIKLF
IMIVGGLIGLRIIFAVLSIINRVRQGYSPLSFQTLIPN-PRGP-DRLERI
EEGGGEQDRDRSIRLANGFLALAWEDLRNLCLFSYRHLRDFILIAARTVE
LLGQ-------RGWEILKYLGNLVLYWGLELKGSAIDLFDIIAIRVAEGT
DRIIVVIQSICRAIRNIPRRVRQGFEAALQ
>C.MW.2009.4014_Plasma_Visit1_amplicon28.KC186928
MRVMGTQKNYPRWWIW----GILGFWMT--YNV------MGNLWVTVYYG
VPVWTEAKTTLFCASDAKGYEREVHNIWATHACVPTDPNPQEMLLENVTE
SFNMWENDMVDQMHEDIISLWDESLKPCVKLTPLCVTLNCTDYNTTSSNK
GN-------NTLNGTDSMKGEIKNCTFKISTEIKDKNKREYALFYRLDVV
PLNK-----------------NNKSNEYRLINCNTSVVKQACPKVSFDPI
PIHYCAPAGFAILKCNN-KTFNGTGPCNNVSTVQCTHGIKPVVSTQLLLN
GSLAEENTIIRSKNLTDNAKIIIVQLKESVKIKCIRPGNNTRKSIRI--G
PGQIFYATGEIIGDIRQAHCNISEKD-WNKTLQDVGRKLQEYFP-----N
KTIKFA-PSSGGDLEITTHSFNCRGEFFYCNTSRLFNSTFNST-------
----LDNSTDSTRNITLQCRIKQIINMWQGVGKAIYAPPVAGDIMCESNI
TGLLLTRDGG----------NENNNKTETFRPAGGDMRDNWRSELYKYKV
VEIKPLGIAPTKAKRRVVEREKRAVG-IGAVFLGFLGAAGSTMGAASITL
TVQARQLLSGIVQQQSNLLRAIEAQQQMLQLTVWGIKQLQARVLALERYL
KDQQLLGIWGC-SGKLICTTNVPWNNSWS-NKSQEDIWNNMTWMQWDREI
NNYTNTIYQLLEESQNQQEQNEQKLLELDSWNNLWNWFNISNWLWYIKLF
IMIVGGLIGLRIIFAVLSILNRVRQGYSPLSFQTLIPN-PRGP-DRLERI
EEGGGEQDRDRSIRLANGFLALAWEDLRNLCLFSYRHLRDFILIAARTVE
LLGQ-------RGWEILKYLGNLVLYWGLELKGSAIDLFDIIAIRVAEGT
DRIIVVIQRICRAIRNIPRRVRQGFEAALQ
>C.MW.2009.4014_Plasma_Visit1_amplicon3.KC186929
MRVMGIRKNCPRWWIW----GILGFWMT--YNV------MGNLWVTVYYG
VPVWTEAKTTLFCASDAKGYEREVHNIWATHACVPTDPNPQEMLLENVTE
SFNMWENDMVDQMHEDIISLWDESLKPCVKLTPLCVTLNCTDYKGNNKTL
------------NGTDSRKGEIKNCTFKISTEIKDKNKREYALFYRLDVV
PLNE-----------------NNKSTEYRLINCNTSVVKQACPKVSFDPI
PIHYCAPAGFAILKCNN-KTFNGTGPCNNVSTVQCTHGIKPVVSTQLLLN
GSLAEENTIIRSKNLQDNAKIIIVQLKESVKIKCIRPGNNTRKSIRI--G
PGQIFYATGEIIGDIRQAHCNISEKD-WNKTLQDVGRKLQEHFP-----N
KTIKFA-PSSGGDLEITTHSFNCRGEFFYCNTSRLFNSTFNST-------
----LDNSTDSTGNITLQCRIKQIINMWQGVGKAIYAPPIAGDIMCESNI
TGLLLTRDGG------------NENETETFRPAGGDMRDNWRSELYKYKV
VEIKPLGIAPTKAKRRVVEREKRAVG-IGAVFLGFLGAAGSTMGAASITL
TVQARQLLSGIVQQQSNLLRAIEAQQQMLQLTVWGIKQLQARVLALERYL
KDQQLLGIWGC-SGKLICTTNVPWNNSWS-NKSQEDIWNNMTWMQWDREI
NNYTNTIYQLLEDSQNQQEQNEQKLLELDSWNNLWNWFNISNWLWYIKLF
IMIVGGLIGLRIIFAVLSIVNRVRQGYSPLSFQTLIPN-PRGP-DRLERI
EEGGGEQDRDRSIRLANGFLALAWEDLRNLCLFSYRHLRDFILIAARTVE
LLGQ-------RGWEILKYLGNLVLYWGLELKGSAIDLLDILAIRVAEGT
DRIIVVIQSICRAIRNIPRRVRQGFEAALQ
>C.MW.2009.4014_Plasma_Visit1_amplicon30.KC186930
MRVMGIRKNYPRWWIW----GILGFWMT--YNV------MGNLWVTVYYG
VPVWTEAKTTLFCASDAKGYEREVHNIWATHACVPTDPNPQEMLLENVTE
SFNMWENDMVDQMHEDIISLWDESLKPCVKLTPLCVTLNCTDYNTTSSNK
GN-------NTLNGTDSMKGEIKNCTFKISTEIKDKNKREYALFYRLDVV
PLNE-----------------NNKSNEYRLINCNTSVVKQACPKVSFDPI
PIHYCAPAGFAILKCNN-KTFNGTGPCNNVSTVQCTHGIKPVVSTQLLLN
GSLAEENTIIRSKDLEDNAKIIIVQLKESVKIKCIRPGNNTRKSIRI--G
PGQIFYATGEIIGDIRQAHCNISEKD-WNKTLQDVGGKLQKHFP-----N
KTIKFA-PSSGGDLEITTHSFNCRGEFFYCNTSRLFNSTFNST-------
----LDNSTDSTRNITLQCRIKQIINMWQGVGKAIYAPPVAGDIMCESNI
TGLLLTRDGG-----------NENNKTETFRPAGGNMRDNWRSELYKYKV
VEIKPLGIAPTKAKRRVVEREKRAVG-IGAVFLGFLGAAGSTMGAASITL
TVQARQLLSGIVQQQSNLLRAIEAQQQMLQLTVWGIKQLQARVLALERYL
KDQQLLGIWGC-SGKLICTTNVPWNNSWS-NKSQEEIWNNMTWMQWDREI
NNYTNTIYQLLEDSQNQQERNEQKLLELDSWNNLWNWFNISNWLWYIKLF
IMIVGGLIGLRIIFAVLSIINRVRQGYSPLSFQTLIPN-PRGP-DRLERI
EEGGGEQDRDRSIRLANGFLALAWEDLRNLCLFSYRHLRDFILIAARTVE
LLGQ-------RGWEILKYLGNLVLYWGLELKGSAIDLFDIIAIRVAEGT
DRIIVVIQRICRAIRNIPRRVRQGFEAALQ
>C.MW.2009.4014_Plasma_Visit1_amplicon31.KC186931
MRVMGIRKNYPRWWIW----GILGFWMT--YNV------MGNLWVTVYYG
VPVWTEAKTTLFCASDAKGYEREVHNIWATHACVPTDPNPQEMLLENVTE
SFNMWENDMVDQMHEDIISLWDESLKPCVKLTPLCVTLNCTDYNTTSSNK
GN-------NTLNGTDSMKGEIKNCTFKISTEIKDKNKREYALFYRLDVV
PLNE-----------------NNKSTEYRLINCNTSVVKQACPKVSFDPI
PIHYCAPAGFAILKCNN-KTFNGTGPCNNVSTVQCTHGIKPVVSTQLLLN
GSLAEENTIIRSKNLQDNAKIIIVQLKESVKIKCIRPGNNTRKSIRI--G
PGQIFYATGEIIGDIRQAHCNISEKD-WNKTLQDVGRKLQEHFP-----N
KTIKFA-PSSGGDLEITTHSFNCRGEFFYCNTSRLFNSTFNSTFNST---
----LDNSTNSTRNITLQCRIKQIINMWQGVGKAIYAPPVAGDIMCESNI
TGLLLTRDGG-----------NENNKTETFRPAGGNMRDNWRSELYKYKV
VEIKPLGIAPTKAKRRVVEREKRAVG-IGAVFLGFLGAAGSTMGAASITL
TVQARQLLSGIVQQQSNLLRAIEAQQQMLQLTVWGIKQLQARVLALERYL
KDQQLLGIWGC-SGKLICTTNVPWNNSWS-NKSQEEIWNNMTWMQWDREI
NNYTNTIYQLLEDSQNQQERNEQKLLELDSWNNLWNWFNISNWLWYIKLF
IMIVGGLIGLRIIFAVLSIINRARQGYSPLSFQTLIPN-PRGP-DRLERI
EEGGGEQDRDRSIRLANGFLALAWEDLRNLCLFSYRHLRDFILIAARTVE
ILGQ-------RGWEILKYLGNLVLYWGLELKGSAIDLFDIIAIRVAEGT
DRIIVVIQSICRAIRNIPRRVRQGFEAALQ
>C.MW.2009.4014_Plasma_Visit1_amplicon4.KC186932
MRAMGIRKNYPRWWIW----GILGFWMI--YNV------MGNLWVTVYYG
VPVWTEAKTTLFCASDAKGYEREVHNIWATHACVPTDPNPQEMLLENVTE
SFNMWENDMVDQMHEDIISLWDESLKPCVKLTPLCVTLNCTDYNTTSSNK
DN-------KTLNGTDSMKGEIKNCSFKISTEIKDKNKREYALFYKLDVV
PLNK-----------------NNKSNEYRLINCNTSVVKQACPKVSFDPI
PIHYCAPAGFAILKCNN-KTFNGTGPCNNVSTVQCTHGIKPVVSTQLLLN
GSLAEENTIIRSKDLQDNAKIIIVQLKESVKIKCIRPGNNTRKSIRI--G
PGQIFYATGEIIGDIRQAHCNISEKD-WNKTLQDVGRKLQEHFP-----N
KTIKFA-PSSGGDLEITTHSFNCRGEFFYCDTSRLFNSTFNSTFNST---
----LDNSTNSTRNITLQCRIKQIINMWQKVGKAIYAPPIAGDIMCESNI
TGLLLTRDGG-----------NKNNKTETFRPAGGDMRDNWRSELYKYKV
VEIKPLGIAPTKAKRRVVEREKRAVG-IGAVFLGFLGAAGSTMGAASITL
TVQARQLLSGIVQQQSNLLRAIEAQQQMLQLTVWGIKQLQARVLALERYL
KDQQLLGIWGC-SGKLICTTNVPWNNSWS-NKSQEDIWNNMTWMQWDREI
NNYTNTIYQLLEDSQNQQEQNEQKLLELDSWNNLWNWFNISNWLWYIKLF
IMIVGGLIGLRIIFAVLSIINRVRQGYSPLSFQTLIPN-PRGP-DRLERI
EEGGGEQDRDRSIRLANGFLALAWEDLRNLCLFSYRHLRDFILIAARTVE
LLGQ-------RGWEILKYLGNLVLYWGLELKGSAIDLFDIIAIRVAEGT
DRIIVVIQRICRAIRNIPRRVRQGFEAALQ
>C.MW.2009.4014_Plasma_Visit1_amplicon8.KC186933
MKVMGIRKNYPRWWIW----GILGFWMT--YNV------MGNLWVTVYYG
VPVWTEAKTTLFCASDAKGYEREVHNIWATHACVPTDPNPQEMLLENVTE
SFNMWENDMVDQMHEDIISLWDESLKPCVKLTPLCVTLNCTDYNTTSSNK
GN-------NTLNGTDSMKGEIKNCTFKISTEIKDKNKREYALFYRLDVV
PLNE-----------------SNKSNEYRLINCNTSVVKQACPKVSFDPI
PIHYCAPAGFAILKCNN-KTFNGTGPCNNVSTVQCTHGIKPVVSTQLLLN
GSLAEENTIIRSKDLKDNAKIIIVQLKESVKIKCIRPGNNTRKSIRI--G
PGQIFYATGEIIGDIRQAHCNISEKD-WNKTLQDVGRKLQEHFP-----N
KTIKFA-PSSGGDLEITTHSFNCRGEFFYCNTSRLFNSTFNST-------
----LDNSTDSTGNITLQCRIKQIINMWQGVGKAIYAPPVAGDIMCESNI
TGLLLTRDGG-----------NENNKTETFRPAGGNMRDNWRSELYKYKV
VEIKPLGIAPTKARRRVVEREKRAVG-IGAVFLGFLGAAGSTMGAASITL
TVQARQLLSGIVQQQSNLLRAIEAQQQMLQLTVWGIKQLQARVLALERYL
KDQQLLGIWGC-SGKLICTTNVPWNNSWS-NKSQEDIWNNMTWMQWDREI
NNYTNTIYQLLEDSQNQQEQNEQKLLELDSWNNLWNWFNISNWLWYIKLF
IMIVGGLIGLRIIFAVLSIINRVRQGYSPLSFQTLIPN-PRGP-DRLERI
EEGGGEQDRDRSIRLANGFLALAWEDLRNLCLFSYRHLRDFILIAARTVE
LLGQ-------RGWEILKYLGNLVLYWGLELKGSAIDLFDILAIRVAEGT
DRIIVVIQRICRAIRNIPRRVRQGFEAALQ
>C.MW.2009.4002_Plasma_Visit_1_amplicon26.KC186966
MRVRGILRNCQQWWIW----GILGFWMI--YNV------MGNLWVTVYYG
VPVWKEAKTTLFCASDAKAYEKEVHNIWATHACVPTDPNPQEMVLENVTE
NFNMWKNDMVDQMHEDIISLWDQSLKPCVKLTPLCVTLKCNETYVN----
---------------RTESSDMKNCSFNATTELRDKSRQEYALFYRLDIV
PLDEGN--------------NSSNSTEYRLINCNTSTITQACPKVSFDPI
PIHYCTPAGYAILKCNN-RTFNGKGPCKNVSTVQCTHGIKPVVSTQLLLN
GSLAEEGIIIRSENLTSNVKTIIVHLNESVAINCTRPGNNTRKSVRI--G
PGQAFYATGDIIGNIRQAHCNISTKA-WNRTLIRVSKKLKEYFP-----N
KTIKFEPPNKGGDLEITMHSFNCGGEFFYCNTSQLFNST-NETYN-----
----INLNDTNSTEIVLPCRIKQIINMWQKVGRAMYAPPIAGNITCRSNI
TGLLLTRDGG------------HNNTTETFRPAGGDMRDNWRSELYKYKV
VEIKPLGIAPTEAKRRVVERGKRAVG-IGAVFLGFLGAAGSTMGAASLTL
TVQARQLLSGIVQQQSNLLRAIEAQQHLLQLTVWGIKQLQTRVLAIEKYL
RDQQLLGMWGC-SGKLICTTNVPWNSSWS-NKSYTAIWDNLTWMQWDREI
ENYTNTIYSLLEESQIQQEKNEKDLLALNSWQNLWTWFDISNWLWYIKIF
IMIVGGLIGLRIIFAVLSIVNRVRQGYSPLSFQTLTPN-PREP-DRPGEI
REEGGEQDRDRSIRLVSGFLALAWDDLRSLCLFSYHRLRDFILIVARAVE
LLGRSSLRGLQRGWEALKYLGSLVQYWGLELKKSAISLLDTTAIAVAEGT
DRIIEIVQSICRAIRNIPRRIRQGFEAALQ
>C.MW.2009.4002_Plasma_Visit_1_amplicon27.KC186967
MRVRGILRNCQQWWIW----GILGFWMI--YNV------MGSLWVTVYYG
VPVWREAKTTLFCASDAKAYEKEVHNIWATHACVPTDPNPQEMVLENVTE
NFNMWKNDMVDQMHEDIISLWDQSLKPCVKLTPLCVTLKCNETYANGTYA
--------------NGTVSSDMKNCSFNATTELGDKRRQEYALFYRLDIV
PLDEGN--------------NSSNSSEYRLTNCNTSTITQACPKVSFDPI
PIHYCTPAGYAILKCNN-RTFNGKGPCKNVSTVQCTHGIKPVVSTQLLLN
GSLAEEGIIIRSENLTNNVKTIIVHLNESVAINCIRPGNNTRKSVRI--G
PGQTFYATGDIIGNIRQAHCNISTKD-WNKTLIRISKKLREYFP-----N
KTIKFEPPNKGGDLEITMHSFNCGGEFFYCNTSQLFNSTYPNETYN----
----INFNDTNSTEIVLPCRIKQIINMWQEVGRAMYAPPIAGNITCRSNI
TGLLLTRDGG------------PNQTTETFRPAGGDMRDNWRSELYKYKV
VEIKPLGIAPTEAKRRVVERGKRAVG-IGAVFLGFLGAAGSTMGAASLTL
TVQARQLLSGIVQQQSNLLRAIEAQQHLLQLTVWGIKQLQTRVLAIEKYL
RDQQLLGMWGC-SGKLICTTNVPWNSSWS-NKSYTAIWDNLTWMQWDREI
ENYTNTIYSLLEESQIQQEKNEKDLLALNSWQNLWTWFDISNWLWYIKIF
IMIVGGLIGLRIIFAVLSIVNRVRQGYSPLSFQTLTPN-PREP-DRPGGI
REEGGEQDRDRSIRLVSGFLALAWDDLRSLCLFSYHRSRDFILIVARAVE
LLGRSSLRGLQRGWEALKYLGSLVQYWGLKLKKSAISLLDATAIAVAEGT
DRIIEIVQNICRAIRNIPRRIRQGFEAALQ
>C.MW.2009.4002_Plasma_Visit_1_amplicon28.KC186968
MRVRGILRNCQQWWIW----GILGFWMI--YNV------MGNLWVTVYYG
VPVWKEAKTTLFCASDAKAYEKEVHNIWATHACVPTDPNPQEMVLENVTE
NFNMWKNDMVDQMHEDIISLWDQSLKPCVKLTPLCVTLKCNETSVNGTVN
S-------------------DMKNCSFNATTELRDKSRQEYALFYRLDIV
PLNESN--------------NSNNSKEYRLINCNTSTITQACPKVSFDPI
PIHYCTPAGYAILKCNN-RTFNGKGPCKNVSTVQCTHGIKPVVSTQLLLN
GSLAEEGIIIRSENLTSNVKTIIVHLNESVAINCTRPGNNTRKSVRI--G
PGQAFYATGDIIGNIRQAHCNISINA-WNRTLIRISKKLKEYFP-----N
KTIKFEPPNKGGDLEITMHSFNCGGEFFYCNTSQLFNSTYSLNETYN---
----FNFNDTNSTEIVLPCRIKQIINMWQEVGRAMYAPPIAGNITCRSNI
TGLLLTRDGG------------PNQTTETFRPAGGDMRDNWRSELYKYKV
VEIKPLGIAPTGAKRRVVKRGKRAVG-IGAVFLGFLGAAGSTMGAASLTL
TVQARQLLSGIVQQQSNLLRAIEAQQHLLQLTVWGIKQLQTRVLAIEKYL
RDQQLLGMWGC-SGKLICTTNVPWNSSWS-NKSYTAIWDNLTWMQWDREI
ENYTNTIYSLLEDSQIQQEKNEKDLLALNSWQNLWTWFDISNWLWYIKIF
IMIVGGLIGLRIIFAVLSIVNRVRQGYSPLSFQTLTPN-PREP-DRPGGI
REEGGEQDRDRSIRLVSGFLALAWDDLRSLCLFSYHRLRDFILIVSRAVE
LLGRSSLRGLQRGWEALKYLGSLVQYWGLELKKSAISLLDTTAIAVAEGT
DRIIEIVQSICRAIRNIPRRIRQGFEAALQ
>C.MW.2009.4002_Plasma_Visit_1_amplicon3.KC186969
MRVRGILRNCQQWWIW----GILGFWMI--YNV------MGSLWVTVYYG
VPVWKEAKTTLFCASDAKAYEKEVHNIWATHACVPTDPNPQEMVLENVTE
NFNMWKNDMVDQMHEDIISLWDQSLKPCVKLTPLCVTLKCNETSVN----
---------------GSMSSDMKNCSFNATTELRDKNRQEYALFYRLDIV
PLDEGN--------------NSSNSTEYRLINCNTSTITQACPKVSFDPI
PIHYCTPAGYAILKCNN-RTFNGKGPCKNVSTVQCTHGIKPVVSTQLLLN
GSLAEEGIIIRSENLTNNVKTIIVHLNESVAINCTRPGNNTRKSVRI--G
PGQAFYATGDIIGNIRQAHCNISKYA-WNKTVIRINKKLSEYFP-----N
KTIKFEPPNKGGDLEITMHSFNCGGEFFYCNTSQLFNSTYNPNGTYN---
----INFNDTNATEIVLPCRIKQIINMWQEVGRAMYAPPIAGNITCRSNI
TGLLLTRDGG------------SGNTTEIFRPAGGDIRDNWRSELYKYKV
VEIKPLGIAPTEAKRRVVERGKRAVE-IGAVFLGFLGAAGSTMGAASLTL
TVQARQLLSGIVQQQSNLLRAIEAQQHLLQLTVWGIKQLQTRVLAIEKYL
RDQQLLGMWGC-SGKLICTTNVPWNSSWS-NKSYTAIWDNLTWMQWDREI
ENYTNTIYSLLEESQIQQEKNEKDLLALNSWQNLWTWFDISNWLWYIKIF
IMIVGGLIGLRIIFAVLSIVNRVRQGYSPLSFQTLTPN-PREP-DRPGGI
REEGGEQDRDRSIRLVSGFLALAWDDLRSLCLFSYHRLRDFILIVARAVE
LLGRSSLRGLQRGWEALKYLGSLVQYWGLELKKSAISLLDTTAIAVAEGT
DRIIEIVQGICRAIRNIPRRIRQGFEAALQ
>C.MW.2009.4002_Plasma_Visit_1_amplicon4.KC186970
MRVRGILRNCQQWWIW----GILGFWMI--YNV------MGNLWVTVYYG
VPVWKEAKTTLFCASDAKAYEKEVHNIWATHACVPTDPNPQEMALENVTE
NFNMWKNDMVDQMHEDIISLWDQSLKPCVKLTPLCVTLKCNETYANGTYA
--------------NGTVSSDMKNCSFNATTELGDKRRQEYALFYRLDIV
PLDEGN--------------NSSNSTEYRLTNCNTSTITQACPKVSFDPI
PIHYCTPAGYAILKCNN-RTFNGKGPCKNVSTVQCTHGIKPVVSTQLLLN
GSLAEEGIIIRSENLTNNVKTIIVHLNESVAINCIRPGNNTRKSVRI--G
PGQTFYATGDIIGNIRQAHCNISTKD-WNKTLIRISKKLREYFP-----N
KTIKFEPPNKGGDLEITMHSFNCGGEFFYCNTSQLFNSTYPNETYN----
----INFNDTNSTEIVLPCRIKQIINMWQEVGRAMYAPPIAGNITCRSNI
TGLLLTRDGG------------PNQTTETFRPAGGDMRDNWRSELYKYKV
VEIKPLGIAPTGAKRRVVERGKRAVG-IGAVFLGFLGAAGSTMGAASLTL
TVQARQLLSGIVQQQSNLLRAIEAQQHLLQLTVWGIKQLQTRVLAIEKYL
RDQQLLGMWGC-SGKLICTTNVPWNSSWS-NKSYKAIWDNLTWMQWDREI
ENYTNTIYYLLEDSQIQQEKNEKDLFALNSWQNLWTWFDISNWLWYIRIF
IMIVGGLIGLRIIFAVLSIVNRVRQGYSPLSFQTLTPN-PREP-DRPGGI
REEGGEQDRDRSIRLVSGFLALAWDDLRSLCLFSYHRLRDFILIVARAVE
LLGRSSLRGLQRGWEALKYLGSLVQYWGLELKKSAISLLDTTAIAVAEGT
DRIIEIVQSICRAIRNIPRRIRQGFEAALQ
>C.MW.2009.4002_Plasma_Visit_1_amplicon5.KC186971
MRVRGILRNCQQWWIW----GILGFWMI--YNV------MGSLWVTVYYG
VPVWKEAKTTLFCASDAKAYEKEVHNIWATHACVPTDPNPQEMVLENVTE
NFNMWKNDMVDQMHEDIISLWDQSLKPCVKLTPLCVTLNCNETYNTN---
---------------GTVSTDMKNCSFNATTELRDKRRQEYALFYRLDIV
PLDEGN--------------NSSNSTEYRLINCNTSTITQACPKVSFDPI
PIHYCTPAGYAILKCNN-RTFNGKGPCKNVSTVQCTHGIKPVVSTQLLLN
GSLAEEGIIIRSENLTSNVKTIIVHLNESVAINCTRPGNNTRKSVRI--G
PGQAFYATGDIIGNIRQAHCNISINA-WNKTVIRISKKLREYFP-----N
KTIKFEPPNKGGDLEITMHSFNCGGEFFYCNTSQLFNSTYSPNETYN---
----INFNDTNSTEIVLPCRIKQIINMWQEVGRAMYAPPIAGNITCRSNI
TGLLLTRDGG-----------HNNNTTEIFRPAGGDMRDNWRSELYKYKV
VEIKPLGIAPTEAKRRVVERGKRAVG-IGAVFLGFLGAAGSTMGAASLTL
TVQARQLLSGIVQQQSNLLRAIEAQQHLLQLTVWGIKQLQTRVLAIEKYL
RDQQLLGMWGC-SGKLICTTNVPWNSSWS-NKSYTAIWDNLTWMQWDREI
ENYTNIIYTMLEDSQIQQEKNEKDLLALNSWQNLWTWFDISNWLWYIKIF
IMIVGGLVGLRIIFAVLSIVNRVRQGYSPLSFQTLTPN-PREP-DRPGGI
REEGGEQDRDRSIRLVSGFLALAWDDLRSLCLFSYHRLRDFILIVARAVE
LLGRSSLRGLQRGWEALKYLGSLVQYWGLELKKSAISLLDTTAIAVAEGT
DRIIEIVQGICRAIRNIPRRIRQGFEAALQ
>C.MW.2009.4002_Plasma_Visit_1_amplicon6.KC186972
MRVRGILRNCQQWWIW----GILGFWMI--YNV------MGSLWVTVYYG
VPVWKEAKTTLFCASDAKAYEKEVHNIWATHACVPTDPNPQEMVLENVTE
NFNMWKNDMVDQMHEDIISLWDQSLKPCVKLTPLCVTLNCNETYNTN---
---------------GTVSTDMKNCSFNATTELRDKMRQEYALFYRLDIV
PLDEGN--------------NSSNSTEYRLINCNTSTITQACPKVSFDPI
PIHYCTPAGYAILKCNN-RTFNGKGPCKNVSTVQCTHGIKPVVSTQLLLN
GSLAEEGIIIRSENLTSNVKTIIIHLNESVAINCTRPGNNTRKSVRI--G
PGQAFYATGDIIGNIRQAHCNISINA-WNKTVIRISKKLREYFP-----N
KTIKFEPPNKGGDLEITMHSFNCGGEFFYCNTSQLFNSTYSLNETYN---
----ININDTNSTEIVLPCRIKQIINMWQEVGRAMYAPPIAGNITCRSNI
TGLLLTRDGG-----------HDNTTTETFRPAGGDMRDNWRSELYKYKV
VEIKPLGIAPTEAKRRVVERGKRAVG-IGAVFLGFLGAAGSTMGAASLTL
TVQARQLLSGIVQQQSNLLRAIEAQQHLLQLTVWGIKQLQTRVLAIEKYL
RDQQLLGMWGC-SGKLICTTNVPWNSSWS-NKSYTAIWDNLTWMQWDREI
ENYTNTIYSLLEDSQIQQEKNEKDLLALNSWQNLWTWFDISNWLWYIKIF
IMIVGGLIGLRIIFAVLSIVNRVRQGYSPLSFQTLTPN-PREP-DRPGRI
REEGGEQDRGRSIRLVSGFLALAWDDLRSLCLFSYHRLRDFILIVARAVE
LLGRSSLRGLQRGWEALKYLGSLVQYWGLELKKSAISLLDTTAIAVAEGT
DRIIEIVQRICRAIRNIPRRIRQGFEAALQ
>C.MW.2009.4002_Plasma_Visit_1_amplicon7.KC186973
MRVRGILRNCQQWWIW----GILGFWMI--YNV------MGSLWVTVYYG
VPVWKEAKTTLFCASDAKAYEKEVHNIWATHACVPTDPNPQEMVLENVTE
NFNMWKNDMVDQMHEDIISLWDQSLKPCVRLTPLCVTLKCNETSVNKNVS
S-------------------DMKNCSFNATTELRDKMRQEYALFYRLDIV
PLNESD--------------NSNNSKEYRLINCNTSTITQACPKVSFDPI
PIHYCTPAGYAILKCNN-RTFNGKGPCKNVSTVQCTHGIKPVVSTQLLLN
GSLAEEGIIIRSENLTSNVKTIIVHLNESVAINCTRPGNNTRKSVRI--G
PGQAFYATGDIIGNIRQAHCNISINA-WNRTLIRISKKLKEYFP-----N
KTIKFEPPNKGGDLEITMHSFNCGGEFFYCNTSQLFNSTYSLNETYN---
----INFNDTNSTEIVLPCRIKQIINMWQEVGRAMYAPPIAGNITCRSNI
TGLLLTRDGG-----------HDDNTTETFRPAGGDMRDNWRSELYKYKV
VEIKPLGIAPTEAKRRVVERGKRAVG-IGAVFLGFLGAAGSTMGAASLTL
TVQARQLLSGIVQQQSNLLRAIEAQQHLLQLTVWGIKQLQTRVLAIEKYL
RDQQLLGMWGC-SGKLICTTNVPWNSSWS-NKSYTAIWDNLTWMQWDREI
ENYTNTIYSLLEDSQIQQEKNEKDLLALNSWQNLWTWFDISNWLWYIKIF
IMIVGGLIGLRIIFAVLSIVNRVRQGYSPLSFQTLTPN-PREP-DRPGRI
REEGGEQDRDRSIRLVSGFLALAWDDLRSLCLFSYHRLRDFILIVARAVE
LLGRSSLRGLQRGWEALKYLGSLVQYWGLELKKSAISLLDTTAIAVAEGT
DRIIEIVQSICRAIRNIPRRIRQGFEAALQ
>C.MW.2009.4002_Plasma_Visit_1_amplicon8.KC186974
MRVRGILRNCQQWWIW----GILGFWMI--YNV------MGSLWVTVYYG
VPVWKEAKTTLFCASDAKAYEKEVHNIWATHACVPTDPNPQEMVLENVTE
NFNMWKNDMVDQMHEDIISLWDQSLKPCVKLTPLCVTLKCNETDVN----
---------------GTESSDMKNCSFNATTELRDKSRQEYALFYRLDIV
PLNESN--------------NSNNSKEYRLINCNTSTITQACPKVSFDPI
PIHYCTPAGYAILKCNN-RTFNGKGPCKNVSTVQCTHGIKPVVSTQLLLN
GSLAEEGIIIRSENLTSNVKTIIVHLNESVEINCIRPSNNTRKSVRI--G
PGQAFYATGDIIGNIRQAHCNISIKA-WSRTLIRVSKKLTEYFP-----N
KTIKFEPPNKGGDLEITMHSFNCGGEFFYCNTSQLFNSTYPNETYN----
----INFNDTNSTEIVLPCRIKQIINMWQEVGRAMYAPPIAGNITCRSNI
TGLLLTRDGG-----------HDNNTTETFRPAGGDMRDNWRSELYKYKV
VEIKPLGIAPTEAKRRVVERGKRAVG-IGAVFLGFLGAAGSTMGAASLTL
TVQARQLLSGIVQQQSNLLRAIEAQQHLLQLTVWGIKQLQTRVLAIEKYL
RDQQLLGMWGC-SGKLICTTNVPWNSSWS-NKSYTAIWDNLTWMQWDREI
ENYTNTIYSLLEDSQIQQEKNEKDLLALNSWQNLWTWFDISNWLWYIKIF
IMIVGGLIGLRIIFAVLSIVNRVRQGYSPLSFQTLTPN-PREP-DRPGRI
REEGGEQDRDRSIRLVSGFLALAWDDLRSLCLFSYHRLRDFILVVARAVE
LLGRSSLRGLQRGWEALKYLGSLVQYWGLELKKSAISLLDTTAIAVAEGT
DRIIEIVQGICRAIRNIPRRIRQGFEAALQ
>C.MW.2009.4002_Plasma_Visit_1_amplicon9.KC186975
MRVRGILRNCQQWWIW----GILGFWMI--YNV------MGSLWVTVYYG
VPVWKEAKTTLFCASDAKAYEKEVHNIWATHACVPTDPNPQEMVLENVTE
NFNMWKNDMVDQMHEDIISLWDQSLKPCVKLTPLCVTLKCNETYVN----
---------------GTESSDMKNCSFNATTELRDKSRQEYALFYRLDIV
PLNESN--------------NSNNSKEYRLINCNTSTITQACPKVSFDPI
PIHYCTPAGYAILKCNN-RTFNGKGPCKNVSTVQCTHGIKPVVSTQLLLN
GSLAEEGIIIRSENLTSNVKTIIVHLNESVAINCTRPGNNTRKSVRI--G
PGQAFYATGDIIGNIRQAHCNISINA-WNKTLIRVSKKLREYFP-----N
KTIKFEPPNKGGDLEITMHSFNCGGEFFYCNTSQLFNSTYSHNETYN---
----INSNDTNSTEIVLPCRIKQIINMWQEVGRAMYAPPIAGNITCRSNI
TGLLLTRDGG-----------HDNNTTETFRPAGGDMRDNWRSELYKYKV
VEIKPLGIAPTEAKRRVVERGKRAVG-IGAVFLGFLGAAGSTMGAASLTL
TVQARQLLSGIVQQQSNLLRAIEAQQHLLQLTVWGIKQLQTRVLAIEKYL
RDQQLLGMWGC-SGKLICTTNVPWNSSWS-NKSYTAIWDNLTWMQWDREI
ENYTNTIYSLLEDSQIQQEKNEKDLLALNSWQNLWTWFDISNWLWYIKIF
IMIVGGLIGLRIIFAVLSIVNRVRQGYSPLSFQTLTPN-PREP-DRPGRI
REEGGEQDRDRSIRLVSGFLALAWDDLRSLCLFSYHRLRDFILIVARAVE
LLGRSSLRGLQRGWKALKYLGSLVQYWGLELKKSAISLLDTTAIAVAEGT
DRIIEIVQSICRAIRNIPRRIRQGFEAALQ
>C.MW.2009.3002_Plasma_Visit_1_amplicon26.KC187012
MRVMGIQRNCQQWWIW----GILGFWMI--YSG------MG-LWVTVYYG
VPVWKEAKATLFCASDAKGYEKEVHNVWATHACVPTDPNPQEMHLANVTE
NFNMWKNDMVDQMHEDIISLWDQSLKPCVKLTPLCVTLNCTNNIIYENGT
LIAYENGT-ISTNGTHNGTSDIRNCTFNITTELRDKQRLGWALFHVLDIV
KIEN--------------------SSEHRLVHCNTSTLTQACPKVTFDPI
PIHYCAPAGYAILRCNN-KTFNGSGPCNNVSTVQCTHGIKPVVSTQLLLN
GSLAEEDIIVRSENLTNNAKTIIVHLNDSVEINCIRPGNNTSNSIRI--G
PGQTFYATGRIIGDIRRAHCSINESK-WNNTLQRVSEKLRKNF------N
KTIVFA-PSSGGDLEITTHSFNCRGEFFYCNTSKLFNRTYGDNDTND---
----NANTTNANRTIILQCRIKQIINMWQEVGRAMYAPPIAGNITCKSNI
TGLLLTWDGG-----------INNRTNETFRPGGGDMRDNWRSELYKYKV
VEIKPLGIAPNKTKRRVVEREKRAVG-IGAVFLGFLGVAGSTMGAASIAL
TGQARQLLSGIVQQQSNLLRAIEAQQHMLQLTVWGIKQLQARVLAIERYL
QDQQLLGIWGC-SGKIICTTNVEWNSTWS-NKSLDDIWGNMTWMQWDREI
SNYTQTIYELLEKSQSQQEQNEQELLALDKWNSLWNWFSITNWLWYIKIF
IMIVGGLIGLRIIFAVLSIVNRVRQGYSPLSFQTLIPN-PRGP-DRLGRI
EEEGGEHDRDRSIRLVNGLLALFWEDLRSLCLFSYHRLRDFILIVARAVE
LLGRSSLKGLQRGWEILKYLGSLVQYWGLELKKSAISLLDTIAIATAEGT
DRIIELIQRIWRAICNIPVRIRQGFEAALQ
>C.MW.2009.3002_Plasma_Visit_1_amplicon27.KC187013
MRVMGIQRNCQQWWIW----GILGFWMI--YSG------MG-LWVTVYYG
VPVWKEAKATLFCASDAKGYEKEVHNVWATHACVPTDPNPQEMHLANVTE
NFNMWKNDMVDQMHEDIISLWDQSLKPCVKLTPLCVTLNCTNNIIYENGT
LIAYENGT-ISTNGTHNGTSDIRNCTFNITTELRDKQRLGWALFHVLDIV
RIEN--------------------SSEHRLVHCNTSTLTQACPKVTFDPI
PIHYCAPAGYAILRCNN-KTFNGSGPCNNVSTVQCTHGIKPVVSTQLLLN
GSLAEKDIIIRSENLTNNAKTIIVHLNDSVEINCIRPGNNTSNSIRI--G
PGQTFYATGRIIGDIRQAHCSINESK-WNNTLQRVSEKLRKNF------N
KTIVFA-PSSGGDLEITTHSFNCRGEFFYCNTSKLFNRTYGDNDTND---
----NANTTNANRTIILQCRIKQIINMWQEVGRAMYAPPIAGNITCKSNI
TGLLLTWDGG-----------INNRTNETFRPGGGDMRDNWRSELYKYKV
VEIKPLGIAPNKTKRRVVEREKRAVG-IGAVFLGFLGVAGSTMGAASIAL
TGQARQLLSGIVQQQSNLLRAIEAQQHMLQLTVWGIKQLQARVLAIERYL
QDQQLLGIWGC-SGKIICTTNVEWNSTWS-NKSLDDIWGNMTWMQWDREI
SNYTQTIYELLEKSQSQQEQNEQELLALDKWNSLWNWFSITNWLWYIKIF
IMIVGGLIGLRIIFAVLSIVNRVRQGYSPLSFQTLIPN-PRGP-DRLGRI
EEEGGEHDRDRSIRLVNGFLALFWEDLRSLCLFSYHQLRDFILIVARAVE
LLGRSSLKGLQRGWEILKYLGSLVQYWGLELKKSAISLLDTIAIATAEGT
DRIIELIQRVWRAICNIPVRIRQGFEAALQ
>C.MW.2009.3002_Plasma_Visit_1_amplicon28.KC187014
MRVMGIQRNCQQWWIW----GILGFWMI--YSG------MG-LWVTVYYG
VPVWKEAKATLFCASDAKGYEKEVHNVWATHACVPTDPNPQEMHLANVTE
NFNMWKNDMVDQMHEDIISLWDQSLKPCVKLTPLCVTLNCTNNIIYENGT
LIAYENGT-ISTNGTHNGTSDIRNCTFNITTELRDKQRLGWALFHVLDIV
KIEN--------------------SSEHRLVHCNTSTLTQACPKVTFDPI
PIHYCAPAGYAILRCNN-KTFNGSGPCNNVSTVQCTHGIKPVVSTQLLLN
GSLAEEDIIVRSENLANNAKTIIVHLNDSVEINCIRPGNNTSNSIRI--G
PGQTFYATGRIIGDIRRAHCSINESK-WNNTLQRVSEKLRKNF------N
KTIVFA-PSSGGDLKITTHSFNCRGKFFYCNTSKLFNRTYGDNDTND---
----NANTTNANRTIILQCRIKQIINMWQEVGRAMYAPPIAGNITCKSNI
TGLLLTWDGG-----------SNNRTNETFRPGGGDMRDNWRSELYKYKV
VEIKPLGIAPNKTKRRVVEREKRAVG-IGAVFLGFLGVAGSTMGAASIAL
TGQARQLLSGIVQQQSNLLRAIEAQQHMLQLTVWGIKQLQARVLAIERYL
QDQQLLGIWGC-SGKIICTTNVEWNSTWS-NKSLDDIWGNMTWMQWDREI
SNYTQTIYELLEKSQSQQEQNEQELLALDKWNSLWNWFSITNWLWYIKIF
IMIVGGLIGLRIIFAVLSIVNRVRQGYSPLSFQTLIPN-PREP-DRLGRI
EEKGGEQDRTSSIRLVNGFLALFWEDLRSLCLFSYHQLRDFILIVARAVE
LLGRSSLKGLQRGWEILKYLGSLVQYWGLELKKSAISLLDTIAIATAEGT
DRIIELIQRIWRAICNIPVRIRQGFEAALQ
>C.MW.2009.3002_Plasma_Visit_1_amplicon29.KC187015
MRVMGIQRNCQQWWIW----GILGFWMI--YSG------MG-LWVTVYYG
VPVWKEAKATLFCASDAKGYEKEVHNVWATHACVPTDPNPQEMHLANVTE
NFNMWKNDMVDQMHEDIISLWDQSLKPCVKLTPLCVTLNCTNNIIYENGT
LIAYENGT-ISTNGTHNGTSDIRNCTFNITTELRDKQRLGWALFHVLDIV
KIEN--------------------SSEHRLVHCNTSTLTQACPKVTFDPI
PIHYCAPAGYAILRCNN-KTFNGSGPCNNVSTVQCTHGIKPVVSTQLLLN
GSLAEKDIIIRSENLTNNAKTIIVHLNDSVEINCIRPGNNTSNSIRI--G
PGQTFYATGRIIGDIRRAHCSINESK-WNNILQRVSEKLRKNF------N
KTIVFA-PSSGGDLEITTHSFNCRGEFFYCNTSKLFNRTYGDNDTND---
----NANTTNANRTIILQCRIKQIINMWQEVGRAMYAPPIAGNITCKSNI
TGLLLTWDGG-----------INNRTNETFRPGGGDMRDNWRSELYKYKV
VEIKPLGIAPNKTKRRVVEREKRAVG-IGAVFLGFLGVAGSTMGAASIAL
TGQARQLLSGIVQQQSNLLRAIEAQQHMLQLTVWGIKQLQARVLAIERYL
QDQQLLGIWGC-SGKIICTTNVKWNSTWS-NKSLDDIWGNMTWMQWDREI
SNYTQTIYELLEKSQSQQEQNEQELLALDKWNSLWNWFSITNWLWYIKIF
IMIVGGLIGLRIIFAVLSIVNRVRQGYSPLSFQTLIPN-PREP-DRLGRI
EEEGGEQDRDSSIRLVNGFLALFWEDLRSLCLFSYHQLRDFILIVARAVE
LLGRSSLKGLQRGWEILKYLGSLVQYWGLELKKSAISLLDTIAIATAEGT
DRIIESIQRIWRAICNIPVRIRQGFEAALQ
>C.MW.2009.3002_Plasma_Visit_1_amplicon3.KC187016
MRVMGIQRNCQQWWIW----GILGFWMI--YSG------MG-LWVTVYYG
VPVWKEAKATLFCASDAKGYEKEVHNVWATHACVPTDPNPQEMHLANVTE
NFNMWKNDMVDQMHEDIISLWDQSLKPCVKLTPLCVTLNCTNNIIYENGT
LIAYENGT-ISTNGTHNGTSDIRNCTFNITTELRDKQRLGWALFHVLDIV
KIEN--------------------SSEHRLVHCNTSTLTQACPKVTFDPI
PIHYCAPAGYAILRCNN-KTFNGSGPCNNVSTVQCTHGIKPVISTQLLLN
GSLAEEDIIVRSENLADNAKTIIVHLNDSVEINCIRPGNNTSNSIRI--G
PGQTFYATGRIIGDIRRAHCSINESK-WNNTLQRVSEKLRKNF------N
KTIVFA-PSSGGDLEITTHSFNCRGEFFYCNTSKLFNRTYGDNDTND---
----NANTTNANRTIILQCRIKQIINMWQEVGRAMYAPPIAGNITCKSNI
TGLLLTWDGG-----------INNRTNETFRPGGGDMRDNWRSELYKYKV
VEIKPLGIAPNKTKRRVVEREKRAVG-IGAVFLGFLGVAGSTMGAASIAL
TGQARQLLSGIVQQQSNLLRAIEAQQHMLQLTVWGIKQLQARVLAIERYL
QDQQLLGIWGC-SGKIICTTNVEWNSTWS-NKSLDDIWGNMTWMQWDREI
SNYTQTIYELLEKSQSQQEQNEQELLALDKWNSLWNWFSITNWLWYIKIF
IMIVGGLIGLRIIFAVLSIVNRVRQGYSPLSFQTLIPN-PREP-DRLGRI
EEEGGEQDRDSSIRLVNGFLALFWEDLRSLCLFSYHQLRDFILIVARAVE
LLGRSSLKGLQRGWEILKYLGSLVQYWGLELKKSAISLLDTIAIATAEGT
DRIIELIQRIWRAICNIPVRIRQGFEAALQ
>C.MW.2009.3002_Plasma_Visit_1_amplicon30.KC187017
MKVMGIQRNCQQWWIW----GILGFWMI--YSG------MG-LWVTVYYG
VPVWKEAKATLFCASDAKGYEKEVHNVWATHACVPTDPNPQEMHLANVTE
NFNMWKNDMVDQMHEDIISLWDQSLKPCVKLTPLCVTLNCTNNIIYENGT
LIAYENGT-ISTNGTHNGTSDIRNCTFNITTELRDKQRLGWALFHVLDIV
KIEN--------------------SSEHRLVHCNTSTLTQACPKVTFDPI
PIHYCAPAGYAILRCNN-KTFNGSGPCNNVSTVQCTHGIKPVVSTQLLLN
GSLAEKDIIIRSENLTNNAKTIIVHLNDSVEINCIRPGNNTSNSIRI--G
PGQTFYATGRIIGDIRQAHCSINESK-WNNTLQRVSEKLRKNF------N
KTIVFA-PSSGGDLEITTHSFNCRGEFFYCNTSKLFNRTYGDNDTND---
----NANTTNANRTIILQCRIKQIINMWQEVGRAMYAPPIAGNITCKSNI
TGLLLTWDGG-----------INNRTNETFRPGGGDMRDNWRSELYKYKV
VEIKPLGIAPNKTKRRVVEREKRAVG-IGAVFLGFLGVAGSTMGAASIAL
TGQARQLLSGIVQQQSNLLRAIEAQQHMLQLTVWGIKQLQARVLAIERYL
QDQQLLGIWGC-SGKIICTTNVEWNSTWS-NKSLNDIWGNMTWMQWDREI
SNYTQTIYELLEKSQSQQEQNEQELLALDKWNSLWNWFSITNWLWYIKIF
IMIVGGLIGLRIIFAVLSIVNRVRQGYSPLSFQTLIPN-PREP-DRLGRI
EEEGGEQDRDSSIRLVNGFLALFWEXLRSLCLFSYHQLRDFILIVARAVE
LLGRSSLKGLQRGWEILKYLGSLVQYWGLELKKSAISLLDTIAIATAEGT
DRIIELIQRIWRAICNIPVRIRQGFEAALQ
>C.MW.2009.3002_Plasma_Visit_1_amplicon31.KC187018
MRVMGIQRNCQQWWIW----GILGFWMI--YSG------MG-LWVTVYYG
VPVWKEAKATLFCASDAKGYEKEVHNVWATHACVPTDPNPQEMHLANVTE
NFNMWKNDMVDQMHEDIISLWDQSLKPCVKLTPLCVTLNCTNNIIYENGT
LIAYENGT-ISTNGTHNGTSDIRNCTFNITTELRDKQRLGWALFHVLDIV
KIEN--------------------SSEHRLVHCNTSTLTQACPKVTFDPI
PIHYCAPAGYAILRCNN-KTFNGSGPCNNVSTVQCTHGIKPVVSTQLLLN
GSLAEEDIIVRSENLTNNAKTIIVHLNDSVEINCIRPGNNTSNSIRI--G
PGQTFYATGRIIGDIRRAHCSINESK-WNNTLQRVSEKLRKNF------N
KTIVFA-PSSGGDLEITTHSFNCRGEFFYCNTSKLFNRTYGDNDTND---
----NANTTNANRTIILQCRIKQIINMWQEVGRAMYAPPIAGNITCKSNI
TGLILTWDGG-----------INNRTNETFRPGGGDMRDNWRSELYKYKV
VEIKPLGIAPNKTKRRVVEREKRAVG-IGAVFLGFLGVAGSTMGAASIAL
TGQARQLLSGIVQQQSNLLRAIEAQQHMLQLTVWGIKQLQARVLAIERYL
QDQQLLGIWGC-SGKIICTTNVEWNSTWS-NKSLDDIWGNMTWMQWDREI
SNYTQTIYELLEKSQSQQEQNEQELLALDKWNSLWNWFSITNWLWYIKIF
IMIVGGLIGLRIIFAVLSIVNRVRQGYSPLSFQTLIPN-PREP-DRLGRI
EEEGGEQDRDSSIRLVNGFLALFWEDLRSLCLFSYHQLRDFILIVARAVE
LLGRSSLKGLQRGWEILKYLGSLVQYWGLELKKSAISLLDTIAIATAEGT
DRIIELIQRIWRAICNIPVRIRQGFEAALQ
>C.MW.2009.3002_Plasma_Visit_1_amplicon6.KC187019
MRVMGIQRNCQQWWIW----GILGFWMI--YSG------MG-LWVTVYYG
VPVWKEAKATLFCASDAKGYEKEVHNVWATHACVPTDPNPQEMHLANVTE
NFNMWKNDMVDQMHEDIISLWDQSLKPCVKLTPLCVTLNCTNNIIYENGT
LIAYENGT-ISTNGTHNGTSDIRNCTFNITTELRDKQRLGWALFHVLDIV
KIEN--------------------SSEHRLVHCNTSTLTQACPKVTFDPI
PIHYCAPAGYAILRCNN-KTFNGSGPCNNVSTVQCTHGIKPVVSTQLLLN
GSLAEKDIIIRSENLTNNAKTIIVHLNDSVEINCIRPGNNTSNSIRI--G
PGQTFYATGRIIGDIRQAHCSINESK-WNNTLQRVSEKLRKNF------N
KTIVFA-PSSGGDLEITTHSFNCRGEFFYCNTSKLFNRTYGDNDTND---
----NANTTNANRTIILQCRIKQIINMWQEVGRAMYAPPIAGNITCKSNI
TGLLLTWDGG-----------INNRTNETFRPGGGDMRDNWRSELYKYKV
VEIKPLGIAPNKTKRRVVEREKRAVG-IGAVFLGFLGVAGSTMGAASIAL
TGQARQLLSGIVQQQSNLLRAIEAQQHMLQLTVWGIKQLQARVLAIERYL
QDQQLLGIWGC-SGKIICTTNVEWNSTWS-NKSLDDIWGNMTWMQWDREI
SNYTQTIYELLEKSQSQQEQNEQELLALDKWNSLWNWFSITNWLWYIKIF
IMIVGGLIGLRIIFAVLSIVNRVRQGYSPLSFQTLIPN-PREP-DRLGRI
EEEGGEQDRDSSIRLVNGFLALFWEDLRSLCLFSYHQLRDFILIVARAVE
LLGRSSLKGLQRGWEILKYLGSLVQYWGLELKKSAISLLDTIAIATAEGT
DRIIELIQRIWRAICNIPVRIRQGFEAALQ
>C.MW.2009.3002_Plasma_Visit_1_amplicon7.KC187020
MRVMGIQRNCQQWWIW----GILGFWMI--YSG------MG-LWVTVYYG
VPVWKEAKATLFCASDAKGYEKEVHNVWATHACVPTDPNPQEMHLANVTE
NFNMWKNDMVDQMHEDIISLWDQSLKPCVKLTPLCVTLNCTNNIIYENGT
LIAYENGT-ISTNGTHNGTSDIRNCTFNITTELRDKQRLGWALFHVLDIV
KIEN--------------------SSEHRLVHCNTSTLTQACPKVTFDPI
PIHYCAPAGYAILRCNN-KTFNGSGPCNNVSTVQCTHGIKPVVSTQLLLN
GSLAEKDIIIRSENLTNNAKTIIVHLNDSVEINCIRPGNNTSNSIRI--G
PGQTFYATGRIIGDIRQAHCSINESK-WNNTLQRVSEKLRKNF------N
KTIVFA-PSSGGDLEITTHSFNCRGEFFYCNTSKLFNRTYGDNDTND---
----NANTTNANRTIILQCRIKQIINMWQEVGRAMYAPPIAGNITCKSNI
TGLLLTWDGG-----------INNRTNETFRPGGGDMRDNWRSELYKYKV
VEIKPLGIAPNKTKRRVVEREKRAVG-IGAVFLGFLGVAGSTMGAASIAL
TGQARQLLSGIVQQQSNLLRAIEAQQHMLQLTVWGIKQLQARVLAIERYL
QDQQLLGIWGC-SGKIICTTNVEWNSTWS-NKSLDDIWGNMTWMQWDREI
SNYTQTIYELLEKSQSQQEQNEQELLALDKWNSLWNWFSITNWLWYIKIF
IMIVGGLIGLRIIFAVLSIVNRVRQGYSPLSFQTLIPN-PREP-DRLGRI
EEEGGEQDRNSSIRLVNGFLALFWEDLRSLCLFSYHQLRDFILIVARAVE
LLGRSSLKGLQRGWEILKYLGSLVQYWGLELKKSAISLLDTIAIATAEGT
DRIIELIQRIWRAICNIPVRIRQGFEAALQ
>C.MW.2009.3002_Plasma_Visit_1_amplicon9.KC187021
MRVMGIQRNCQQWWIW----GILGFWMI--YSG------MG-SWVTVYYG
VPVWKEAKATLFCASDAKGYEKEVHNIWATHACVPTDPNPQEKVLENVTE
NFNMWKNDMVDQMHEDIISLWDQSLKPCVKLTPLCVTLNCTKANVTVN--
--------------DNFTKEEIQNCTFNTTTELKDKKKTERALFYDLDIV
KINN--------------------SSEYRLIHCNTSTIAQACPKVNFDPI
PIHYCAPAGYAILKCND-ETFNGLGPCNNVSTVQCTHGIKPVVSTQLLLN
GSLAEKDIIIRSENLTNNAKTIIVHLNESVEINCTRPANNTRKSVRI--G
PGQTFYAT-NIIGDIRQAHCIINETK-WNTTLQRVSEKLRKHFP-----N
KTTIIFAPSSGGDLEITTHSFNCGGEFFYCNTSQLFKNTYTNVTDN----
----NANSTNTNANITLQCRIKQIINMWQGVGRAMYAPPIAGNITCKSNI
TGLLLTRDGG---------DGDNNRTNETFRPGGGDMRDNWRSELYKYKV
VEIKPLGIAPTDSRRRVVEREKRAVG-LGAMFLGFLGIAGSTMGAASMAL
TGQTRQLLSGIVQQQSNLLRAIEAQQHMLQLTVWGIKQLQARVLAIERYL
QDQQLLGMWGC-SGKLICTTNVTWNSTWS-NKSLHEIWDNMTWMQWDREI
SNYTETIYSLLEDSQRQQERNEKELLALDKWNSLWNWFSISNWLWYIKIF
IMIVGGLIGLRIIFAVLSIVNRVRQGYSPLSFQTLIPN-PRGP-DRLGRI
EEEGGEHDRDRSIRLVNGFLALFWEDLRSLCLFSYHRLRDFILIVARAVE
LLGHSSLRGLQRGWEILKYLGSLVQYWGLELKKSAISLLDTIAIATAEGT
DRIIELIQRIWRAICNIPVRIRQGFEAALQ
>C.MW.2009.4045_Plasma_Visit1_amplicon21.KC187057
MRVRGIQKNCQRWWIW----GILGFWMLLICNG------GGNLWVTVYYG
VPVWKEAKTTLFCASDAKAYEREAHNVWATHACVPTDPNPQEMLLENVTE
NFNMWKNDMVDQMHEDIISLWDQSLKPCVKLTPLCVTLNCSNYNKVSNNS
D---------SNRVSNDSDSIMKNCSFNVTTELRDKKTKQYALFYRIDIV
PLNE-------------------NSSEYRLINCNTSAITQACPKVAFDPI
PIHYCAPAGYAILKCNN-KTFNGKGPCKNVSTVQCTHGIKPVVSTQLLLN
GSLAEEGIIIRSENLTNNVKTIIVHLNESVEINCTRPNNNTRKSIRI--G
PGQAFYATGDIIGNIRQAHCTINGTK-WNETLQRVSETLKKHF------N
KTIKFQ-PPSGGDLEITTHSFNCRGEFFYCNTSKLFNGTYENS-------
-----TYVNSTDSNINITCKIKQIINMWQGVGRAMYAPPIEGAITCKSNI
TGLLLTRDGG-------------VNDTETFRPGGGDMRDNWRSELYKYKV
VEIKPLGIAPTAAKRRVVEREKRAVG-LGAVFLGFLGAAGSTMGAASITL
TVQARQLLSGIVQQQSNLLRAIEAQQHMLQLTVWGIKQLQARVLAIERYL
QDQQLLGLWGC-SGKLICTTAVSWNASWS-NKTLSDIWDNMTWMQWDREI
SNYTGTIYRLLEDSQNQQEKNEKDLLALDSWNNLWNWFDITKWLWYIKIF
IMIVGGLIGLRIIFAVISLVNRVRQGYSPLSFQTLIRD-QREP-DRLGEI
EEEGGEQDRDKSTRLVSGLLSLVWDDLRSLCLFSYHRLRDLILITVRAVE
LLGRSSLRGLQRGWEVLKYLGSLVQYWILELKKSAISLLDTIAIAVAEGT
DRIIELIQRIGRAILHIPRRIRQGFEAALL
>C.MW.2009.4045_Plasma_Visit1_amplicon2a.KC187058
MRVRGIRKNCQRWWIW----GILGFWMLLICNG------GGNLWVTVYYG
VPVWKEAKTTLFCASDAKAYEREAHNVWATHACVPTDPNPQEMLLENVTE
NFNMWKNDMVDQMHEDIISLWDQSLKPCVKLTPLCVTLNCSNISRVSNN-
----------ISRVSNDSDSMMKNCSFNVTTELRDKKTKQYALFYKVDIV
PLNETSS-------------KEENSSEYRLINCNTSAITQACPKVAFDPI
PIHYCAPAGYAILKCNN-KTFNGKGPCKNVSTVQCTHGIKPVVSTQLLLN
GSLAEEEIIIRSENLTNNVKTIIVHLNESVEINCTRPNNNTRKSIRI--G
PGQAFYATGDIIGNIRQAHCTINGTK-WNETLQRVSETLKKHF------N
KTIKFQ-PPSGGDLEITTHSFNCRGEFFYCNTSKLFNGTYENS-------
-----THMNSTDSNINITCRIKQIINMWQGVGRAMYAPPIEGAITCKSNI
TGLLLTRDGG-------------GNNTETFRPGGGDMRDNWRSELYKYKV
VEIKPLGIAPTEAKRRVVEREKRAVG-LGAVFLGFLGAAGSTMGAASITL
TVQARQLLSGIVQQQSNLLRAIEAQQHMLQLTVWGIKQLQARVLAIERYL
QDQQLLGLWGC-SGKLICTTAVSWNASWS-NKTLNDIWDNMTWMQWDREI
SNYTGTIYRLLEDSQNQQEKNEKDLLALDSWNNLWNWFDITKWLWYIKIF
IMIVGGLIGLRITFAVISLVNRVRQGYSPLSFQTLIRD-QREP-DRLERI
EEEGGEQGRDKSTRLVSGLLSLVWDDLRSLCLFSYHRLRDLILITVRAVE
LLGRSSLRGLQRGWEVLKYLGSLVQYWVLELKKSAISLFDTIAIAVAEGT
DRIIELIQRIGRAILHIPRRIRQGFEAALL
>C.MW.2009.4045_Plasma_Visit1_amplicon3.KC187059
MRVRGIRKNCQRWWVW----GILGFWMLLICNG------GGNLWVTVYYG
VPVWKEAKTTLFCASDAKAYEREAHNVWATHACVPTDPNPQEMLLENVTE
NFNMWKNDMVDQMHEDIISLWDQSLKPCVKLTPLCVTLNCSNYNKVSNDS
N---------SNKVSNDSDSIMKNCSFNVTTELRDKKTKQYALFYRVDIV
PLNE-------------------NSSEYRLINCNTSTITQACPKVAFDPI
PIHYCAPAGYAILKCNN-KTFNGKGPCKNVSTVQCTHGIKPVVSTQLLLN
GSLAEEGIIIRSENLTNNAKTIIVHLNESVEINCTRPNNNTRKSIRI--G
PGQAFYATGDIIGNIRQAHCTINGTK-WNETLQRVSETLKKHF------N
KTIKFQ-PPSGGDLEITTHSFNCRGEFFYCNTSKLFNGTYENS-------
-----TYMNSTDPNINITCRIKQIINMWQGVGRAMYAPPIEGAITCKSNI
TGLLLTRDGG-----------KNNTNTETFRPGGGDMRDNWRSELYKYKV
VEIKPLGIAPTAAKRRVVEREKRAVG-LGAVFLGFLGAAGSTMGAASITL
TVQARQLLSGIVQQQSNLLRAIEAQQHMLQLTVWGIKQLQARVLAIERYL
QDQQLLGLWGC-SGKLICTTAVSWNASWS-NKSLNDIWDNMTWMQWDREI
SNYTGTIYRLLEDSQNQQEKNEKDLLALDSWNNLWNWFDITKWLWYIKIF
IMIVGGLIGLRIIFAVISLVNRVRQGYSPLSFQTLIRD-QREP-DRLGRI
EEEGGEQGRDKSTRLVSGLLSLVWDDLRSLCLFSYHRLRDLILITVRAVE
LLGRSSLRGLQRGWEVLKYLGSLVQYWVLELKKSAISLFDTIAIAVAEGT
DRIIELIQRIGRAILHIPRRIRQGFEAALL
>C.MW.2009.4045_Plasma_Visit1_amplicon3a.KC187060
MRVRGIRKNCQRWWIW----GILGFWMLLICNG------GGNLWVTVYYG
VPVWKEAKTTLFCASDAKAYEREVHNVWATHACVPTDPNPQEMLLENVTE
NFNMWKNDMVDQMHEDIISLWDQSLKPCVKLTPLCVTLNCSNYNKVSNNS
D---------SNRVSNDSDSIMKNCSFNVTTELRDKKTKQYALFYRIDIV
PLNE-------------------NSSEYRLINCNTSAITQACPKVAFDPI
PIHYCAPAGYAILKCNN-KTFIGKGPCKNVSTVQCTHGIKPVVSTQLLLN
GSLAEEGIIIRSENLTNNVKTIIVHLNESVEINCTRPNNNTRKSIRI--G
PGQAFYATGDIIGNIRQAHCTINGTK-WNETLQRVSETLKKHF------N
KTIKFQ-PPSGGDLEITTHSFNCRGEFFYCNTSKLFNGTYENS-------
-----TYMNSTDPNINITCRIKQIINMWQGVGRAMYAPPIEGAITCKSNI
TGLLLTRDGG-------------NDTTETFRPGGGDMRDNWRSELYKYKV
VEIKPLGIAPTAAKRRVVEREKRAVG-LGAVFLGFLGAAGSTMGAASITL
TVQARQLLSGIVQQQSNLLRAIEAQQHMLQLTVWGIKQLQARVLAIERYL
QDQQLLGLWGC-SGKLICTTAVSWNASWS-NKSLNDIWDNMTWMQWDREI
SNYTGTIYRLLEDSQNQQEKNEKDLLALDSWNNLWNWFDITKWLWYIKIF
IMIVGGLIGLRIIFAVISLVNRVRQGYSPLSFQTLIRD-QREP-DRLGGI
EEEGGEQGRDKSTRLVSGFLSLVWDDLRSLCLFSYHRLRDLILITVRAVE
LLGRSSLRGLQRGWEVLKYLGSLVQYWVLELKKSAISLFDTIAIAVAEGT
DRIIELIQRIGRAILHIPRRIRQGFEAALL
>C.MW.2009.4045_Plasma_Visit1_amplicon4.KC187061
MRVRGIRKNCQQWWIW----GILGFWMLLICNG------GGNLWVTVYYG
VPVWKEAKTTLFCASDAKAYEREAHNVWATHACVPTDPNPQEMLLENVTE
NFNMWKNDMVDQMHEDIISLWDQSLKPCVKLTPLCVTLICSNISRVSN--
----------ISRVSNDSDSTMKNCSFNVTTELRDKKTKQYALFYKVDIV
PLNE-------------------NSSEYRLINCNTSAITQACPKVAFDPI
PIHYCAPAGYAILKCNN-KTFTGKGPCKNVSTVQCTHGIKPVVSTQLLLN
GSLAEEGIIIRSENLTNNVKTIIVHLNESVEINCTRPNNNTRKSIRI--G
PGQAFYATGDIIGNIRQAHCTINGTK-WNETLQRVRETLKKHF------N
KTIKFQ-PPSGGDLEITTHSFNCRGEFFYCNTSKLFNGTYENS-------
-----TYVNSTDSNINITCRIKQIINMWQGVGRAMYAPPIEGVITCKSNI
TGLLLTRDGG-------------NDTTETFRPGGGDMRDNWRSELYKYKV
VEIKPLGIAPTAAKRRVVEREKRAVG-LGAVFLGFLGAAGSTMGAASITL
TVQARQLLSGIVQQQSNLLRAIEAQQHMLQLTVWGIKQLQARVLAIERYL
QDQQLLGLWGC-SGKLICTTAVSWNAGWS-NKSLSDIWDNMTWMQWDREI
SNYTGTIYRLLEDSQNQQEKNEKDLLALDSWNNLWNWFDITKWLWYIKIF
IMIVGGLIGLRIIFAVISLVNRVRQGYSPLSFQTLIRD-QREP-DRLGRI
EEEGGEQGRDKSTRLVSGLLSLVWDDLRSLCLFSYHRLRDLILITVRAVE
LLGRSSLRGLQRGWEVLKYLGSLVQYWILELKKSAISLFDTIAIAVAEGT
DRIIELIQRIGRAILHIPRRIRQGFEAALL
>C.MW.2009.4045_Plasma_Visit1_amplicon4a.KC187062
MRVRGIRKNCQRWWIW----GILGFWMLLICNG------GGNLWVTVYYG
VPVWKEAKTTLFCASDAKAYEREVHNVWATHACVPTDPNPQEMLLENVTE
NFNMWKNDMVDQMHEDIISLWDQSLKPCVKLTPLCVTLNCSNYNKVSNNS
D---------SNRVSNDSDSIMKNCSFNVTTELRDKKTKQYALFYRIDIV
PLNE-------------------NSSEYRLINCNTSAITQACPKVAFDPI
PIHYCAPAGYAILKCNN-KTFNGKGPCKNVSTVQCTHGIKPVVSTQLLLN
GSLAEEGIIIRSENLTDNVKTIIVHLNESVEINCTRPNNNTRKSIRI--G
PGQAFYATGDIIGNIRQAHCTINGTK-WNETLQRVSETLKKHF------N
KTIKFQ-PPSGGDLEITTHSFNCRGEFFYCNTSKLFNGTYENS-------
-----TYVNSTDPNINITCRIKQIINMWQGVGRAMYAPPIEGAITCKSNI
TGLLLTRDGG-----------KNNTNTETFRPGGGDMRDNWRSELYKYKV
VEIKPLGIAPTAAKRRVVEREKRAVG-LGAVFLGFLGAAGSTMGAASITL
TVQARQLLSGIVQQQSNLLRAIEAQQHMLQLTVWGIKQLQARVLAIERYL
QDQQLLGLWGC-SGKLICTTAVSWNASWS-NKTLSDIWDNMTWMQWDREI
SNYTGTIYRLLEDSQNQQEKNEKDLLALDSWNNLWNWFDITKWLWYIKIF
IMIVGGLIGLRIIFAVISLVNRVRQGYSPLSFQTLIRD-QREP-DRLGRI
EEEGGEQGRDRSTRLVSGLLSLVWDDLRSLCLFSYHRLRDLILITVRAVE
LLGRSSLRGLQRGWEVLKYLGSLVQYWVLELKKSAISLFDTIAIAVAEGT
DRIIELIQRIGRAILHIPRRIRQGFEAALL
>C.MW.2009.4045_Plasma_Visit1_amplicon5a.KC187063
MRVRGIRKNCQRWWIW----GILGFWMLLICNG------GGNLWVTVYYG
VPVWKEAKTTLFCASDAKAYEREAHNVWATHACVPTDPNPQEMLLENVTE
NFNMWKNDMVDQMHEDIISLWDQSLKPCVKLTPLCVTLICSNISRVSN--
----------ISRVSNDSDSTMKNCSFNVTTELRDKKTKQYALFYKVDIV
PLNE-------------------NSSEYRLINCNTSAITQACPKVAFDPI
PIHYCAPAGYAILKCNN-KTFNGKGPCKNVSTVQCTHGIKPVVSTQLLLN
GSLAEEGIIIRSENLTNNVKTIIVHLNESVEINCTRPNNNTRKSIRI--G
PGQAFYATGDIIGNIRQAHCTINGTK-WNETLQRVRETLKKHF------N
KTIKFQ-PPSGGDLEITTHSFNCRGEFFYCNTSKLFNGTYENS-------
-----TYMNSTDSNINITCRIKQIINMWQGVGRAMYAPPIEGVITCKSNI
TGLLLTRDGG-------------GNNTETFRPGGGDMRDNWRSELYKYKV
VEIKPLGIAPTAAKRRVVEREKRAVG-LGAVFLGFLGAAGSTMGAASITL
TVQARQLLSGIVQQQSNLLRAIEAQQHMLQLTVWGIKQLQARVLAIERYL
QDQQLLGLWGC-SGKLICTTAVSWNASWS-NKSLSDIWDNMTWMQWDREI
SNYTGTIYRLLEDSQNQQEKNEKDLLALDSWNNLWNWFDITKWLWYIKIF
IMIVGGLIGLRIIFAVISLVNRVRQGYSPLSFQTLIRD-QREP-DRLGRI
EEEGGEQGRDKSTRLVSGLLSLVWDDLRSLCLFSYHRLRDLILITVRAVE
LLGRSSLRGLQRGWEALKYLGSLVQYWVLELKKSAISLFDTIAIAVAEGT
DRIIELIQRIGRAILHIPRRIRQGFEAALL
>C.MW.2009.4045_Plasma_Visit1_amplicon6.KC187064
MRVRGIRKNCQRWWIW----GILGFWMLLICNG------GGNLWVTVYYG
VPVWKEAKTTLFCASDAKAYEREAHNVWATHACVPTDPNPQEMLLENVTE
NFNMWKNDMVDQMHEDIISLWDQSLKPCVKLTPLCVTLNCSNISR-----
-------------VSNDSDSMMKNCSFNVTTELRDKKTKQYALFYRVDIV
PLNESSS-------------KEENSSEYRLINCNTSAITQACPKVAFDPI
PIHYCAPAGYAILKCNN-KTFNGKGPCKNVSTVQCTHGIKPVVSTQLLLN
GSLAEEGIIIRSENLTNNVKTIIVHLNESVEINCTRPNNNTRKSIRI--G
PGQAFYATGDIIGNIRQAHCTINGTK-WNETLQRVSEILKKHF------N
KTIKFQ-PPSGGDLEITTHSFNCRGEFFYCNTSKLFNGTYENS-------
-----TYMNSTDSNINITCRIKQIINMWQGVGRAMYAPPIEGAITCKSNI
TGLLLTRDGG-------------GNNTETFRPGGGDMRDNWRSELYKYKV
VEIKPLGIAPTAAKRRVVEREKRAVG-LGAVFLGFLGAAGSTMGAASITL
TVQARQLLSGIVQQQSNLLRAIEAQQHMLQLTVWGIKQLQARVLAIERYL
QDQQLLGLWGC-SGKLICTTAVSWNASWS-NKSLNDIWDNMTWMQWDREI
SNYTGTIYRLLEDSQNQQEKNEKDLLALDSWNNLWNWFDITKWLWYIKIF
IMIVGGLIGLRIIFAVISLVNRVRQGYSPLSFQTLIRD-QREP-DRLGEI
EEEGGEQGRDKSTRLVSGFLSLVWDDLRSLCLFSYHRLRDLILITVRAVE
LLGRSSLRGLQRGWEVLKYLGSLVQYWVLELKKSAISLFDTIAIAVAEGT
DRIIELIQRIGRAILHIPRRIRQGFEAALL
>C.MW.2009.4045_Plasma_Visit1_amplicon7.KC187065
MRVRGIRKNCQRWWIW----GILGFWMLLICNG------GGNLWVTVYYG
VPVWKEAKTTLFCASDAKAYEREAHNVWATHACVPTDPNPQEMLLENVTE
NFNMWKNDMVDQMHEDIISLWDQSLKPCVKLTPLCVTLNCSNISR-----
-------------VSNDSDSMMKNCSFNVTTELRDKKTKQYALFYRVDIV
PLNETSS-------------EKENSSEYRLINCNTSAITQACPKVAFDPI
PIHYCAPAGYAILKCNN-KTFNGKGPCKNVSTVQCTHGIKPVVSTQLLLN
GSLAEEGIIIRSENLTNNVKTIIVHLNESVEINCTRPNNNTRKSIRI--G
PGQAFYATGDIIGNIRHAYCTINGTK-WNETLQRVSETLKKHF------N
KTIKFQ-PPSGGDLEITTHSFNCRGEFFYCNTSKLFNGTYENS-------
-----TYMNSTDSNINITCRIKQIINMWQGIGRAMYAPPIEGVITCKSNI
TGLLLTRDGG-------------NNTIEIFRPGGGDMRDNWRSELYKYKV
VEIKPLGIAPTAAKRRVVEREKRAVG-LGAVFLGFLGAAGSTMGAASITL
TVQARQLLSGIVQQQSNLLRAIEAQQHMLQLTVWGIKQLQARVLAIERYL
QDQQLLGLWGC-SGKLICTTAVSWNASWS-NKTLSDIWDNMTWMQWDREI
SNYTGTIYRLLEDSQNQQEKNEKDLLALDSWNNLWNWFDITKWLWYIKIF
IMIVGGLIGLRITFAVISLVNRVRQGYSPLSFQTLIRD-QREP-DRLGGI
EEEGGEQGRDKSTRLVSGFLSLVWDDLRSLCLFSYHRLRDLILITVRAVE
LLGRSSLRGLQRGWEVLKYLGSLVQYWVLELKKSAISLFDTIAIAVAEGT
DRIIELIQRIGRAILHIPRRIRQGFEAALL
>C.MW.2009.4045_Plasma_Visit1_amplicon9.KC187066
MRVRGIRKNCQQWWIW----SILGFWMLLICNG------GGNLWVTVYYG
VPVWKEAKTTLFCASDAKAYEREAHNVWATRACVPTDPNPQEMLLENVTE
NFNMWKNDMVDQMHEDIISLWDQSLKPCVKLTPLCVTLSCSNISRVSN--
----------ISRVSNDSDSTMKNCSFNVTTELRDKKTKQYALFYRVDIV
PLNESSS-------------KEENSSEYRLINCNXSAITQACPKVAFDPI
PIHYCAPAGYAILKCNN-KTFSGKGPCKNVSTVQCTHGIKPVVSTQLLLN
GSLAEEGIIIRSENLTDNVKTIIVHLNESVEINCTRPNNNTRKSIRI--G
PGQAFYATGDIIGNIRQAHCTINGTK-WNETLQRVSETLKKHF------N
KTIKFQ-PPSGGDLEITTHSFNCRGEFFYCNTSKLFNGTYENS-------
-----TYMNSTDPNINITCRIKQIINMWQGVGRAMYAPPIEGIITCKSNI
TGLLLTRDGG-----------KNNTNTETFRPGGGDMRDNWRSELYKYKV
VEIKPLGIAPTAAKRRVVEREKRAVG-LGAVFLGFLGAAGSTMGAASITL
TVQARQLLSGIVQQQSNLLRAIEAQQHMLQLTVWGIKQLQARVLAIERYL
QDQQLLGLWGC-SGKLICTTAVSWNASWS-NKTLSDIWDNMTWMQWDREI
SNYTGTIYRLLEDSQNQQEKNEKDLLALDSWNNLWNWFDITKWLWYIKIF
IMIVGGLIGLRIIFAVISLVNRVRQGYSPLSFQTLIRD-QREP-DRLGGI
EEEGGEQGRDKSTRLVSGLLSLVWDDLRSLCLFSYHRLRDLILITVRAVE
LLGRSSLRGLQRGWEVLKYLGSLVQYWVLELKKSAISLFDTIAIAVAEGT
DRIIELIQRIGRAILHIPRRIRQGFEAALL
>C.MW.2009.4046_Plasma_Visit1_amplicon23.KC187097
MKVMGIKRNCQQWWTW----GILGFWMLMIYNV------MGSLWVTVYYG
VPVWKDAKTTLFCASDAKAYEREVHNIWATHACVPTDPNPQEIVMGNVTE
NFNMWKNDMVDQMHEDIISLWDQSLKPCVKLTPLCVTLHCSDNVTVNGNV
T----------VDGNNTFNNEMKNCSFNATTEIRDKEKREYALFYKLDVV
SLQG-------------------NSSEYRLINCNTSTITQACPKVSFDPI
PIHYCAPAGYAILKCNN-KTFSGKGPCNNVSTVQCTHGIKPVVSTQLLLN
GSLSEEGIIIRSENITNNAKIIIVHLNESVEIVCTRPSNNTRKSVRI--G
PGQTFYATGGIIGDIRQAHCNISGTE-WNKTLERVSEKLRELFP-----N
KTIIFN-SSSGGDLEITTHSFNCRGEFFYCNTSALFNFQYNGT-------
-----NVQYNSTENITLQCKIKQIINMWQGVGRAIYAPPIAGNITCKSNI
TGLILTRDGG-----------KGNNSTEIFRPAGGDMRDNWRSELYKYKV
VEIKPLGIAPTEAKRRVVEREKRAVG-IGAVLLGFLGAAGSTMGAASMAL
TVQARQLLSGIVQQQSNLLRAIEAQQHMLQLTVWGIKQLQTRVLALERYL
KDQQLLEIWGC-SGKLICTTTVPWNQSWS-NKSKDEIWENMTWMQWDREI
SNYTDTIYRLLEISQTQQEQNEKDLLALDSWKNLWNWFDITKWLWYIKIF
IMIVGGLIGLRIIFAVLSIVNRVRQGYSPLSFQTLTPN-PREL-DRLGRI
EEEGGEQGRDRSVRLVSGFWALFWDDLRSLCLFSYHRLRDFILVTARAVE
LLGRSSLRGLQRGWEILKYLGGLVQYWGLELKKSAISLLDTIAIATAEGT
DRILEGIQRICTAIRNIPTRIRQGLEAALQ
>C.MW.2009.4046_Plasma_Visit1_amplicon24.KC187098
MKVMGIKRNCQQWWTW----GILGFWMLMICNV------MGSLWVTVYYG
VPVWKDAKTTLFCASDAKAYEREVHNIWATHACVPTDPNPQEIVIGNVTE
NFNMWKNDMVDQMHEDIISLWDQSLKPCVKLTPLCVTLHCNDNVTVNGTF
N-------------------EMKNCSFNTTTEIRDKKKSEYALFYKLDVV
SLQG-------------------NSSEYRLINCNTSTITQACPKVSFDPI
PIHYCAPAGYAILKCNN-KTFSGKGPCNNVSTVQCTHGIKPVVSTQLLLN
GSLSEEGIIIRSENITNNAKIIIVHLNESVEIVCTRPSNNTRKSVRI--G
PGQTFYATGEIIGDIRQAHCNISGTI-WNKTLEGVSKKLGELFP-----N
KTIIFN-SSSGGDLEITTHSFNCRGEFFYCDSSALFNGQYNGT-------
-----NVQYNSTENITLQCRIKQIINMWQGVGRAIYAPPIAGNITCKSNI
TGLILTRDGG---------ESNDSKIAEIFRPAGGDMRDNWRSELYKYKV
VEIKPLGIAPTEAKRRVVEREKRAVG-MGAVFLGFLGAAGSTMGAASITL
TVQARQLLSGIVQQQSNLLRAIEAQQHMLQLTVWGIKQLQTRVLALERYL
KDQQLLGIWGC-SGKLICTTTVPWNQSWS-NKSKDEIWENMTWMQWDREI
SNYTDTIYRLLEISQTQQEQNEKDLLALDSWKNLWNWFDITKWLWYIKIF
IMIVGGLIGLRIIFAVLSIVNRVRQGYSPLSFQTLTPN-PREL-DRLGRI
EEEGGEQGRDRSVRLVSGFWALFWDDLRSLCLFSYHRLRDFILVTARAVE
LLGRSSLRGLQRGWEILKYLGGLVQYWGLELKKSAISLLDTIAIATAEGT
DRILEGIQRICTAIRNIPTRIRQGLEAALQ
>C.MW.2009.4046_Plasma_Visit1_amplicon25.KC187099
MKVMGIKRNCQQWWTW----GILGFWMLMIYNV------MGSLWVTVYYG
VPVWKDAKTTLFCASDAKAYEREVHNIWATHACVPTDPNPQEIVMGNVTE
NFNMWKNDMVDQMHEDIISLWDQSLKPCVKLTPLCVTLHCSGNITINGNN
--------------TSNEMNEMKNCSFNATTEIRDKEKREYALFYKLDVV
SLKG------------------NSSSEYRLINCNTSTITQACPKVSFDPI
PIHYCAPAGYAILKCNN-KTFSGKGPCNNVSTVQCTHGIKPVVSTQLLLN
GSLSEEGIIIRSENITNNAKIIIVHLNESVEIVCTRPSNNTRKSVRI--G
PGQTFYATGEIIGDIRQAHCNISGTT-WNKTLEGVSKKLGELFP-----N
KTIIFN-SSSGGDLEITTHSFNCRGEFFYCNSSALFNGQYNGT-------
-----NVQYNSTENITLQCKIKQIINMWQGVGRAIYAPPIAGNITCKSNI
TGLILTRDGG-----------IGNNSTEIFRPAGGDMRDNWRSELYKYKV
VEIKPLGIAPTEAKRRVVEREKRAVG-IGAVFLGFLGAAGSTMGAASIAL
TVQARQLLSGIVQQQSNLLRAIEAQQHMLQLTVWGIKQLQTRVLALERYL
KDQQLLGIWGC-SGKLICTTTVPWNQSWS-NKSKDEIWENMTWMQWDREI
SNYTDTIYRLLEISQTQQEQNEKDLLALDSWKNLWNWFDITKWLWYIKIF
IMIVGGLIGLRIIFAVLSIVNRVRQGYSPLSFQTLTPN-PREL-DRLGRI
EEEGGEQGRDRSVRLVSGFWALFWDDLRSLCLFSYHRLRDFILVTARAVE
LLGRSSLRGLQRGWEILKYLGGLVQYWGLELKKSAISLLDTIAIATAEGT
DRILEGIQRICTAIRNIPTRIRQGLEAALQ
>C.MW.2009.4046_Plasma_Visit1_amplicon28.KC187100
MKVMGIKRNCQQWWTW----GILGFWMLMICNV------MGSLWVTVYYG
VPVWKDAKTTLFCASDAKAYEREVHNIWATHACVPTDPNPQEIVMGNVTE
NFNMWKNDMVDQMHEDIISLWDQSLKPCVKLTPLCVTLHCNDNVTVSNTF
-------------------KEMKNCSFNTTTEIRDKKKSEYALFYKLDVV
SLQG-------------------NSSEYRLINCNTSTITQACPKVSFDPI
PIHYCAPAGYAILKCNN-KTFSGKGPCNNVSTVQCTHGIKPVVSTQLLLN
GSLSEGGIIIRSENITNNAKIIIVHLNESVEIVCTRPSNNTRKSVRI--G
PGQTFYATGEIIGDIRQAHCNISGTI-WNKTLERVSEKLKELFP-----N
KTIIFN-SSSGGDLEITTHSFNCRGEFFYCNTSALFNGQYNGT-------
-----NVQYNSTESITLQCKIKQIINMWQGVGRAIYAPPIAGNITCKSNI
TGLILTRDGG-----------KGNNSTEIFRPAGGDMRDNWRSELYKYKV
VEIKPLGIAPTEAKRRVVEREKRAVG-VGAVFLGFLGAAGSTMGAASIAL
TVQARQLLSGIVQQQSNLLRAIEAQQHMLQLTVWGIKQLQTRVLALERYL
KDQQLLGIWGC-SGKLICTTTVPWNQSWS-NKSKDEIWENMTWMQWDREI
SNYTDTIYRLLEISQTQQEQNEKDLLALDSWKNLWNWFDITNWLWYIKIF
IMIVGGLIGLRIIFAVLSIVNRVRQGYSPLSFQTLTPN-PREL-DRLGRI
EEEGGEQGRDRSVRLVSGFLALFWDDLRSLCLFSYHRLRDFILVTARAVE
LLGRSSLRGLQRGWEILKYLGGLVQYWGLELKKSAISLLDTIAIATAEGT
DRILEGIQRICTAIRNVPTRIRQGLEAALQ
>C.MW.2009.4046_Plasma_Visit1_amplicon5.KC187101
MKVMGIKRNCQQWWTW----GILGFWMLMICNV------MGNLWVTVYYG
VPVWKDAKTTLFCASDAKAYEREVHNIWATHACVPTDPNPQEIVMGNVTE
NFNMWKNDMVDQMHEDIISLWDQSLKPCVKLTPLCVTLHCSDNITVNGNN
--------------TSNEMNEMKNCSFNATTEIRDKEKREYALFYKLDVV
SLKG------------------NSSSEYRLINCNTSTITQACPKVSFDPI
PIHYCAPAGYAILKCNN-KTFSGKGPCNNVSTVQCTHGIKPVVSTQLLLN
GSLSEEGIIIRSENITNNAKIIIVHLNESVEIVCTRPSNNTRKSVRI--G
PGQTFYATGEIIGDIRQAHCNISGTN-WNKTLERVSKKLGELFP-----N
KTIIFN-SSSGGDLEITTHSFNCRGEFFYCDTSALFNFQYNGTD------
------VQYNGTENITLQCRIKQIINMWQGVGRAIYAPPIAGNITCKSNI
TGLILTRDGG-----------EGNNSTEIFRPAGGDMRDNWRSELYKYKV
VEIKPLGIAPTEAKRRVVEREKRAVG-VGAVFLGFLGAAGSTMGAASIAL
TVQARQLLSGIVQQQSNLLRAIEAQQHMLQLTVWGIKQLQTRVLALERYL
KDQQLLGIWGC-SGKLICTTTVPWNQSWS-NKSKDEIWENMTWMQWDREI
SNYTDTIYRLLEISQTQQEQNEKDLLALDSWKNLWNWFDITKWLWYIKIF
IMIVGGLIGLRIIFAVLSIVNRVRQGYSPLSFQTLTPN-PREL-DRLGRI
EEEGGEQGRDRSVRLVSGFWALFWDDLRSLCLFSYHRLRDFILVTARAVE
LLGRSSLRGLQRGWEILKYLGGLVQYWGLELKKSAISLLDTIAIATAEGT
DRILEGIQRICTAIRNIPTRIRQGLEAALQ
>C.MW.2009.4046_Plasma_Visit1_amplicon6.KC187102
MKVMGIKRNCQQWWTW----GILGFWMLMIYNV------MGSLWVTVYYG
VPVWKDAKTTLFCASDAKAYEREVHNIWATHACVPTDPNPQEIVMGNVTE
NFNMWKNDMVDQMHEDIISLWDQSLKPCVKLTPLCVTLHCSDNVTVNGNV
T-----------VNGNNTFNEMTNCSFNATTEIRDKEKREYALFYKLDVV
SLKG-------------------NSSEYRLINCNTSTITQACPKVSFDPI
PIHYCAPAGYAILKCNN-KTFSGKGPCNNVSTVQCTHGIKPVVSTQLLLN
GSLSEGGIIIRSENITNNAKIIIVHLNESVEIVCTRPSNNTRKSVRI--G
PGQTFYATGEIIGDIRQAHCNISGTN-WNKTLERVSKKLGELFP-----N
KTIIFN-SSSGGDLEITTHSFNCRGEFFYCNTSALFNGQYNGT-------
-----NVQYNSTENITLQCRIKQIINMWQGVGRAIYAPPIAGNITCKSNI
TGLILTRDGG-----------IGNNSTEIFRPAGGDMRDNWRSELYKYKV
VEIKPLGIAPTEAKRRVVEREKRAVG-IGAVFLGFLGAAGSTMGAASIAL
TVQARQLLSGIVQQQSNLLRAIEAQQHMLQLTVWGIKQLQTRVLALERYL
KDQQLLGIWGC-SGKLICTTTVPWNQSWS-NKSKDEIWENMTWMQWDREI
SNYTDTIYRLLEISQTQQEQNEKDLLALDSWKNLWSWFDISNWLWYIKIF
IMIVGGLIGLRIIFAVLSIVNRVRQGYSPLSFQTLTPN-PREL-DRLGRI
EEEGGEQGRDRSVRLVSGFLALFWDDLRSLCLFSYHRLRDFILVTARAVE
LLGRSSLRGLQRGWEILKYLGSLVQYWGLELKKSAISLLDTIAIATAEGT
DRILEGILRICTAIRNIPTRIRQGLEAALQ
>C.MW.2009.4046_Plasma_Visit1_amplicon7.KC187103
MKVMRIKRNCQQWWTW----GILGFWMLMIYNV------MGSLWVTVYYG
VPVWKDAKTTLFCASDAKAYEREVHNIWATHACVPTDPNPQEIVMGNVTE
NFNMWKNDMVDQMHEDIISLWDQSLKPCVKLTPLCVTLHCSDNVTVNGNV
T-----------VNGNNTFNEMTNCSFNATTEIRDKEKREYALFYKLDVV
SLQG-------------------NSSEYRLINCNTSTITQACPKVSFDPI
PIHYCAPAGYAILKCNN-KTFSGKGPCNNVSTVQCTHGIRPVVSTQLLLN
GSLSEEGIIIRSENITNNAKIIIVHLNESVEIVCTRPSNNTRKSVRI--G
PGQTFYATGEIIGDIRQAHCNISGTT-WNKTLERVSRKLGELFP-----N
KTIIFN-SSSGGDLEITTHSFNCRGEFFYCNSSALFNGQYNGT-------
-----NVQYNSTENITLQCRIKQIINMWQGVGRAIYAPPIAGNITCKSNI
TGLILTRDGG-----------VGDNSTEIFRPAGGDMRDNWRSELYKYKV
VEIKPLGIAPTEAKRRVVEREKRAVG-MGAVFLGFLGAAGSTMGAASITL
TVQARQLLSGIVQQQSNLLRAIEAQQHMLQLTVWGIKQLQTRVLALERYL
KDQQLLGIWGC-SGKLICTTTVPWNQSWS-NKSKDEIWENMTWMQWDREI
SNYTDTIYRLLEISQTQQEQNEKDLLALDSWENLWSWFDITNWLWYIKIF
IMIVGGLIGLRIIFAVLSIVNRVRQGYSPLSFQTLTPN-PREL-DRLGRI
EEEGGEQGRDRSVRLVSGFWALFWDDLRSLCLFSYHRLRDFILVTARAVE
LLGRSSLRGLQRGWEILKYLGGLVQYWGLELKKSAISLLDTIAIATAEGT
DRILEGIQRICTAIRNVPRRIRQGLEAALQ
>C.MW.2009.4046_Plasma_Visit1_amplicon8.KC187104
MKVMGIKRNCQQWWTW----GILGFWMLMIYNV------MGSLWVTVYYG
VPVWKDAKTTLFCASDAKAYEREVHNIWATHACVPTDPNPQEIVMGNVTE
NFNMWKNDMVDQMHEDIISLWDQSLKPCVKLTPLCVTLHCNNVTVDVNKT
S------------------NEMTNCSFNATTEIRDKEKREYALFYKLDVV
SLQG-------------------NSSEYRLINCNTSTITQACPKVSFDPI
PIHYCAPAGYAILKCNN-KTFSGKGPCNNVSTVQCTHGIKPVVSTQLLLN
GSLSEEGIIIRSENITNNAKIIIVHLNESVEIVCTRPSNNTRKSVRI--G
PGQTFYATGEIIGDIRQAHCNISGTT-WNKTLERVSKKLGELFP-----N
KTIIFN-SSSGGDLEITTHSFNCRGEFFYCNSSALFNGQYNGT-------
-----NVQYNSTENITLQCKIKQIINMWQGVGRAIYAPPIAGNITCKSNI
TGLILTRDGG-----------IGNNSTEIFRPAGGDMRDNWRSELYKYKV
VEIKPLGIAPTEAKRRVVEREKRAVG-IGAVFLGFLGAAGSTMGAASIAL
TVQARQLLSGIVQQQSNLLRAIEAQQHMLQLTVWGIKQLQTRVLALERYL
KDQQLLGIWGC-SGKLICTTTVPWNQSWS-NKSKDEIWENMTWMQWDREI
SNYTDTIYRLLEISQTQQEQNEKDLLALDSWKNLWNWFDITKWLWYIKIF
IMIVGGLIGLRIIFAVLSIVNRVRQGYSPLSFQTLTPN-PREL-DRLGRI
EEEGGEQGRDRSVRLVSGFWALFWDDLRSLFLFSYHRLRDFILVTARAVE
LLGRSSLRGLQRGWEILKYLGGLVQYWGLELKKSAISLLDTIAIATAEGT
DRILEGIQRICTAIRNIPTRIRQGLEAALQ
>C.MW.2009.4046_Plasma_Visit1_amplicon9.KC187105
MKVMGIKRNCQQWWTW----GILGFWMLMICNV------MGSLWVTVYYG
VPVWKDAKTTLFCASDAKAYEREVHNIWATHACVPTDPNPQEIVMGNVTE
NFNMWKNDMVDQMHEDIISLWDQSLKPCVKLTPLCVTLHCNDTVTVNSNN
T-----------------FNEMTNCSFNATTEIRDKKKSEYALFYKLDVV
SLQG-------------------NSSEYRLINCNTSTITQACPKVSFDPI
PIHYCAPAGYAILKCNN-KTFSGKGPCNNVSTVQCTHGIKPVVSTQLLLN
GSLSEEGIIIRSENITNNAKIIIVHLNESVEIVCTRPSNNTRKSVRI--G
PGQTFYATGEIIGDIRQAHCNISGTE-WNKTLERVSKKLGELFP-----N
KTIIFN-SSSGGDLEITTHSFNCRGEFFYCNTSALFNGQYNGT-------
-----NVQYNSTENITLQCKIKQIINMWQGVGRAIYAPPIAGNITCKSNI
TGLILTRDGG-----------KSNNSTEIFRPAGGDMRDNWRSELYKYKV
VEIKPLGIAPTEAKRRVVEREKRAVG-IGAVFLGFLGAAGSTMGAASIAL
TVQARQLLSGIVQQQSNLLRAIEAQQHMLQLTVWGIKQLQTRVLALERYL
KDQQLLGIWGC-SGKLICTTTVPWNNSWS-NKSKDEIWENMTWMQWDREI
SNYTDTIYRLLEISQTQQEQNEKDLLALDSWKNLWNWFDITKWLWYIKIF
IMIVGGLIGLRIIFAVLSIVNRVRQGYSPLSFQTLTPN-PREL-DRLGRI
EEEGGEQGRDRSVRLVSGFLALFWDDLRSLCLFSYHRLRDFILVTARAVE
LLGRSSLRGLQRGWEILKYLGGLVQYWGLELKRSAISLLDTIAIATAEGT
DRILEGIQRICTAIRNIPTRIRQGLEAALQ
>C.MW.2009.4046_Plasma_Visit1_amplicon26.KC187106
MKVMGIKRNCQQWWTW----GILGFWMLMICNV------MGSLWVTVYYG
VPVWKDAKTTLFCASDAKAYEREVHNIWATHACVPTDPNPQEIVMGNVTE
NFNMWKNDMVDQMHEDIISLWDQSLKPCVKLTPLCVTLHCNDNVTVNGTF
N-------------------EMKNCSFNTTTEIRDKKKSEYALFYKLDVV
SLQG-------------------NSSEYRLINCNTSTITQACPKVSFDPI
PIHYCAPAGYAILKCNN-KTFSGKGPCNNVSTVQCTHGIKPVVSTQLLLN
GSLSEEGIIIRSENITNNAKIIIVHLNESVEIVCTRPNNNTRKSVRI--G
PGQTFYATGEIIGDIRQAHCNISGTT-WNETLERVSKKLGELFP-----N
KTIIFN-SSSGGDLEITTHSFNCRGEFFYCDTSALFNFQYNGT-------
-----KVQYNSTENITLQCRIKQIINMWQGVGRAIYAPPIAGNITCKSNI
TGLILTRDGG-----------IGNNSTEIFRPAGGDMRDNWRSELYKYKV
VEIKPLGIAPTEAKRRVVEREKRAVG-MGAVFLGFLGAAGSTMGAASMAL
TVQARQLLSGIVQQQSNLLRAIEAQQHMLQLTVWGVKQLQTRVLALERYL
KDQQLLGLWGC-SGKLICTTTVPWNQSWS-NKSKDEIWENMTWMQWDREI
SNYTDTIYRLLEVSQTQQEQNEKDLLALDSWKNLWSWFDITNWLWYIKIF
IMIVGGLIGLRIIFAVLSIVNRVRQGYSPLSFQTLTPN-PREL-DRLGRI
EEEGGEQGRDRSVRLVSGFLALFWDDLRSLCLFSYHRLRDFILVTARAVE
LLGRSSLRGLQRGWEILKYLGGLVQYWGLELKKSAISLLDTIAIATAEGT
DRILEGIQRICTAIRNIPTRIRQGLEAALQ
>C.MW.2009.4007_Plasma_Visit1_amplicon28.KC187135
MRVKGIRKNCPHWWIW----GILGFWMLMIYNV------KGSLWVTVYYG
VPVWTEAKTTLFCASDAKAYEKEVHNVWATHACVPTDPSPQEIVLENVTE
NFNMWKNDMVDQMHEDIISLWDQSLKPCVKMTPLCVTLNCTNVQNET---
--------------VKNETSQAKNCSFNITTEVRDKQKKEYALFYKLDIV
PLNGDNNNY-----------NNSTSSEYRLINCNTSTITQACPKVSFDPI
PIHYCAPAGYAILKCND-KKFNGTGPCTNVSTVQCTHGIKPVVSTQLLLN
GSLAEEDIIIRSENLTNNVKTIIVHLNESVSIVCARPGNNTRKSVRI--G
PGQTFFANGDIIGDIRQAHCNISN---WNKTLQKISKKLMEHFP-----N
KTIAFR-PSSGGDVEITTHSFNCGGEFFYCDTSDLFNRNYTFNS------
-----TESTSNSTNITIQCRIKQIINLWQGVGRAMYAPPIAGNITCNSII
TGLLLTRDGG------------GNNTTEIFRPAGGDMKDNWRSELYKYKV
VEIKPLGIAPTSASRRVVQREKRAVG-LGAMFLGFLGAAGSTMGAASITL
TVQARQLLSGIVQQQSNLLRAIEAQQHMLQLTVWGIKQLQARVLALERYL
QDQRLLGLWGC-SGKLICTTAVPWNASWS-NKTANEIWDNMTWMQWDREI
NNHTNTIYKLLEIAQIQQENNEKDLLALDKWNSLWNWFDITNWLWYIKIF
IMIVGGLIGLRIIFAVLSLVNRVRQGYSPLSFQTLTPT-SRGP-DRLGGI
EEEGGEQDRERSIRLVSGFFSIAWDDLRSLCLFSYHRLRDFILIAVRAVE
LLGRSSLKGLQRGWEILKYLGSLVQYWGLEIKKSAVNLLDTVAIAVAEGT
DRIIEIVQRFCRAIYNVPTRIRQGLEAALQ
>C.MW.2009.4007_Plasma_Visit1_amplicon3.KC187136
MRVKGIRKNCPHWWIW----GILGFWMLMIYNV------KGSLWVTVYYG
VPVWTEAKTTLFCASDAKAYEKEVHNVWATHACVPTDPNPQEILLENVTE
NFNMWKNYMVDQMHEDIISLWDQSLKPCVKMTPLCVTLNCTNVQNET---
--------------VKNETGQAKNCSFNITTEVRDKQKKEYALFYKLDIV
PLNGD----------------SNNSNEYRLINCNTSTITQACPKVSFDPI
PIHYCAPAGYAILKCND-KKFNGTGPCTNVSTVQCTHGIKPVVSTQLLLN
GSLAEEDIIIRSENLTNNVKTIIVHLNESVSIVCARPGNNTRKSVRI--G
PGQTFFANGDIIGDIRQAHCNISN---WNKTLQRISKKLMEHFP-----N
KTIAFR-PSSGGDVEITTHSFNCGGEFFYCNTSDLFNRNYTFNS------
-----TESTSNSTNITIQCRIKQIINLWQGVGRAMYAPPIAGNITCNSII
TGLLLTRDGG------------GNNTTEIFRPAGGDMKDNWRSELYKYKV
VEIKPLGIAPTSASRRVVQREKRAVG-LGAMFLGFLGAAGSTMGAASITL
TVQARQLLSGIVQQQSNLLRAIEAQQHMLQLTVWGIKQLQARVLALERYL
QDQRLLGLWGC-SGKLICTTAVPWNASWS-NKTANEIWNNMTWMQWDREI
NNYTNTIYKLLEIAQIQQENNEKDLLALDKWSSLWNWFDITNWLWYIKIF
IMIVGGLIGLRIIFAVLSLVNRVRQGYSPLSFQTLTPT-SRGP-DRLGGI
EEEGGEQDRERSIRLVSGFFSIAWDDLRSLCLFSYHRLRDFILIAVRAVE
LLGRSSLKGLQRGWEILKYLGSLVQYWGLEIKKSAVNLLDTVAIAVAEGT
DRIIEIVQRFCRAIYNVPTRIRQGLEAALQ
>C.MW.2009.4007_Plasma_Visit1_amplicon31.KC187137
MRVKGIRKNCPHWWIW----GILGFWMLMIYNV------KGSLWVTVYYG
VPVWKEAKTTLFCASDAKAYEKEVHNVWATHACVPTDPSPQEIVLENVTE
NFNMWKNDMVDQMHEDIISLWDQSLKPCVKMTPLCVTLNCTNVQNDV---
----------QNETVKNETGQAKNCSFNITTEVRDKQKKEYALFYKLDIV
PLNGDSN-------------NSSNYNEYRLINCNTSTITQACPKVSFDPI
PIHYCAPAGYAILKCND-KKFNGTGPCTNVSTVQCTHGIKPVVSTQLLLN
GSLAEEDIIIRSENLTNNVKTIIVHLNESVSIVCARPGNNTRKSVRI--G
PGQTFFANGDIIGDIRQAHCNISN---WNKTLQRISKKLMEHFP-----N
KTIAFR-PSSGGDVEITTHSFNCGGEFFYCNTSDLFNRNYTFNS------
-----TESTSNSTNITIQCRIKQIINLWQGVGRAMYAPPIAGNITCNSII
TGLLLTRDGG------------GNNTTEIFRPAGGDMKDNWRSELYKYKV
VEIKPLGIAPTSASRRVVQREKRAVG-LGAMFLGFLGAAGSTMGAASITL
TVQARQLLSGIVQQQSNLLRAIEAQQHMLQLTVWGIKQLQARVLALERYL
QDQRLLGLWGC-SGKLICTTAVPWNASWS-NKTANEIWDNMTWMQWDREI
NNHTNTIYKLLEIAQIQQENNEKDLLALDKWNSLWNWFDISNWLWYIKIF
IMIVGGLIGLRIIFAVLSLVNRVRQGYSPLSFQTLTPT-SRGP-DRLGGI
EEEGGEQDRERSIRLVSGFFSIAWDDLRSLCLFSYHRLRDFILIAVRAVE
LLGRSSLKGLQRGWEILKYLGSLVQYWGLEIKKSAVNLLDTVAIAVAEGT
DRIIEIIQRFCRAIYNVPTRIRQGLEAALQ
>C.MW.2009.4007_Plasma_Visit1_amplicon32.KC187138
MRVKGIQKNCPHWWIW----GILGFWMLMIYNV------KASLWVTVYYG
VPVWKEAKTTLFCASDAKAYEKEVHNVWATHACVPTDPSPQEIVLENVTE
NFNMWKNDMVDQMHEDIISLWDQSLKPCVKMTPLCVTLNCTNVQIETVKN
------------ETVKNETGQAKNCSFNITTEVRDKQKKEYALFYKLDIV
PLNGDSN-------------NSSNYNEYRLINCNTSTITQACPKVSFDPI
PIHYCAPAGYAILKCND-KKFNGTGPCTNVSTVQCTHGIKPVVSTQLLLN
GSLAEEDIIIRSENLTNNVKTIIVHLNESVSIVCARPGNNTRKSVRI--G
PGQTFFANGDIIGDIRQAHCNISN---WNKTLQRISKKLMEHFP-----N
KTIAFR-PSSGGDVEITTHSFNCGGEFFYCNTSDLFNRNYTFNS------
-----TESTANSTNITIQCRIKQIINLWQGVGRAMYAPPIAGNITCNSII
TGLLLTRDGG------------GNNTTEIFRPAGGDMKDNWRSELYKYKV
VEIKPLGIAPTSASRRVVQREKRAVG-LGAMFLGFLGAAGSTMGAASITL
TVQARQLLSGIVQQQSNLLRAIEAQQHMLQLTVWGIKQLQARVLALERYL
QDQRLLGLWGC-SGKLICTTAVPWNASWS-NKTANEIWDNMTWMQWDREI
NNHTNTIYKLLEIAQIQQENNEKDLLALDKWNSLWNWFDITNWLWYIKIF
IMIVGGLIGLRIIFAVLSLVNRVRQGYSPLSFQTLTPT-SRGP-DRLGGI
EEEGGEQDRERSIRLVSGFFSIAWDDLRSLCLFSYHRLRDFILIAVRAVE
LLGRSSLKGLQRGWEILKYLGSLVQYWGLEIKKSAVNLLDTVAIAVAEGT
DRIIEIVQRFCRAIYNVPTRIRQGLEAALQ
>C.MW.2009.4007_Plasma_Visit1_amplicon35.KC187139
MRVKGIQKNCPHWWIW----GILGFWMLMIYNV------KASLWVTVYYG
VPVWKEAKTTLFCASDAKAYEKEVHNVWATHACVPTDPSPQEIVLENVTE
NFNMWKNDMVDQMHEDIISLWDQSLKPCVKMTPLCVTLNCTNVQNET---
--------------VKNDTSQAKNCSFNITTEVRDKQKKEYALFYKLDIV
PLNGDSNNSSN---------STINYSEYRLINCNTSTITQACPKVSFDPI
PIHYCAPAGYAILKCND-KKFNGTGPCTNVSTVQCTHGIKPVVSTQLLLN
GSLAEEDIIIRSENLTNNVKTIIVHLNESVSIVCARPGNNTRKSVRI--G
PGQTFFANGDIIGDIRQAHCNISN---WNETLQKISKKLMEHFP-----N
KTIAFR-PSSGGDVEITTHSFNCGGEFFYCNTSDLFNRNYTFNS------
-----TESTSNSTNITIQCRIKQIINLWQGVGRAMYAPPIAGNITCNSKI
TGLLLTRDGG-----------ERDNTTEIFRPAGGNMKDNWRSELYKYKV
VEIKPLGIAPTSASRRVVQREKRAVG-LGAMFLGFLGAAGSTMGAASITL
TVQARQLLSGIVQQQSNLLRAIEAQQHMLQLTVWGIKQLQARVLALERYL
QDQRLLGLWGC-SGKLICTTAVPWNASWS-NKTANEIWDNMTWMQWDREI
NNYTNTIYKLLEIAQIQQENNEKDLLALDKWNSLWNWFDISNWLWYIKIF
IMIVGGLIGLRIIFAVLSLVNRVRQGYSPLSFQTLTPT-SRGP-DRLGGI
EEEGGEQDRERSIRLVSGFFSIAWDDLRSLCLFSYHRLRDFILIAVRAVE
LLGRSSLKGLQRGWEILKYLGSLVQYWGLEIKKSAVNLLDTVAIAVAEGT
DRIIEIVQRFCRAIYNVPTRIRQGLEAALQ
>C.MW.2009.4007_Plasma_Visit1_amplicon36.KC187140
MRVKGIWKNCQHWWIW----GILGFWMLMIYNV------KGSLWVTVYYG
VPVWTEAKTTLFCASDAKAYEKEVHNVWATHACVPTDPNPQEILLENVTE
NFNMWKNYMVDQMHEDIISLWDQSLKPCVKMTPLCVTLNCTNIQNDI---
----------QNETVKNDTGQAKNCSFNITTEVRDKQKKEYALFYKLDIV
PLNGDSN-------------NSSNYNEYRLINCNTSTITQACPKVSFDPI
PIHYCAPAGYAILKCND-KKFNGTGPCTNVSTVQCTHGIKPVVSTQLLLN
GSLAEEDIIIRSENLTNNVKTIIVHLNESVSIVCARPGNNTRKSVRI--G
PGQTFFANGDIIGDIRQAHCNISN---WEETLQKISKKLMEHFP-----S
KTIEFQ-PSSGGDVEITTHSFNCGGEFFYCNTSNLFNYKFNSTE------
-------STSNSTNITIQCRIKQIINLWQGVGRAMYAPPIAGNITCNSII
TGLLLTRDGG------------GNNTTEIFRPAGGDMKDNWRSELYKYKV
VEIKPLGIAPTSASRRVVQREKRAVG-LGAMFLGFLGAAGSTMGAASITL
TVQARQLLSGIVQQQSNLLRAIEAQQHMLQLTVWGIKQLQARVLALERYL
QDQRLLGLWGC-SGKLICTTAVPWNASWS-NKTANEIWDNMTWMQWDREI
NNYTNTIYKLLEIAQIQQENNEKDLLALDKWSSLWNWFDITNWLWYIKIF
IMIVGGLIGLRIIFAVLSIVKRVRQGYSPLSFQTLTPT-SRGP-DRLGGI
EEEGGEQDRERSIRLVSGFFSIAWDDLRSLCLFSYHRLRDFILIAVRAVE
LLGRSSLKGLQRGWEILKYLGSLVQYWGLEIKKSAVNLLDTVAIAVAEGT
DRIIEIVQRFCRAIYNVPTRIRQGLEAALQ
>C.MW.2009.4007_Plasma_Visit1_amplicon38.KC187141
MRVKGIRKNCPHWWIW----GILGFWMLMIYNV------KGSLWVTVYYG
VPVWTEAKTTLFCASDAKAYEKEVHNVWATHACVPTDPSPQEIVLENVTE
NFNMWKNDMVDQMHEDIISLWDQSLKPCVKMTPLCVTLNCTNVQNET---
--------------VKNETGQAKNCSFNITTEVRDKQKKEYALFYKLDIV
PLNGDSN-------------NSSDYNEYRLINCNTSTITQACPKVSFDPI
PIHYCAPAGYAILKCND-KKFNGTGPCTNVSTVQCTHGIKPVVSTQLLLN
GSLAEEDIIIRSENLTNNVKTIIVHLNESVSIVCARPGNNTRKSVRI--G
PGQTFFANGDIIGDIRQAHCNISN---WNKTLQRISKKLMEHFP-----N
KTIAFR-PSSGGDVEITTHSFNCGGEFFYCNTSDLFNRNYTFNS------
-----TESTSNSTNITIQCRIKQIINLWQGVGRAMYAPPIAGNITCNSII
TGLLLTRDGG------------GNNTTEIFRPAGGNMKDNWRSELYKYKV
VEIKPLGIAPTSASRRVVQREKRAVG-LGAMFLGFLGAAGSTMGAASITL
TVQARQLLSGIVQQQSNLLRAIEAQQHMLQLTVWGIKQLQARVLALERYL
QDQRLLGLWGC-SGKLICTTAVPWNASWS-NKTANEIWDNMTWMQWDREI
NNHTNTIYKLLEIAQIQQENNEKDLLALDKWNSLWNWFDISNWLWYIKIF
IMIVGGLIGLRIIVAVLSIVKRVRQGYSPLSFQTLTPT-SRGP-DRLGGI
EEEGGEQDRERSIRLVSGFFSIAWDDLRSLCLFSYHRLRDFILIAVRAVE
LLGRSSLKGLQRGWEILKYLGSLVQYWGLEIKKSAVNLLDTVAIAVAEGT
DRIIEIIQRIGRAIYNVPRRIRQGLEAALQ
>C.MW.2009.4007_Plasma_Visit1_amplicon4.KC187142
MRVKGIRKNCPHWWIW----GILGFWMLMIYNV------KGSLWVTVYYG
VPVWTEAKTTLFCASDAKAYEKEVHNVWATHACVPTDPSPQEIVLENVTE
NFNMWKNDMVDQMHEDIISLWDQSLKPCVKMTPLCVTLNCTNLQNET---
--------------VKNETGQAKNCSFNITTEVRDKQKKEYALFYKLDIV
PLNGDSN-------------NSSDYNEYRLINCNTSTITQACPKVSFDPI
PIHYCAPAGYAILKCND-KKFNGTGPCTNVSTVQCTHGIKPVVSTQLLLN
GSLAEEDIIIRSENLTNNVKTIIVHLNESVSIVCARPGNNTRKSVRI--G
PGQTFFANGDIIGDIRQAHCNISN---WNKTLQKISKKLMEHFP-----N
KTIAFR-PSSGGDVEITTHSFNCGGEFFYCNTSDLFNSNYTFNS------
-----TESTSNSTNITIQCRIKQIINLWQGVGRAMYAPPIAGNITCNSSI
TGLLLTRDGG----------EKGQNDTEIFRPAGGNMKDNWRSELYKYKV
VEIKPLGIAPTSASRRVVQREKRAVG-LGAMFLGFLGAAGSTMGAASITL
TVQARQLLSGIVQQQSNLLRAIEAQQHMLQLTVWGIKQLQARVLALERYL
QDQRLLGLWGC-SGKLICTTAVPWNASWS-NKTANEIWDNMTWMQWDREI
NNYTNTIYKLLEIAQIQQENNEKDLLALDKWSSLWNWFDITNWLWYIKIF
IMIVGGLIGLRIIFAVLSLVNRVRQGYSPLSFQTLTPT-SRGP-DRLGGI
EEEGGEQDRERSIRLVSGFFSIAWDDLRSLCLFSYHRLRDFILIAVRAVE
LLGRSSLKGLQRGWEILKYLGSLVQYWGLEIKKSAVNLLDTVAIAVAEGT
DRIIEIVQRLCRAIYNVPTRIRQGLEAALQ
>C.MW.2009.4007_Plasma_Visit1_amplicon41.KC187143
MRVKGIQKNCPHWWIW----GILGFWMLMIYNV------KASLWVTVYYG
VPVWTEAKTTLFCASDAKAYEKEVHNVWATHACVPTDPDPQEMFLENVTE
NFNMWKNDMVDQMHEDIISLWDQSLKPCVKMTPLCVTLNCTNVQNET---
--------------VKNETSQAKNCSFNITTEVRDKQKKEYALFYKLDIV
PLNGDSNNSSN---------STINYSEYRLINCNTSTITQACPKVSFDPI
PIHYCAPAGYAILKCND-KKFNGTGPCTNVSTVQCTHGIKPVVSTQLLLN
GSLAEEDIIIRSENLTNNVKTIIVHLNESVSIVCARPGNNTRKSVRI--G
PGQTFFANGDIIGDIRQAHCNISN---WNKTLQRISKKLMEHFP-----N
KTIAFR-PSSGGDVEITTHSFNCGGEFFYCNTSDLFNRNYTFNS------
-----TESTSNSTNITIQCRIKQIINLWQGVGRAMYAPPIAGNITCNSII
TGLLLTRDGG------------GNNTTEIFRPAGGDMKDNWRSELYKYKV
VEIKPLGIAPTSASRRVVQREKRAVG-LGAMFLGFLGAAGSTMGAASITL
TVQARQLLSGIVQQQSNLLRAIEAQQHMLQLTVWGIKQLQARVLALERYL
QDQRLLGLWGC-SGKLICTTAVPWNASWS-NKTANEIWNNMTWMQWDREI
NNYTNTIYKLLEIAQIQQENNEKDLLALDKWNSLWNWFDITNWLWYIKIF
IMIVGGLIGLRIIFAVLSLVNRVRQGYSPLSFQTLTPT-SRGP-DRLGGI
EEEGGEQDRERSIRLVSGFFSIAWDDLRSLCLFSYHRLRDFILIAVRAVE
LLGRSSLKGLQRGWEILKYLGSLVQYWGLEIKKSAVNLLDTVAIAVTEGT
DRIIEIVQRLCRAIYNVPRRIRQGFEAALL
>C.MW.2009.4007_Plasma_Visit1_amplicon6.KC187144
MRVKGIWKNCQHWWIW----GILGFWMLMIYNV------KGSLWVTVYYG
VPVWTEAKTTLFCASDAKAYEKEVHNVWATHACVPTDPNPQEILLENVTE
NFNMWKNYMVDQMHEDIISLWDQSLKPCVKMTPLCVTLNCTNIQNDI---
----------QNETVKNDTGQAKNCSFNITTEVRDKQKKEYALFYKLDIV
PLNGDSN-------------NSSNYNEYRLINCNTSTITQACPKVSFDPI
PIHYCAPAGYAILKCND-KKFNGTGPCTNVSTVQCTHGIKPVVSTQLLLN
GSLAEEDIIIRSENLTNNVKTIIVHLNESVSIVCARPGNNTRKSVRI--G
PGQTFFANGDIIGDIRQAHCNISN---WNKTLQKISKKLMEHFP-----N
KTIAFR-PSSGGDVEITTHSFNCGGEFFYCNTSDLFNSNYTADN------
-----IESTSNSTNITIQCRIKQIINLWQGVGRAMYAPPIAGNITCNSSI
TGLLLTRDGG-----------ERENDTEIFRPAGGNMKDNWRSELYKYKV
VEIKPLGIAPTSASRRVVQREKRAVG-LGAMFLGFLGAAGSTMGAASITL
TVQARQLLSGIVQQQSNLLRAIEAQQHMLQLTVWGIKQLQARVLALERYL
QDQRLLGLWGC-SGKLICTTAVPWNASWS-NKTANEIWDNMTWMQWDREI
NNYTNTIYKLLEIAQIQQENNEKDLLALDKWSSLWNWFDITNWLWYIKIF
IMIVGGLIGLRIIFAVLSLVNRVRQGYSPLSFQTLTPT-SRGP-DRLGGI
EEEGGEQDRERSIRLVSGFFSIAWDDLRSLCLFSYHRLRDFILIAVRTVE
LLGRSSLKGLQRGWEILKYLGSLVQYWGLEIKKSAVNLLDTVAIAVAEGT
DRIIEIVQRFCRAIYNVPTRIRQGLEAALQ
>C.MW.2009.4004_Plasma_Visit1_amplicon14.KC187169
MRVRGMLRNCQQWWIW----GILGFWMV--CNV------VGNLWVTVYYG
VPVWKEANTTLFCASDAKAHDEEVHNVWATHACVPTDPNPQEMVLVNVTE
NFNMWKNDMVEQMHEDIISLWDESLKPCVQLTPLCVTLDCSNANRTFSFV
----------NGSVDNARDREIKNCSFNMTTELRDQTKKIYSLFYKLDVV
PLDEKNK-------------SSNGSGMYRLINCNTSTITQACPKVSFDPI
PIHYCAPAGFAILKCNN-KTFNGTGPCNNVSTVQCTHGIKPVVSTQLLLN
GSLAEEEMIIRSKNLTDNTKTIIVHLNEAVEINCTRPSNNTRQKIGI--G
PGQMYYAT-DIIGDIRQAHCNISNSK-WNKTLQKVGEKLSKHFL-----N
KTIKFE-SPAGGDLEITMHLFNCRGEFFYCNTSKLFKNRIYRSTYNDT--
----VDNSSSENITITLPCRIKQIINMWQRVGRAMYAPPIKGSLTCNSSI
TGLLLTRDGG----------SGDNTSTEIFRPGGGDMRDNWRSELYKYKV
VEVQPLGIAPTKAKRRVVEREKRAVG-IGAVFLGFLGAAGSTMGAVSMTL
TVQARQLLSGIVQQQSNLLKAIEAQQHMLRLTVWGIKQLQARVLAIERYL
KDQQLLGIWGC-SGKLICTTAVPWNSSWS-NRTADDIWQNMTWMQWEKEI
SNYTDTIYNLLVISQTQQEENEKELLALNSWSNLWNWFDITKWLWYIKIF
IMIVGGLIGLRIIFAVLSLVNRVRQGYSPLSFQTLIPD-QGGP-GRLRRI
EEEGGEQDRDRSVRLVAGFLALVWDDLRSLCLFSYHRLRDFILIVA----
-------RGLQRGWEALKYLGSLVQYWGLELKKSAISLLDTIAIAVAEGT
DRIIEIIQRSCRAICNIPRRIRQGFEAALQ
>C.MW.2009.4004_Plasma_Visit1_amplicon15.KC187170
MRVRGMLRNCQQWWIW----GVLGFWMV--CNV------VGNLWVTVYYG
VPVWKEANTTLFCASDAKAHNEEVHNVWATHACVPTDPNPQEMVLVNVTE
NFNMWKNDMVEQMHEDIISLWDQSLKPCVQLTPLCVTLNCSNANRNFSFV
N---------GSIDNNDRDREIKNCSFNMTTELRDKTKKVYSLFYKLDVV
PLDEKNK-------------SSNGSGMYRLINCNTSTITQACPKVSFDPI
PIHYCAPAGFAILKCNN-KTFNGTGPCNNVSTVQCTHGIKPVVSTQLLLN
GSLAEEDIIIRSKNLTDNTKTIIVQLNKSVPINCTRPNNNTRQGVGI--G
PGQMFYTT-DIIGDIRQAHCNISYTEWWNNTLQNVIEKLQKHFP-----N
KTIEFE-PHSGGDLEITMHSFNCRGEFFYCNTSKLFSSTYLNSS------
---------SENITITLPCRIKQIINMWQRVGRAMYAPPIRGSLTCNSSI
TGLLLTRDGG----------SGDNTSTEIFRPGGGDMRDNWRSELYKYKV
VEVQPLGIAPTKAKRRVVEREKRAVG-IGAVFLGFLGAAGSTMGAVSMTL
TVQARQLLSGIVQQQSNLLKAIEAQQHMLRLTVWGIKQLQARVLAIERYL
KDQQLLGIWGC-SGKLICTTAVPWNSSWS-NRTADDIWQNMTWMQWEKEI
SNYTDTIYNLLVISQTQQEENEKDLLTLNSWNNLWNWFDITKWLWYIKIF
IMIVGGLIGLRIIFAVLSLVNRVRQGYSPLSFQTLIPD-QGGP-DRLRGI
EEEGGEQDRDRSVRLVAGFLALVWDDLRSLCLFSYHRLRDFILIVA----
-------RGLQRGWEALKYLGSLVQYWGLELKKSAISLLDTIAIAVAEGT
DRIIEIIQRGCRAICNIPRRIRQGFEAALQ
>C.MW.2009.4004_Plasma_Visit1_amplicon16.KC187171
MRVRGMLRNCQQWWIW----GILGFWMI--CNV------VGNLWVTVYYG
VPVWKEANTTLFCASDAKAHDEEVHNVWATHACVPTDPNPQEMVLVNVTE
NFNMWKNDMVEQMHEDIISLWDQSLKPCVQLTPLCVTLNCRNANRTFSYI
----------NGTSAKDTDREIKNCSFNMTTELRDKTKKVYSLFYKLDVV
PLEEKNK-------------SSNDSGMYRLINCNTSTITQACPKVSFDPI
PIHYCAPAGFAILKCNN-KTFNGTGPCNNVSTVQCTHGIKPVVSTQLLLN
GSLAEEDIIIRSKNLTDNTKTIIVQLNKSVPINCTRPNNNTRQGVGI--G
PGQMFYTT-DIIGDIRQAHCNISYRE-WNKTLQMVGKKLSKHFL-----N
KTIKFE-SPAGGDLEITMHSFNCRGEFFYCNTTKLFNSTYSSTYN-----
----DTVDNSSPDIITLPCRIKQIINMWQRVGRAMYAPPIKGSLTCNSSI
TGLLLTRDGGS--------GGNVSNETETFRPGGGDMRDNWRSELYKYKV
VEVQPLGIAPTKAKRRVVEREKRAVG-IGAVFLGFLGAAGSTMGAVSMTL
TVQARQLLSGIVQQQSNLLKAIEAQQHMLRLTVWGIKQLQARVLAIERYL
KDQQLLGIWGC-SGKLICTTAVPWNSSWS-NRTADDIWQNMTWMQWEKEI
SNYTDTIYNLLVISQTQQEENEKELLTLNSWNNLWNWFDITKWLWYIKIF
IMIVGGLIGLRIIFAVLSLVNRVRQGYSPLSFQTLIPD-QGGP-DRLRRI
EEEGGEQDRDRSVRLVAGFLALVWDDLRSLCLFSYHRLRDFILIVA----
-------RGLQRGWEALKYLGSLVQYWGLELKKSAISLLDTIAIAVAEGT
DRIIEIIQRICRAIYNIPRRIRQGFEAALQ
>C.MW.2009.4004_Plasma_Visit1_amplicon18.KC187172
MRVRGMLRNCQQWWIW----GILGFWMV--CNV------VGNLWVTVYYG
VPVWKEANTTLFCASDAKAHDEEVHNVWATHACVPTDPNPQEMVLVNVTE
NFNMWKNDMVEQMHEDIISLWDQSLKPCVQLTPLCVTLDCSNANRTFSLV
----------NGSVDNARDREIKNCSFNMTTELRDQTKKIYSLFYKLDVV
PLDEKNK-------------SSNGSGMYRLINCNTSTITQACPKVSFDPI
PIHYCAPAGFAILKCNN-KTFNGTGPCNNVSTVQCTHGIKPVVSTQLLLN
GSRAEEDIIIRSKNLTDNTKTIIVHLNETVEINCTRPSNNTRQKIGI--G
PGQMYYAT-DIIGDIRQAHCNISNSK-WNKTLQKVGEKLSKHFP-----N
RTIKFE-PHSGGDLEITMHSFNCRGEFFYCNTSKLFKNRIYSSTYNDT--
----VDNSSSENITITLPCRIKQIINMWQRVGRAMYAPPIKGSLICNSSI
TGLLLTRDGG----------SGDNTSTEIFRPGGGDMRDNWRSELYKYKV
VEVQPLGIAPTKAKRRVVEREKRAVG-IGAVFLGFLGAAGSTMGAVSMTL
TVQARQLLSGIVQQQSNLLKAIEAQQHMLRLTVWGIKQLQARVLAIERYL
KDQQLLGIWGC-SGKLICTTAVPWNSSWS-NRTADDIWQNMTWMQWEKEI
SNYTDTIYNLLVISQTQQEENEKDLLTLNSWNNLWNWFDITKWLWYIKIF
IMIVGGLIGLRIIFAVLSLVNRVRQGYSPLSFQTLIPD-QGGP-DRLRRI
EEEGGEQDRDRSVRLVAGFLALVWDDLRSLCLFSYHRLRDFILIVA----
-------RGLQRGWEALKYLGSLVQYWGLELKKSAISLLDTIAIAVAEGT
DRIIEIIQRGCRAICNIPRRIRQGFEAALQ
>C.MW.2009.4004_Plasma_Visit1_amplicon19.KC187173
MRVRGMLRNCQQWWIW----GILGFWMV--CNV------VGNLWVTVYYG
VPVWKEANTTLFCASDAKAHNEEVHNVWATHACVPTDPNPQEMVLVNVTE
NFNMWKNDMVEQMHEDIISLWDQSLKPCVQLTPLCVTLDCSNANRTFSLV
----------NGSVDNARDREIKNCSFNMTTELRDQTKKIYSLFYKLDVV
PLDEKNK-------------SSNGSGTYRLINCNTSTITQACPKVSFDPI
PIHYCAPAGYAILKCNN-KTFNGTGPCNNVSTVQCTHGIKPVVSTQLLLN
GSLAEEDIIIRSKNLTDNTKTIIVHLNETVEINCTRPSNNTRQKIGI--G
PGQMYFAT-DIIGDIRQAHCNISYSK-WNKTLQRVGEKLSKHFP-----N
KTIEFE-SPAGGDLEITMHSFNCRGEFFYCNTSGLFKNRIYSSTYNDT--
----VDNSSSENITITLPCRIKQIINMWQRVGRAMYAPPIKGSLTCNSSI
TGLLLTRDGG----------SGDNTSTEIFRPGGGDMRDNWRSELYKYKV
VEVQPLGIAPTKAKRRVVEREKRAVG-IGAVFLGFLGAAGSTMGAVSMTL
TVQARQLLSGIVQQQSNLLKAIEAQQHMLRLTVWGIKQLQARVLAIERYL
KDQQLLGIWGC-SGKLICTTAVPWNSSWS-NRTADDIWQNMTWMQWEKEI
SNYTDTIYNLLVISQTQQEENEKELLTLNSWNNLWNWFDITKWLWYIKIF
IMIVGGLIGLRIIFAVLSLVNRVRQGYSPLSFQTLIPD-QGGP-DRLRRI
EEEGGEQDRDRSVRLVAGFLALVWDDLRSLCLFSYHRLRDFILIVA----
-------RGLQRGWEALKYLGSLVQYWGLELKKSAISLLDTIAIAVAEGT
DRIIEIIQRSCRAICNIPRRIRQGFEAALQ
>C.MW.2009.4004_Plasma_Visit1_amplicon2.KC187174
MRVRGMLRNCQQWWIW----GILGFWMV--CNV------VGNLWVTVYYG
VPVWKEANTTLFCASDAKAHDEEVHNIWATHACVPTDPNPQEMVLVNVTE
NFNMWKNDMVEQMHEDIISLWDQSLKPCVQLTPLCVTLDCSNANRTFSFA
N---------GSIDNKGRDREIKNCSFNMTTELRDQTKKIYSLFYKLDVV
PLDEKNK-------------SSNGSGMYRLINCNTSTITQACPKVSFDPI
PIHYCAPAGYAILKCNN-KTFNGTGPCNNVSTVQCTHGIKPVVSTQLLLN
GSLAEEDIIIRSKNLTDNTKTIIVQLNKSVEINCTRPSNNTRQKIGI--G
PGQMYYAT-DIIGDIRQAHCNISYSK-WNKTLQKVGEKLSKHFP-----N
KTIKFE-SPAGGDLEITMHSFNCRGEFFYCNTSGLFKNRIYSSTYNDT--
----VDNSSSENITITLPCRIKQIINMWQRVGRAMYAPPIRGSLTCNSSI
TGLLLTRDGGI--------GGNESNETEIFRPGGGDMRDNWRSELYKYKV
VEVQPLGIAPTKAKRRVVEREKRAVG-IGAVFLGFLGAAGSTMGAVSMTL
TVQARQLLSGIVQQQSNLLKAIEAQQHMLRLTVWGIKQLQARVLAIERYL
KDQQLLGIWGC-SGKLICTTAVPWNSSWS-NRTADDIWQNMTWMQWEKEI
SNYTDTIYNLLVISQTQQEENEKELLALNNWNNLWNWFDITKWLWYIKIF
IMIVGGLIGLRIIFAVLSLVNRVRQGYSPLSFQTLIPD-QGGP-DRLRRI
EEEGGEQDRDRSVRLVAGFLALVWDDLRSLCLFSYHRLRDFILIVA----
-------RGLQRGWEALKYLGSLVQYWGLELKKSAISLLDTIAIVVAEGT
DRIIEIIQRICRAIYNIPRRIRQGFEAALQ
>C.MW.2009.4004_Plasma_Visit1_amplicon4.KC187175
MRVRGMLRNCQQWWIW----GILGFWMV--CNV------VGNLWVTVYYG
VPVWKEANTTLFCASDAKAQDEEVHNIWATHACVPTDPNPQEMVLVNVTE
NFNMWKNDMVEQMHEDIISLWDQSLKPCVQLTPLCVTLNCSNANRTFSLV
----------NGSVDNARDREIKNCSFNMTTELRDQTKKIYSLFYKLDVV
PLDEKNK-------------SSNGSGMYRLINCNTSTITQACPKVSFDPI
PIHYCAPAGFAILKCNN-KTFNGTGPCNNVSTVQCTHGIKPVVSTQLLLN
GSLAEEDIIIRSKNLTDNTKTIIVQLNESVPINCTRPNNNTRQGVGI--G
PGQMFYTT-DIIGDIRQAHCNISYRE-WNKTLQMVGKKLSKHFL-----N
KTIKFE-SPAGGDLEITMHSFNCRGEFFYCNTSGLFKNRIYSSTYNDT--
----VDNSSSENITITLPCRIKQIINMWQRVGRAMYAPPIRGSLTCNSSI
TGLLLTRDGGI--------GGNASNETEIFRPGGGDMRDNWRSELYKYKV
VEVQPLGIAPTKAKRRVVEREKRAVG-IGAVFLGFLGAAGSTMGAVSMTL
TVQARQLLSGIVQQQSNLLKAIEAQQHMLRLTVWGIKQLQARVLAIERYL
KDQQLLGIWGC-SGKLICTTAVPWNSSWS-NRTADDIWQNMTWMQWEKEI
SNYTDTIYNLLVISQTQQEENEKELLALNSWNNLWNWFDITKWLWYIKIF
IMIVGGLIGLRIIFAVLSLVNRVRQGYSPLSFQTLIPD-QGGP-DRLRGI
EEEGGEQDRDRSVRLVAGFLALVWDDLRSLCLFSYHRLRDFILIVA----
-------RGLQRGWEALKYLGSLVQYWGLELKKSAISLLDTIAIAVAEGT
DRIIEIIQRICRAIYNIPRRIRQGFEAALQ
>C.MW.2009.4004_Plasma_Visit1_amplicon5.KC187176
MRVRGMLRNCQQWWIW----GILGFWMV--CNV------VGNLWVTVYYG
VPVWKEANTTLFCASDAKAHDEEVHNVWATHACVPTDPNPQEMVLVNVTE
NFNMWKNDMVEQMHEDIISLWDQSLKPCVQLTPLCVTLDCSNANRTFSFV
----------NGSVDNARDREIKNCSFNMTTELRDQTKKIYSLFYKLDVV
PLDEKNK-------------SSNGSGMYRLINCNTSTITQACPKVSFDPI
PIHYCAPAGFAILKCNN-KTFNGTGPCNNVSTVQCTHGIKPVVSTQLLLN
GSLAEEEIIIRSKNLTDNTKTIIVQLNKSVPINCTRPNNNTRQGVGI--G
PGQ-MFYTSDIIGDIRQAHCNISYTEWWHKTLQKVGEKLSKHFP-----N
RTIKFE-PHSGGDLEITMHSFNCRGEFFYCNTSGLFKNRIYSSTYNDT--
----VDNSSSENITITLPCRIKQIINMWQRVGRAMYAPPIRGSLTCNSSI
TGLLLTRDGG----------SGDNTSTEIFRPGGGDMRDNWRSELYKYKV
VEVQPLGIAPTKAKRRVVEREKRAVG-IGAVFLGFLGAAGSTMGAVSMTL
TVQARQLLSGIVQQQSNLLKAIEAQQHMLRLTVWGIKQLQARVLAIERYL
KDQQLLGIWGC-SGKLICTTAVPWNSSWS-NRTADDIWQNMTWMQWEKEI
SNYTDTIYNLLVISQTQQEENEKELLTLNSWNNLWNWFDITKWLWYIKIF
IMIVGGLIGLRIIFAVLSLVNRVRQGYSPLSFQTLIPD-QGGP-DRLRRI
EEEGGEQDRDRSVRLVAGFLALVWDDLRSLCLFSYHRLRDFILIVA----
-------RGLQRGWEALKYLGSLVQYWGLELKKSAISLLDTIAIAVAEGT
DRIIEIIQRSCRAICNIPRRIRQGFEAALQ
>C.MW.2009.4004_Plasma_Visit1_amplicon7.KC187177
MRVRGMLRNCQQWWIW----GILGFWMV--CNV------VGNLWVTVYYG
VPVWKEANTTLFCASDAKAHDEEVHNVWATHACVPTDPNPQEMVLVNVTE
NFNMWKNDMVEQMHEDIISLWDQSLKPCVQLTPLCVTLDCSNANRTFSLV
----------NGSVDNARDREIKNCSFNMTTELRDQTKKIYSLFYKLDVI
PLDEKNK-------------SSNGSGMYRLINCNTSTITQACPKVSFDPI
PIHYCAPAGFAILKCNN-KTFNGTGPCNNVSTVQCTHGIKPVVSTQLLLN
GSRAEEDIIIRSKNLTDNTKTIIVHLNETVEINCTRPSNNTRQKIGI--G
PGQMYYAT-DIIGDIRQAHCNISNSK-WNKTLQKVGEKLSKHFP-----N
RTIKFE-PHSGGDLEITMHSFNCRGEFFYCNTSKLFKNRIYSSTYNDT--
----VDNSSSENITITLPCRIKQIINMWQRVGRAMYAPPIRGSLTCNSSI
TGLLMTRDGG----------SGDNTSTEIFRPGGGDMRDNWRSELYKYKV
VEVQPLGIAPTKAKRRVVEREKRAVG-IGAVFLGFLGAAGSTMGAVSMTL
TVQARQLLSGIVQQQSNLLKAIEAQQHMLRLTVWGIKQLQARVLAIERYL
KDQQLLGIWGC-SGKLICTTAVPWNSSWS-NRTADDIWQNMTWMQWEKEI
SNYTDTIYNLLVISQTQQEENEKDLLALNSWNNLWNWFDITKWLWYIKIF
IMIVGGLIGLRIIFAVLSLVNRVRQGYSPLSFQTLIPD-QGGP-DRLRRI
EEEGGEQDRDRSVRLVAGFLALVWDDLRSLCLFSYHRLRDFILIVA----
-------RGLQRGWEALKYLGSLVQYWGLELKKSAISLLDTIAIAVAEGT
DRIIEIIQRGCRAICNIPRRIRQGFEAALQ
>C.MW.2009.4004_Plasma_Visit1_amplicon8.KC187178
MRVRGMLRNCQQWWIW----GILGFWMV--CNV------VGNLWVTVYYG
VPVWKEANTTLFCASDAKAHDEEVHNIWATHACVPTDPNPQEMVLVNVTE
NFNMWKNDMVEQMHEDIISLWDQSLKPCVQLTPLCVTLNCSNVNRNFSFV
N---------GSIDNNDRDREIKNCSFNMTTELRDKTKKVYSLFYKLDVV
PLDEKNK-------------SSNGSGMYRLINCNTSTITQACPKVSFDPI
PIHYCAPAGFAILKCNN-KTFNGTGPCNNVSTVQCTHGIKPVVSTQLLLN
GSLAEEDIIIRSKNLTDNTKTIIVQLNKSVPINCTRPNNNTRQGVGI--G
PGQ-MFYTSDIIGDIRQAHCNISYTEWWHNTLQKVIEKLQKHFP-----N
KTIEFE-PHSGGDLEITMHSFNCRGEFFYCNTSRLFNSTYLNSS------
---------SENITITLPCRIKQIINMWQRVGRAMYAPPIKGSLTCNSSI
TGLLLTRDGG----------SGDNTSTEIFRPGGGDMRDNWRSELYKYKV
VEVQPLGIAPTKAKRRVVEREKRAVG-IGAVFLGFLGAAGSTMGAVSMTL
TVQARQLLSGIVQQQSNLLKAIEAQQHMLRLTVWGIKQLQARVLAIERYL
KDQQLLGIWGC-SGKLICTTAVPWNSSWS-NRTADDIWQNMTWMQWEKEI
SNYTDTIYNLLVISQTQQEENEKELLTLNSWNNLWNWFDITKWLWYIKIF
IMIVGGLIGLRIIFAVLSLVNRVRQGYSPLSFQTLIPD-QGGP-DRLRRI
EEEGGEQDRDRSVRLVAGFLALVWDDLRSLCLFSYHRLRDFILIVA----
-------RGLQRGWEALKYLGSLVQYWGLELKKSAISLLDTIAIAVAEGT
DRIIEIIQRSCRAICNIPRRIRQCFEAALQ
>C.MW.2009.4016_Plasma_Visit1_amplicon22.KC187206
MRVRGIQRNWPQWWIW----GILGFW---IYNV------VGALWVTVYYG
VPVWKEAKTTLFCASDAKGYEREVHNVWATHACVPTDPNPQERVLENVTE
NFNMWKNDMVDQMHEDIISLWDQFLKPCVKMTPLCVTLECNEEITIRNIT
IIE------ESNVTMSNITNDMKNCSFNATTEIRDKQKKEYALFYRLDIV
PLTE-----------------NKNKTMYRLINCNTSAITQSCPKVSWDPI
PIHYCAPAGYAILKCND-KKFNGTGPCTNVSTVQCTHGIKPVVSTQLLLN
GSLAEGDIIIRSEKLTDNAKTIIVHLNHSVEITCVRPGNNTRKSIRI--G
PGQTFYATGEIIGDIRQAHCNISRAN-WTKTLQQVKEKLGKHFTHI---N
SSKIFFAPSSGGDLEITTHSFNCRGEFFYCNTSKLFN-------------
-----SHSSNSSENITLPCRLKQIINMWQEVGRAIYAPPIAGNITCKSNI
TGLLLLRDGG------------KNNTNETFRPGGGDMRDNWRSELYKYKV
VEIKPLGVAPTNAKRRVVEREKRAVG-LGAVFLGFLGAAGSTMGAASITL
TVQARQLLTGIVQQQSNLLRAIEAQQHMLQLTVWGIKQLQARVLALERYL
KDQQLLGIWGC-SGKLICTTNVPWNSSWS-NKSQKDIWDKMTWIQWDKEI
SNYSNTIYRLLEESQNQQEQNEKDLLALDSWNNLWNWFSITKWLWYIKIF
IIIIGGLIGLRIIFAVLSIVNRVRQGYSPLSLQTLIPN-SRGPLDRLGGI
EEEGGEQDKDRSIRLVNGFLALFWDDLRSLCLFSYHRLRDFLLIITRVVE
LLGR-------RGWEALKYLGSLTQYWGLELKKSAVSLVDAIAIAVAEGT
DRIIEAMQRICRAILNIPTRIRQGIEAALL
>C.MW.2009.4016_Plasma_Visit1_amplicon23.KC187207
MRVRGIQRNWPQWWIW----GILGFW---IYNV------VGALWVTVYYG
VPVWKEAKTTLFCASDAKGYEREVHNVWATHACVPTDPNPQERVLENVTE
NFNMWKNDMVDQMHEDIISLWDQFLKPCVKMTPLCVTLECNEKITIRNIT
IIE------ESNVTMSNITNDMKNCSFNATTEIRDKQKKEYALFYRLDIV
PLTE-----------------NKNKTMYRLINCNTSAITQSCPKVSWDPI
PIHYCAPAGYAILKCND-KKFNGTGPCTNVSTVQCTHGIKPVVSTQLLLN
GSLAEGDIIIRSEKLTDNAKTIIVHLNHSVEITCVRPGNNTRRSIRI--G
PGQTFYATGEIIGDIRQAHCNISRAN-WTKTLQQVKEKLGKHFNH----N
SSKIFFAPSSGGDLEIITHSFNCKGEFFYCNTSKLFNSTMFSTT------
-----EHSSDSSENITLPCRLKQIINMWQEVGRAIYAPPIAGNITCKSNI
TGLLLLRDGG---------NDGKNNTNETFRPGGGDMRDNWRSELYKYKV
VEIKPLGVAPTNAKRRVVEREKRAVG-LGAVFLGFLGAAGSTMGAASITL
TVQARQLLTGIVQQQSNLLRAIEAQQHMLQLTVWGIKQLQARVLALERYL
RDQQLLGIWGC-SGKLICTTNVPWNSSWS-NKSQKDIWDKMTWIQWDKEI
SNYSNTIYRLLEESQNQQEQNEKDLLALDSWNNLWNWFSITKWLWYIKIF
IIIIGGLIGLRIIFAVLSIVNRVRQGYSPLSLQTLIPNSRGPP-DRLGGI
EEEGGEQDKDRSIRLVNGFLALFWDDLRSLCLFSYHQLRNFLLIITRVVE
LLGR-------RGWEALKYLGSLTQYWSLELKKSAVSLVDAIAIAVAEGT
DRIIEAIQRICRAILNIPTRIRQGIEAALL
>C.MW.2009.4016_Plasma_Visit1_amplicon24.KC187208
MRVRGIQRNWPQWWIW----GILGFW---IYNV------VGALWVTVYYG
VPVWKEAKTTLFCASDAKGYEREVHNVWATHACVPTDPNPQERVLENVTE
NFNMWKNDMVDQMHEDIISLWDQFLKPCVKMTPLCVTLECNEEITIRNIT
IIE------ESNVTMSNITNDMKNCSFNATTEIRDKQKKEYALFYRLDIV
PLTE-----------------NKNKTIYRLINCNTSAITQSCPKVSWDPI
PIHYCAPAGYAILKCND-KKFNGTGPCTNVSTVQCTHGIKPVVSTQLLLN
GSLAEGDIIIRSEKLTDNAKTIIVHLNHSVEITCVRPGNNTRRSIRI--G
PGQTFYATGEIIGDIRQAHCNISRAN-WTKTLQQVKEKLGKHFNH----N
SSKIFFAPSSGGDLEITTHSFNCAGEFFYCNTSKLFSTT-----------
-----KHSSNSSENITLPCRIKQIINMWQEVGRAIYAPPIAGNITCKSNI
TGLLLLRDGG------------KNNTNETFRPGGGDMRDNWRSELYKYKV
VEIKPLGVAPTNAKRRVVEREKRAVG-LGAVFLGFLGAAGSTMGAASITL
TVQARQLLTGIVQQQSNLLRAIEAQQHMLQLTVWGIKQLQARVLALERYL
KDQQLLGIWGC-SGKLICTTNVPWNSSWS-NKSQKDIWDKMTWIQWDKEI
SNYSNTIYRLLEESQNQQEQNEKDLLALDSWNNLWNWFSITKWLWYIKIF
IIIIGGLIGLRIIFAVLSIVNRVRQGYSPLSLQTLIPNSRGPP-DRLGGI
EEEGGEQDKDRSIRLVNGFLALFWDDLRSLCLFSYHQLRNFLLIITRVVE
LLGR-------RGWEALKYLGSLTQYWGLELKKSAVSLVDAIAIAVAEGT
DRIIEAIQRICRAILNIPTRIRQGIEAALL
>C.MW.2009.4016_Plasma_Visit1_amplicon26.KC187209
MRVRGIQRNWPQWWIW----GILGFW---IYNV------VGALWVTVYYG
VPVWKEAKTTLFCASDAKGYEREVHNVWATHACVPTDPNPQERVLENVTE
NFNMWKNDMVDQMHEDIISLWDQFLKPCVKMTPLCVTLECNEEITIRNIT
IIE------ESNVTMSNITNDMKNCSFNATTEIRDKQKKEYALFYRLDIV
PLTE-----------------NKNKTMYRLINCNTSAITQSCPKVSWDPI
PIHYCAPAGYAILKCND-KKFNGTGPCTNVSTVQCTHGIKPVVSTQLLLN
GSLAEGDIIIRSEKLTDNAKTIIVHLNHSVEITCVRPGNNTRRSIRI--G
PGQTFYATGEIIGDIRQAHCNISRAN-WTKTLQQVKEKLGKHFNH----S
SKIIFA-PSSGGDLEITTHSFNCKGEFFYCNTSKLFT-------------
-----EHSSNSSENITLPCRLKQIINMWQEVGRAIYAPPIAGNITCKSNI
TGLLLLRDGGKD-------NEGKNNTNETFRPGGGDMRDNWRSELYKYKV
VEIKPLGVAPTNAKRRVVEREKRAVG-LGAVFLGFLGAAGSTMGAASITL
TVQARQLLTGIVQQQSNLLRAIEAQQHMLQLTVWGIKQLQARVLAIERYL
KDQQLLGIWGC-SGKLICTTNVPWNSSWS-NKSQKDIWDKMTWIQWDKEI
SNYSNTIYRLLEESQNQQEQNEKDLLALDSWNNLWNWFSITKWLWYIKIF
IIIIGGLIGLRIIFAVLSIVNRVRQGYSPLSLQTLIPNSRGPP-DRLGGI
EEEGGEQDKDRSIRLVNGFLALFWDDLRSLCLFSYHRLRDFLLIITRVVE
LLGR-------RGWEALKYLGSLTQYWGLELKKSAVSLVDAIAIAVAEGT
DRIIEAIQRICRAILNIPTRIRQGIEAALL
>C.MW.2009.4016_Plasma_Visit1_amplicon27.KC187210
MRVRGIQRNWPQWWIW----GILGFW---IYNV------VGSLWVTVYYG
VPVWKEAKTTLFCASDAKGYEREVHNVWATHACVPTDPNPQERVLENVTE
NFNMWKNDMVDQMHEDIISLWDQFLKPCVKMTPLCVTLECNEKITIRNIT
IIE------KSNVTMSNITNDMKNCSFNATTEIRDKQKKEYALFYRLDIV
PLTE-----------------NKNKTMYRLINCNTSAITQSCPKVSWDPI
PIHYCAPAGYAILKCND-KKFNGTGPCTNVSTVQCTHGIKPVVSTQLLLN
GSLAEGDIIIRSEKLTDNAKTIIVHLNHSVEITCVRPGNNTRRSIRI--G
PGQTFYATGEIIGDIRQAHCNISRAN-WTKTLQQVKEKLGKHFNH----N
SSKIFFAPSSGGDLEITTHSFNCKGEFFYCNTSKLFT-------------
----TEHSSDSSENITLPCRLKQIINMWQEVGRAIYAPPIAGNITCKSNI
TGLLLLRDGGKV-------DGGGNNTNETFRPGGGDMRDNWRSELYKYKV
VEIKPLGVAPTNAKRRVVEREKRAVG-LGAVFLGFLGAAGSTMGAASITL
TVQARQLLTGIVQQQSNLLRAIEAQQHMLQLTVWGIKQLQARVLALERYL
KDQQLLGIWGC-SGKLICTTNVPWNSSWS-NKSQKDIWDKMTWIQWDKEI
SNYSNTIYRLLEESQNQQEQNEKDLLALDSWNNLWNWFSITKWLWYIKIF
IIIIGGLIGLRIIFAVLSIVNRVRQGYSPLSLQTLIPNSRGPP-DRLGGI
EEEGGEQDKDRSIRLVNGFLALFWDDLRSLCLFSYHQLRNFLLIITRVVE
LLGR-------RGWEALKYLGSLTQYWGLELKKSAVSLVDAIAIAVAEGT
DRIIEAIQRICRAILNIPTRIRQGIEAALL
>C.MW.2009.4016_Plasma_Visit1_amplicon28.KC187211
MRVRGIQRNWPQWWIW----GILGFW---IYNV------VGALWVTVYYG
VPVWKEAKTTLFCASDAKGYEREVHNVWATHACVPTDPNPQERVLENVTE
NFNMWKNDMVDQMHEDIISLWDQFLKPCVKMTPLCVTLECNEEITIRNIT
IIE------ESNVTMSNITNDMKNCSFNATTEIRDKQKKEYALFYRLDIV
PLTE-----------------NKNKTMYRLINCNTSAITQSCPKVSWDPI
PIHYCAPAGYAILKCND-KKFNGTGPCTNVSTVQCTHGIKPVVSTQLLLN
GSLAEGDIIIRSEKLTDNAKTIIVHLNHSVEITCVRPGNNTRRSIRI--G
PGQTFYATGEIIGDIRQAHCNISRAN-WTKTLQQVKEKLGKHFTHI---N
SNKIFFAPSSGGDLEITTHSFNCRGEFFFCNTSKLFNSTMFSTT------
-----EHSSNSSENITLPCRLKQIINMWQEVGRAIYAPPIAGNITCKSNI
TGLLLLRDGG------------KNNTNETFRPGGGDMRDNWRSELYKYKV
VEIKPLGVAPTNAKRRVVEREKRAVG-LGAVFLGFLGAAGSTMGAASITL
TVQARQLLTGIVQQQSNLLRAIEAQQHMLQLTVWGIKQLQARVLALERYL
KDQQLLGIWGC-SGKLICTTNVPWNSSWS-NKSQEDIWDKMTWIQWDKEI
SNYSNTIYRLLEESQNQQEQNEKDLLALDSWNNLWNWFSITKWLWYIKIF
IIIIGGLIGLRIIFAVLSIVNRVRQGYSPLSLQTLIPNSRGPP-DRLGGI
EEEGGEQDKDRSIRLVNGFLALFWDDLRSLCLFSYHQLRNFLLIITRVVE
LLGR-------RGWEALKYLGSLTQYWGLELKKSAVSLVDAIAIAVAEGT
DRIIEAIQRICRAILNIPTRIRQGIEAALL
>C.MW.2009.4016_Plasma_Visit1_amplicon3.KC187212
MRVRGIQRNWPQWWIW----GILGFW---IYNV------VGALWVTVYYG
VPVWKEAKTTLFCASDAKGYEREVHNVWATHACVPTDPNPQERVLENVTE
NFNMWKNDMVDQMHEDIISLWDQFLKPCVKMTPLCVTLECNEEITIRNIT
IIE------ESNVTMSNITSDMKNCSFNATTEIRDKQKKEYALFYRLDIV
PLTE-----------------NKNKTMYRLINCNTSAITQSCPKVSWDPI
PIHYCAPAGYAILKCND-KKFNGTGPCTNVSTVQCTHGIKPVVSTQLLLN
GSLAEGDIIIRSEKLTDNAKTIIVHLNHSVEITCVRPGNNTRRSIRI--G
PGQTFYATGEIIGDIRQAHCNISRAN-WTKTLQQVKEKLGKHFNH----N
SSKIFFAPSSGGDLEITTHSFNCKGEFFYCNTSKLFSTT-----------
-----EHSSDSSENITLPCRLKQIINMWQEVGRAIYAPPIAGNITCKSNI
TGLLLLRDGG-----------GTDNKNETFRPGGGDMRDNWRSELYKYKV
VEIKPLGVAPTNAKRRVVEREKRAVG-LGAVFLGFLGAAGSTMGAASITL
TVQARQLLTGIVQQQSNLLRAIEAQQHMLQLTVWGIKQLQARVLALERYL
KDQQLLGIWGC-SGKLICTTNVPWNSSWS-NKSQKDIWDKMTWIQWDKEI
SNYSNTIYRLLEESQNQQEQNEKDLLALDSWNNLWNWFSITKWLWYIKIF
IIIIGGLIGLRIIFAVLSIVNRVRQGYSPLSLQTLIPNSRGPP-DRLGGI
EEEGGEQDKDRSIRLVNGFLALFWDDLRSLCLFSYHQLRNFLLIITRVVE
LLGR-------RGWEALKYLGSLTQYWGLELKKSAVSLVDAIAIAVAEGT
DRIIEAIQRICRAILNIPTRIRQGIEAALL
>C.MW.2009.4016_Plasma_Visit1_amplicon5.KC187213
MRVRGIQRNWPQWWIW----GILGFW---IYNV------VGALWVTVYYG
VPVWKEAKTTLFCASDAKGYEREVHNVWATHACVPTDPNPQERVLENVTE
NFNMWKNDMVDQMHEDIISLWDQFLKPCVKMTPLCVTLECNEEITIRNIT
IIE------ESNVTMSNITNDMKNCSFNATTEIRDKQKKEYALFYRLDIV
PLTE-------------------NKNMYRLINCNTSAITQSCPKVSWDPI
PIHYCAPAGYAILKCND-KKFNGTGPCTNVSTVQCTHGIKPVVSTQLLLN
GSLAEGDIIIRSEKLTDNAKTIIVHLNHSVEITCVRPGNNTRRSIRI--G
PGQTFYATGEIIGDIRQAHCNISRVN-WTKTLQQVKEKLGKHFNH----N
SSKIFFAPSSGGDLEITTHSFNCKGEFFYCNTSKLFT-------------
----TEHSSDSSENITLPCRLKQIINMWQEVGRAIYAPPIAGNITCKSNI
TGLLLLRDGG------------KNNTNETFRPGGGDMRDNWRSELYKYKV
VEIKPLGVAPTNAKRRVVEREKRAVG-LGAVFLGFLGAAGSTMGAASITL
TVQARQLLTGIVQQQSNLLRAIEAQQHMLQLTVWGIKQLQARVLALERYL
KDQQLLGIWGC-SGKLICTTNVPWNSSWS-NKSQKDIWDKMTWIQWDKEI
SNYSNTIYRLLEESQNQQEQNEKDLLALDSWNNLWNWFSITKWLWYIKIF
IIIIGGLIGLRIIFAVLSIVNRVRQGYSPLSLQTLIPNSRGPP-DRLGGI
EEEGGEQDKDRSIRLVNGFLALFWDDLRSLCLFSYHRLRDFLLIITRVVE
LLGR-------RGWEALKYLGSLTQYWGLELKKSAVSLVDAIAIAVAEGT
DRIIEAIQRICRAILNIPTRIRQGIEAALL
>C.MW.2009.4016_Plasma_Visit1_amplicon6.KC187214
MRVRGIQRNWPQWWIW----GILGFW---IYNV------VGALWVTVYYG
VPVWKEAKTTLFCASDAKGDEREVHNVWATHACVPTDPNPQERVLENVTE
NFNMWKNDMVDQMHEDIISLWDQFLKPCVKMTPLCVTLECNEEITIRNIT
IIE------ESNVTMSNITNDMKNCSFNATTEIRDKQKKEYALFYRLDIV
LLIE-----------------NKNKTMYRLINCNTSAITQSCPKVSWDPI
PIHYCAPAGYAILKCND-KKFNGTGPCTNVSTVQCTHGIKPVVSTQLLLN
GSLAEGDIIIRSEKLTDNAKTIIVHLNHSVEITCVRPGNNTRRSIRI--G
PGQTFYATGEIIGDIRQAHCNISRAN-WTKTLQQVKEKLGKHFNHI---N
SSKIFFAPSSGGDLEITTHSFNCKGEFFYCNTSKLFSTT-----------
-----EHSSNSSENITLPCRLKQIINMWQEVGRAIYAPPIAGNITCKSNI
TGLLLLRDGG------------KNNTNETFRPGGGDMRDNWRSELYKYKV
VEIKPLGVAPTNAKRRVVEREKRAVG-LGAVFLGFLGAAGSTMGAASITL
TVQARQLLTGIVQQQSNLLRAIEAQQHMLQLTVWGIKQLQARVLALERYL
KDQQLLGIWGC-SGKLICTTNVPWNSSWS-NKSQKDIWDKMTWIQWDKEI
SNYSNTIYRLLEESQNQQEQNEKDLLALDSWNNLWNWFSITKWLWYIKIF
IIIIGGLIGLRIIFAVLSIVNRVRQGYSPLSLQTLIPNSRGPP-DRLGGI
EEEGGEQDKDRSIRLVNGFLALFWDDLRSLCLFSYHRLRDFLLIITRVVE
LLGR-------RGWEALKYLGSLTQYWGLELKKSAVSLVDAIAIAVAEGT
DRIIEAIQRICRAILNIPTRIRQGIEAALL
>C.MW.2009.4016_Plasma_Visit1_amplicon8.KC187215
MRVRGIQRNWPQWWIW----GILGFW---IYNV------VGALWVTVYYG
VPVWKEAKTTLFCASDAKGYEREVHNVWATHACVPTDPNPQERVLENVTE
NFNMWKNDMVDQMHEDIISLWDQFLKPCVKMTPLCVTLECNEEITIRNIT
IIE------ESNVTMSNITNDMKNCSFNATTEIRDKKKKEYALFYKLDIV
PLTK-----------------NKNKTMYRLINCNTSAITQSCPKVSWDPI
PIHYCAPAGYAILKCND-KKFNGTGPCTNVSTVQCTHGIKPVVSTQLLLN
GSLAEGDIIIRSEKLTDNAKTIIVHLNHSVEITCVRPGNNTRRSIRI--G
PGQTFYATGEIIGDIRQAHCNMSRAN-WTKTLQQVKEKLGKHFNH----S
SKIIFA-PSSGGDLEITTHSFNCRGEFFYCNTSKLFN-------------
-----SHSSNSSENITLPCRLKQIINMWQEVGRAIYAPPIAGNITCKSNI
TGLLLLRDGG------------NDNTNETFRPGGGDMRDNWRSELYKYKV
VEIKPLGVAPTNAKRRVVEREKRAVG-LGAVFLGFLGAAGSTMGAASITL
TVQARQLLTGIVQQQSNLLRAIEAQQHMLQLTVWGIKQLQARVLALERYL
KDQQLLGIWGC-SGKLICTTNVPWNSSWS-NKSQKDIWDKMTWIQWDKEI
SNYSNTIYRLLEESQNQQEQNEKDLLALDSWNNLWNWFSITKWLWYIKIF
IIIIGGLIGLRIIFAVLSIVNRVRQGYSPLSLQTLIPNSRGPP-DRLGGI
EEEGGEQDKDRSIRLVSGFLALFWDDLRSLCLFSYHRLRDFLLIITRVVE
LLGR-------RGWEALKYLGSLTQYWGLELKKSAVSLVDAIAIAVAEGT
DRIIEAIQRICRAILNIPTRIRQGIEAALL
>C.MW.2010.4055_Plasma_Visit1_amplicon16.KC187269
MKVRGISRKYQRWWIW----GILGFWMLMIYNGKG----EENLWVTVYYG
VPVWKEAKTTLFCASDAKAYEREVHNVWATHACVPTDPNPQEMELKNVTE
NFNMWKNDMVDQMHEDIISLWDQSLKPCVKLTPLCVTLNCSNNITINNGN
----------NGTANYSTTTEMRNCSFNATTELRDKKQKVHALFYKLDIV
PLDG-------------------NNSSYILINCNTSAITQACPKVTFDPI
PIHYCAPAGYAILKCNN-KTFNGTGPCNNVSTVQCTHGIKPVVSTQLLLN
GSLAEEGIIIRSENLTNNVKTIIVHLNDSVEIICTRPNNNTRKSVRI--G
PGQTFYATNDIIGKIRQAYCNISATK-WNTTLQQVGKILGEHFP-----N
KIITFK-PSSGGDLEITTHSFNCGGEFFYCNTSGLFNSTYNANG------
-----TTKNSSDSTITLQCRIKQIINLWQKVGRAMYAPPIEGNITCRSNI
TGLLLVRDGS-----------GDDNTTETFRPAGGDMRDNWRSELYKYKV
VEVNPLGVAPTKAKRRVVEREKRAVG-IGAMFLGFLGAAGSTMGAASITL
TVQARQLLSGIVQQQSNLLKAIEAQQHMLQLTVWGIKQLQARVLAIERYL
KDQRLLGLWGC-SGKLICTTNVPWNSSWS-NKTQDEIWENMTWMQWEREI
NNYTYTIYSLLEDSQSQQEKNEKDLLALDSWNNLWNWFSITQWLWYIKIF
IMIVGGLIGLRIIFAVLSIVNRVRQGYSPLSFQTLIPN-PREP-DRLGRI
EEEGGEQDKDRSIRLVSGFLALAWDDLRSLCLLLYRRLRDFILVTARVGE
LLGRSSLRGLQKGWEILRYLGSLTQYWGLELKKSAINLLDTIAITIAEGT
DRIIEVVQRICRAIRNIPRRIRQGFEAALL
>C.MW.2010.4055_Plasma_Visit1_amplicon17.KC187270
MRVRGIQRNCQRWWIW----GILGFWMLMIYNGKG----EENLWVTVYYG
VPVWKEAKTTLFCASDAKAYEKEVHNVWATHACVPTDPNPQEMELKNVTE
NFNMWKNDMVDQMHEDIISLWDQSLKPCVKLTPLCVTLNCSNNITINNGN
----------NGTANYSTTTEMRNCSFNATTELRDKKQKAYALFYKLDIV
PLDG-------------------NNSSYILINCNTSTITQACPKVTFEPI
PIHYCAPAGYAILKCNN-KTFNGTGPCNNVSTVQCTHGIKPVVSTQLLLN
GSLAEEGIIIRSENLTNNVKTIIVHLNDSVEITCTRPNNNTRKSVRI--G
PGQTFYATNDIIGKIRQAYCNISATK-WNTTLQQVGKILGEHFP-----N
KIITFK-PSSGGDLEITTHSFNCGGEFFYCNTSGLFNSTYNANG------
-----TTKNSSDSTITLQCRIKQIINLWQKVGRAMYAPPIEGNITCRSNI
TGLLLVRDGS-----------RDDNTTETFRPGGGDMRDNWRSELYKYKV
VEVNPLGVAPTKAKRRVVEREKRAVG-IGAMFLGFLGAAGSTMGAASITL
TVQARQLLSGIVQQQSNLLKAIEAQQHMLQLTVWGIKQLQARVLAIERYL
KDQRLLGLWGC-SGKLICTTNVPWNSSWS-NKTQEEIWENMTWMQWEREI
NNYTYTIYSLLEDSQSQQEKNEKDLLALDSWNNLWNWFSITQWLWYIKIF
IMIVGGLIGLRIIFAVLSIVNRVRQGYSPLSFQTLIPN-PRGP-DRLGRI
EEEGGEQDKDRSIRLVSGFLALAWDDLRSLCLLLYRQLRDFILVTTRVGE
LLGRSSLSGLQKGWKILRYLGSLTQYWGLELKKSAINLLNTIAIIVAEGT
DRIIEVVQRICRAIRNIPRRIRQGFEAALL
>C.MW.2010.4055_Plasma_Visit1_amplicon18.KC187271
MRVRGIQRNCQRWWIW----GILGFWMLMIYNGRG----EENLWVTVYYG
VPVWKEAKTTLFCASDAKAYEKEVHNVWATHACVPTDPSPQEMELKNVTE
NFNMWKNDMVDQMHEDIISLWDQSLKPCVKLTPLCVTLNCNNNITIINGT
D--------GNNTVNYSTTTEMRNCSFNVTTEIRNKEKKEHALFYKLDLE
PLKKDN--------------SSENSGDYILINCNTSTIAQACPKVSFDPI
PIHYCAPAGYAILKCNN-KTFNGTEPCNNVSTVQCTHGIKPVVSTQLLLN
GSLAEQEIVIRSENLTDNAKTIIVHLNEAVNIVCTRPNNNTRKSIRI--G
PGQAFFAAGDIIGDIRQAHCNISKVG-WNRTLQMVGKKLAERFN-----K
TKIVFA-PHSGGDLEITMHSFNCGGEFFYCNTSQLFNGTYYANGTSTP--
----NDTAGNSSNIIILPCRIKQIINMWQKVGRAMYAPPIAGNITCNSNI
TGLLLTRDGG-----------DRNGTNETFRPAGGDMRDNWRSELYKYKV
VEVNPLGVAPTKAKRRVVEREKRAVG-IGAMFLGFLGAAGSTMGAASITL
TVQARQLLSGIVQQQSNLLRAIEAQQHMLQLTVWGIKQLQARVLAIERYL
KDQRLLGLWGC-SGKLICTTNVPWNSSWS-NKTQEEIWENMTWMQWEREI
NNYTYTIYSLLEDSQSQQEKNEKDLLALDSWQSLWNWFSISNWLWYIRIF
IMIVGGLIGLRIIFAVLSIVNRVRQGYSPLSFQTLIPN-PREP-DRLGRI
EEEGGEQDKDRSIRLANGFLALVWDDLRNLCLFSYRHLRDFILIVARAVE
LLLQ-------RGWEALKYLGSIVQYWGLELKKSAINLLDTIAITVAEGT
DRIIEVVQRICRAIRNIPRRIRQGFEAALL
>C.MW.2010.4055_Plasma_Visit1_amplicon19.KC187272
MRVRGIQRNCQRWWIW----GILGFWMLMIYNGKG----EENLWVTVYYG
VPVWKEAKTTLFCASDAKAYEKEVHNVWATHACVPTDPNPQEMELKNVTE
NFNMWKNDMVDQMHEDIISLWDQSLKPCVKLTPLCVTLNCSNNITINNGN
----------NGTANYSTTTEMRNCSFNATTELRDKKQKVHALFYKLDIV
PLDG-------------------NNSSYILINCNTSAITQACPKVTFDPI
PIHYCAPAGYAILKCNN-KTFNGTGPCNNVSTVQCTHGIKPVVSTQLLLN
GSLAEQEIVIRSENLTDNAKTIIVHLNESVKIVCTRPNNNTRKSIRI--G
PGQAFFAAGEIIGDIRQAHCNISKVG-WNRTLQMVGKKLAEHFP-----N
KTIVFA-PHSGGDPEITMHSFNCGGEFFYCNTSQLFNGTYYANGTSTP--
----NDTAGNSSDIIILPCRIKQIINMWQKVGRAMYAPPIAGNITCNSNI
TGLLLTRDGG-----------NGSETNETFRPAGGDMRDNWRSELYKYKV
VEVNPLGVAPTRAKRRVVEREKRAVG-IGAMFLGFLGAAGSTMGAASITL
TVQARQLLSGIVQQQSNLLRAIEAQQHMLQLTVWGIKQLQARVLAIERYL
KDQRLLGLWGC-SGKLICTTNVPWNSSWS-NKTQEEIWENMTWMQWEREI
NNYTYIIYSLLEDSQSQQEKNEKDLLALDSWQSLWNWFSISNWLWYIRIF
IMIVGGLIGLRIIFAVLSIVNRVRQGYSPLSFQTLTLN-PRGP-DRLGGI
EEEGGEQDKDRSIRLANGFLALVWDDLRNLCLFSFRHLRDFILIVVRAIE
LLLQ-------RGWEALKYLGSIVQYWGLELKKSAINLLDTLAITVAEGT
DRIIEVVQRICRAIRNIPRRIRQGFEAALL
>C.MW.2010.4055_Plasma_Visit1_amplicon2.KC187273
MRVRGIQRNCQRWWIW----GILGFWMLMIYNGRG----EENLWVTVYYG
VPVWKEAKTTLFCASDAKAYEREVHNVWATHACVPTDPNPQEMELKNVTE
NFNMWKNDMVDQMHEDIISLWDQSLKPCVKLTPLCVTLNCNNNITINNGN
----------NGTANYSTTTEMRNCSFNATTELRDKKQKVHALFYKLDIV
PLDG-------------------NNSSYILINCNTSTITQACPKVTFEPI
PIHYCAPAGYAILKCNN-KTFNGTGPCNNVSTVQCTHGIKPVVSTQLLLN
GSLAEEGIIIRSENLTNNVKTIIVHLNDSVEINCTRPNNNTRKSVRI--G
PGQTFYATNDIIGKIRQAYCNISATK-WNTTLQQVGKILGEHFP-----N
KIITFK-PSSGGDLEITTHSFNCGGEFFYCNTSGLFNSTYNANG------
-----TTKNSSDSTITLQCRIKQIINLWQKVGRAMYAPPIEGNITCRSNI
TGLLLVRDGS-----------GDDNTTETFRPAGGDMKDNWRSELYKYKV
VEVNPLGVAPTRAKRRVVEREKRAVG-IGAMFLGFLGAAGSTMGAASITL
TVQARQLLSGIVQQQSNLLKAIEAQQHMLQLTVWGIKQLQARVLAIERYL
KDQRLLGLWGC-SGKLICTTNVPWNSSWS-NKTQDEIWENMTWMQWEREI
NNYTYTIYSLLEDSQSQQEKNEKDLLALDSWNNLWNWFSITQWLWYIKIF
IMIVGGLIGLRIIFAVLSIVNRVRQGYSPLSFQTLIPN-PREP-DRLGRI
EEEGGEQDRDRSIRLVSGFLALAWDDLRSLCLLLYRRLRDFILVTARVGE
LLGRSSLRGLQKGWEILRYLGSLTQYWGLELKKSAINLLDTIAITVAEGT
DRIIEVVQRICRAIRNIPRRIRQGFEAALL
>C.MW.2010.4055_Plasma_Visit1_amplicon22.KC187274
MRVRGIQRNCQRWWIW----GILGFWMLMIYNGRG----EENLWVTVYYG
VPVWKEAKTTLFCASDAKAYEREVHNVWATHACVPTDPNPQEMELKNVTE
NFNMWKNDMVDQMHEDIISLWDQSLKPCVKLTPLCVTLNCSNNITINNGN
----------NGTAKYSTTTEMRNCSFNATTELRDKKQKVHALFYKLDIV
PLDG-------------------NNSSYILINCNTSAITQACPKVTFDPI
PIHYCAPAGYAILKCNN-KTFNGTGPCNNVSTVQCTHGIKPVVSTQLLLN
GSLAEEGIIIRSENLTNNVKTIIVHLNDSVEINCTRPNNNTRKSVRI--G
PGQTFYATNDIIGKIRQAYCNISATK-WNTTLQQVGKILGEHFP-----N
KIITFK-PSSGGDLEITTHSFNCGGEFFYCNTSGLFNSTYNANG------
-----TTKNSSDSTITLQCRIKQIINLWQKVGRAMYAPPIEGNITCRSNI
TGLLLVRDGS-----------GDDNTTETFRPAGGDMRDNWRSELYKYKV
VEVNPLGVAPTKAKRRVVEREKRAVG-IGAMFLGFLGAAGSTMGAASITL
TVQARQLLSGIVQQQSNLLKAIEAQQHMLQLTVWGIKQLQARVLAIERYL
KDQRLLGLWGC-SGKLICTTNVPWNSSWS-NKTQDEIWENMTWMQWDREI
NNYTYTIYSLLEDSQSQQEKNEKDLLALDSWQSLWNWFSISNWLWYIRIF
IMIVGGLIGLRIIFAVLSIVNRVRQGYSPLSFQTLTPN-PRGP-DRLGGI
EEEGGEQDKDRSIRLANGFLALVWDDLRNLCLFSYRHLRDFILIVVRAIE
LLLQ-------RGWEALKYLGSIVQYWGLELKKSAINLFDTLAITVAEGT
DRIIEIVQRICRAIRNIPRRIRQGFEAALL
>C.MW.2010.4055_Plasma_Visit1_amplicon26.KC187276
MRVRGIQRNCQRWWIW----GILGFWMLMIYNGRG----EENLWVTVYYG
VPVWKEAKTTLFCASDAKAYEREIHNVWATHACVPTDPNPQEMELKNVTE
NFNMWKNDMVDQMHEDIISLWDQSLKPCVKLTPLCVTLNCSNNIIINNGK
----------NGTVKYNTTTEMRNCSFNVTTEIRNKEKKEHALFYKLDLE
PLGNSN--------------SSENYGEYILINCNTSTIAQACPKISFDPI
PIHYCAPAGYAILKCNN-KTFNGTGPCNNVSTVQCTHGIKPVVSTQLLLN
GSLAEQEIVIRSENLTDNAKTIIVHLNESVKIVCTRPNNNTRKSIRI--G
PGQAFFAAGEIIGDIRQAHCNISKVG-WNRTLQMVGKKLAEHFP-----N
KTEIVFAPHSGGDPEITMHSFNCGGEFFYCNTSQLFNGTYYANWTSTS--
----NDTAGNSSDIIILPCRIKQIINMWQKVGRAMYAPPIAGNITCNSNI
TGLLLTRDGG-----------VRNGTNETFRPAGGDMRDNWRSELYKYKV
VEVNPLGVAPTRAKRRVVEREKRAVG-IGAMFLGFLGAAGSTMGAASITL
TVQARQLLSGIVQQQSNLLRAIEAQQHMLQLTVWGIKQLQARVLAIERYL
KDQRLLGLWGC-SGKLICTTNVPWNSSWS-NKTQEEIWENMTWMQWEREI
NNYTYTIYSLLEDSQSQQEKNEKDLLALDSWQSLWNWFSISNWLWYIRIF
IVIVGGLIGLRIIFAVLSIVNRVRQGYSPLSFQTLTPN-PRGP-DRLGGI
EEEGGEQDKDRSIRLANGFLALVWDDLRNLCLFSYRHLRDFILIVVRVIE
LLLQ-------RGWEALKYLGSIVQYWGLELKRSAINLLDTIAITVAEGT
DRIIEIVQRICRAIRNIPRRIRQGFEAALL
>C.MW.2010.4055_Plasma_Visit1_amplicon4.KC187277
MRVRGIQRNCQRWWIW----GILGFWMLMIYNGKG----EENLWVTVYYG
VPVWKEAKTTLFCASDAKAYEKEVHNVWATHACVPTDPNPQEMELKNVTE
NFNMWKNDMVDQMHEDIISLWDQSLKPCVKLTPLCVTLNCSNNITINNGN
----------NGTANYSTTTEMRNCSFNATTELRDKKQKVHALFYKLDIV
PLDG-------------------NNSSYILINCNTSAITQACPKVTFEPI
PIHYCAPAGYAILKCNN-KTFNGTGPCNNVSTVQCTHGIKPVVSTQLLLN
GSLAEEGIIIRSENLTNNVKTIIVHLNDSVEIICTRPNNNTRKSVRI--G
PGQTFYATNDIIGKIRQAYCNISATK-WNTTLQQVGKILGEHFP-----N
KIITFK-PSSGGDLEITTHSFNCGGEFFYCNTSGLFNSTYNANG------
-----TTKNSSDSTITLQCRIKQIINLWQKVGRAMYAPPIEGNITCRSNI
TGLLLVRDGS-----------GDDNTTETFRPAGGDMRDNWRSELYKYKV
VEVNPLGVAPTRAKRRVVEREKRAVG-IGAMFLGFLGAAGSTMGAASITL
TVQARQLLSGIVQQQSNLLRAIEAQQHMLQLTVWGIKQLQARVLAIERYL
KDQRLLGLWGC-SGKLICTTNVPWNSSWS-NKTQDEIWENMTWMQWEREI
NNYTYTIYSLLEDSQSQQEKNEKDLLALDSWQSLWNWFSISNWLWYIRIF
IMIVGGLIGLRIIFAVLSIVNRVRQGYSPLSFQTLTPN-PRGP-DRLGGI
EEEGGEQDKDRSIRLANGFLALVWDDLRNLCLFSFRHLRDFILIVVRAIE
LLLQ-------RGWEALKYLGSIVQYWGLELKKSAINLLDTLAITVAEGT
DRIIEIVQRICRAIRNIPRRIRQGFEAALL
>C.MW.2010.4055_Plasma_Visit1_amplicon8.KC187278
MRVRGIQRNCQRWWIW----GILGFWMLMIYNGRG----EENLWVTVYYG
VPVWKEAKTTLFCASEAKAYEREVHNVWATHACVPTDPNPQEMELKNVTE
NFNMWKNDMVDQMHEDIISLWDQSLKPCVKLTPLCVTLNCSNNITINNGN
----------NGTANYSTTTEMRNCSFNATTELRDKKQKVHALFYKLDIV
PLDG-------------------NNSSYILINCNTSAITQACPKVTFDPI
PIHYCAPAGYAILKCNN-KTFNGTGPCNNVSTVQCTHGIKPVVSTQLLLN
GSLAEEGIIIRSENLTNNVKTIIVHLNDSVEINCTRPNNNTRKSVRI--G
PGQTFYATNDIIGKIRQAYCNISATK-WNTTLQQVGKILGEHFP-----N
KIITFK-PSSGGDLEITTHSFNCGGEFFYCNTSGLFNSTYNANG------
-----TTKNSSDSTITLQCRIKQIINLWQKVGRAMYAPPIEGNITCRSNI
TGLLLVRDGS-----------GDDNTTETFRPAGGDMRDNWRSELYKYKV
VEVNPLGVAPTRAKRRVVEREKRAVG-IGAMFLGFLGAAGSTMGAASITL
TVQARQLLSGIVQQQSNLLKAIEAQQHMLQLTVWGIKQLQARVLAIERYL
KDQRLLGLWGC-SGKLICTTNVPWNSSWS-NKTQDEIWENMTWMQWDREI
NNYTYTIYSLLEDSQSQQEKNEKDLLALDSWNNLWNWFSITQWLWYIKIF
IMIVGGLIGLRIIFAVLSIVNRVRQGYSPLSFQTLIPN-PRGP-DRLERI
EEEGGEQDRDRSIRLVSGFLALAWDDLRSLCLLLYRRLRDFILVTARVGE
LLGRSSLRGLQKGWEALKYLGSIVQYWGLELKKSAINLLDTLAITVAEGT
DRIIEVVQRICRAIRNIPRRIRQGFEAALL
>C.MW.2010.4055_Plasma_Visit1_amplicon9.KC187279
MRVRGIQRNCQRWWIW----GILGFWMLMIYNGKG----EENLWVTVYYG
VPVWKEAKTTLFCASDAKAYEREVHNVWATHACVPTDPNPQEMELKNVTE
NFNMWKNDMVNQMHEDIISLWDQSLKPCVKLTPLCVTLNCSNNITINNGN
----------NGTANYSTTTEMRNCSFNATTELRDKKQKVHALFYKLDIV
PLDG-------------------NNSSYILINCNTSAITQACPKVTFEPI
PIHYCAPAGYAILKCNN-KTFNGTGPCNNVSTVQCTHGIKPVVSTQLLLN
GSLAEEGIIIRSENLTNNVKTIIVHLNDSVEIICTRPNNNTRKSVRI--G
PGQTFYATNDIIGKIRQAYCNISATK-WNTTLQQVGKRLGEHFP-----N
KIITFK-SSSGGDLEITTHSFNCGGEFFYCNTSQLFNGTYYANGTSTP--
----NDTAGNSSDIIILPCRIKQIINLWQKVGRAMYAPPIEGNITCRSNI
TGLLLVRDGS-----------GDDNTTETFRPGGGDMRDNWRSELYKYKV
VEVNPLGVAPTRAKRRVVEREKRAVG-IGAMFLGFLGAAGSTMGAASITL
TVQARQLLSGIVQQQSNLLKAIEAQQHMLQLTVWGIKQLQARVLAIERYL
KDQRLLGLWGC-SGKLICTTNVPWNSSWS-NKTQDEIWENMTWMQWDREI
NNYTYTIYSLLEDSQSQQEKNEKDLLALDSWNNLWNWFSITQWLWYIKIF
IMIVGGLIGLRIIFAVLSIVNRVRQGYSPLSFQTLIPN-PRGP-DRFGRI
EEEGGEQDKNRSIRLVSGFLALAWDDLRSLGLLLYRRLRDFILVTARVGE
LLGRSSLRGLQKGWEILRYLGSIVQYWGLELKKSAINLLDTIAITVAEGT
DRIIEVVQRICRAIRNIPRRIRQGFEAALL
>C.MW.2010.3040_Plasma_Visit_1_amplicon19.KC187302
MRVRGIQRNWQQWWIW----SILGF-----CSV------LGSSWVTVYYG
VPVWREAKTTLFCASDAKAYEKEAHNIWATYACVPTDPNPQELKLENVTE
NFNMWKNDMVDQMQEDIISLWEQSLKPCVRMTPLCVTLECSENITVIDIN
STSTSFGINSTSAPMGNITDNMRNCSFNATTEIKDKKRKEYALFYRLDIV
SLGK--------------------NNYYRLINCNTSTITQACPKINFDPI
PIHYCAPAGFAILKCNN-KTFNGTGPCNNVSTVQCTHGIKPVVSTHLLLN
GSLAEGEIIIRSENLTVTHKTIIVHLNESVEIVCTRPGNNTRKSVRI--G
PGQTFYATGGIIGDIRQAHCNISETK-WNRTLQRVAKKLIDYFP-----N
ATIKFKQPPAGGDLEIMMHTFNCGGEFFYCNTSQLFNSTHKSTADP----
----TRSESNENETIILPCKIKQIINMWQEVGRAMYAPPIAGNITCKSNI
TGLLLTRDGE----------YNGTNKNETFRPAGGDMRDNWRSELYKYKV
VEIQPLGVAPTKAKRRVVEREKRAIT-MGAVFLGFLGAAGSTMGAAAVTL
TAQARQLLSGIVQQQSNLLRAIEAQQHMLQLTVWGIKQLQTRVLAIERYL
KDQQLLGIWGC-SGKLICTTNVPWNSSWS-NKSIDDIWGSMTWMQWDKEI
SNYTDIIYSLLSDSQIQQEKNEKDLLALDSWQNLWNWFDITKWLWYIKLF
IMIVGGLIGLRIIFTVLSIVNRVRQGYSPLSLQTLIPT-SRGP-DRLGRI
EEGGGEQDKDRSIRLVSGFLSLAWDDLRSLCLFSYHRLRDLLLIVVRAVE
LLGRSSLRGLQRGWEIPKYLGNLVQYWGLEIKKSAISLLDTIAIAVAEGT
DRIIEIIQRSCRAILNIPRRIRQGFEAALL
>C.MW.2010.3040_Plasma_Visit_1_amplicon2.KC187303
MRVRGIQRNWQQWWIW----SILGF-----CSV------LGSSWVTVYYG
VPVWREAKTTLFCASDAKAYEKEAHNIWATYACVPTDPNPQELKLENVTE
NFNMWKNDMVDQMQEDIISLWEQSLKPCVRMTPLCVTLECSENITVNDIN
STSTSFGINSTSAPMGNITDNMRNCSFNATTEIKDKKRKEYALFYRLDIV
SLGK--------------------NNYYRLINCNTSTITQACPKINFDPI
PIHYCAPAGFAILKCNN-KTFNGTGPCNNVSTVQCTHGIKPVVSTHLLLN
GSLAEGEIIIRSENLTVTHKTIIVHLNESVEIVCTRPGNNTRKSVRI--G
PGQTFYATGGIIGDIRQAHCNISETK-WNRTLQRVAKKLIDYFP-----N
ATIKFKQPPAGGDLEIMMHTFNCGGEFFYCNTSKLFNSTHNSTADP----
----TRSESNENETIILPCKIKQIINMWQEVGRAMYAPPIAGNITCKSNI
TGLLLTRDGE----------YNGTNKNETFRPAGGDMRDNWRSELYKYKV
VEIQPLGVAPTKAKRRVVEREKRAIT-MGAVFLGFLGAAGSTMGAAAVTL
TAQARQLLSGIVQQQSNLLRAIEAQQHMLQLTVWGIKQLQTRVLAIERYL
KDQQLLGIWGC-SGKLICTTNVPWNSSWS-NKSIDDIWGSMTWMQWDKEI
SNYTGIIYSLLSDSQIQQEKNEKDLLALDSWQNLWNWFDITKWLWYIKLF
IMIVGGLIGLRIIFTVLSIVNRVRQGYSPLSLQTLIPT-SRGP-DRLGRI
EEGGGEQDKDRSIRLVSRFLSLAWDDLRSLCLFSYHRLRDLLLIVVRAVE
LLGRSSLRGLQRGWEIPKYLGNLVQYWGLEIKKSAISLLDTIAIAVAEGT
DRIIEIIQRSCRAILNIPRRIRQGFEAALL
>C.MW.2010.3040_Plasma_Visit_1_amplicon22.KC187304
MRVRGIQRNWQQWWIW----SILGF-----CSV------LGSSWVTVYYG
VPVWREAKTTLFCASDAKAYEKEAHNIWATYACVPTDPNPQELKLENVTE
NFNMWKNDMVDQMQEDIISLWEQSLKPCVRMTPLCVTLECSENITVIDIN
STSTSFGINSTSAPMGNITDNMRNCSFNATTEIKDKKRKEYALFYRLDIV
SLGK--------------------NNYYRLINCNTSTITQACPKINFDPI
PIHYCAPAGFAILKCNN-KTFNGTGPCNNVSTVQCTHGIKPVVSTHLLLN
GSLAEGEIIIRSENLTVTHKTIIVHLNESVEIVCTRPGNNTRKSVRI--G
PGQTFYATGGIIGDIRQAHCNISETK-WNRTLQRVAKKLIDYFP-----N
ATIKFKQPPAGGDLEIMMHTFNCGGEFFYCNTSQLFNSTHNSTADP----
----TRSESNENETIILPCKIKQIINMWQEVGRAMYAPPIAGNITCKSNI
TGLLLTRDGE----------YNGTNKNETFRPAGGDMRDNWRSELYKYKV
VEIQPLGVAPTKAKRRVVEREKRAIT-MGAVFLGFLGAAGSTMGAAAVTL
TAQARQLLSGIVQQQSNLLRAIEAQQHMLQLTVWGIKQLQTRVLAIERYL
KDQQLLGIWGC-SGKLICTTNVPWNSSWS-NKSIDDIWGSMTWMQWDKEI
SNYTGIIYSLLSDSQIQQEKNEKDLLALDSWQNLWNWFDITKWLWYIKLF
IMIVGGLIGLRIIFTVLSIVNRVRQGYSPLSLQTLIPT-SRGP-DRLGRI
EEGGGEQDKDRSIRLVSGFLSLAWDDLRSLCLFSYHRLRDLLLIVVRAVE
LLGRSSLRGLQRGWEIPKYLGNLVQYWGLEIKKSAISLLDTIAIAVAEGT
DRIIEIIQRSCRAILNIPRRIRQGFEAALL
>C.MW.2010.3040_Plasma_Visit_1_amplicon23.KC187305
MRVRGIQRNWQQWWIW----SILGF-----CSV------LGSSWVTVYYG
VPVWREAKTTLFCASDAKAYEKEAHNIWATYACVPTDPNPQELKLGNVTE
NFNMWKNDMVDQMQEDIISLWEQSLKPCVRMTPLCVTLECSENITVNDIN
STSTSFGINSTSAPMGNITDNMRNCSFNATTEIKDKKRKEYALFYRLDIV
SLGK--------------------NNYYRLINCNTSTITQACPKINFDPI
PIHYCAPAGFAILKCNN-KTFNGTGPCNNVSTVQCTHGIKPVVSTHLLLN
GSLAEGEIIIRSENLTVTHKTIIVHLNESVEIVCTRPGNNTRKSVRI--G
PGQTFYATGGIIGDIRQAHCNISETK-WNRTLQRVAKKLIDYFP-----N
ATIKFKQPPAGGDLEIMMHTFNCGGEFFYCNTSKLFNSTHNSTADP----
----TRSESNENETIILPCKIKQIINMWQEVGRAMYAPPIAGNITCKSNI
TGLLLTRDGE----------YNGTNKIETFRPAGGDMRDNWRSELYKYKV
VEIQPLGVAPTKAKRRVVEREKRAIT-MGAVFLGFLGAAGSTMGAAAVTL
TAQARQLLSGIVQQQSNLLRAIEAQQHMLQLTVWGIKQLQTRVLAIERYL
KDQQLLGIWGC-SGKLICTTNVPWNSSWS-NKSIDDIWGSMTWMQWDKEI
SNYTGIIYSLLSDSQIQQEKNEKDLLALDSWQNLWNWFDITKWLWYIKLF
IMIVGGLIGLRIIFTELSIVNRVRQGYSPLSLQTLIPT-SRGP-DRLGRI
EEGGGEQDKDRSIRLVSGFLSLAWDDLRSLCLCSYHRLRDLLLIVVRAVE
LLGRSSLRGLQRGWEILKYLGNLVQYWGLEIKKSAISLLDTIAIAVAEGT
DRIIEIIQRSCRAILNIPRRIRQGFEAALL
>C.MW.2010.3040_Plasma_Visit_1_amplicon25.KC187307
MRVRGIQRNWQQWWIW----SILGF-----CSV------LGSSWVTVYYG
VPVWREAKTTLFCASDAKAYEKEAHNIWATYACVPTDPNPQELKLENVTE
NFNMWKNDMVDQMQEDIISLWEQSLKPCVRMTPLCVTLECSENITVIDIN
STSTSFGINSTSAPMGNITDNMRNCSFNATTEIKDKKRKEYALFYRLDIV
SLGK--------------------NNYYRLINCNTSTITQACPKINFDPI
PIHYCAPAGFAILKCNN-KTFNGTGPCNNVSTVQCTHGIKPVVSTHLLLN
GSLAEGEIIIRSENLTVTHKTIIVHLNESVEIVCTRPGNNTRKSVRI--G
PGQTFYATGGIIGDIRQAHCNISETK-WNRTLQRVAKKLIDYFP-----N
ATIKFKQPPAGGDLEIMMHTFNCGGEFFYCNTSKLFNSTHNSTADP----
----TRSESNENETIILPCKIKQIINMWQEVGRAMYAPPIAGNITCKSNI
TGLLLTRDGE----------YNGTNKNETFRPAGGDMKDNWRSELYKYKV
VEIQPLGVAPTKAKRRVVEREKRAIT-MGAVFLGFLGAAGSTMGAAAVTL
TAQARQLLSGIVQQQSNLLRAIEAQQHMLQLTVWGIKQLQTRVLAIERYL
KDQQLLGIWGC-SGKLICTTNVPWNSSWS-NKSIDDIWGSMTWMQWDKEI
SNYTGIIYSLLSDSQIQQEKNEKDLLALDSWQNLWNWFDITKWLWYIKLF
IMIVGGLIGLRIIFTVLSIVNRVRQGYSPLSLQTLIPT-SRGP-DRLGRI
EEGGGEQDKDRSIRLVSGFLSLAWDDLRSLCLCSYHRLRDLLLIVVRAVE
LLGRSSLRGLQRGWEILKYLGNLVQYWGLEIKKSAISLLDTIAIAVAEGT
DRIIEIIQRSCRAILNIPRRIRQGFEAALL
>C.MW.2010.3040_Plasma_Visit_1_amplicon27.KC187308
MRVRGIQRNWQQWWIW----SILGF-----CSV------LGSSWVTVYYG
VPVWREAKTTLFCASDAKAYEKEAHNIWATYACVPTDPNPQELKLENVTE
NFNMWKNDMVDQMQEDIISLWEQSLKPCVRMTPLCVTLECSENITVNDIN
STSTSFGINSTSAPMGNITDNMRNCSFNATTEIKDKKRKEYALFYRLDIV
SLGK--------------------NNYYRLINCNTSTITQACPKINFDPI
PIHYCAPAGFAILKCNN-KTFNGTGPCNNVSTVQCTHGIKPVVSTHLLLN
GSLAEGEIIIRSENLTVTHKTIIVHLNESVEIVCTRPGNNTRKSVRI--G
PGQTFYATGGIIGDIRQAHCNISETK-WNRTLQRVAKKLIDYFP-----N
ATIKFKQPPAGGDLEIMMHTFNCGGEFFYCNTSKLFNSTHNSTADP----
----TRSESNENETIILPCKIKQIINMWQEVGRAMYAPPIAGNITCKSNI
TGLLLTRDGE----------YNGTNKNETFRPAGGDMRDNWRSELYKYKV
VEIQPLGVAPTKAKRRVVEREKRAIT-MGAVFLGFLGAAGSTMGAAAVTL
TAQARQLLSGIVQQQSNLLRAIEAQQHMLQLTVWGIKQLQTRVLAIERYL
KDQQLLGIWGC-SGKLICTTNVPWNSSWS-NKSIDDIWGSMTWMQWDKEI
SNYTGIIYSLLSDSQIQQEENEKDLLALDSWQNLWNWFDITKWLWYIKLF
IMIVGGLIGLRIIFTVLSIVNRVRQGYSPLSLQTLIPT-SRGP-DRLGRI
EEGGGEQDKDRSIRLVSGFLSLAWDDLRSLCLFSYHRLRDLLLIVVRAVE
LLGRSSLRGLQRGWEIPKYLGNLVQYWGLEIKKSAISLLDTIAIAVAEGT
DRIIEIIQRSCRAILNIPRRIRQGFEAALL
>C.MW.2010.3040_Plasma_Visit_1_amplicon6.KC187310
MRVRGIQRNWQQWWIW----SILGF-----CSV------LGSSWVTVYYG
VPVWREAKTTLFCASDAKAYEKEAHNIWATYACVPTDPNPQELKLENVTE
NFNMWKNDMVDQMQEDIISLWEQSLKPCVRMTPLCVTLECSENITVIDIN
STSTSFGINSTSAPMGNITDNMRNCSFNATTEIKDKKRKEYALFYRLDIV
SLGK--------------------NNYYRLINCNTSTITQACPKINFDPI
PIHYCAPAGFAILKCNN-KTFNGTGPCNNVSTVQCTHGIKPVVSTHLLLN
GSLAEGEIIIRSENLTVTHKTIIVHLNESVEIVCTRPGNNTRKSVRI--G
PGQTFYATGGIIGDIRQAHCNISETK-WNRTLQRVAKKLIDYFP-----N
ATIKFKQPPAGGDLEIMMHTFNCGGEFFYCNTSKLFNSTHNSTADP----
----TRSESNENETIILPCKIKQIINMWQEVGRAMYAPPIAGNITCKSNI
TGLLLTRDGE----------YNGTNKNETFRPAGGDMRDNWRSELYKYKV
VEIQPLGVAPTKAKRRVVEREKRAIT-MGAVFLGFLGAAGSTMGAAAVTL
TAQARQLLSGIVQQQSNLLRAIEAQQHMLQLTVWGIKQLQTRVLAIERYL
KDQQLLGIWGC-SGKLICTTNVPWNSSWS-NKSIDDIWGSMTWMQWDKEI
SNYTGIIYSLLSDSQIQQEKNEKDLLALDSWQNLWNWFDITKWLWYIKLF
IMIVGGLIGLRIIFTVLSIVNRVRQGYSPLSLQTLIPT-SRGP-DRLGRI
EEGGGEQDKDRSIRLVSGFLSLAWDDLRSLCLFSYHRLRDLLLIVVRAVE
LLGRSSLRGLQRGWEIPKYLGNLVQYWGLEIKKSAISLLDTIAIAVAEGT
DRIIEIIQRSCRAILNIPRRIRQSFEAALL
>C.MW.2010.3040_Plasma_Visit_1_amplicon1.KC187311
MRVRGIQRNWQQWWIW----SILGF-----CSV------LGSSWVTVYYG
VPVWREAKTTLFCASDAKAYEKEAHNIWATYACVPTDPNPQELKLENVTE
NFNMWKNNMVDQMQEDIISLWEQSLKPCVRMTPLCVTLECSENITVIDIN
STSTSFGINSTSAPMGNITDNMRNCSFNATTEIKDKKRKEYALFYRLDIV
SLGK--------------------NNYYRLINCNTSTITQACPKINFDPI
PIHYCAPAGFAILKCNN-KTFNGTGPCNNVSTVQCTHGIKPVVSTHLLLN
GSLAEGEIIIRSKNLTVTHKTIIVHLNKSVEIVCTRPGNNTRKSVRI--G
PGQTFYATGGIIGDIRQAHCNISETK-WNRTLQRVAKKLIDYFP-----N
ATIKFKQPPAGGDLEIMMHTFNCGGEFFYCNTSKLFNSTHNSTADP----
----TRSESNENETIILPCKIKQIINMWQEVGRAMYAPPIAGNITCKSNI
TGLLLTRDGE----------YNGTNKNETFRPAGGDMRDNWRSELYKYKV
VEIQPLGVAPTKAKRRVVEREKRAIT-MGAVFLGFLGAAGSTMGAAAVTL
TAQARQLLSGIVQQQSNLLRAIEAQQHMLQLTVWGIKQLQTRVLAIERYL
KDQQLLGIWGC-SGKLICTTNVPWNSSWS-NKSIDDIWGSMTWMQWDKEI
SNYTGIIYSLLSDSQIQQEKNEKDLLALDSWQNLWNWFDITKWLWYIKLF
IIIVGGLIGLRIIFTVLSIVNRVRQGYSPLSLQTLIPT-SRGP-DRLGRI
EEGGGEQDKDRSGRLVSGFLSLAWDDLRSLCLFIYHRLRDLLLIVVRAVE
LLGRSSLRGLQRGWEIPKYLGNLVQYWGLEIKKSAISLLDTIAIAVAEGT
DRIIEIIQRSCRAILNIPRRIRQGFEAALL
>C.MW.2010.3040_Plasma_Visit_1_amplicon7.KC187312
MRVRGIQRNWQQWWIW----SILGF-----CSV------LGSSWVTVYYG
VPVWREAKTTLFCASDAKAYEKEAHNIWATYACVPTDPNPQELKLENVTE
NFNMWKNDMVDQMQEDIISLWEQSLKPCVRMTPLCVTLECSENITVIDIN
STSTSFGINSTSAPMGNITDNMRNCSFNATTEIKDKKRKEYALFYRLDIV
SLGK--------------------NNYYRLINCNTSTITQACPKINFDPI
PIHYCAPAGFAILKCNN-KTFNGTGPCNNVSTVQCTHGIKPVVSTHLLLN
GSLAEGEIIIRSENLTVTHKTIIVHLNESVEIVCTRPGNNTRKSVRI--G
PGQTFYATGGIIGDIRQAHCNISETK-WNRTLQRVAKKLIDYFP-----N
ATIKFKQPPAGGDLEIMMHTFNCGGEFFYCNTSKLFNSTHNSTADP----
----TRSESNENETIILPCKIKQIINMWQEVGRAMYAPPIAGNITCKSNI
TGLLLTRDGE----------YNGTNKNETFRPAGGDMRDNWRSELYKYKV
VEIQPLGVAPTKAKRRVVEREKRAIT-MGAVFLGFLGAAGSTMGAAAVTL
TAQARQLLSGIVQQQSNLLRAIEAQQHMLQLTVWGIKQLQTRVLAIERYL
KDQQLLGIWGC-SGKLICTTNVPWNSSWS-NKSIDDIWGSMTWMQWDKEI
SNYTGIIYSLLSDSQIQQEKNEKDLLALDSWQNLWNWFDITKWLWYIKLF
IMIVGGLIGLRIIFTVLSIVNRVRQGYSPLSLQTLIPT-SRGP-DRLGRI
EEGGGEQDKDRSVRLVSGFLSLAWDDLRSLCLLSYHRLRDLLLIVVRAVE
LLGRSSLRGLQRGWEILKYLGNLVQYWGLEIKKSAISLLDTIAIAVAEGT
DRFIEIIQRICRAILNIPRRIRQGFEAALL
>C.MW.2010.3040_Plasma_Visit_1_amplicon9.KC187313
MRVRGIQRNWQQWWIW----SILGF-----CSV------LGSSWVTVYYG
VPVWREAKTTLFCASDAKAYEKEAHNIWATYACVPTDPNPQELKLENVTE
NFNMWKNDMVDQMQEDIISLWEQSLKPCVRMTPLCVTLECSENITVIDIN
STSTSFGINSTSAPMGNITDNMRNCSFNATTEIKDKKRKEYALFYRLDIV
SLER--------------------NNYYRLINCNTSTITQACPKINFDPI
PIHYCAPAGFAILKCNN-KTFNGTGPCNNVSTVQCTHGIKPVVSTHLLLN
GSLAEGEIIIRSENLTVTHKTIIVHLNESVEIVCTRPGNNTRKSVRI--G
PGQTFYATGGIIGDIRQAHCNISETK-WNRTLQRVAKKLIDYFP-----N
ATIKFKQPPAGGDLEIMMHTFNCGGEFFYCNTSKLFNSTHNSTADP----
----TRSESNENETIILPCKIKQIINMWQEVGRAMYAPPIAGNITCKSNI
TGLLLTRDGE----------YNGTNKNETFRPAGGDMRDNWRSELYKYKV
VEIQPLGVAPTKAKRRVVEREKRAIT-MGAVFLGFLGAAGSTMGAAAVTL
TAQARQLLSGIVQQQSNLLRAIEAQQHMLQLTVWGIKQLQTRVLAIERYL
KDQQLLGIWGC-SGKLICTTNVPWNSSWS-NKSIDDIWGSMTWMQWDKEI
SNYTGIIYSLLSDSQIQQEKNEKDLLALDSWQNLWNWFDITKWLWYIKLF
IMIVGGLIGLRIIFTVLSIVNRVRQGYSPLSLQTLIPT-SRGP-DRLGRI
EEGGGEQDKDRSVRLVSGFLSLAWDDLRSLCLLSYHRLRDLLLIVVRAVE
LLGRSSLRGLQRGWEILKYLGNLVQYWGLEIKKSAISLLDTIAIAVAEGT
DRFIEIIQRICRAILNIPRRIRQGFEAALL
>C.MW.2009.4001_Plasma_Visit_1_amplicon21.KC187339
MRVMGILRNCQRWWIW----GILGFWMLMNCNV------VGNLWVTVYYG
VPVWREAKTTLFCASDAKAYDREVHNVWATHACVPTDPNPQEMVLVNVTE
NFNMWKNDMVEQMHEDVISLWDQSLKPCVKLTPLCVTLNCSHEITITVNG
T--------SSSNTTGTIAEGMKNCSFNATTDLRDKHKKENALFYSLDII
KLEENSN-------------SSSNSSKYRLRRCNASTITQACPKVSFDPI
PIHYCAPAGYAILKCNN-KTFNGTGPCNNVSTVQCTHGIKPVVSTQLLLN
GSLAEGEIIIRSENLTDNVKTIIVHLNEPVEITCTRPNNNTRRSVRI--G
PGQAFYTTGEIIGDIRQAHCNISGNN-WTKTLHRVSKKLREQFP-----N
KTIIFN-SSSGGDLEIQTHSFNCGGEFFYCDTSKLFN-------------
-----NMNNNTDETITLQCRIKQIINMWQGVGRAMYAPPIKGIITCKSNI
TGLLLTRDGG---------NHNETNSTETFRPTGGNMKDNWRSELYKYKV
VEIKPLGIAPTTAKRRVVEREKRAVG-IGAVFLGFLGAAGSTMGAASITL
TVQARQLLSGIVQQQSNLLRAIEAQQHMLQLTVWGIKQLQARVLAVERYL
QDQQLLGIWGC-SGKLICTTNVPWNSSWS-NRSQDDIWENMTWMQWDKEI
NNYTNTIYRLLEESQNQQEKNEKDLLALDSWNSLWNWFNISNWLWYIKIF
IMIVGGLIGLRIIFAVLSIVNRVRQGYSPLSFQTLIPN-PRGP-DRLGGI
EEEGGEQDRDRSIRLVNGFLALAWDDLRSLCLFSYHRLRDFILVIARAVE
LLGRSSLRGLQRVWEALKYLGSLVQYWGLEIKKSAISLLDTIAITVAEGT
DRIIELIQRICRAILNIPRRIRQGLEAALQ
>C.MW.2009.4001_Plasma_Visit_1_amplicon23.KC187340
MRVMGILRNCQRWWIW----GILGFWMLMNCNV------VGNLWVTVYYG
VPVWREAKTTLFCASDAKAYDREVHNVWATHACVPTDPNPQEMVLVNVTE
NFNMWKNDMVEQMHEDVISLWDQSLKPCVKLTPLCVTLNCSHNITVNGTS
----------NYNTTGTIAEGMKNCSFNATTDIRDKHKKENALFYSLDII
KLEE-----------------NSNSSEYRLRRCNASTITQACPKVSFDPI
PIHYCAPAGYAILKCNN-KTFNGTGPCNNVSTVQCTHGIKPVVSTQLLLN
GSLAEGEIIIRSENLTDNVKTIIVHLNEPVEITCTRPNNNTRRSVRI--G
PGQAFYTTGEIIGDTRQAHCNISENK-WTTTLHRVSEKLREQFP-----N
KTIIFT-SSSGGDLEIQTHSFNCGGEFFYCNTSKLFSNTFNGTN------
----MTNNYTDKNIITLQCRIKQIINMWQGVGRAMYAPPIKGIITCKSNI
TGILLTRDGG---------NHNDNSSTETFRPAGGNMKDNWRSELYKYKV
VEIKPLGIAPTTAKRRVVEREKRAVG-IGAVFLGFLGAAGSTMGAASITL
TVQARQLLSGIVQQQSNLLRAIEAQQHMLQLTVWGIKQLQARVLAVERYL
QDQQLLGIWGC-SGKLICTTNVPWNSSWS-NRSQDDIWENMTWMQWDKEI
NNYTNTIYRLLEESQNQQERNEKDLLALDSWNSLWNWFNISNWLWYIKIF
IMIVGGLIGLRIIFAVLSMVNRVRQGYSPLSFQTLIPN-PRGP-DRLGGI
EEEGGEQDRDRSIRLVNGFLAIAWDDLRSLCLFSYHRLRDFILVIARAVE
LLGRSSLRGLQRVWEALKYLGSLVQYWGLEIKKSAISLLDTIAITVAEGT
DRIIELIQRICRAILNIPRRIRQGLEAALQ
>C.MW.2009.4001_Plasma_Visit_1_amplicon24.KC187341
MRVMGILRNCQRWWIW----GILGFWMLMNCNV------VGNLWVTVYYG
VPVWREAKTTLFCASDAKAYDREVHNVWATHACVPTDPNPQEMVLVNVTE
NFNMWKNDMVEQMHEDVISLWDQSLKPCVKLTPLCVTLNCSHEITITVNG
T--------SSSNTTGTIAEGMKNCSFNATTDLRDKHKKENALFYSLDII
KLEE-----------------NSNSSEYRLRRCNASTITQACPKVSFDPI
PIHYCAPAGYAILKCNN-KTFNGTGPCNNVSTVQCTHGIKPVVSTQLLLN
GSLAEGEIIIRSENLTDNVKTIIVHLNEPVEITCTRPNNNTRRSVRI--G
PGQAFYTTGEIIGDTRQAHCNISERN-WTTTLHRVSEKLREQFP-----N
KTITFK-SSSGGDLEIQTHSFNCGGEFFYCDTSKLFNNTFNGTN------
----MMNNYTDNNIITLQCRIKQIINMWQRVGRAMYAPPIKGIITCKSNI
TGILLTRDGG---------NHKDTNNTETFRPAGGNMKDNWRSELYKYKV
VEIKPLGIAPTTAKRRVVEREKRAVG-IGAVFLGFLGAAGSTMGAASITL
TVQARQLLSGIVQQQSNLLRAIEAQQHMLQLTVWGIKQLQARVLAVERYL
QDQQLLGIWGC-SGKLICTTNVPWNSSWS-NRSQDDIWENMTWMQWDKEI
NNYTNSIYRLLEESQNQQERNEKDLLALDSWNSLWNWFNISNWLWYIKIF
IMIVGGLIGLRIIFAVLSIVNRVRQGYSPLSFQTLIPN-PRGP-DRLGGI
EEEGGEQDRDRSIRLVNGFLAIAWDDLRSLCLFSYHRLRDFILVIARAVE
LLGRSSLRGLQRVWEALKYLGSLVQYWGLEIKKSAISLLDTIAITVAEGT
DRIIELIQRICRAILHIPRRIRQGLEAALQ
>C.MW.2009.4001_Plasma_Visit_1_amplicon26.KC187342
MRVMGILRNCQRWWIW----GILGFWMLMNCNV------VGNLWVTVYYG
VPVWREAKTTLFCASDAKAYDREVHNVWATHACVPTDPNPQEMVLVNVTE
NFNMWKNDMVEQMHEDVISLWDQSLKPCVKLTPLCVTLNCSHNITVNGTS
----------NYNTTGTIAEGMKNCSFNATTDLRDKHKKENALFYSLDII
KLEE-----------------NSNSSEYRLRRCNASTITQACPKVSFDPI
PIHYCAPAGYAILKCNN-KTFNGTGPCNNVSTVQCTHGIKPVVSTQLLLN
GSLAEGEIIIRSENLTDNVKTIIVHLNETVEITCTRPNNNTRRSVRI--G
PGQAFYTTGEIIGDTRQAHCNISGSN-WTKTLHRVSKKLREQFP-----N
KKITFK-SSSGGDLEIQTHSFNCGGEFFYCDTSKLFNNTFNGTN------
-----MTNNYTNEDITLQCRIKQIINMWQGVGRAMYAPPIKGIITCRSNI
TGLLLTRDGG---------NHIDTNSTETFRPAGGNMKDNWRSELYKYKV
VEIKPLGIAPTTAKRRVVEREKRAVG-IGAVFLGFLGAAGSTMGAASITL
TVQARQLLSGIVQQQSNLLRAIEAQQHMLQLTVWGIKQLQARVLAVERYL
QDQQLLGIWGC-SGKLICTTNVPWNSSWS-NRSQDDIWENMTWMQWDKEI
NNYTNTIYRLLEESQNQQERNEKDLLALDSWNSLWNWFNISNWLWYIKIF
IMIVGGLIGLRIIFTVLSIVNRVRQGYSPLSFQTLIPN-PRGP-DRLGGI
EEEGGEQDRDRSIRLVNGFLAIAWDDLRSLCLFSYHRLRDFILVIARAVE
LLGRSSLRGLQRVWEALKYLGSLVQYWGLEIKKSAISLLDTIAITVAEGT
DRIIELIQRICRAILHIPRRIRQGLEAALQ
>C.MW.2009.4001_Plasma_Visit_1_amplicon28.KC187343
MRVMGILRNYQRWWIW----GILGFWMLMNCNV------VGNLWVTVYYG
VPVWREAKTTLFCASDAKAYDREVHNVWATHACVPTDPNPQEMVLVNVTE
NFNMWKNDMVEQMHEDVISLWDQSLKPCVKLTPLCVTLNCSHNITVNGTS
----------NYNTTGTIAEGMKNCSFNATTDLRDKHKKENALFYSLDII
KLEE-----------------NSNSSEYRLRRCNASTITQACPKVSFDPI
PIHYCAPAGYAILKCNN-KTFNGTGPCNNVSTVQCTHGIKPVVSTQLLLN
GSLAEGEIIIRSENLTDNVKTIIVHLNEPVEITCTRPNNNTRRSVRI--G
PGQAFYTTGEIIGDTRQAHCNISESN-WTTTLYRVSEKLREQFP-----N
KTIIFT-SSSGGDLEIQTHSFNCGGEFFYCNTSKLFDHTFNGTN------
----MTNNNTDENIITLQCRIKQIINMWQGVGRAMYAPPIKGIITCKSNI
TGLLLTRDGG---------NHNETNSTETFRPTGGNMKDNWRSELYKYKV
VEIKPLGIAPTTAKRRVVEREKRAVG-IGAVFLGFLGAAGSTMGAASITL
TVQARQLLSGIVQQQSNLLRAIEAQQHMLQLTVWGIKQLQARVLAVERYL
QDQQLLGIWGC-SGKLICTTNVPWNSSWS-NRSQNDIWENMTWMQWDKEI
NNYTNTIYRLLEESQNQQERNEKDLLALDSWNSLWNWFNISNWLWYIKIF
IMIVGGLIGLRIIFAVLSIVNRVRQGYSPLSFQTLIPN-PRGP-DRLGGI
EEEGGEQDRDRSIRLVNGFLALAWDDLRSLCLFSYHRLRDFILVIARVVE
LLGRSSLRGLQRVWEALKYLGSLVQYWGLEIKKSAISLLDTIAITVAEGT
DRIIELIQRFCRAILNIPRRIRQGLEAALQ
>C.MW.2009.4001_Plasma_Visit_1_amplicon3.KC187344
MRVMGILRNCQRWWIW----GILGFWMLMNCNV------VGNLWVTVYYG
VPVWREAKTTLFCASDAKAYDREVHNVWATHACVPTDPNPQEMVLVNVTE
NFNMWKNDMVEQMHEDVISLWDQSLKPCVKLTPLCVTLNCSHNIKVNGTS
----------SSNTTGTIAEGMKNCSFNATTDLRDKHKKENALFYSLDII
KLEE-----------------KSNSSEYRLRRCNASTITQACPKVSFDPI
PIHYCAPAGYAILKCNN-KTFNGTGPCNNVSTVQCTHGIKPVVSTQLLLN
GSLAEGEIIIRSENLTDNVKTIIVHLNEPVEITCTRPNNNTRRSVRI--G
PGQAFYTTGEIIGDTRQAHCNISESN-WTTTLHRVSEKLREQFP-----N
KTIIFT-SSSGGDLEIQTHSFNCGGEFFYCNTSKLFNNTFDGTN------
----RTNNYTDKNIITLQCRIKQIINMWQGVGRAMYAPPIKGIITCRSNI
TGLLLTRDGG---------NHIDTNSTETFRPAGGNMKDNWRSELYKYKV
VEIKPLGIAPTTAKRRVVEREKRAVG-IGAVFLGFLGAAGSTMGAASITL
TVQARQLLSGIVQQQSNLLRAIEAQQHMLQLTVWGIKQLQARVLAVERYL
QDQQLLGIWGC-SGKLICTTNVPWNSSWS-NRSQDDIWENMTWMQWDKEI
NNYTNTIYRLLEESQNQQERNEKDLLALDSWNSLWNWFNISNWLWYIKIF
IMIVGGLIGLRIIFAVLSIVNRVRQGYSPLSFQTLIPN-PRGP-DRLGGI
EEEGGEQDRDRSIRLVNGFLAIAWDDLRSLCLFSYHRLRDFILVIARAVE
LLGRSSLRGLQRVWEALKYLGSLVQYWGLEIKKSAISLLDTIAITVAEGT
DRIIELIQRICRAILHIPRRIRQGLEAALQ
>C.MW.2009.4001_Plasma_Visit_1_amplicon4.KC187345
MRVMGILRNCQRWWIW----GILGFWMLMNCSV------VGNLWVTVYYG
VPVWREAKTTLFCASDAKAYDREVHNVWASHACVPTDPNPQEMVLVNVTE
NFNMWKNDMVEQMHEDVISLWDQSLKPCVKLTPLCVTLNCSHEITITVNG
T--------SSSNTTGTIAEGMKNCSFNATTDLRDKHKKENALFYSLDII
KLEE-----------------NSNSSEYRLRRCNASIITQACPKVSFDPI
PIHYCAPAGYAILKCNN-KTFNGTGPCNNVSTVQCTHGIKPVVSTQLLLN
GSLAEGEIIIRSENLTDNVKTIIVHLNETVEIECTRPNNNTRRSVRI--G
PGQAFYTTGEIIGDTRQAHCNISGSN-WTKTLHRVSKKLREQFP-----S
KTIIFN-SSSGGDLEIQTHSFNCGGEFFYCDTSKLFNNTFNGTN------
-----MTNNYTNEDITLQCRIKQIINMWQGVGRAMYAPPIKGIITCKSNI
TGLLLTRDGG---------NNNDTNNTETFRPAGGNMKDNWRSELYKYKV
VEIKPLGIAPTTAKRRVVEREKRAVG-IGAVFLGFLGAAGSTMGAASITL
TVQARQLLSGIVQQQSNLLRAIEAQQHMLQLTVWGIKQLQARVLAVERYL
QDQQLLGIWGC-SGKLICTTNVPWNSSWS-NRSQDDIWENMTWMQWDKEI
NNYTNTIYRLLEESQNQQERNEKDLLALDSWNSLWNWFNISNWLWYIKIF
IMIVGGLIGLRIIFAVLSIVNRVRQGYSPLSFQTLIPN-PRGP-DRLGGI
EEEGGEQDRDRSIRLVNGFLAIAWDDLRSLCLFSYHRLRDFILVIARAVE
LLGRSSLRGLQRVWEALKYLGSLVQYWGLEIKKSAISLLDTIAITVAEGT
DRIIELIQRICRAILHIPRRIRQGLEAALQ
>C.MW.2009.4001_Plasma_Visit_1_amplicon5.KC187346
MRVMGILRNCQRWWIW----GILGFWMLMNCNV------VGNLWVTVYYG
VPVWREAKTTLFCASDAKAYDREVHNVWATHACVPTDPNPQEMVLVNVTE
NFNMWKNDMVEQMHEDVISLWDQSLKPCVKLTPLCVTLNCSHNITVNGTS
----------NYNTTGTIAEGMKNCSFNATTDLRDKHKKENALFYSLDII
KLEE-----------------NSNSSEYRLRRCNASTITQACPKVSFDPI
PIHYCAPAGYAILKCNN-KTFNGTGPCNNVSTVQCTHGIKPVVSTQLLLN
GSLAEGEIIIRSENLTDNVKTIIVHLNETVEITCARPNNNTRRSVRI--G
PGQAFYTTGEIIGDTRQAHCNISESN-WTTTLHRVSEKLREQFP-----N
KTIIFT-SSSGGDLEIQTHSFNCGGEFFYCNTSKLFNNKFNGTN------
----MTNNNTDNNIITLQCRIKQIINMWQGVGRAMYAPPIKGIITCKSNI
TGLLLTRDGG---------NHNETNNTETFRPAGGNMKDNWRSELYKYKV
VEIKPLGIAPTTAKRRVVEREKRAVG-IGAVFLGFLGAAGSTMGAASITL
TVQARQLLSGIVQQQSNLLRAIEAQQHMLQLTVWGIKQLQARVLAVERYL
QDQQLLGIWGC-SGKLICTTNVPWNSSWS-NRSQDDIWGNMTWMQWDKEI
NNYTNTIYRLLEESQNQQEKNEKDLLALDSWNSLWNWFNISNWLWYIKIF
IMIVGGLIGLRIIFTVLSIVNRVRQGYSPLSFQTLIPN-PRGP-DRLGGI
EEEGGEQDRDRSIRLVNGFLALAWDDLRSLCLFSYHRLRDFILVIARAVE
LLGRSSLRGLQRVWEALKYLGSLVQYWGLEIKKSAISLLDTIAITVAEGT
DRIIELVQRICRAILNIPRRIRQGLEAALQ
>C.MW.2009.4001_Plasma_Visit_1_amplicon8.KC187347
MRVMGILRNCQRWWIW----GILGFWMLM-SSV------AGNLWVTVYYG
VPVWREAKTTLFCASDAKAYDREVHNVWATHACVPTDPNPQEMVLVNVTE
NFNMWKNDMVEQMHEDVISLWDQSLKPCVKLTPLCVTLNCSHNITVNGTS
----------NFNTTGTIAEGMKNCSFKVITDLRDKPKKENALFYSLDII
KLKENSN-------------SSSNSSKYRLRRCNASTITQACPKVSFDPI
PIHYCAPAGYAILKCNN-KTFNGTGPCNNVSTVQCTHGIKPVVSTQLLLN
GSLAEGEIIIRSENLTDNVKTIIVHLNEPVEITCTRPNNNTRRSVRI--G
PGQAFYTTGEIIGDTRQAHCNISESK-WTTTLHRVSEKLREQFP-----N
KTIIFN-SSSGGDLEIQTHSFNCGGEFFYCNTSKLFNNTFNGTN------
-----MTNNDTDKIITLQCRIKQIINMWQGVGRAMYAPPIKGIITCKSNI
TGLLLTRDGG---------NHNDTNNTETFRPAGGNMKDNWRSELYKYKV
VEIKPLGIAPTTAKRRVVEREKRAVG-IGAVFLGFLGAAGSTMGAASITL
TVQARQLLSGIVQQQSNLLRAIEAQQHMLQLTVWGIKQLQARVLAVERYL
QDQQLLGIWGC-SGKLICTTNVPWNSSWS-NRSQDDIWGNMTWMQWDKEI
NNYTNTIYRLLEESQNQQEKNEKDLLALDSWNSLWNWFNISNWLWYIKIF
IMIVGGLIGLRIIFAVLSVVNRVRQGYSPLSFQTLIPN-PRGP-DRLGGI
EEEGGEQDRDRSIRLVNGFLALAWDDLRSLCLFSYHRLRDFILVIARAVE
FLGRSSLRGLQRVWEALKYLGSLVQYWSLEIKKSAISLLDTIAITVAEGT
DRIIELVQRICRAILNIPRRIRQGLEAALQ
>C.MW.2009.4001_Plasma_Visit_1_amplicon9.KC187348
MRVMGILRNCQRWWIW----GILGFWMLMNCNV------VGNLWVTVYYG
VPVWREAKTTLFCASDAKAYDREVHNVWATHACVPTDPNPQEMALVNVTE
NFNMWKNDMVEQMHEDVISLWDQSLKPCVKLTPLCVTLNCSHEITITVNG
T--------SSSNTTGTIAEGMKNCSFNATTDLRDKHKKENALFYSLDII
KLEE-----------------NSNSSEYRLRRCNASTITQACPKVSFDPI
PIHYCAPAGYAILKCNN-KTFNGTGPCNNVSTVQCTHGIKPVVSTQLLLN
GSLAEGEIIIRSENLTDNVKTIIVHLNEPVEITCTRPNNNTRRSVRI--G
PGQAFYTTGEIIGDIRQAHCNISGSN-WTTTLHRVSEKLREQFP-----N
KTIIFN-SSSGGDLEIQTHSFNCGGEFFYCDTSKLFNNKFNGTN------
-----MMNSNTDETITLQCRIKQIINMWQGVGRAMYAPPIKGIITCKSSI
TGLLLTRDGG---------NHNDTNNTETFRPTGGNMKDNWRSELYKYKV
VEIKPLGIAPTTAKRRVVEREKRAVG-IGAVFLGFLGAAGSTMGAASITL
TVQARQLLSGIVQQQSNLLRAIEAQQHMLQLTVWGIKQLQARVLAVERYL
QDQQLLGIWGC-SGKLICTTNVPWNSSWS-NRSQDDIWGNMTWMQWDKEI
NNYTNTIYRLLEESQNQQERNEKDLLALDSWNSLWNWFNISNWLWYIKIF
IMIVGGLIGLRIIFTVLSIVNRVRQGYSPLSFQTLIPN-PRGP-DRLGGI
EEEGGEQDRDRSIRLVNGFLAIAWDDLRSLCLFSYHRLRDFILVIARAVE
LLGRSSLRGLQRVWEALKYLGSLVQYWGLEIKKSAISLLDTIAITVAEGT
DRIIELIQRICRAILNIPRRIRQGLEAALQ
>C.MW.2009.3006_Plasma_Visit_1_amplicon19.KC187364
MRAMGILRNCQQWWIW----GILGFWMLMTCSV------LGKLWVTVYYG
VPVWREAKATLFCASDAKVYEKEMHNVWATHACVPTDPNPQEMVLANVTE
NFNMWKNDMVDQMQEDIISLWDQSLKPCVKLTPLCVTLNCSEVTNSSITT
NSSSTTN--SSITANDSMSGEMRNCSFNITTEIRDKKRKEHALFYRLDLV
PLKDD------------------NNTTYRLINCNTSTVTQACPKVTFDPI
PIHYCAPAGYAILKCNN-ITFNGTGPCTNVSTVQCTHGIKPVVSTQLLLN
GSLAEGKIIIRSENLTNNAKTIIVQFKEAVEIVCTRPNNNTRKSVRI--G
PGQVLYTT-DIIGDIRKAYCTISEKK-WNNTLKEVSEELRKHFP-----N
KTIKFE-QSSGGDLEITTHSFNCRGEFFYCNTSNLFNRTYLVNSTN----
----STSNATSNATITLPCRIKQIINMWQGVGQAIYAPPVAGNITCKSNI
[truncated: 109,315 more chars]
