# Supplementary material for: Accurate predictions of population-level changes in sequence and structural properties of HIV-1 Env using a volatility-controlled diffusion model
Source: PLoS Biol. 2017 Apr 6;15(4):e2001549. doi: 10.1371/journal.pbio.2001549 (PMC5383018; doi:10.1371/journal.pbio.2001549)
Supplement: S6 Data — Raw Data for supporting information S2, S3, S4, S5, S6, S7, S8, S9, S10, S11, S12 and S14 Figs. (XLSX) [file pbio.2001549.s020.xlsx]

## Sheet: S2_Fig
		Log-Transformed Binding			Logistic function corrected				Log-Transformed Binding			Logistic function corrected				Log-Transformed Binding			Logistic function corrected				Log-Transformed Binding			Logistic function corrected				Log-Transformed Binding			Logistic function corrected				Log-Transformed Binding			Logistic function corrected				Log-Transformed Binding			Logistic function corrected
		PGT121			PGT121				PGT126			PGT126				2G12			2G12				b12			b12				VRC03			VRC03				CD4-Ig			CD4-Ig				2F5			2F5
		Bin	Frequency		Bin	Frequency			Bin	Frequency		Bin	Frequency			Bin	Frequency		Bin	Frequency			Bin	Frequency		Bin	Frequency			Bin	Frequency		Bin	Frequency			Bin	Frequency		Bin	Frequency			Bin	Frequency		Bin	Frequency
		-2.8	0		-2.8	0			-2.8	0		-2.8	0			-2.8	0		-2.8	0			-2.8	0		-2.8	0			-2.8	0		-2.8	0			-2.8	0		-2.8	0			-2.8	0		-2.8	0
		-2.6	0		-2.7	0			-2.6	0		-2.7	0			-2.6	1		-2.7	0			-2.6	0		-2.7	0			-2.6	0		-2.7	0			-2.6	0		-2.7	0			-2.6	0		-2.7	0
		-2.4	0		-2.6	0			-2.4	0		-2.6	0			-2.4	0		-2.6	0			-2.4	0		-2.6	0			-2.4	0		-2.6	0			-2.4	0		-2.6	0			-2.4	0		-2.6	0
		-2.2	0		-2.5	0			-2.2	0		-2.5	0			-2.2	2		-2.5	0			-2.2	0		-2.5	0			-2.2	0		-2.5	0			-2.2	0		-2.5	0			-2.2	0		-2.5	0
		-2	8		-2.4	0			-2	6		-2.4	0			-2	12		-2.4	0			-2	2		-2.4	0			-2	34		-2.4	0			-2	0		-2.4	0			-2	4		-2.4	0
		-1.8	1		-2.3	0			-1.8	0		-2.3	0			-1.8	2		-2.3	0			-1.8	0		-2.3	0			-1.8	1		-2.3	0			-1.8	0		-2.3	0			-1.8	0		-2.3	0
		-1.6	1		-2.2	0			-1.6	2		-2.2	0			-1.6	0		-2.2	0			-1.6	0		-2.2	0			-1.6	1		-2.2	0			-1.6	0		-2.2	0			-1.6	0		-2.2	0
		-1.4	0		-2.1	0			-1.4	2		-2.1	0			-1.4	1		-2.1	0			-1.4	1		-2.1	0			-1.4	2		-2.1	0			-1.4	0		-2.1	0			-1.4	0		-2.1	0
		-1.2	0		-2	0			-1.2	0		-2	0			-1.2	1		-2	0			-1.2	0		-2	0			-1.2	2		-2	0			-1.2	0		-2	0			-1.2	0		-2	0
		-1	1		-1.9	0			-1	1		-1.9	0			-1	2		-1.9	0			-1	0		-1.9	0			-1	2		-1.9	0			-1	0		-1.9	0			-1	0		-1.9	0
		-0.8	0		-1.8	0			-0.8	0		-1.8	0			-0.8	0		-1.8	0			-0.8	0		-1.8	0			-0.8	4		-1.8	0			-0.8	0		-1.8	0			-0.8	0		-1.8	0
		-0.6	2		-1.7	0			-0.6	1		-1.7	0			-0.6	3		-1.7	0			-0.6	0		-1.7	0			-0.6	5		-1.7	0			-0.6	0		-1.7	0			-0.6	0		-1.7	0
		-0.4	2		-1.6	0			-0.4	3		-1.6	0			-0.4	1		-1.6	0			-0.4	0		-1.6	0			-0.4	3		-1.6	0			-0.4	0		-1.6	0			-0.4	0		-1.6	0
		-0.2	5		-1.5	0			-0.2	0		-1.5	0			-0.2	2		-1.5	0			-0.2	0		-1.5	0			-0.2	7		-1.5	0			-0.2	0		-1.5	0			-0.2	1		-1.5	0
		0	3		-1.4	0			0	3		-1.4	0			0	4		-1.4	0			0	1		-1.4	0			0	11		-1.4	0			0	0		-1.4	0			0	3		-1.4	0
		0.2	4		-1.3	0			0.2	4		-1.3	0			0.2	4		-1.3	0			0.2	0		-1.3	0			0.2	13		-1.3	0			0.2	0		-1.3	0			0.2	2		-1.3	0
		0.4	5		-1.2	0			0.4	3		-1.2	0			0.4	13		-1.2	0			0.4	1		-1.2	0			0.4	10		-1.2	0			0.4	0		-1.2	0			0.4	3		-1.2	0
		0.6	0		-1.1	0			0.6	4		-1.1	0			0.6	7		-1.1	0			0.6	5		-1.1	0			0.6	20		-1.1	0			0.6	0		-1.1	0			0.6	2		-1.1	0
		0.8	7		-1	0			0.8	8		-1	0			0.8	8		-1	0			0.8	1		-1	0			0.8	15		-1	0			0.8	6		-1	0			0.8	6		-1	0
		1	9		-0.9	0			1	5		-0.9	0			1	17		-0.9	0			1	6		-0.9	0			1	15		-0.9	0			1	13		-0.9	0			1	3		-0.9	0
		1.2	7		-0.8	0			1.2	8		-0.8	0			1.2	5		-0.8	0			1.2	9		-0.8	0			1.2	17		-0.8	0			1.2	61		-0.8	0			1.2	5		-0.8	0
		1.4	13		-0.7	0			1.4	7		-0.7	0			1.4	5		-0.7	0			1.4	2		-0.7	0			1.4	21		-0.7	0			1.4	85		-0.7	0			1.4	1		-0.7	0
		1.6	11		-0.6	0			1.6	14		-0.6	0			1.6	9		-0.6	0			1.6	4		-0.6	0			1.6	27		-0.6	0			1.6	82		-0.6	0			1.6	6		-0.6	0
		1.8	27		-0.5	0			1.8	19		-0.5	0			1.8	11		-0.5	0			1.8	11		-0.5	0			1.8	25		-0.5	0			1.8	47		-0.5	0			1.8	14		-0.5	0
		2	21		-0.4	0			2	24		-0.4	0			2	19		-0.4	0			2	15		-0.4	0			2	26		-0.4	0			2	21		-0.4	0			2	14		-0.4	0
		2.2	41		-0.3	0			2.2	40		-0.3	0			2.2	22		-0.3	0			2.2	31		-0.3	0			2.2	19		-0.3	0			2.2	2		-0.3	0			2.2	24		-0.3	0
		2.4	49		-0.2	0			2.4	55		-0.2	0			2.4	32		-0.2	0			2.4	46		-0.2	0			2.4	12		-0.2	0			2.4	2		-0.2	0			2.4	47		-0.2	0
		2.6	37		-0.1	0			2.6	49		-0.1	0			2.6	42		-0.1	0			2.6	52		-0.1	0			2.6	6		-0.1	0			2.6	0		-0.1	0			2.6	67		-0.1	0
		2.8	39		0	0			2.8	27		0	0			2.8	35		0	0			2.8	58		0	0			2.8	5		0	0			2.8	0		0	0			2.8	55		0	0
		3	10		0.1	0			3	18		0.1	0			3	31		0.1	0			3	48		0.1	0			3	0		0.1	0			3	0		0.1	0			3	33		0.1	0
		3.2	5		0.2	0			3.2	6		0.2	0			3.2	15		0.2	0			3.2	10		0.2	0			3.2	0		0.2	0			3.2	0		0.2	0			3.2	6		0.2	0
		3.4	2		0.3	0			3.4	1		0.3	0			3.4	4		0.3	3			3.4	4		0.3	0			3.4	0		0.3	0			3.4	0		0.3	0			3.4	3		0.3	0
		3.6	1		0.4	2			3.6	0		0.4	1			3.6	1		0.4	2			3.6	0		0.4	0			3.6	0		0.4	2			3.6	0		0.4	0			3.6	0		0.4	0
		3.8	0		0.5	0			3.8	0		0.5	3			3.8	0		0.5	2			3.8	0		0.5	1			3.8	0		0.5	3			3.8	0		0.5	0			3.8	0		0.5	0
		4	0		0.6	9			4	0		0.6	7			4	0		0.6	14			4	0		0.6	2			4	0		0.6	40			4	0		0.6	0			4	0		0.6	4
					0.7	2						0.7	1						0.7	4						0.7	0						0.7	6						0.7	0						0.7	0
					0.8	3						0.8	3						0.8	2						0.8	0						0.8	6						0.8	0						0.8	1
					0.9	4						0.9	2						0.9	3						0.9	0						0.9	9						0.9	0						0.9	2
					1	7						1	5						1	5						1	1						1	15						1	0						1	3
					1.1	5						1.1	2						1.1	11						1.1	0						1.1	14						1.1	0						1.1	3
					1.2	0						1.2	5						1.2	9						1.2	6						1.2	21						1.2	0						1.2	1
					1.3	7						1.3	8						1.3	8						1.3	1						1.3	15						1.3	6						1.3	6
					1.4	9						1.4	5						1.4	16						1.4	5						1.4	13						1.4	12						1.4	3
					1.5	7						1.5	8						1.5	4						1.5	5						1.5	15						1.5	41						1.5	4
					1.6	5						1.6	5						1.6	6						1.6	6						1.6	18						1.6	76						1.6	1
					1.7	12						1.7	7						1.7	4						1.7	4						1.7	23						1.7	78						1.7	5
					1.8	16						1.8	17						1.8	10						1.8	3						1.8	22						1.8	50						1.8	5
					1.9	22						1.9	15						1.9	11						1.9	11						1.9	19						1.9	35						1.9	12
					2	17						2	20						2	15						2	13						2	20						2	17						2	14
					2.1	34						2.1	33						2.1	18						2.1	24						2.1	19						2.1	2						2.1	23
					2.2	40						2.2	43						2.2	20						2.2	35						2.2	10						2.2	1						2.2	30
					2.3	38						2.3	53						2.3	39						2.3	41						2.3	6						2.3	1						2.3	51
					2.4	30						2.4	27						2.4	34						2.4	49						2.4	4						2.4	0						2.4	61
					2.5	27						2.5	22						2.5	31						2.5	58						2.5	3						2.5	0						2.5	34
					2.6	8						2.6	12						2.6	23						2.6	29						2.6	0						2.6	0						2.6	29
					2.7	4						2.7	5						2.7	13						2.7	10						2.7	0						2.7	0						2.7	4
					2.8	2						2.8	1						2.8	3						2.8	3						2.8	0						2.8	0						2.8	3
					2.9	1						2.9	0						2.9	1						2.9	0						2.9	0						2.9	0						2.9	0
					3	0						3	0						3	0						3	0						3	0						3	0						3	0
					3.1	0						3.1	0						3.1	0						3.1	0						3.1	0						3.1	0						3.1	0
					3.2	0						3.2	0						3.2	0						3.2	0						3.2	0						3.2	0						3.2	0
					3.3	0						3.3	0						3.3	0						3.3	0						3.3	0						3.3	0						3.3	0
					3.4	0						3.4	0						3.4	0						3.4	0						3.4	0						3.4	0						3.4	0
					3.5	0						3.5	0						3.5	0						3.5	0						3.5	0						3.5	0						3.5	0
					3.6	0						3.6	0						3.6	0						3.6	0						3.6	0						3.6	0						3.6	0
					3.7	0						3.7	0						3.7	0						3.7	0						3.7	0						3.7	0						3.7	0
					3.8	0						3.8	0						3.8	0						3.8	0						3.8	0						3.8	0						3.8	0
					3.9	0						3.9	0						3.9	0						3.9	0						3.9	0						3.9	0						3.9	0
					4	0						4	0						4	0						4	0						4	0						4	0						4	0
																			More	0						More	0						More	0

## Sheet: S3_Fig
Envs	Year	CD4-Ig	PG9	PG16	PGT121	PGT126	2G12	b12	VRC03	2F5	10E8	39F		% Envs <5% AD8 (value of 1.2 after logistic function correction) in time period
IC.10048.0.C6.m	1985	1.53531	2.53165	2.39157	2.44988	2.73182	2.53419	2.28012	0.987169	2.19587	2.31862	2.25808				CD4-Ig	PG9	PG16	PGT121	PGT126	2G12	b12	VRC03	2F5	10E8	39F
IC.10048.0.C7.m	1985	1.60721	2.09295	2.16975	2.47811	2.60793	1.50737	2.37474	0.567404	2.01409	2.49131	2.2178		1985-1991	1988	0	33.3333	20.8333	4.16667	2.08333	8.33333	0	12.5	8.33333	0	6.25
IC.1013.0.E9.m	2004	1.65458	2.51136	2.2778	2.40201	2.25627	1.3577	2.4236	1.65202	2.41534	2.37782	2.44308		1992-1996	1994	0	30.7692	17.9487	2.5641	5.12821	20.5128	2.5641	30.7692	2.5641	2.5641	10.2564
IC.10196.0.E11.m	1985	1.67612	2.09008	2.16406	2.32228	2.54406	2.21671	2.40946	2.21872	2.16559	2.67096	2.61902		1997-2002	2000	0	35.4167	27.0833	16.6667	12.5	14.5833	2.08333	35.4167	10.4167	0	16.6667
IC.10196.0.E9.m	1985	1.7259	2.29533	2.21447	2.35074	2.33188	2.21934	2.17169	2.13863	2.43709	2.55982	2.50581		2003-2008	2005	0	37.6068	29.0598	12.8205	16.2393	26.4957	8.54701	43.5897	4.2735	2.5641	15.3846
IC.102.0.B5.m	1989	2.23431	1.64399	1.53692	1.87234	1.78911	1.96645	2.2501	2.01303	2.03008	1.7615	1.24614		2009-2013	2010	1.49254	29.8507	43.2836	17.9104	17.9104	25.3731	4.47761	64.1791	11.9403	5.97015	13.4328
IC.102.0.B6.m	1989	2.1316	1.23603	1.2575	1.94149	1.86761	2.01587	1.91999	1.97306	1.83294	1.56662	1.19095
IC.10204.0.G11.m	1985	1.52608	1.1654	0.837961	2.28728	2.16856	2.08014	2.2333	1.77824	2.51877	2.54456	2.37619
IC.10204.0.H1.m	1985	1.69483	0.961936	1.04214	2.42641	2.30384	2.18088	1.97575	1.61445	2.75501	2.05576	2.22283
IC.10213.0.E11.m	1985	1.58268	1.64081	1.87639	2.20035	2.21246	1.82918	2.463	1.82771	2.55329	2.67499	2.26829
IC.10213.0.E3.m	1985	1.49365	1.60663	1.97043	2.21836	2.20895	2.06326	2.59537	1.39747	2.56288	2.68123	2.20368
IC.10259.0.G12.m	1985	1.50628	0.469313	1.50349	2.23808	2.24154	2.40516	2.48025	1.99317	2.52297	2.63935	2.39997
IC.10259.0.G2.m	1985	1.47205	2.1	2.33472	2.26642	2.32984	2.46778	2.48095	1.96711	2.51185	2.59514	2.44307
IC.1036.0.E5.m	2002	1.43807	0.567404	1.76173	0.840297	1.47718	2.68103	1.86521	0.923112	2.49748	2.74839	1.52385
IC.1036.0.E9.m	2002	1.60308	1.47726	1.50342	0.567404	1.28147	2.55151	1.37598	0.567404	2.44078	2.39539	0.567404
IC.10419.0.C9.m	1987	1.7468	2.41669	2.34711	2.23785	2.28116	2.40522	2.60453	2.0332	2.40964	2.5083	2.28376
IC.10419.0.H3.m	1987	1.83348	1.156	1.96085	2.15584	2.15417	2.32876	2.56131	1.84291	2.29423	2.31464	2.26165
IC.10473.0.G4.m	1987	1.82596	0.567404	0.398534	1.89249	1.93996	2.15963	2.39913	1.48976	2.04348	2.3896	2.34516
IC.10473.0.G5.m	1987	1.80687	0.744967	0.660546	1.91071	1.90166	2.27016	2.32763	0.949714	1.87334	2.28943	2.12121
IC.11100.0.G11.m	1987	1.53897	1.42335	1.83212	2.34616	2.24376	2.18729	2.61689	1.81043	2.38304	2.51229	2.00297
IC.11100.0.G7.m	1987	1.79139	1.15849	1.80836	2.33475	2.14362	1.99914	2.47837	1.99343	2.46715	2.46831	1.91755
IC.1115.0.A4.m	2005	1.62607	2.06986	2.32795	2.35595	2.30076	2.5602	2.04492	2.09921	1.61353	2.229	2.01775
IC.11200.0.H3.m	1987	1.78581	1.53568	1.68107	2.19583	2.17683	0.942542	1.90237	2.04831	2.28981	2.42282	2.22107
IC.1125.0.D12.m	2006	1.91156	1.53651	2.01129	2.28072	2.23001	1.8183	2.19809	0.597953	1.95364	2.27511	2.25116
IC.1125.0.E9.m	2006	1.52821	1.2642	1.91167	2.56722	2.43392	2.07726	2.34423	0.980903	2.37664	2.25505	2.29991
IC.1128.0.E11.m	2004	1.75497	2.01083	2.07896	2.23114	2.20448	2.03958	2.42393	1.4745	2.37963	2.49984	2.04937
IC.1170.0.D8.m	2006	1.52365	1.23126	0.724559	1.79641	2.23099	2.15805	2.44607	1.76774	2.27027	2.37799	2.55767
IC.1211.0.C6.m	2005	1.33501	0.748952	1.43382	2.06064	1.05071	1.49968	2.23856	2.01177	2.44548	2.46302	2.09003
IC.1211.0.F1.m	2005	1.96589	1.48862	1.27533	1.61352	1.17625	1.04964	2.30677	1.7376	2.18955	2.17357	1.95892
IC.122.0.C5.m	1989	1.75072	1.72491	1.96377	2.37218	2.27648	2.47265	2.3313	0.567404	2.14447	2.49939	2.35219
IC.1240.0.F1.m	2006	1.65918	1.44474	0.956903	2.07147	2.2933	1.08588	1.56468	0.542215	2.64325	2.52072	1.77129
IC.1240.0.F5.m	2006	1.81934	0.567404	0.567404	1.42504	1.68815	0.368434	1.96636	0.703936	2.05829	2.34904	1.52094
IC.1260.0.G1.m	2006	1.4214	1.82043	1.81532	2.51009	2.37834	2.26064	2.06833	1.95089	2.42112	2.5305	2.36259
IC.1260.0.G9.m	2006	1.44311	1.99013	1.85698	2.39276	2.46656	1.72049	1.16749	1.946	2.24339	2.49976	2.45463
IC.1287.0.E10.m	2006	1.49269	0.723708	1.23852	0.829466	1.53228	0.699957	0.567404	1.17487	1.42325	2.10667	1.53239
IC.1329.0.H5.m	2007	1.51701	1.25292	1.83604	2.26917	2.36346	2.63928	2.16175	2.14145	2.33765	2.32521	2.44646
IC.1329.0.H9.m	2007	1.80715	1.5693	2.25433	2.23743	2.65875	2.55802	2.08174	2.40963	2.43647	2.34589	2.52827
IC.1331.0.E11.m	2007	1.58067	2.63252	2.4772	2.61795	2.55003	2.60052	2.74396	1.02586	2.43925	2.47179	1.18428
IC.1331.0.E6.m	2007	1.63329	2.54295	2.36959	2.45822	2.27481	2.41415	2.56412	0.861079	2.17431	2.4948	2.03487
IC.1336.0.C11.m	2007	1.49369	2.09162	2.25522	2.07408	0.70161	1.82528	1.11512	0.439384	2.40848	2.08278	2.33791
IC.1378.0.E1.m	2007	1.6808	1.8236	1.45159	0.663265	0.567404	1.21832	2.13033	1.56585	2.20465	2.56164	1.42718
IC.1378.0.F7.m	2007	1.62521	0.567404	0.567404	0.567404	0.688595	0.680071	1.93786	1.52717	1.63764	2.25424	0.675357
IC.1386.0.F11.m	2007	1.98918	1.03038	0.841275	2.00536	2.01388	1.9931	1.97736	1.71222	2.15644	2.43423	2.17575
IC.1386.0.F9.m	2007	1.61133	0.567404	1.35867	2.23399	1.91303	2.1005	1.6019	1.26833	2.33994	2.51092	2.47232
IC.18.0.B6.m	1991	1.84886	1.63127	1.83579	2.05182	2.27193	2.51812	2.49012	1.454	2.24179	1.85859	0.567404
IC.18.0.B8.m	1991	1.81485	1.14348	1.29917	2.1388	2.1709	2.13927	2.54357	1.98618	2.39585	1.86463	1.36334
IC.193.0.A8.m	1991	1.58063	1.41092	1.30838	1.19	1.40356	1.60394	2.42739	1.18894	2.34325	2.4538	1.86095
IC.193.0.MX.m	1991	1.49647	0.567404	1.2457	0.919279	1.35683	1.75292	2.49693	1.28315	1.65135	2.47769	1.64527
IC.2.0.A7.m	1991	1.93484	1.58106	1.31194	2.12359	1.49471	2.22156	2.40836	1.90469	1.83637	2.28878	2.33749
IC.2.0.C1.m	1991	1.89012	1.69491	1.96194	2.31053	2.21445	2.25766	2.49139	2.15385	1.20291	2.3585	2.50002
IC.20476.0.G12.m	1986	1.73026	1.08826	1.907	2.18136	2.21292	2.44683	2.41567	1.7498	2.25424	2.38955	2.36646
IC.20476.0.H5.m	1986	1.84044	2.16659	2.3	2.23082	2.16448	2.34712	2.47904	2.27453	2.10441	2.23832	1.47922
IC.206.0.E9.m	2000	1.81774	1.90504	2.24449	2.25955	2.02188	2.08956	2.53506	1.74098	2.48224	2.56244	1.30545
IC.206.0.F8.m	2000	1.67688	1.46228	1.99113	1.64279	1.56441	2.4781	2.38367	1.3635	2.37234	2.60827	1.33059
IC.231.0.B5.m	1991	1.46843	1.91227	2.21422	2.33388	2.36953	2.5326	2.23455	2.00218	2.27764	2.34545	1.87016
IC.231.0.B6.m	1991	1.47788	1.88165	2.23434	2.36363	2.44611	2.60616	2.1963	2.07279	2.32304	2.38004	1.69417
IC.239.0.B8.m	1991	1.67053	2.14659	2.34247	2.40858	2.37749	0.567404	2.55853	1.27875	2.41814	2.46366	2.29434
IC.239.0.D4.m	1991	1.43173	1.74239	2.11877	2.16577	2.14249	0.567404	2.55642	0.567404	2.33325	2.38531	2.35921
IC.241.0.C1.m	1991	1.39774	1.14111	0.700823	2.51463	2.51006	2.60691	2.49917	2.15733	2.21537	2.47465	2.62133
IC.241.0.C3.m	1991	1.50804	1.29324	0.567404	2.3328	2.25898	2.48425	2.54914	1.97322	2.17606	2.44298	2.41628
IC.246.0.B1.m	1991	1.65571	2.56257	2.26416	1.69454	2.3674	1.97856	1.98937	1.84701	1.63594	2.44056	2.26264
IC.246.0.C11.m	1991	1.66874	2.53146	2.15621	1.32743	2.20706	2.00708	2.25563	1.74358	2.06251	2.5073	2.24738
IC.247.0.A5.m	1991	1.44782	2.41273	2.31005	1.44259	2.17346	2.46601	2.15574	1.97189	1.70421	2.12678	2.26817
IC.247.0.B7.m	1991	1.62701	2.11151	2.21869	1.41069	2.01658	2.0896	2.37983	1.46288	0.567404	2.52501	2.4402
IC.25.S.A1.m	2003	1.77208	1.53442	1.68626	0.953575	1.58862	1.91893	1.64703	1.49504	2.44883	2.43452	2.40793
IC.25.S.A2.m	2003	1.61832	1.78475	1.84328	1.28729	2.10399	2.26543	1.12028	2.00612	2.28504	2.36864	2.36611
IC.253.0.B1.m	1991	1.55865	0.567404	0.189262	2.41512	2.41745	2.53587	2.40593	1.49679	0.567404	2.44658	2.52754
IC.253.0.B2.m	1991	1.76729	0.567404	0.567404	2.19041	2.14651	1.07468	2.35406	1.35548	0.567404	2.45434	2.36956
IC.254.0.A9.m	1992	1.52923	1.23831	1.82404	2.10476	2.21382	2.40377	2.25837	1.42198	2.32617	2.45803	2.21986
IC.27.0.MX.m	1988	1.88438	2.35122	1.77707	2.23618	1.97377	2.0564	2.40489	1.28676	2.38684	2.31942	2.28356
IC.277.0.D4.m	1997	1.5703	2.23181	2.23466	2.54151	2.42424	2.59459	2.32796	0.976539	1.59227	2.2284	2.6156
IC.277.0.D6.m	1997	1.72087	1.74013	1.96161	2.34415	2.05639	2.4677	2.35217	0.84676	2.03676	2.05904	2.16199
IC.295.0.D11.m	1998	1.8108	1.95993	1.6908	2.03146	1.87773	1.13881	2.21873	1.86436	1.23831	2.22422	2.40296
IC.295.0.D6.m	1998	1.64184	1.89279	2.28084	2.39639	2.26122	1.37621	2.02526	1.91552	2.06568	2.44941	2.56874
IC.30048.0.D12.m	1985	1.49536	1.99878	2.27802	2.59122	2.39247	2.67108	2.42897	1.88126	2.28801	2.52197	2.31185
IC.30048.0.E10.m	1985	1.46799	1.28737	1.5734	2.0403	2.2417	2.2102	2.55401	1.66168	2.6102	2.56338	1.9629
IC.30281.0.D3.m	1987	1.64794	1.4123	1.5478	2.41696	2.40333	2.48139	2.36533	1.575	2.23835	2.11594	2.27287
IC.30281.0.H2.m	1987	1.45171	1.22496	1.39457	2.42319	2.37808	2.51469	2.52071	1.92366	2.22182	2.39284	2.39556
IC.35.0.A11.m	1993	1.55112	1.70516	1.31912	1.57016	2.38935	1.05744	2.29175	2.01361	2.24369	2.46008	1.88743
IC.35.0.A3.m	1993	1.83622	1.12348	0.788136	1.62986	1.72653	1.09015	2.28124	1.46865	2.13076	2.07531	1.70866
IC.357.0.C11.m	1997	1.82836	0.782496	0.990168	1.9124	2.05071	0.952064	2.42581	0.567404	2.30313	2.42904	2.04938
IC.387.0.C10.m	1993	1.55978	2.32291	2.25193	2.11058	2.16224	2.37524	2.34116	1.85799	2.40565	2.6142	2.28122
IC.387.0.C11.m	1993	1.70194	2.54881	2.42221	2.22742	2.29677	2.38012	2.32178	1.9371	2.70692	2.91522	2.40373
IC.389.0.B3.m	1993	1.4225	2.1752	2.2452	2.71346	2.50446	2.62713	2.39347	1.61086	2.32177	2.49752	2.44565
IC.389.0.B5.m	1993	1.48303	2.45496	2.49138	2.63658	2.50912	2.72668	2.56108	1.89983	2.51332	2.38152	2.48453
IC.404.0.D10.m	1993	1.57557	1.70748	1.59424	1.54541	1.88608	2.3113	2.36993	1.09537	2.18727	2.02413	1.14538
IC.404.0.D6.m	1993	1.78808	1.25689	1.14596	1.19066	1.52584	1.83293	2.26316	0.758404	1.8787	1.86023	1.10127
IC.434.0.C12.m	1993	1.63734	2.19291	2.44788	2.55124	2.35751	2.22752	2.43182	2.26102	2.2581	2.32544	1.89399
IC.434.0.C8.m	1993	1.56106	2.10295	2.16277	2.36021	2.18914	1.94391	2.32313	0.934464	2.20889	2.32907	1.96464
IC.446.0.D3.m	2005	1.95569	2.33138	1.86995	1.83824	1.45634	1.59648		1.695	2.42925	2.38357	2.08241
IC.449.S.D11.m	2003	1.7071	1.51842	1.77965	1.20305	1.72869	1.57435	1.92617	1.79288	2.23389	2.21478	2.30282
IC.449.S.F12.m	2003	1.58368	1.15836	1.95175	2.12615	2.24217	2.51726	2.10969	1.95417	2.28928	2.19101	2.443
IC.449.S.F7.m	2003	1.54252	1.32043	1.81397	1.87358	1.64704	2.34302	1.99823	1.77187	2.36162	2.28567	2.06246
IC.450.0.F10.m	1994	1.6249	0.823079	1.0653	1.80703	1.9801	2.20232	2.50583	1.2421	2.06782	2.19145	2.1739
IC.450.0.F8.m	1994	1.6613	1.83744	2.17028	1.92274	2.20026	2.41791	2.67556	1.67954	2.24334	2.20741	2.45401
IC.451.0.C6.m	1994	1.59008	1.07874	2.1922	1.70954	2.2919	1.02404	2.60005	1.54685	2.45733	2.473	2.34534
IC.451.0.C9.m	1994	1.63839	1.1471	1.87313	1.31571	2.24652	1.12009	2.13656	1.94739	2.3357	2.34817	2.11246
IC.454.0.G10.m	1994	1.65739	1.12127	1.53431	2.03602	0.999426	1.29207	2.56619	1.57519	2.38849	2.39055	2.29715
IC.454.0.G11.m	1994	1.55404	1.26381	1.09671	2.47555	2.35244	2.30605	2.49021	2.07692	2.52863	2.55015	2.24922
IC.461.0.C8.m	1994	1.42844	2.10901	1.79442	2.67983	2.36454	1.4045	1.94667	2.39205	2.60758	2.69544	2.06701
IC.461.0.E1.m	1994	1.53973	2.50152	2.28438	2.16315	2.01746	1.94843	2.20585	2.25735	2.74205	2.60026	1.96874
IC.462.0.D5.m	1994	1.51124	2.47235	2.45842	2.37424	2.26133	2.50561	2.70506	1.78623	2.47496	2.56766	2.39758
IC.465.0.E10.m	1994	1.74018	1.5431	1.86884	2.13991	1.73501	0.787699	2.57712	1.01037	2.01787	2.25244	1.98647
IC.465.0.E4.m	1994	1.73832	1.48663	2.03335	2.42816	1.7501	0.347209	1.65054	0.805164	2.40237	2.34481	2.21532
IC.472.0.A11.m	2007	1.67436	2.37084	2.27426	2.18671	2.07408	1.06353	2.09576	1.5209	2.34576	2.45285	1.71433
IC.472.0.A9.m	2007	1.59481	1.77405	1.92475	2.33063	2.17703	1.03233	2.09005	1.39128	2.29027	2.45099	2.08612
IC.473.L.C2.m	1994	1.5875			2.07084	2.06671	2.14986	2.13726		2.30739	2.40378	2.0156
IC.473.L.E5.m	1994	1.99088			1.93427		0.76181	2.37491
IC.473.N.D7.m	2001	1.59797	1.97081	2.29516	2.23899	2.51195	2.60335	2.49783	1.98356	0.902257	2.25344	1.35805
IC.473.N.G12.m	2001	1.53493	2.62435	2.53699	2.44907	2.44215	2.58875	2.49466	2.12831	1.49947	2.27486	0.914177
IC.473.S.E1.m	2004	1.66549	2.14505	2.12076	2.13747	2.12137	2.3926	2.48045	1.77009	1.02745	2.43758	1.15581
IC.473.S.E4.m	2004	1.70816	2.43646	2.19906	2.21355	2.14175	1.74118	2.44703	1.50571	2.08699	2.25538	2.11027
IC.473.V.H7.m	2005	1.63544	2.22178	2.23552	2.25501	2.53563	2.63072	2.30986	2.08424	2.16784	2.30665	1.75727
IC.473.V.H9.m	2005	1.54438	2.54936	2.17165	2.15293	2.00458	2.26682	1.95247	0.567404	2.2535	2.36472	0.567404
IC.475.L.B11.m	2000	1.53696	2.31303	2.33397	2.13401	2.11061	2.17105	2.0185	0.89609	2.18187	2.28299	2.22789
IC.475.L.G2.m	2000	1.38256	2.57954	2.56955	2.1159	2.33207	2.39648	2.38722	0.567404	2.41192	2.55507	2.41675
IC.475.N.D1.m	2002	1.56649	2.12711	2.27617	2.13165	2.17559	2.29835	2.20971	1.29164	2.36715	2.05323	1.976
IC.475.N.D11.m	2002	1.62982	2.46863	2.42256	2.10097	2.20855	2.26902	2.31196	0.722468	2.47864	2.42045	2.35987
IC.475.S.E11.m	2004	1.55149	3.00062	2.55543	2.24995	2.33861	2.45831	2.48623	0.567404	2.34492	2.28345	2.57487
IC.475.S.E12.m	2004	1.61447	2.7889	2.52074	2.08277	2.0265	2.2472	2.58101	0.567404	2.18265	2.43967	2.43008
IC.475.T.E5.m	2010	1.46586	3.07368	2.708	2.50029	2.57398	2.82334	2.50372	0.567404	2.36843	2.37674	2.64368
IC.475.T.F12.m	2010	1.50924	2.77724	2.54224	2.43582	2.6533	2.70918	2.30212	0.69317	2.77624	2.25969	2.15824
IC.479.0.A2.m	1994	1.73703	1.08893	1.83791	2.06627	2.20242	2.26842	2.26721	2.04569	2.08605	2.12428	2.1169
IC.479.0.G10.m	1994	1.65181	1.4641	1.99982	2.52175	2.48728	2.46394	2.41366	1.76335	2.01193	2.14623	2.38547
IC.480.L.C9.m	2003	1.99804	1.42525	1.71724	2.11601	1.23191	1.78211	1.89097	2.01531	2.25064	1.9266	1.63889
IC.480.L.G10.m	2003	1.55756	0.916164	1.56947	2.18559	0.567404	1.74293	2.29067	1.83443	2.52688	2.38796	2.08616
IC.493.0.A9.m	2006	1.5685	1.40264	0.97876	2.39897	1.43602	2.6274	2.42731	2.07828	2.31128	2.37161	2.31325
IC.510.J.D10.m	2000	1.5368	1.31151	0.769366	2.54574	2.52081	2.71176	2.39153	0.567404	2.47153	2.54599	1.93796
IC.510.J.D8.m	2000	1.58836	0.913659	0.567404	2.53757	2.47225	2.6691	2.26582	1.36517	2.2448	2.37603	1.95502
IC.510.J.F12.m	2000	1.81346	0.848646	0.48164	2.38744	2.35081	2.54445	2.39728	1.15266	2.52399	2.52152	2.1454
IC.510.L.B7.m	2004	1.58369	1.21569	0.778018	1.79364	1.95902	2.2472	2.37718	0.666597	2.14489	2.25116	1.82735
IC.510.L.H5.m	2004	1.59574	1.24122	0.906528	1.8906	2.33955	2.33891	2.37248	1.21665	2.31111	2.24618	2.11487
IC.510.T.E9.m	2006	1.5649	1.31544	0.553333	1.67769	2.0973	2.42107	1.94324	1.20586	2.29975	2.36319	2.01444
IC.510.T.G3.m	2006	1.50813	0.567404	0.78144	1.48151	2.19715	2.47443	1.58023	1.24604	2.51054	2.45786	1.94836
IC.520.L.A2.m	2007	1.71868	0.778297	0.567404	1.86235	1.94728	2.16358	2.52316	0.543938	2.25053	2.2398	1.62851
IC.520.L.A9.m	2007	1.6911	0.567404	0.902354	1.92703	1.96682	2.25795	2.36895	1.19887	2.26433	2.2962	1.31265
IC.525.0.B12.m	1997	1.58251	0.914641	1.42828	1.27974	1.48836	2.22535	0.906004	1.18331	2.35115	2.49443	2.57757
IC.525.0.F8.m	1997	1.69845	1.0119	1.63219	1.85014	2.22755	2.39373	2.41548	1.60083	2.43732	2.42411	2.26513
IC.53.0.B3.m	1992	1.25864	2.58611	2.8112	2.67107	2.61246	2.38397	2.06811	2.39936	2.39828	2.22847	2.30926
IC.534.0.C7.m	2003	1.85382	0.36029	0.567404	2.12597	2.09253	2.00394	2.15268	1.87655	2.64594	2.52687	2.43191
IC.534.0.C9.m	2003	1.74211	1.40539	1.53018	2.11232	2.02188	1.96362	2.51615	1.54327	2.07703	2.35493	2.43088
IC.537.N.F2.m	1998	1.64162	0.567404	0.567404	2.34099	1.74955	1.10229	2.04665	0.567404	1.88931	2.18119	0.567404
IC.537.S.A7.m	1999	1.63782	0.567404	0.567404	1.88759	1.15313	0.567404	2.25565	0.567404	2.32161	2.36841	1.5374
IC.54.0.A1.m	1991	1.93114	1.40405	1.9719	1.69673	1.16708	1.95924	2.02369	1.78795	2.38675	2.28269	1.44187
IC.606.0.C11.m	2006	1.75453	0.567404	1.22279	1.02983	1.96862	0.997521	2.32575	0.978877	2.59679	2.4363	2.57396
IC.606.0.C7.m	2006	1.73075	0.928141	1.60133	2.13333	2.20545	2.22188	2.49123	1.29247	2.54341	2.43058	1.57988
IC.61.0.A4.m	1988	1.66777	1.34982	1.25712	2.27023	2.17371	1.89543	2.39776	2.06694	2.35673	2.41007	2.29856
IC.61.0.MX.m	1988	1.83717	0.567404	1.12067	2.19658	2.15848	2.18326	2.47637	1.89558	2.34232	2.41886	2.48215
IC.616.0.E11.m	1997	1.50092	2.01486	2.50072	2.42152	2.5926	1.3376	2.52401	1.35109	2.60978	2.61573	2.46183
IC.616.0.H12.m	1997	1.53076	1.98569	1.89238	2.20597	2.22053	2.36677	2.46622	1.64718	2.37183	2.44524	1.62472
IC.619.0.D10.m	1997	1.33367	2.4133	2.44994	2.84375	2.47612	2.19722	2.58849	2.18306	1.82968	2.21639	1.77525
IC.629.0.A2.m	2004	1.82259	1.48888	1.79731	2.11035	2.10877	1.56518	2.49118	1.98193	2.54988	2.30322	0.567404
IC.629.0.G9.m	2004	1.81725	1.23157	1.6199	2.02958	2.14426	2.29947	2.39484	1.85867	2.32658	2.08489	0.39867
IC.656.L.C10.m	1999	1.55896	2.27175	2.1153	2.33851	2.21848	2.1541	2.18355	0.567404	0.962863	2.24259	2.10985
IC.656.L.G7.m	1999	1.58987	2.19688	2.39003	2.30477	2.31368	2.35922	2.10245	1.13802	1.7446	2.37292	2.09152
IC.656.T.D12.m	2011	1.60217	1.36383	1.34937	2.32321	2.14996	2.28666	2.27098	1.32045	1.90468	2.36942	2.21831
IC.656.T.E6.m	2011	1.73865	1.65892	0.90662	1.96242	2.01768	2.12543	2.33611	0.60221	1.98905	2.46278	1.19587
IC.660.0.C10.m	2002	1.59352	0.911838	1.23507	1.19867	0.292276	1.74148	2.24165	2.00874	2.25902	2.31558	2.20542
IC.660.0.D9.m	2002	1.64451	0.874538	0.952653	2.44775	1.38236	2.57175	2.17646	2.03115	2.24671	2.51674	2.47362
IC.663.L.C6.m	2005	1.76333	2.32628	2.15512	1.61211	1.04568	0.46834	2.32667	2.05885	2.30375	2.38963	1.7731
IC.663.L.H9.m	2005	1.63027	2.3045	2.17285	1.38222	0.536435	1.10623	2.28042	2.02729	2.30839	2.002	1.79093
IC.663.T.A12.m	2006	1.63821	2.40652	2.32419	1.52501	0.747402	0.799281	2.27829	2.10028	2.29658	2.31055	1.69417
IC.663.T.A3.m	2006	1.56271	2.38972	2.32906	1.36019	0.46069	0.537209	2.34679	2.17955	2.41931	2.4325	0.944925
IC.665.0.C8.m	2000	1.50929	0.749495	0.567404	2.07883	2.08399	2.25127	2.58176	1.85217	2.2207	2.44913	1.98793
IC.665.0.D6.m	2000	1.79726	1.89341	2.05343	2.26046	2.28837	2.44861	2.3311	1.28963	2.34458	2.34077	1.19987
IC.669.L.E8.m	2002	1.60994	1.83108	1.85446	0.976962	0.802417	0.724915	2.44366	1.27885	2.56826	2.43605	2.18348
IC.669.L.H8.m	2002	1.87387	1.75355	1.55587	1.75695	1.27021	0.567404	2.37378	2.15571	2.23208	2.50771	1.33024
IC.669.N.C3.m	2004	1.75579	0.567404	1.57428	1.93746	1.35086	0.542896	2.50701	0.769547	2.38361	2.55136	1.72207
IC.669.N.E6.m	2004	1.80733	1.51343	1.19144	1.36053	1.48778	1.24616	2.22786	1.04074	1.88507	2.15029	1.78581
IC.669.S.F12.m	2005	1.53502	1.49904	1.56409	0.567404	0.4562	1.36278	2.27384	1.31369	2.30147	2.05784	1.1868
IC.669.S.G6.m	2005	1.503	0.929278	1.63121	0.567404	1.61331	0.567404	2.49845	0.928102	2.19103	2.31449	1.7081
IC.669.T.G10.m	2006	1.42603	1.23098	0.435552	1.57208	0.889483	0.567404	2.38681	0.567404	2.54981	2.79716	0.567404
IC.684.0.F10.m	2001	1.65959	1.24989	1.1767	2.54485	2.40449	1.7955	2.09818	0.996528	2.54867	2.70319	2.41823
IC.684.0.G6.m	2001	1.45821	0.985352	1.15805	2.61122	2.53348	2.13048	1.78847	0.692517	2.46584	2.49376	2.24625
IC.689.0.G11.m	1997	1.81304	2.68942	2.54772	1.5294	1.53613	1.79844	2.57662	2.45754	2.19353	2.51951	1.2113
IC.689.0.G4.m	1997	1.63495	1.8274	2.13207	2.14876	2.35672	2.04713	2.1229	1.54607	2.53228	2.30035	2.20375
IC.711.0.B2.m	2001	1.76026	2.38007	2.39093	2.1456	2.39254	2.33553	2.43157	1.65115	2.2658	2.48436	2.24876
IC.711.0.B8.m	2001	1.8214	2.15515	2.185	1.96081	2.2872	2.10688	1.50637	1.39001	2.25753	2.60711	2.28147
IC.715.0.C10.m	1997	1.37423	2.22857	2.11078	2.51822	2.41816	2.47492	2.5103	1.74261	1.38138	1.9131	1.29736
IC.715.0.C6.m	1997	1.38529	2.36931	2.08366	2.65763	2.46031	2.42429	2.53834	2.27252	1.72846	2.07384	1.41112
IC.736.0.B4.m	1998	1.63719	1.56454	1.95629	2.25236	2.39787	1.82616	2.25206	1.87108	2.35189	2.12587	1.29053
IC.736.0.E4.m	1998	1.55504	1.63316	1.94619	2.45748	2.34619	2.06463	2.21647	1.1186	2.50249	2.5203	1.57237
IC.742.0.E3.m	1998	1.53602	0.787801	1.51378	1.87631	2.23048	2.32451	1.22869	1.49043	2.26341	2.3197	2.18527
IC.742.0.F6.m	1998	1.51417	2.41135	2.44466	1.74685	2.26611	1.36364	2.24421	1.7811	2.3644	2.30843	2.17127
IC.786.0.G10.m	2001	1.71472	1.82264	1.4996	1.93884	2.02263	2.06263	2.40006	1.53098	2.25918	2.04356	2.30965
IC.786.0.G11.m	2001	1.54356	0.757737	0.76929	2.09715	2.24896	2.25042	2.40412	1.87553	2.19576	1.91465	2.26916
IC.790.L.E4.m	1999	1.56926	1.03645	0.471588	2.40933	2.28207	1.78812	2.49035	1.4159	2.36637	2.45815	2.30652
IC.790.L.E5.m	1999	1.77434	0.819295	0.567404	2.20196	2.18672	1.39693	2.43676	1.07449	2.18633	2.25272	2.36042
IC.790.S.B12.m	2007	1.72126	1.00542	0.835911	2.26331	2.10946	2.52335	1.52053	0.920122	2.30191	2.39898	2.35738
IC.790.S.E12.m	2007	1.77694	0.650888	0.619229	2.00158	1.82485	1.40731	1.85782	0.567404	2.1939	2.40533	2.25292
IC.797.0.C10.m	2001	1.79638	1.5292	1.95362	0.720527	0.567404	1.38682	2.48069	1.92437	2.29702	2.63634	0.749848
IC.797.0.C11.m	2001	1.82995	1.60814	2.06099	0.72022	0.429523	2.35425	2.30936	1.94325	2.21344	2.62665	0.647461
IC.798.0.E12.m	2004	1.54765	0.691686	1.56056	1.6842	2.24915	0.888081	1.10027	1.798	2.13234	2.35872	2.15089
IC.798.0.H12.m	2004	1.53385	0.943393	1.3586	1.53199	2.10811	1.16561	0.447744	1.68468	1.75216	2.16691	1.85618
IC.818.0.G10.m	1999	1.31259	1.96951	2.30341	2.37375	2.47718	2.77768	2.70416	2.28523	2.68024	2.78555	2.67558
IC.818.0.G5.m	1999	1.9028	1.41939	1.75519	1.76952	2.06377	2.18134	2.40891	1.53398	2.37092	2.28834	2.25838
IC.857.0.B11.m	2005	1.69712	1.15183	1.65792	1.02091	0.913613	2.45224	1.89859	1.25666	1.82538	2.21662	1.19331
IC.857.0.F7.m	2005	1.86333	1.39582	1.70654	0.356719	0.938838	0.963703	2.18528	1.09324	1.52359	2.30172	2.07079
IC.912.0.F5.m	2001	1.6253	2.11373	2.21214	2.23024	2.20473	2.37093	2.25647	0.765304	2.45767	2.22338	2.31451
IC.912.0.F7.m	2001	1.88231	2.01883	2.26825	2.27943	2.32938	2.46704	2.40937	1.16661	2.42772	2.61191	2.35539
IC.935.0.H12.m	2001	1.68704	0.731845	1.81433	2.16966	2.5703	0.293374	2.43905	1.92279	2.54354	2.3347	1.35997
IC.936.0.H8.m	2003	1.68067	0.375052	0.953294	2.01605	2.03582	2.00701	2.37337	1.60608	1.8167	2.54312	1.59895
IC.940.0.B1.m	2001	1.68791	1.73358	1.82882	0.943126	1.45425	1.1961	2.24444	2.16022	0.910084	2.12535	1.78391
IC.940.0.B8.m	2001	1.56961	2.20485	2.37351	0.907774	1.1037	1.63565	2.65579	2.46976	1.87157	2.73671	2.40005
IC.999.0.D12.m	2002	1.80038	1.22584	1.60934	2.11211	2.10618	2.29329	2.1781	1.45623	2.01547	2.47654	1.09802
IC.999.0.E6.m	2002	1.73519	0.567404	1.37939	2.21455	2.04137	2.02886	2.06383	1.62357	0.877196	2.63136	0.567404
IC.DAH.0.E7.m	2011	1.80933	2.53026	2.14709	1.79496	1.7838	2.32723	2.22978	2.19171	2.20366	2.13348	0.567404
IC.JBS.0.C6.m	2011	1.81141			2.05209		1.24081	1.33756				2.06074
IC.JBS.0.C8.m	2011	1.70046	1.26672	1.65539	2.22184	2.20215	1.17004	1.50236	0.959361	0.930672	2.01625	1.98267
IC.JCP.0.C5.m	2011	1.52366	1.43921	1.07638	1.80214	2.04522	1.05211	2.43389	1.79655	2.29085	2.38697	2.16089
IC.JCP.0.G3.m	2011	1.78758	1.51003	1.71329	1.8356	1.95484	1.01906	2.5857	1.50022	2.11657	2.17494	1.56282
IC.JJM.0.G1.m	2012	1.66504	1.19679	0.307807	2.28418	2.07567	2.41375	2.62861	0.846938	2.62348	2.5269	2.11259
IC.JJM.0.G5.m	2012	1.50115	1.22889	0.375184	1.31243	1.20797	2.16107	2.63688	0.973283	2.35731	2.43684	2.53106
IC.REH.0.H2.m	2012	1.59118	1.09044	1.53991	2.02609	2.22301	2.27301	1.63552	1.93931	2.33807	2.35076	2.12977
IC.REH.0.H7.m	2012	1.48331	1.68577	1.45019	1.87382	2.21042	2.28385	2.1131	2.044	2.24438	2.43343	2.37486
UW.1002.C.E12.m	2007	1.5578	1.19585	1.41017	1.23154	2.04339	1.92742	2.41319	1.71575	2.5097	2.48977	2.54002
UW.1002.E.A12.m	2009	1.60601	1.73611	1.98506	1.2188	2.20038	1.95777	2.21008	1.96097	2.6795	2.4437	2.52802
UW.1002.E.B6.m	2009	1.54173	1.69265	2.03697	1.3662	1.96209	1.61675	2.04355	1.83934	2.54453	2.32705	2.44337
UW.1140.A.A2.m	2004	1.76647	2.2319	1.87771	2.05529	1.23653	0.688304	2.5097	1.01023	2.25269	2.3905	2.44654
UW.1140.A.A3.m	2004	1.74076	2.36438	1.87352	2.13698	0.858957	0.520047	2.48612	0.91636	2.1413	1.97017	2.42559
UW.1140.B.C10.m	2006	1.82247	1.52454	0.927261	0.945656	1.79764	2.05525	2.3168	1.29246	2.02813	0.955478	2.09264
UW.1140.B.C4.m	2006	2.08804	1.54192	0.731561	1.42104	1.75032	2.0154	2.02226	1.55778	2.02596	1.12785	2.03427
UW.1140.C.C8.m	2007	1.44069	0.567404	1.39064	0.567404	1.23365	1.88107	1.44296	1.31867	2.20719	0.567404	1.83639
UW.1140.D.B1.m	2010	1.50978	1.25237	0.884467	0.776379	1.22617	1.85748	1.88625	1.21624	2.21828	1.35855	1.74826
UW.1140.D.B2.m	2010	1.67038	2.03888	1.4982	0.837626	1.69578	2.20176	2.27056	1.69259	2.47917	1.8822	2.27857
UW.1140.E.D9.m	2012	1.39986	1.54569	0.567404	0.567404	0.567404	0.567404	1.22806	0.992355	2.25491	1.62652	1.33953
UW.1140.E.E8.m	2012	1.8181	2.04323	1.58903	1.08756	1.60133	2.22915	2.22125	1.75835	2.38631	0.673367	2.26327
UW.1140.F.F12.m	2013	2.00883	1.67633	1.31006	0.383123	1.44303	1.73994	2.40485	1.59617	2.24841	1.541	2.19825
UW.1140.F.F4.m	2013	1.81009	1.95626	1.4779	0.732542	1.66834	1.31085	2.39393	1.71025	2.32633	1.083	2.03507
UW.1261.A.C1.m	2004	1.63871	1.9091	1.64006	1.9232	1.91271	0.567404	2.20043	0.567404	2.45413	2.39275	2.13706
UW.1261.A.D11.m	2004	1.81	2.2429	2.07994	2.11604	2.05843	1.03611	2.42738	1.04839	2.12307	2.2919	2.35795
UW.1261.B.D12.m	2006	1.75973	2.10823	2.0345	2.06939	1.87639	1.45647	2.5774	1.02295	2.21192	2.31865	2.58559
UW.1261.B.F11.m	2006	1.32354	2.5015	2.33571	2.24591	2.16389	2.16024	2.71708	0.785803	2.33827	2.58579	2.64203
UW.1261.C.A8.m	2008	1.57244	2.42991	2.21455	2.47473	2.19172	1.29259	2.10211	1.62131	2.26751	2.3916	2.64769
UW.1261.C.B8.m	2008	1.46812	1.44522	1.65285	2.23175	2.0478	2.13267	2.30749	0.913653	2.31475	2.57679	2.34414
UW.1261.D.C10.m	2010	1.59283	1.69245	1.22128	2.05609	2.08779	1.87128	2.44035	1.03447	2.49068	2.58118	2.5244
UW.1261.D.C9.m	2010	1.69301	2.59348	2.38181	2.46452	2.35502	2.49744	2.07353	0.567404	2.51839	2.51337	2.39677
UW.1261.E.C2.m	2011	1.83146	1.01906	0.655505	2.06383	1.9647	2.25661	2.3524	0.760715	2.20006	2.2753	2.18752
UW.1261.E.E12.m	2011	1.93199	1.68532	1.75256	2.06756	1.90494	2.24618	2.34195	1.06338	2.30695	2.37002	1.63863
UW.1266.L.D5.m	2004	1.38619	2.04485	1.6159	1.42896	2.00046	1.21946	2.45096	1.94224	2.56545	2.39945	2.50149
UW.1266.L.H1.m	2004	1.44966	0.95998	1.01182	1.0613	2.18008	0.567404	2.2652	0.567404	2.40422	2.50385	1.85937
UW.1266.N.A9.m	2006	1.64549	1.5961	1.89329	1.67129	2.12579	2.20528	2.12644	0.567404	2.35146	2.35744	2.13523
UW.1266.N.D9.m	2006	1.63827	1.46557	0.567404	1.45651	1.92684	1.70467	2.17541	0.845559	2.29471	2.29516	1.97711
UW.1266.S.A11.m	2010	1.50954	0.567404	1.28173	1.21143	1.70957	1.91274	2.08528	0.567404	2.34884	2.29128	1.90994
UW.1266.S.E9.m	2010	1.65141	1.40287	0.860184	1.31838	2.16058	2.39468	2.40231	0.915509	2.43637	2.34429	1.87419
UW.1266.V.A3.m	2013	1.67121	0.567404	0.567404	1.46855	2.05606	1.91874	1.77092	0.567404		2.04132	2.24812
UW.1266.V.A6.m	2013	1.28562	1.31394	1.08357	1.83475	2.67586	2.60548	2.08244	0.898362	2.472	2.55214	2.47634
UW.1295.L.B7.m	2004	1.62619	2.46166	2.36796	1.59616	1.93942	2.29903	2.38522	1.74257	2.15321	2.49401	2.45535
UW.1295.L.C11.m	2004	1.6155	2.71568	2.39526	1.87436	1.27971	2.1102	2.29458	1.37976	1.99571	2.28977	2.15166
UW.1313.L.A10.m	2004	1.86682	2.2263	2.26592	1.79164	2.13819	2.10387	2.11177	1.29766	1.66014	2.50471	2.42854
UW.1313.L.A11.m	2004	1.61781	2.32246	2.24246	1.60564	2.24736	2.20605	2.32925	0.567404	1.22977	2.41232	2.48216
UW.1313.N.B6.m	2005	1.43245	1.51949	1.59879	1.79881	2.4245	2.62027	2.12438	1.07815	1.90465	2.5883	2.41106
UW.1313.N.C12.m	2005	1.69483	1.62718	1.82484	1.35854	2.16473	2.27408	2.21734	0.567404	1.69308	2.36485	2.38788
UW.1313.P.C7.m	2006	1.58469	1.10925	1.7389	2.00926	2.29124	2.45996	2.25682	0.511425	2.02843	2.3341	2.14423
UW.1313.P.C8.m	2006	1.57742	0.91661	1.70923	1.9778	2.27243	2.49323	2.30087	0.567404	1.79541	2.55706	2.35881
UW.1313.T.F7.m	2008	1.45568	0.567404	1.76768	2.24566	2.45507	2.56362	2.62298	1.1538	2.23474	2.82103	1.89719
UW.1313.T.G6.m	2008	1.93601	1.73784	1.91012	1.7953	2.03246	2.17172	2.27813	1.54318	2.08383	2.18404	1.38914
UW.1313.V.H3.m	2012	1.56931	1.67747	1.87598	1.85519	2.04663	2.18267	1.75598	1.06632	1.96492	2.40404	1.19435
UW.1313.V.H8.m	2012	1.95373	1.97292	1.8699	1.72238	1.94555	2.02844	2.06361	0.567404	2.04166	2.2487	1.19816
UW.1368.A.D1.m	2004	1.79273	0.900864	1.69948	2.29586	2.11528	1.67976	1.44004	1.14892	2.33327	2.34862	1.74554
UW.1368.A.D8.m	2004	1.51025	0.957741	0.567404	2.04317	1.9161	1.33637	1.46642	1.70257	2.30388	2.09814	2.22776
UW.1368.B.F7.m	2006	1.44413	1.40939	1.25002	1.29675	1.51659	1.2282	1.10725	1.27835	2.31673	2.33892	1.80718
UW.1368.B.G4.m	2006	1.63566	0.567404	1.55159	2.23427	2.01181	1.79723	1.68468	1.16179	2.14344	2.39263	1.52238
UW.1368.C.D8.m	2007	1.75244	0.419163	0.69517	2.14716	1.81739	1.34581	1.32894	0.560627	2.07254	2.29973	1.78889
UW.1368.D.F3.m	2009	1.49967	1.48801	1.12109	2.03251	1.08856	1.04053	2.1528	1.69548	2.32471	2.46313	2.22188
UW.1368.D.H8.m	2009	1.51801	1.30725	0.946976	2.17897	2.17709	1.85801	1.84201	1.22881	2.3158	2.4053	1.89074
UW.1368.E.E1.m	2011	1.56329	1.18842	0.984582	2.06656	1.15708	1.32086	2.13725	1.26698	2.30712	2.4248	1.42838
UW.1368.E.F1.m	2011	1.54591	1.3096	0.829605	2.1185	0.40071	1.59721	2.01866	1.1319	2.55035	2.47362	1.62718
UW.1368.F.B9.m	2013	1.70193	0.864931	1.17215	2.04747	0.960393	1.51296	1.81628	0.567404	2.25501	2.52496	1.67216
UW.1368.F.F6.m	2013	1.72968	0.567404	0.781904	1.90842	1.33522	1.4482	1.65538	0.567404	2.77484	2.60813	1.71526
UW.1375.A.A6.m	2004	1.5847	1.17493	0.574949	2.11827	2.13397	2.49519	2.20659	2.03046	1.44545	2.15932	2.1344
UW.1375.A.G3.m	2004	1.63237	0.791838	0.877995	2.30083	2.31208	1.23386	2.20302	1.92915	0.851728	2.16243	2.14512
UW.1386.L.B5.m	2004	1.44672	1.38243	1.86056	2.33241	2.45891	1.53279	2.2085	1.15186	2.41218	2.47471	2.43084
UW.1386.L.F7.m	2004	1.44088	1.83807	1.82243	2.36938	2.31607	1.03629	2.18281	1.20815	2.57016	2.76296	1.32221
UW.1386.N.F10.m	2007	1.75252	0.797674	0.569357	1.8345	1.58384	0.567404	2.0335	1.00074	2.25975	2.4974	1.34522
UW.1386.T.D9.m	2011	1.63174	0.567404	0.567404	0.567404	1.2133	0.216802	2.2172	1.67032	2.25444	2.1704	1.13248
UW.1386.T.G3.m	2011	1.66691	1.32253	1.08144	2.14186	2.08138	0.923329	2.30027	0.724744	2.33713	2.10632	0.845358
UW.1393.A.F12.m	2004	1.76233	1.6284	1.8714	2.17327	2.17961	2.37456	1.30996	1.46743	1.64387	2.46806	1.08065
UW.1393.A.H11.m	2004	1.66355	1.52767	1.86859	2.08782	2.07505	2.26965	2.30372	1.68056	2.07192	2.25759	1.13136
UW.1393.B.E5.m	2005	1.76121	1.4859	1.73537	2.07626	2.06078	2.36338	1.36897	1.52958	1.78795	2.17684	1.23761
UW.1393.B.F12.m	2005	1.90222	1.65992	1.95302	2.09554	2.18226	2.26718	1.1214	1.65404	1.02458	2.16534	1.04269
UW.1393.C.D10.m	2007	1.95851	2.00721	2.16269	1.94932	2.06968	2.2546	1.07191	1.86621		1.86673	0.567404
UW.1393.C.D7.m	2007	1.77473	2.06907	2.08502	1.85966	2.15809	2.21008	1.38625	1.80669	1.36525	2.12406	0.842702
UW.1393.C.G7.m	2007	1.95837	1.79811	2.09632	2.0101	2.08228	2.28547	1.40357	1.61991	1.79128	1.98478	1.30795
UW.1393.D.F2.m	2009	1.78858	1.99535	1.95081	1.98476	2.13725	2.34391	1.99567	1.01839	1.2805	1.77929	1.57817
UW.1393.D.H7.m	2009	1.656	2.02617	1.98057	2.16092	2.0853	2.15592	2.18891	0.533411	1.2431	2.36126	1.021
UW.1393.E.D8.m	2011	1.8526	1.78929	1.73941	1.75896	1.8995	1.15494	2.09184	1.19934	1.27535	2.30637	1.34052
UW.1393.E.E6.m	2011	1.90398	1.96697	1.79797	1.91732	2.03042	1.23201	2.13757	1.29359	1.67991	2.253	1.4211
UW.1393.F.B10.m	2013	1.90679	2.03415	2.01838	1.9036	1.97811	0.69162	1.49028	1.329	1.86499	2.47918	1.59789
UW.1393.F.D7.m	2013	1.74672	1.95307	1.90111	2.09074	2.13693	1.0902	1.52243	0.676907	1.43179	2.24426	1.40561
UW.1406.L.D11.m	2004	1.75356	1.17782	0.711929	1.79293	1.83513	1.969	2.29544	0.901976	2.07234	2.28547	2.16536
UW.1406.L.D12.m	2004	1.47776	1.3172	1.05147	2.19053	2.24856	2.33032	2.05219	0.593506	2.32348	2.60377	1.95874
UW.1406.N.A10.m	2005	1.51929	0.65489	1.28664	2.29529	2.31185	2.47933	2.37244	1.35353	2.39335	2.3982	2.11707
UW.1406.N.F10.m	2005	1.45587	1.92207	2.00569	2.3026	2.355	2.50067	2.23563	1.19677	2.36215	2.53526	2.05212
UW.1406.P.G1.m	2006	1.57782	2.14819	2.01291	2.27078	2.25466	2.37544	2.363	0.774461	2.179	2.36017	1.74766
UW.1406.P.G6.m	2006	1.50433	2.30966	2.11357	2.36275	2.26835	2.29558	2.37344	1.1569	2.17213	2.51324	1.94519
UW.1406.S.D8.m	2009	1.69912	1.1155	0.440531	0.567404	0.950169	1.15622	2.44519	0.496267	0.974537	2.03371	0.681339
UW.1406.S.H7.m	2009	1.58556	1.43877	0.604278	2.22734	2.12609	1.88701	2.36577	0.746218	2.00191	2.14106	2.25318
UW.1406.T.A12.m	2011	1.46217	1.7826	1.87453	2.44205	2.29575	2.20091	2.46491	1.13946	1.85559	2.40071	2.34106
UW.1406.T.E4.m	2011	1.59982	0.953705	0.950645	1.7191	2.04288	1.22883	2.40466	0.642143	1.33448	2.16217	1.34858
UW.1406.V.D11.m	2013	1.6033	1.25894	0.467079	2.19894	2.0185	1.3783	2.40457	1.16602	2.26015	2.32173	2.43523
UW.1406.V.F7.m	2013	1.4676	1.11965	1.66236	2.06805	2.00322	2.23801	2.43078	0.567921	1.07037	2.26232	2.5606
UW.1456.P.A3.m	2007	1.71784	2.56083	2.25373	2.32785	2.12981	2.32205	2.55045	1.33005	2.23001	2.52875	2.06435
UW.1456.P.C1.m	2007	1.71445	1.38873	1.30287	2.05419	2.04186	2.28859	2.03454	1.59565	2.14899	2.46438	1.12961
UW.1555.M.D1.m	2006	1.68144	0.955925	0.703084	2.40264	2.28618	2.41788	2.07928	1.34227	2.32804	2.21944	1.31926
UW.1555.M.H11.m	2006	1.45784	0.624073	0.567404	2.35993	2.48965	2.43717	2.01981	1.72177	2.216	2.3248	1.83436
UW.1555.P.A6.m	2008	1.38089	0.567404	0.567404	2.22592	2.40932	1.37919		1.69515			1.31251
UW.1555.P.G5.m	2008	1.60371	1.80068	0.713027	2.38724	2.52849	1.65278	2.16969	2.05271	2.1942	2.2969	1.59078
UW.1555.T.F1.m	2012	1.23431						2.36365		2.21171	2.29687
UW.1555.V.B9.m	2013	1.67504	0.997732	0.567404	2.34756	2.40748	1.69358	2.08395	1.73519	1.85588	2.35066	1.96625
UW.1641.S.G3.m	2010	1.52096	2.09406	2.57482	1.66929	2.23938	1.05652	2.05082	1.7145		2.22308	2.20651
UW.1842.L.E9.m	2006	1.46261						2.05319		2.43476	2.35868
UW.1842.N.A10.m	2008	1.46468	1.99177	2.09167	2.45816	2.09404	2.81694	2.11016	1.57171	2.58857	2.60659	1.59173
UW.1842.N.C1.m	2008	1.60954	1.14479	1.28401				1.47268	1.15282	1.97719	2.32558	1.83766
UW.1842.N.H2.m	2008	1.61396	1.16776	1.21921	1.68454	1.7541	2.08205	1.96754	1.05205	2.41644	2.22611	1.78126
UW.1842.P.E5.m	2009	1.46465	1.8223	2.23583	2.29829	2.17674	2.48727	1.74748	0.567404	2.19908	2.34827	2.4347
UW.1842.P.F11.m	2009	1.88182	1.46589	1.77057	1.84099	1.93033	2.05429	1.92003	0.90398	1.93002	2.085	2.23566
UW.1842.S.B5.m	2011	1.67018	1.39009	1.87825	2.25266	2.24599	2.2703	1.83441	0.567404	2.4056	2.59876	2.16676
UW.1842.S.E9.m	2011	1.61351	1.47436	1.82609	2.44373	2.318	2.57525	0.567404	0.567404	2.45776	2.67892	2.40307

## Sheet: S4_Fig
		Length	Length	Length	Length	Length	Charge	Charge	Charge	Charge	Charge	PNGS	PNGS	PNGS	PNGS	PNGS	Hydro	Hydro	Hydro	Hydro	Hydro
Env	year	V1	V2	V3	V4	V5	V1	V2	V3	V4	V5	V1	V2	V3	V4	V5	V1	V2	V3	V4	V5
IC.10048.0.C6	1985	26	40	35	32	11	-2	-1	4	-2	-2	3	2	1	5	2	0.417038	0.5454	0.474457	0.477937	0.352636
IC.10048.0.C7	1985	26	40	35	32	11	-1	0	4	-2	-1	2	2	1	5	3	0.454385	0.557225	0.480571	0.48175	0.371545
IC.101.0.A10	1989	27	39	35	36	12	-3	1	7	-3	-2	3	2	1	5	2	0.426407	0.513564	0.469143	0.478306	0.347167
IC.101.0.A7	1989	27	39	35	36	12	-2	1	6	-3	-2	3	2	1	5	2	0.45263	0.510538	0.488743	0.478306	0.347167
IC.1013.0.E9	2006	32	43	35	34	12	1	3	3	0	0	5	3	1	4	2	0.3835	0.481186	0.502314	0.509853	0.402167
IC.10196.0.E11	1985	25	39	35	27	10	-1	-1	6	0	-1	3	2	1	4	1	0.38256	0.547795	0.471457	0.497815	0.4168
IC.10196.0.E2	1985	23	39	35	27	11	-1	-1	5	0	-1	4	2	1	4	1	0.375043	0.547795	0.465514	0.497815	0.424455
IC.102.0.B5	1989	25	39	35	28	10	-2	0	6	0	-2	3	2	1	5	1	0.40312	0.551513	0.453029	0.528036	0.323
IC.102.0.B6	1989	25	39	35	28	10	-2	0	6	0	-2	2	2	1	5	1	0.3982	0.558769	0.453029	0.528036	0.323
IC.10204.0.G11	1989	26	37	35	28	10	0	2	4	-2	-1	3	2	1	4	1	0.3765	0.527459	0.475771	0.529821	0.3423
IC.10204.0.H1	1989	26	37	35	28	10	0	2	4	-2	-1	3	2	1	4	1	0.3765	0.527459	0.475771	0.529821	0.3423
IC.10213.0.E11	1985	26	39	35	28	10	-2	-1	5	-2	1	3	2	1	5	1	0.391538	0.551718	0.466429	0.528964	0.3435
IC.10213.0.E3	1985	26	39	35	29	10	-2	-1	5	-3	0	3	2	1	5	2	0.391538	0.551718	0.466429	0.48731	0.3602
IC.10259.0.G12	1985	25	42	35	33	11	-3	1	4	1	1	3	3	1	5	1	0.41196	0.51981	0.471029	0.515788	0.366545
IC.10259.0.G2	1985	25	41	35	33	11	-2	1	4	1	1	3	2	1	5	1	0.39192	0.511415	0.471029	0.515788	0.366545
IC.1036.0.E7	2002	27	38	35	30	13	1	1	8	-1	-1	2	2	1	3	2	0.497407	0.530605	0.477229	0.463	0.307077
IC.1036.0.E9	2002	27	38	35	30	13	1	0	8	-1	-1	2	2	1	3	2	0.497407	0.525132	0.481286	0.463	0.297615
IC.10419.0.C9	1987	26	41	35	32	11	0	1	5	-2	-1	3	2	1	5	2	0.421808	0.52461	0.4778	0.487156	0.355
IC.10419.0.H3	1987	26	41	35	32	11	1	1	5	-2	0	3	2	1	5	1	0.412731	0.52461	0.4778	0.487156	0.383
IC.10425.0.H5	1985	26	39	35	33	10	0	0	5	-2	-1	3	2	1	6	1	0.409846	0.522692	0.473743	0.503273	0.3883
IC.10473.0.G1	1987	25	47	35	29	10	-1	1	5	-2	-1	3	4	1	4	2	0.40752	0.493745	0.474429	0.494966	0.3851
IC.10473.0.G5	1987	25	47	34	29	10	-1	-1	5	-1	-1	3	4	1	5	2	0.40752	0.488638	0.476676	0.505034	0.3851
IC.11100.0.G1	1987	34	43	35	30	10	0	0	6	-2	-1	5	3	1	3	2	0.400882	0.509372	0.478743	0.51	0.3642
IC.11100.0.G11	1987	34	43	35	30	10	0	0	7	-3	0	5	3	1	4	2	0.400882	0.509372	0.484686	0.470667	0.4242
IC.1115.0.A4	2005	31	39	34	30	10	1	1	4	-3	0	5	2	1	4	1	0.349516	0.531077	0.487471	0.5428	0.3982
IC.11200.0.H3	1987	26	38	35	32	11	-2	1	5	-4	1	3	2	1	5	2	0.424115	0.535842	0.483086	0.498469	0.348182
IC.1125.0.D12	2006	24	41	35	33	13	-1	0	6	-2	-1	3	2	1	6	2	0.402708	0.463122	0.500829	0.504394	0.342615
IC.1125.0.E9	2006	24	41	35	33	13	1	-1	6	-3	-1	3	2	1	5	2	0.435125	0.455829	0.493257	0.488485	0.342615
IC.1170.0.D5	2006	35	57	35	33	11	-2	2	6	-3	-1	6	3	1	3	2	0.388171	0.461193	0.4818	0.465667	0.272909
IC.1170.0.D8	2006	35	57	35	29	11	-2	1	6	-1	0	6	3	1	2	2	0.388171	0.464123	0.4818	0.505069	0.314545
IC.1211.0.C2	2005	20	59	35	33	13	-1	0	5	2	0	3	5	1	4	2	0.4375	0.465559	0.464	0.509667	0.469846
IC.1211.0.F8	2005	27	59	35	33	11	-1	0	6	1	0	5	5	1	5	2	0.43963	0.465559	0.4694	0.520545	0.468818
IC.122.0.C5	1989	26	40	35	34	8	-1	0	4	-4	-1	4	2	1	5	1	0.402385	0.537325	0.471029	0.480471	0.377125
IC.123.0.B4	1989	26	37	35	29	12	-3	4	4	-1	-2	3	2	1	5	3	0.408115	0.499676	0.474114	0.522483	0.336583
IC.1240.0.F2	2006	40	39	35	34	10	-1	1	5	-1	0	5	2	1	5	1	0.410275	0.549692	0.488914	0.484	0.3808
IC.1240.0.F5	2006	36	44	35	33	10	-2	2	5	-2	-1	3	1	1	5	1	0.432722	0.516977	0.503	0.454667	0.3193
IC.1260.0.G1	2006	28	37	35	28	12	-2	0	6	-1	-1	4	2	1	6	2	0.402107	0.572	0.4792	0.527036	0.366333
IC.1260.0.G9	2006	29	37	35	24	12	-3	0	6	-1	0	4	2	1	4	2	0.384655	0.566216	0.4792	0.5115	0.383667
IC.1329.0.D2	2007	18	42	35	32	11	0	2	6	0	-1	3	3	1	5	1	0.4815	0.526905	0.494543	0.518125	0.335455
IC.1329.0.H9	2007	22	39	35	32	11	-1	0	5	-1	-2	3	2	1	4	1	0.500409	0.523744	0.475714	0.5115	0.337818
IC.1331.0.E11	2007	27	40	35	33	11	1	0	4	1	0	3	2	1	3	2	0.367185	0.4753	0.452057	0.443424	0.258091
IC.1331.0.E4	2007	26	40	35	31	10	0	0	4	-5	0	4	2	1	3	2	0.386923	0.468225	0.4676	0.450419	0.3862
IC.1336.0.C11	2007	36	39	35	34	11	-2	1	5	-2	0	6	3	1	5	2	0.469056	0.525769	0.512257	0.516794	0.301636
IC.1378.0.E1	2007	41	51	35	32	10	-1	0	6	-3	-1	5	3	1	3	1	0.447634	0.499314	0.488086	0.491812	0.376
IC.1378.0.E5	2007	41	52	35	32	10	0	2	4	0	0	5	3	1	3	0	0.473683	0.504365	0.505543	0.485812	0.294
IC.1386.0.F11	2007	27	49	35	35	12	1	-2	5	-2	0	3	3	1	6	2	0.466926	0.481367	0.507171	0.485057	0.348167
IC.1386.0.F9	2007	26	46	35	35	14	-1	-1	4	-2	-1	3	2	1	6	2	0.459385	0.5015	0.4908	0.490543	0.360071
IC.18.0.B6	1991	32	39	35	29	13	-1	1	4	-2	0	4	2	1	5	2	0.423906	0.537846	0.508514	0.483103	0.282077
IC.18.0.B8	1991	32	43	35	29	13	0	1	4	-2	-1	4	3	1	5	2	0.419156	0.505512	0.494429	0.483103	0.268615
IC.193.0.A8	1991	37	47	35	33	11	-2	0	6	-2	0	4	4	1	4	3	0.400189	0.470021	0.525171	0.500576	0.338909
IC.193.0.B4	1991	37	47	35	33	11	-2	0	6	-2	0	4	4	1	4	3	0.400189	0.467404	0.525171	0.500576	0.338909
IC.2.0.C1	1991	27	45	34	30	12	-1	2	6	-1	-1	2	3	1	4	1	0.402148	0.509689	0.478618	0.4609	0.29775
IC.2.0.C6	1991	27	45	34	34	12	-1	2	6	-1	0	2	3	1	5	2	0.402148	0.515578	0.478618	0.507765	0.385
IC.20439.0.H5	1987	23	39	35	33	11	0	-1	6	-1	-1	3	2	1	4	2	0.424304	0.513487	0.486829	0.512576	0.326727
IC.20476.0.C2	1986	33	39	35	30	10	-3	1	3	-4	1	3	2	1	5	1	0.423424	0.515718	0.477943	0.481433	0.4257
IC.20476.0.G12	1986	27	38	35	30	10	-1	1	4	-1	-1	3	2	1	5	1	0.440963	0.527316	0.490086	0.454967	0.3178
IC.206.0.E9	2000	33	44	34	35	12	-3	1	6	-1	-1	5	3	1	5	1	0.403273	0.504273	0.477382	0.4332	0.33775
IC.206.0.F8	2000	33	46	37	35	12	-3	0	9	-2	-2	5	4	0	5	1	0.388485	0.515109	0.488054	0.414743	0.330833
IC.23.0.A8	1991	26	39	35	31	13	0	3	5	-2	0	2	3	1	4	2	0.397077	0.524949	0.476486	0.479032	0.325462
IC.231.0.B5	1991	25	39	35	31	10	-1	0	6	-3	0	3	2	1	5	1	0.40204	0.510744	0.490143	0.513258	0.3295
IC.239.0.B11	1991	35	39	35	31	11	-2	-1	6	0	-1	6	2	1	5	2	0.438057	0.531897	0.472743	0.489452	0.310182
IC.239.0.D4	1991	35	39	35	31	11	-2	-1	6	-2	-1	6	3	1	4	2	0.441429	0.528744	0.490886	0.461258	0.310182
IC.241.0.C1	1991	26	39	35	32	11	-2	4	5	-1	1	4	0	1	2	1	0.446115	0.539667	0.473314	0.518687	0.359273
IC.241.0.C3	1991	26	41	35	32	11	-1	4	5	-1	1	4	1	1	2	1	0.412846	0.50839	0.473314	0.518687	0.359273
IC.246.0.C11	1991	27	44	35	31	12	1	2	4	-2	-1	3	2	1	5	2	0.414481	0.503364	0.4786	0.511516	0.3615
IC.246.0.C8	1991	29	44	35	26	12	1	2	5	0	-1	3	2	1	3	2	0.428069	0.523818	0.476571	0.466423	0.36025
IC.247.0.A5	1991	31	49	35	37	10	0	2	6	-2	0	3	3	1	5	1	0.430935	0.497612	0.4218	0.484892	0.3158
IC.247.0.B7	1991	32	49	35	31	10	0	1	6	-3	0	3	3	1	5	1	0.440375	0.504939	0.4218	0.509161	0.3158
IC.253.0.B1	1991	34	39	35	31	9	-1	2	6	-1	1	3	1	1	5	1	0.425647	0.526333	0.4856	0.518613	0.339667
IC.253.0.B2	1991	34	41	35	31	10	-1	2	6	-1	-1	3	1	1	5	2	0.425647	0.520634	0.505886	0.48371	0.3622
IC.254.0.A9	1992	23	41	35	30	12	-2	0	5	-3	0	3	2	1	5	2	0.408783	0.497951	0.467886	0.4649	0.316083
IC.254.0.B9	1992	23	41	35	31	15	-2	0	4	-3	-1	3	2	1	5	2	0.408783	0.497951	0.4706	0.469742	0.374
IC.27.0.MX	1988	27	39	35	28	10	1	0	5	-1	-1	3	2	1	3	1	0.424222	0.564692	0.476086	0.491679	0.3974
IC.277.0.C9	1997	27	39	35	31	13	0	0	4	-1	-1	5	2	1	5	2	0.426852	0.548846	0.488914	0.505516	0.404
IC.277.0.D10	1997	27	39	35	31	13	1	0	4	0	-1	4	2	1	5	2	0.428444	0.548846	0.488914	0.520774	0.404
IC.295.0.D11	1998	27	37	35	35	10	-2	1	6	-2	-2	5	2	1	4	1	0.380963	0.539514	0.479257	0.490143	0.2754
IC.295.0.D6	1998	27	38	35	30	10	-2	0	5	-1	-2	5	2	1	3	1	0.380963	0.532289	0.486029	0.5427	0.2754
IC.30048.0.E10	1985	26	44	35	30	10	-1	2	4	0	0	3	4	1	5	2	0.401231	0.490682	0.488914	0.4993	0.3123
IC.30048.0.E8	1985	26	44	35	31	10	-1	2	5	-2	0	3	4	1	4	2	0.401231	0.490682	0.473314	0.514032	0.3123
IC.30281.0.D3	1987	26	44	35	31	10	-2	2	4	-2	0	3	4	1	5	2	0.359692	0.490682	0.475343	0.474935	0.3337
IC.30281.0.H2	1987	26	44	35	31	9	-2	2	4	-3	0	3	4	1	5	2	0.359692	0.490682	0.475343	0.476839	0.320778
IC.35.0.A3	1993	26	46	35	27	11	0	0	5	-1	0	5	2	1	4	0	0.480615	0.512435	0.477343	0.509815	0.359636
IC.35.0.A8	1993	26	47	35	29	9	0	-2	5	0	0	4	2	1	4	1	0.451769	0.487234	0.477343	0.563483	0.374
IC.357.0.C11	1997	33	47	35	33	12	0	0	6	-3	-1	6	3	1	4	2	0.389939	0.50083	0.461457	0.473273	0.323417
IC.38.0.B7	1988	25	41	35	33	12	-1	0	5	-4	0	4	3	1	5	2	0.40432	0.524927	0.470371	0.519758	0.4225
IC.38.0.D12	1988	25	41	35	33	12	-1	0	5	-4	0	4	3	1	5	2	0.40432	0.524927	0.470371	0.519758	0.4225
IC.387.0.C10	1993	31	46	35	30	13	-1	3	5	-3	0	3	4	1	4	2	0.426613	0.473261	0.481714	0.4868	0.471077
IC.387.0.C7	1993	31	46	35	30	13	-1	3	5	-3	0	3	4	1	4	2	0.426613	0.475826	0.481714	0.4868	0.471077
IC.389.0.B4	1993	19	44	35	32	12	-1	0	6	-3	1	1	2	1	5	1	0.429632	0.507386	0.480543	0.442625	0.323333
IC.389.0.B5	1993	19	44	35	30	10	-1	0	6	-1	2	1	2	1	5	1	0.429632	0.507386	0.480543	0.481467	0.3459
IC.404.0.A7	1993	40	39	35	32	11	-1	3	4	-3	-1	6	2	1	4	2	0.41715	0.505282	0.491143	0.478094	0.425091
IC.404.0.D10	1993	42	42	35	32	11	-2	4	4	-3	-1	6	3	1	4	2	0.414381	0.494119	0.491143	0.478094	0.414364
IC.434.0.C8	1993	34	40	35	34	11	0	0	5	-3	0	4	2	1	5	1	0.4035	0.476375	0.480886	0.451147	0.403182
IC.434.0.C9	1993	34	40	35	34	11	0	1	5	-3	0	4	2	1	4	1	0.4035	0.4847	0.484943	0.454765	0.392
IC.446.0.D3	2005	30	41	39	28	15	-2	-1	7	-1	-2	3	2	1	4	2	0.416967	0.560171	0.531897	0.501643	0.395533
IC.450.0.F1	1994	26	41	35	31	12	-2	1	4	-1	0	3	2	1	4	2	0.413962	0.50522	0.488914	0.498968	0.354333
IC.450.0.F8	1994	26	41	35	30	12	-1	0	6	-4	1	3	2	1	3	2	0.420308	0.495073	0.487086	0.463733	0.364083
IC.451.0.C4	1994	33	42	35	30	18	0	2	5	-1	-2	4	2	1	5	2	0.417424	0.501452	0.477257	0.5152	0.338333
IC.451.0.C6	1994	33	42	35	30	14	-1	2	5	0	-2	4	2	1	3	1	0.452939	0.498643	0.484657	0.515233	0.402643
IC.454.0.G10	1994	31	41	35	36	11	-1	0	5	-1	0	4	3	1	6	2	0.427645	0.506902	0.476171	0.485361	0.299818
IC.454.0.G11	1994	37	42	35	35	11	-2	0	5	-3	0	5	3	1	5	2	0.391351	0.51569	0.502543	0.453886	0.299818
IC.461.0.C8	1994	26	43	35	37	11	0	2	3	-2	1	3	3	1	6	1	0.398269	0.503814	0.477714	0.446892	0.346727
IC.461.0.E1	1994	26	47	35	30	10	-1	1	5	-1	-1	3	3	1	5	1	0.467731	0.462191	0.455314	0.5119	0.2501
IC.462.0.D5	1994	28	39	35	30	12	-1	-1	6	-3	-2	5	2	1	4	1	0.369321	0.498538	0.482914	0.501167	0.316
IC.465.0.E10	1994	46	39	35	31	9	0	3	7	-2	1	7	2	1	3	2	0.3845	0.498923	0.482629	0.547935	0.294556
IC.465.0.E4	1994	44	39	35	31	9	0	3	6	-3	1	7	2	1	3	2	0.376432	0.491667	0.509571	0.502806	0.294556
IC.472.0.A11	2007	34	39	35	33	10	-1	2	5	-1	-2	6	2	1	4	1	0.464206	0.540026	0.493314	0.500424	0.3576
IC.472.0.A9	2007	34	39	35	33	10	-1	2	5	-1	-2	6	2	1	4	1	0.451265	0.540026	0.493314	0.500424	0.3576
IC.479.0.A2	1994	24	41	35	30	11	1	2	4	-2	0	3	2	1	4	1	0.481708	0.469049	0.467686	0.461167	0.444
IC.479.0.G4	1994	24	41	35	30	14	-1	1	6	-3	-2	3	2	1	5	3	0.472167	0.491488	0.479143	0.471333	0.379214
IC.493.0.A9	2006	13	50	34	30	11	-1	-1	5	-1	-2	2	4	1	5	2	0.434462	0.47724	0.482824	0.5051	0.322455
IC.525.0.B12	1997	34	37	35	35	11	-2	2	7	-1	1	4	1	2	4	1	0.372147	0.55273	0.4576	0.4528	0.355273
IC.525.0.F8	1997	33	40	35	35	12	-1	0	7	-2	0	3	3	2	6	1	0.391485	0.506725	0.4576	0.445343	0.328
IC.53.0.B3	1992	39	39	35	35	12	-3	1	6	-1	-1	4	2	1	5	2	0.417026	0.518487	0.485371	0.453686	0.332417
IC.534.0.B11	2003	25	46	35	31	10	-2	1	5	-2	-1	2	1	1	5	1	0.4442	0.475478	0.477371	0.477806	0.3631
IC.534.0.C9	2003	25	46	35	30	11	-1	2	5	-1	1	3	4	1	5	1	0.4542	0.50337	0.477371	0.5109	0.399273
IC.54.0.A1	1991	34	39	35	30	12	-1	1	7	-3	0	5	2	0	4	2	0.419353	0.543564	0.480029	0.464267	0.335667
IC.606.0.C11	2006	29	45	35	33	14	-2	-1	5	-1	0	3	2	1	5	3	0.38331	0.511111	0.476571	0.466545	0.366357
IC.606.0.C7	2006	35	45	35	33	14	-2	-1	5	-1	-1	5	2	1	5	3	0.410771	0.511111	0.473229	0.466545	0.379
IC.61.0.MX	1988	35	42	35	30	12	0	0	5	1	0	5	3	1	5	1	0.437029	0.516524	0.480886	0.5433	0.465083
IC.616.0.E11	1997	32	39	35	37	11	-1	-1	5	1	1	4	2	1	6	2	0.446281	0.523872	0.4652	0.534595	0.359727
IC.616.0.H1	1997	30	39	35	30	10	-1	1	3	-1	0	4	2	1	4	1	0.380867	0.537692	0.472457	0.520667	0.3684
IC.619.0.B7	1997	29	39	35	38	10	0	3	4	-2	0	4	2	1	6	1	0.437241	0.534821	0.488914	0.505711	0.3739
IC.619.0.D10	1997	29	39	35	39	10	0	2	4	-3	0	4	2	1	4	1	0.433	0.522692	0.503	0.505718	0.3739
IC.629.0.A2	2004	26	44	35	35	10	-1	1	4	-1	0	4	4	1	5	2	0.399385	0.506114	0.500343	0.497429	0.3386
IC.629.0.F7	2004	26	44	35	35	10	-1	1	4	-1	0	4	4	1	5	2	0.399385	0.508795	0.500343	0.480743	0.3386
IC.645.0.C2	1997	38	39	35	30	12	-1	2	8	-1	0	7	2	1	5	2	0.437289	0.516128	0.474657	0.484967	0.330333
IC.645.0.C5	1997	38	39	35	30	12	-1	2	8	-1	0	7	2	1	5	2	0.437289	0.516128	0.474657	0.484967	0.330333
IC.660.0.C10	2002	30	43	34	31	10	-1	-1	3	-2	-1	4	4	2	6	1	0.391833	0.46586	0.514412	0.455968	0.3303
IC.660.0.D9	2002	30	43	34	31	10	-1	-1	3	-1	-1	4	4	2	5	1	0.391833	0.46586	0.514412	0.457484	0.3303
IC.665.0.D3	2000	30	39	35	29	11	-2	0	6	-1	-1	6	1	2	4	1	0.3893	0.517308	0.486514	0.507207	0.349455
IC.665.0.D6	2000	28	40	35	29	12	-1	3	4	-2	0	3	2	2	4	2	0.414679	0.5111	0.514257	0.517586	0.308083
IC.684.0.B5	2001	21	50	34	34	12	0	1	5	-2	-2	1	3	1	5	2	0.438143	0.45636	0.472824	0.454029	0.325083
IC.684.0.F10	2001	31	50	34	34	12	0	1	5	-1	-1	3	3	1	5	2	0.408065	0.45636	0.472824	0.479	0.342417
IC.689.0.G10	1997	37	39	35	42	7	0	1	5	-5	-1	4	2	1	6	1	0.427135	0.523026	0.479	0.468762	0.387857
IC.689.0.G11	1997	37	39	35	42	8	0	1	5	-5	-1	4	2	1	6	1	0.427135	0.523026	0.479	0.468762	0.395625
IC.691.0.A10	1999	35	47	35	31	12	-2	1	6	-2	-1	4	4	1	3	2	0.426914	0.523255	0.448086	0.476806	0.339667
IC.691.0.H11	1999	35	47	35	31	12	-3	1	6	-2	-1	4	3	1	3	2	0.420971	0.516085	0.448086	0.476806	0.339667
IC.711.0.B2	2001	29	39	35	30	10	-2	2	4	-4	-1	2	2	1	3	1	0.432793	0.503436	0.495943	0.465167	0.459
IC.711.0.B8	2001	29	39	35	30	10	-2	2	4	-4	-1	2	2	1	2	1	0.432793	0.503436	0.5	0.4816	0.459
IC.714.0.E9	1997	25	37	35	33	11	-2	1	5	-2	-1	3	2	1	5	1	0.41012	0.520973	0.4778	0.561879	0.321727
IC.714.0.F4	1997	27	37	35	32	11	0	0	5	-1	-1	3	2	1	6	1	0.413222	0.509973	0.4778	0.545312	0.366545
IC.715.0.C10	1997	28	39	34	32	10	-1	1	5	0	0	2	2	1	5	1	0.384536	0.513462	0.477176	0.499562	0.3284
IC.715.0.C6	1997	28	39	34	32	15	-3	1	5	-2	-2	2	2	1	6	2	0.362036	0.513462	0.477176	0.491594	0.325533
IC.736.0.E4	1998	33	41	36	29	12	0	1	5	0	-1	4	2	1	4	2	0.435667	0.473512	0.487444	0.523724	0.46025
IC.736.0.E6	1998	26	41	35	34	13	1	0	4	3	0	3	2	1	5	1	0.4255	0.476268	0.501057	0.488824	0.391846
IC.741.0.A6	1998	30	41	35	31	10	-1	2	4	0	1	2	3	1	5	1	0.405833	0.549805	0.496857	0.483774	0.3859
IC.742.0.C10	1998	26	42	35	30	17	0	2	5	-2	-1	2	2	1	4	2	0.481269	0.494714	0.484657	0.506367	0.370412
IC.742.0.E3	1998	33	42	35	30	17	0	2	5	-1	0	4	2	1	4	3	0.496939	0.504381	0.484657	0.515167	0.330529
IC.786.0.G10	2001	27	51	35	35	12	-2	0	5	2	-1	5	4	1	4	2	0.439741	0.486529	0.476571	0.512571	0.304
IC.786.0.G11	2001	27	51	35	35	12	-2	0	5	2	-1	5	4	1	4	2	0.439741	0.486529	0.476571	0.512571	0.304
IC.797.0.C3	2001	30	40	33	30	15	-2	0	8	-1	0	5	2	0	5	3	0.375233	0.509125	0.420727	0.504433	0.345333
IC.797.0.C5	2001	30	40	33	30	12	-3	1	9	-2	0	4	2	0	4	2	0.3913	0.51445	0.435606	0.487	0.372667
IC.798.0.E12	2004	27	45	35	32	10	-1	0	4	-2	0	3	3	1	5	2	0.43063	0.510067	0.486486	0.506812	0.401
IC.818.0.G10	1999	27	40	35	33	11	-1	0	5	-1	-1	3	2	1	5	1	0.393222	0.509175	0.474	0.528909	0.331273
IC.818.0.G5	1999	27	40	35	33	12	-1	0	5	-1	-1	3	2	1	5	2	0.393222	0.512725	0.474	0.525182	0.400083
IC.857.0.B11	2005	29	41	35	30	10	-1	2	4	0	1	4	2	2	4	1	0.46131	0.506024	0.503286	0.4884	0.2902
IC.857.0.F7	2005	29	48	35	44	10	-1	2	7	2	0	4	4	1	5	2	0.469759	0.467479	0.502971	0.53575	0.3138
IC.907.0.D1	2006	34	47	35	29	11	1	5	7	-3	0	5	2	1	3	1	0.390853	0.477298	0.467114	0.53831	0.356818
IC.912.0.D4	2001	23	41	35	33	12	0	0	5	-2	-1	3	2	1	5	1	0.415391	0.506756	0.477371	0.498485	0.338
IC.912.0.F5	2001	23	41	35	33	12	0	0	5	-2	-1	3	2	1	5	1	0.415391	0.509634	0.477371	0.501242	0.338
IC.935.0.H12	2001	22	43	35	33	10	-1	0	6	-2	0	2	2	1	5	1	0.440636	0.530558	0.500514	0.483091	0.4036
IC.936.0.H8	2003	28	45	35	30	11	-2	0	5	-4	1	3	4	1	5	2	0.391607	0.484889	0.5116	0.450967	0.298909
IC.940.0.B1	2001	28	40	35	31	15	0	2	8	2	-1	3	3	0	5	2	0.430964	0.499975	0.462114	0.542968	0.329333
IC.940.0.B8	2001	28	40	35	31	15	0	2	8	2	-1	3	3	0	5	2	0.430964	0.50305	0.458143	0.542968	0.329333
IC.999.0.D4	2002	25	42	34	33	11	0	0	5	-1	0	5	3	1	5	2	0.36968	0.480048	0.480853	0.470061	0.397273
IC.999.0.D7	2002	25	42	34	33	11	0	0	5	0	0	4	3	1	5	2	0.3812	0.480048	0.4945	0.47103	0.397273
IC.DAH.0.E12	2011	31	49	35	30	8	-2	1	3	-2	0	4	3	1	4	1	0.416065	0.494143	0.517886	0.4353	0.331375
IC.DAH.0.E7	2011	31	49	35	30	8	-2	1	3	-1	0	4	3	1	4	1	0.416065	0.494143	0.517886	0.451067	0.331375
IC.JBS.0.C6	2011	22	39	35	30	11	-1	1	5	-4	0	4	2	1	4	2	0.4835	0.507949	0.502571	0.4557	0.392
IC.JBS.0.C8	2011	22	39	35	30	11	-1	1	5	-4	0	4	2	1	4	2	0.477909	0.495308	0.488486	0.4557	0.392
IC.JCP.0.C5	2011	21	42	34	38	13	-1	1	5	-3	-1	3	2	1	5	1	0.423238	0.48419	0.473294	0.487158	0.288231
IC.JCP.0.G3	2011	21	45	33	38	12	0	2	4	-2	-1	2	2	1	6	2	0.380667	0.488378	0.477121	0.519368	0.3155
IC.JJM.0.H1	2012	30	40	35	29	12	-2	1	7	-2	-1	3	2	1	3	2	0.4098	0.484125	0.494314	0.475517	0.367583
IC.JJM.0.H3	2012	30	40	35	29	12	-1	2	7	-2	-1	3	2	1	2	2	0.3931	0.489325	0.494314	0.479759	0.367583
IC.REH.0.H7	2011	32	39	35	30	13	1	1	5	-3	-1	4	2	1	5	2	0.362375	0.485615	0.476743	0.4857	0.316231
IC.REH.0.MX	2011	32	39	35	30	13	1	1	5	-3	-1	3	2	1	5	2	0.369062	0.485615	0.476743	0.4857	0.316231
IC.25.S.A1	2003	38	48	35	33	12	1	2	4	-1	0	4	4	1	5	2	0.435079	0.476875	0.494857	0.532545	0.408
IC.25.S.A2	2003	41	48	35	33	12	0	1	4	-2	0	5	3	1	5	2	0.420683	0.470313	0.502943	0.524515	0.408
IC.449.S.F12	2003	33	41	35	32	10	-2	1	5	-2	-1	7	2	1	5	1	0.449333	0.498122	0.495657	0.467687	0.415
IC.449.S.F7	2003	33	41	35	32	10	-2	1	4	-2	-1	6	2	1	5	1	0.442545	0.498122	0.479286	0.467687	0.415
IC.473.L.C2	1994	35	39	35	31	11	0	1	5	-1	0	4	2	1	5	2	0.464714	0.511615	0.482829	0.476129	0.351091
IC.473.L.E5	1994	32	39	35	31	10	-1	1	5	-2	-1	4	2	1	4	1	0.419625	0.519949	0.489571	0.539484	0.2968
IC.473.N.C8	2001	32	39	35	31	10	-3	0	4	-1	0	4	2	1	5	2	0.394875	0.514897	0.497143	0.472161	0.3412
IC.473.N.D7	2001	32	39	35	31	10	-3	0	4	-1	0	4	2	1	5	2	0.391031	0.514897	0.497143	0.472161	0.3412
IC.473.S.E1	2004	31	39	35	31	10	-2	1	4	-3	0	5	2	1	5	2	0.421774	0.516103	0.4992	0.464419	0.3412
IC.473.S.E3	2004	31	39	35	31	11	-2	0	4	-3	0	5	2	1	5	2	0.42129	0.518051	0.503943	0.464419	0.381273
IC.473.V.F12	2005	31	41	35	31	10	-3	-1	5	-3	0	5	2	1	5	2	0.407	0.49622	0.509886	0.467355	0.3626
IC.473.V.H7	2005	31	41	35	31	10	-2	-1	5	-3	0	5	2	1	5	2	0.421774	0.49622	0.509886	0.467355	0.3626
IC.475.L.B11	2000	31	38	35	35	12	0	-1	5	-1	0	5	2	2	6	2	0.44071	0.508947	0.492686	0.498429	0.384917
IC.475.L.G2	2000	31	38	35	35	12	-1	-1	5	1	0	5	2	2	6	2	0.425452	0.508947	0.492686	0.492543	0.384917
IC.475.N.B9	2002	29	39	35	36	14	0	-2	6	-2	-1	4	2	2	6	2	0.439483	0.527179	0.486829	0.498167	0.300929
IC.475.N.C12	2002	29	39	35	34	14	0	-3	6	-2	0	6	1	2	5	2	0.436	0.521846	0.486829	0.509971	0.361429
IC.475.S.E9	2004	29	40	35	36	12	0	2	6	-2	0	6	2	2	6	2	0.436	0.537625	0.486829	0.481944	0.3155
IC.475.S.G6	2004	29	40	35	36	12	0	2	6	-2	0	6	2	2	6	2	0.436	0.537625	0.486829	0.481944	0.3155
IC.475.T.C12	2010	29	38	35	35	14	1	1	6	0	1	6	2	2	6	2	0.42031	0.545289	0.486829	0.531	0.325643
IC.475.T.E5	2010	29	38	35	35	14	1	1	6	0	0	6	2	2	6	2	0.42031	0.545289	0.486829	0.527486	0.361429
IC.480.L.E7	2003	37	40	35	35	10	-1	1	5	1	-1	4	3	1	5	2	0.445811	0.512175	0.505743	0.517229	0.3409
IC.480.L.G10	2003	37	40	35	30	10	0	1	5	-2	-1	4	3	1	5	2	0.462459	0.536575	0.505743	0.5139	0.3902
IC.510.J.D10	2000	29	43	35	36	12	1	0	5	-1	-1	4	2	1	5	2	0.440034	0.483395	0.491629	0.461306	0.333667
IC.510.J.F12	2000	29	43	35	42	12	1	0	6	-1	0	4	2	1	6	2	0.432655	0.483395	0.4722	0.470071	0.291917
IC.510.L.C5	2004	31	40	35	42	12	-1	1	4	-2	0	4	1	1	5	2	0.418	0.479825	0.4682	0.508476	0.291917
IC.510.L.F7	2004	31	40	35	42	12	-1	1	4	-2	0	4	1	1	6	2	0.418	0.468075	0.4682	0.491643	0.291917
IC.510.T.G3	2006	29	41	35	42	12	1	1	5	-2	0	4	2	1	5	2	0.400034	0.447244	0.474143	0.5015	0.281667
IC.510.T.G9	2006	29	40	35	41	12	2	2	6	-2	0	4	2	1	5	2	0.407207	0.45305	0.472114	0.494878	0.281667
IC.520.L.A7	2007	22	35	39	30	12	-1	2	6	-3	0	2	2	1	5	1	0.447409	0.523086	0.462667	0.473933	0.335667
IC.520.L.A9	2007	22	35	39	30	12	-1	1	6	-2	1	2	2	1	4	2	0.447409	0.523029	0.462667	0.4714	0.353
IC.537.N.F2	1998	28	39	35	34	10	-1	1	4	-2	0	3	2	1	6	1	0.4765	0.512231	0.542114	0.471971	0.3365
IC.537.S.A7	1999	39	39	35	28	12	-2	1	5	-3	-1	3	2	1	4	1	0.452026	0.527205	0.523143	0.480143	0.3515
IC.656.L.B11	1999	45	41	35	34	13	0	1	5	-1	0	7	1	1	6	1	0.371422	0.522951	0.440829	0.458529	0.365077
IC.656.L.G12	2011	45	41	35	34	13	0	1	5	-1	0	7	1	1	6	1	0.396889	0.522951	0.440829	0.458529	0.365077
IC.656.T.D4	2011	41	39	35	34	13	0	1	6	0	-2	7	2	1	6	2	0.44839	0.538154	0.4388	0.473	0.397385
IC.656.T.E6	2011	39	39	35	34	13	0	0	5	1	-2	6	0	1	6	2	0.403359	0.549333	0.456257	0.476735	0.363385
IC.663.L.C1	2005	26	40	35	31	12	0	0	6	-3	-1	5	2	1	3	1	0.406269	0.530625	0.462543	0.480581	0.2785
IC.663.L.C6	2005	25	40	35	31	12	0	-2	6	-2	-1	3	2	1	4	1	0.42704	0.524625	0.462543	0.492839	0.2785
IC.663.T.G3	2006	26	40	35	33	12	0	-1	5	-3	-1	5	2	1	4	1	0.406269	0.5148	0.469714	0.475	0.2785
IC.663.T.G6	2006	26	40	35	33	12	0	-1	5	-3	-1	4	2	1	4	1	0.433462	0.5148	0.469714	0.475	0.2785
IC.669.L.E2	2002	36	42	35	34	11	-1	3	4	-3	1	3	2	1	4	2	0.433222	0.501071	0.5028	0.515647	0.320818
IC.669.L.H8	2002	34	42	35	35	9	-1	4	5	-1	-1	2	2	1	5	1	0.435147	0.471571	0.489286	0.505886	0.297667
IC.669.N.C10	2004	36	42	35	31	11	-2	2	4	-3	-1	4	2	1	4	2	0.431361	0.504833	0.512457	0.521419	0.299
IC.669.N.E6	2004	44	40	35	31	11	-2	1	4	-1	-1	6	3	1	4	2	0.425045	0.569225	0.496	0.506935	0.299
IC.669.S.C1	2005	41	42	35	29	10	-2	2	3	-3	-1	2	2	1	4	2	0.457878	0.471476	0.5398	0.533724	0.293
IC.669.S.G6	2005	50	40	35	41	11	0	1	4	-2	-1	3	3	1	6	2	0.4468	0.569225	0.506857	0.505415	0.299
IC.669.T.G10	2006	44	40	35	35	11	-1	1	5	-1	-2	6	3	1	5	1	0.41825	0.5798	0.512914	0.488543	0.291273
IC.790.L.E4	1995	34	48	35	35	10	-1	-2	5	-4	0	6	3	1	5	3	0.448471	0.494062	0.5014	0.458771	0.3246
IC.790.L.E5	1995	25	48	35	31	13	-1	-2	5	1	-1	4	2	1	4	2	0.40668	0.510083	0.487943	0.494097	0.389
IC.790.S.B12	2007	31	47	35	36	9	2	2	6	-1	0	3	2	1	5	2	0.465129	0.491723	0.465286	0.4685	0.344556
IC.790.S.E12	2007	33	47	35	31	9	-2	2	6	-1	1	4	2	1	4	2	0.423273	0.491723	0.465286	0.520097	0.326
UW.1002.C.E12	2007	29	41	35	35	12	0	0	5	-2	-1	3	2	1	3	2	0.470862	0.542488	0.474171	0.436943	0.434167
UW.1002.E.E12	2009	29	41	35	32	11	0	0	5	-1	0	4	2	1	4	2	0.469103	0.53461	0.474171	0.463125	0.469182
UW.1002.E.E8	2009	29	41	35	32	11	0	0	5	-1	0	4	2	1	4	2	0.469103	0.53461	0.474171	0.463125	0.469182
UW.1140.A.A2	2004	29	39	35	30	14	-2	3	4	-4	-2	5	1	1	3	2	0.437621	0.494154	0.4866	0.443133	0.247571
UW.1140.A.A3	2004	29	39	35	30	14	-2	3	4	-4	-2	5	1	1	3	2	0.437621	0.494154	0.4866	0.443133	0.247571
UW.1140.B.C11	2006	30	46	34	29	14	-2	0	4	1	0	4	4	1	4	2	0.433	0.474283	0.485294	0.499103	0.374643
UW.1140.B.C4	2006	30	46	34	29	14	-2	0	4	0	1	4	4	1	4	2	0.433	0.474283	0.485294	0.516897	0.387143
UW.1140.C.C8	2007	30	46	34	29	14	-2	0	4	1	1	4	4	1	4	2	0.433	0.474283	0.485294	0.499103	0.387143
UW.1140.D.B1	2010	31	46	34	29	14	-3	0	4	0	0	6	4	1	4	2	0.413194	0.474283	0.485294	0.516897	0.374643
UW.1140.D.B2	2010	31	46	34	29	14	0	0	4	1	1	5	4	1	4	2	0.436129	0.474283	0.485294	0.499103	0.387143
UW.1140.E.C9	2012	31	46	34	29	14	1	1	4	-1	1	4	4	1	4	2	0.435194	0.474978	0.485294	0.504828	0.303643
UW.1140.E.D9	2012	31	46	34	29	12	1	1	4	0	-2	4	4	1	5	1	0.435194	0.474978	0.485294	0.512655	0.323917
UW.1140.F.F4	2013	31	46	34	29	14	1	1	4	0	0	4	4	1	4	2	0.420161	0.474978	0.481824	0.491172	0.408786
UW.1140.F.F5	2013	31	46	34	29	14	1	1	4	0	0	4	4	1	4	2	0.420161	0.474978	0.481824	0.500931	0.408786
UW.1261.A.A2	2004	27	50	35	35	9	-1	2	6	-2	1	4	4	1	4	2	0.410185	0.50308	0.463114	0.475057	0.326556
UW.1261.A.D11	2004	27	50	35	35	9	0	2	6	-2	1	3	4	1	5	2	0.419852	0.51228	0.463114	0.456371	0.326556
UW.1261.B.F11	2006	27	50	35	29	11	-2	2	5	-1	-1	2	4	1	5	2	0.437259	0.48882	0.465143	0.488759	0.321727
UW.1261.B.F9	2006	27	56	35	29	11	-1	2	5	-1	-1	3	4	1	5	2	0.440963	0.4835	0.465143	0.488759	0.321727
UW.1261.C.B10	2008	27	49	35	29	11	-2	1	5	-3	-1	3	4	1	5	1	0.453037	0.469633	0.465143	0.479034	0.320455
UW.1261.C.B7	2008	27	40	35	27	11	-1	3	7	-4	-1	3	2	1	3	2	0.433926	0.5269	0.461086	0.475074	0.331364
UW.1261.D.C8	2010	34	49	35	29	12	-2	1	6	-1	-1	4	3	1	5	3	0.443971	0.480184	0.4712	0.478621	0.346667
UW.1261.D.C9	2010	24	38	35	29	10	-1	2	5	-2	0	3	2	1	5	1	0.367083	0.540579	0.465571	0.443655	0.3151
UW.1261.E.C2	2011	33	49	35	30	9	-1	0	6	-2	1	4	2	1	5	2	0.460788	0.465878	0.462686	0.523633	0.312
UW.1261.E.E12	2011	33	49	35	30	9	-1	1	6	-1	1	3	3	1	5	2	0.46497	0.472531	0.4546	0.518067	0.312
UW.1266.L.G8	2004	37	39	35	34	14	0	1	6	0	-3	5	2	1	2	1	0.394378	0.516513	0.487857	0.522971	0.346857
UW.1266.L.H1	2004	37	39	35	34	14	0	1	6	0	-3	5	2	1	2	1	0.394378	0.516513	0.487857	0.522971	0.346857
UW.1266.N.D6	2006	38	39	35	33	12	-1	0	7	-1	1	6	2	1	6	2	0.387711	0.493923	0.473543	0.505909	0.385667
UW.1266.N.D9	2006	38	39	35	33	12	-1	0	7	-1	1	6	2	1	6	2	0.387711	0.497564	0.473543	0.505909	0.385667
UW.1266.S.A7	2010	38	39	35	33	12	-1	-1	6	-1	1	4	2	1	6	2	0.4355	0.502128	0.487857	0.505909	0.373833
UW.1266.S.E9	2010	38	39	35	33	12	-1	-1	5	0	1	4	2	1	6	2	0.438342	0.492692	0.474771	0.516515	0.385667
UW.1266.V.A3	2013	33	39	35	33	12	-3	0	7	0	1	4	2	1	6	2	0.411909	0.512821	0.476629	0.516515	0.385667
UW.1295.L.B7	2004	24	41	34	37	12	0	0	5	-2	0	3	2	1	4	1	0.393208	0.476561	0.476265	0.527649	0.49325
UW.1295.L.B8	2004	24	41	34	37	12	0	2	7	0	0	3	2	1	4	2	0.403792	0.505732	0.450735	0.499378	0.479417
UW.1313.L.A12	2004	40	40	35	31	11	-3	0	5	-1	-1	5	2	1	5	2	0.433025	0.499625	0.500371	0.524065	0.371545
UW.1313.L.F8	2004	41	40	35	31	11	0	1	5	-1	-1	5	2	1	5	2	0.445024	0.53825	0.500371	0.524065	0.371545
UW.1313.N.A6	2005	40	40	35	31	11	-1	1	4	-1	-1	5	2	1	5	2	0.4323	0.53825	0.484	0.503903	0.371545
UW.1313.N.C12	2005	41	40	35	31	11	0	1	5	-2	-1	5	2	1	5	2	0.445024	0.5281	0.477029	0.50929	0.371545
UW.1313.P.C9	2006	35	41	35	31	11	-1	0	5	-2	-1	5	2	1	5	2	0.441943	0.523171	0.477029	0.50929	0.371545
UW.1313.P.D7	2006	35	40	35	31	11	-1	1	5	-2	-1	5	2	1	5	2	0.441943	0.5243	0.468943	0.490452	0.371545
UW.1313.T.F7	2008	35	41	35	31	11	-1	0	5	-1	-1	6	2	1	4	2	0.435829	0.523171	0.4642	0.483097	0.371545
UW.1313.T.G11	2008	35	41	35	31	11	-1	0	5	-1	-1	6	2	1	4	2	0.435829	0.523171	0.4642	0.483097	0.371545
UW.1313.V.H3	2012	42	38	35	31	11	-1	1	4	-2	-2	8	3	1	5	1	0.428762	0.512368	0.474457	0.49171	0.367727
UW.1313.V.H8	2012	40	39	35	30	11	-1	1	4	-1	-1	8	3	1	5	1	0.4295	0.517359	0.474457	0.4835	0.416364
UW.1368.A.D1	2004	27	52	35	28	11	0	1	4	-1	-2	3	3	1	4	2	0.423704	0.481923	0.497257	0.505	0.345727
UW.1368.A.E11	2004	32	43	35	27	9	-1	1	6	-3	0	5	3	2	4	1	0.422375	0.541302	0.4986	0.497148	0.300889
UW.1368.B.F7	2006	27	52	35	28	10	0	1	5	-2	-1	3	3	1	4	2	0.418963	0.474827	0.476829	0.488714	0.2501
UW.1368.B.G4	2006	32	52	35	28	10	-1	-1	4	-2	-1	4	3	1	4	2	0.407969	0.470212	0.497257	0.491964	0.2501
UW.1368.C.D8	2008	32	50	35	28	12	-1	0	4	-2	-2	4	3	1	4	2	0.411812	0.48128	0.497257	0.506321	0.231667
UW.1368.D.E3	2009	32	52	35	28	10	-1	4	5	-3	-1	4	3	1	4	1	0.404062	0.473038	0.477486	0.513214	0.4253
UW.1368.D.F3	2009	32	52	35	28	10	-1	4	5	-3	-1	4	3	1	4	1	0.404062	0.473038	0.477486	0.513214	0.4253
UW.1368.E.E1	2011	25	57	35	28	10	-1	-1	4	-2	-1	3	6	1	4	2	0.43776	0.460895	0.500686	0.506321	0.2501
UW.1368.E.F1	2011	27	56	35	28	10	-2	2	4	-2	-1	2	5	1	4	2	0.407926	0.456089	0.500686	0.506321	0.2501
UW.1368.F.F2	2013	32	57	35	30	11	-1	2	5	-1	0	4	4	1	4	2	0.424906	0.467088	0.499429	0.484533	0.251727
UW.1368.F.F6	2013	32	57	35	30	11	-1	0	5	-2	0	4	5	1	4	2	0.424906	0.474632	0.499429	0.499333	0.251727
UW.1375.A.A6	2004	40	50	35	30	10	-1	0	7	-2	-2	5	3	1	4	1	0.37725	0.4916	0.488029	0.506433	0.3343
UW.1375.A.G3	2004	40	50	35	30	12	-1	0	7	-1	-1	5	3	1	4	1	0.37725	0.4916	0.488029	0.513367	0.366
UW.1386.L.B5	2004	28	39	34	31	11	-2	0	5	-5	-1	3	2	1	3	1	0.392893	0.517667	0.476676	0.458065	0.364273
UW.1386.L.F12	2004	30	39	34	29	11	-3	1	5	-4	1	4	2	1	1	2	0.400967	0.519744	0.468353	0.496655	0.357273
UW.1386.N.F10	2007	34	39	34	36	11	-1	0	5	-2	-1	4	2	1	5	2	0.426029	0.508897	0.468353	0.465472	0.359455
UW.1386.T.D9	2011	33	39	34	30	12	0	1	5	-3	0	5	1	1	3	1	0.427879	0.525051	0.468353	0.524467	0.492667
UW.1386.T.G3	2011	33	39	34	31	12	-2	0	5	-4	0	5	2	1	4	2	0.414121	0.508897	0.468353	0.496258	0.470917
UW.1393.A.F12	2004	29	39	35	29	10	1	0	4	-3	0	3	2	1	4	2	0.413793	0.500231	0.481743	0.496103	0.3717
UW.1393.A.F8	2004	30	39	35	29	10	-2	0	9	-1	0	4	2	1	4	2	0.387167	0.56941	0.454771	0.503448	0.384
UW.1393.B.E5	2005	29	39	35	29	10	1	0	4	-3	0	3	2	1	4	2	0.426793	0.500231	0.481743	0.496931	0.3717
UW.1393.B.F12	2005	29	39	35	29	10	1	0	4	-3	0	3	2	1	4	2	0.413793	0.500231	0.481743	0.496103	0.3717
UW.1393.C.D10	2007	23	39	35	29	10	-1	0	4	-3	0	3	2	1	4	2	0.435652	0.493282	0.481743	0.491241	0.384
UW.1393.C.D7	2007	23	39	35	29	10	-1	0	4	-3	1	3	2	1	4	1	0.435652	0.493282	0.481743	0.501	0.3769
UW.1393.D.F2	2009	30	39	35	29	10	-3	0	9	-1	0	3	2	1	4	2	0.401267	0.567077	0.454771	0.503448	0.384
UW.1393.D.H7	2009	31	39	35	29	9	-2	2	8	-2	0	3	2	1	3	2	0.417935	0.478795	0.449086	0.468793	0.386222
UW.1393.E.E6	2011	27	39	35	29	10	-1	0	9	-1	0	3	2	1	3	2	0.405296	0.567077	0.456571	0.509172	0.384
UW.1393.E.E7	2011	30	39	35	29	10	-3	0	9	-1	0	2	2	1	3	2	0.4147	0.567077	0.456571	0.511138	0.384
UW.1393.F.C3	2013	30	39	35	29	10	-3	0	9	-3	0	4	2	1	4	2	0.430233	0.567077	0.464657	0.516862	0.384
UW.1393.F.D7	2013	30	39	35	29	10	-4	0	9	0	0	4	2	1	3	2	0.409133	0.567077	0.464657	0.507966	0.384
UW.1406.L.D11	2004	35	38	35	29	9	-1	3	6	0	-1	4	2	1	4	1	0.380686	0.541474	0.462514	0.505931	0.299333
UW.1406.L.D12	2004	32	38	35	30	9	2	1	4	0	-2	4	2	1	4	1	0.396687	0.527711	0.456686	0.5435	0.307333
UW.1406.N.A10	2005	24	39	35	30	9	-1	2	6	-1	-2	4	3	1	4	1	0.4105	0.532436	0.440771	0.536567	0.307333
UW.1406.N.A11	2005	32	39	35	30	9	1	2	6	0	-2	5	3	1	4	1	0.395062	0.532436	0.440771	0.522033	0.307333
UW.1406.P.G1	2006	25	39	34	30	11	0	2	5	-1	-1	4	3	1	4	1	0.38552	0.532436	0.467794	0.514167	0.345818
UW.1406.P.G6	2006	25	39	34	30	10	0	1	5	-2	-2	4	3	1	3	1	0.38552	0.527103	0.467794	0.490033	0.2845
UW.1406.S.D8	2009	36	39	34	30	10	0	1	6	-1	-1	5	2	0	5	2	0.4095	0.509487	0.420088	0.529633	0.2947
UW.1406.S.H11	2009	34	39	34	32	10	0	1	5	-2	0	5	2	1	4	3	0.435441	0.528179	0.484441	0.521781	0.3155
UW.1406.T.D8	2011	34	39	34	31	9	0	1	5	0	0	5	2	0	4	2	0.449941	0.512564	0.444735	0.542742	0.324333
UW.1406.T.E4	2011	32	39	35	31	9	-2	1	6	0	0	5	2	0	4	2	0.432687	0.512564	0.432571	0.54429	0.324333
UW.1406.V.D11	2013	34	39	34	30	11	0	1	5	-4	-1	5	2	1	4	1	0.441588	0.531205	0.476118	0.5002	0.299636
UW.1406.V.F7	2013	29	39	34	32	10	0	1	5	-3	0	4	2	1	4	3	0.429759	0.540667	0.476118	0.519719	0.317
UW.1456.P.A3	2007	28	39	35	30	10	0	0	5	1	-2	4	2	1	4	1	0.41625	0.545436	0.4788	0.549933	0.2786
UW.1456.P.A6	2007	28	39	35	30	10	0	0	5	1	-1	4	2	1	4	1	0.41625	0.544333	0.4788	0.549933	0.3527
UW.1555.M.D1	2006	31	41	35	30	15	-2	0	5	0	-2	4	1	1	4	1	0.394903	0.498732	0.487914	0.478567	0.317133
UW.1555.M.H11	2006	32	42	35	30	15	-1	1	5	-2	-2	3	3	1	4	1	0.417969	0.470762	0.493771	0.470567	0.322933
UW.1555.P.G5	2008	28	42	35	31	14	0	2	5	0	1	2	3	1	4	2	0.433893	0.475714	0.487486	0.522065	0.369929
UW.1555.V.B9	2013	27	42	35	31	14	1	0	5	-1	-2	2	3	1	5	2	0.410815	0.474881	0.486857	0.523742	0.317286
UW.1641.S.D11	2010	33	39	35	31	13	0	1	5	-1	0	5	2	1	5	2	0.401455	0.502718	0.476143	0.457968	0.285923
UW.1641.S.G3	2010	29	41	35	31	12	-1	0	5	1	0	4	2	1	5	1	0.402759	0.497122	0.484229	0.472613	0.361583
UW.1842.L.E9	2006	29	42	35	34	12	-1	2	4	-2	-1	4	3	1	4	2	0.426207	0.48431	0.4854	0.462147	0.322167
UW.1842.N.A10	2008	29	42	35	29	12	0	2	5	-2	-1	4	3	1	4	2	0.450379	0.48431	0.491343	0.456793	0.332417
UW.1842.N.H2	2008	29	42	35	29	12	-1	1	4	-2	-1	4	3	1	4	2	0.434897	0.487738	0.4854	0.452552	0.332417
UW.1842.P.E5	2009	27	39	35	29	12	0	0	5	-2	-2	5	2	1	4	2	0.450407	0.503051	0.476971	0.455207	0.312083
UW.1842.P.F11	2009	27	39	35	28	12	0	0	5	-3	-2	5	2	1	4	2	0.450407	0.503051	0.476971	0.442286	0.312083
UW.1842.S.B5	2011	27	39	35	32	11	0	0	5	-4	-1	4	2	1	5	2	0.454963	0.507282	0.493971	0.4695	0.292636

## Sheet: S5_Fig
		SP	SP	SP	SP	C1	C1	C1	C1	V1	V1	V1	V1	V2	V2	V2	V2	C2	C2	C2	C2	V3	V3	V3	V3	C3	C3	C3	C3	V4	V4	V4	V4	C4	C4	C4	C4	V5	V5	V5	V5	C5	C5	C5	C5	FP	FP	FP	FP
		Length	PNGS	Charge	Hydro	Length	PNGS	Charge	Hydro	Length	PNGS	Charge	Hydro	Length	PNGS	Charge	Hydro	Length	PNGS	Charge	Hydro	Length	PNGS	Charge	Hydro	Length	PNGS	Charge	Hydro	Length	PNGS	Charge	Hydro	Length	PNGS	Charge	Hydro	Length	PNGS	Charge	Hydro	Length	PNGS	Charge	Hydro	Length	PNGS	Charge	Hydro
	Period1 Diversity (Standard Deviation)	0.084122	0.00609575	0.0328446	0.0199913	0.00246036	0.0034496	0.0130943	0.00614993	0.126848	0.0226786	0.0398317	0.0192269	0.075448	0.0164928	0.0340942	0.0214896	0.0001	0.00947505	0.0185767	0.00617733	0.00527593	0.00505952	0.0256395	0.0157085	0.00885815	0.00999775	0.0206158	0.0111725	0.0621863	0.0232757	0.0387598	0.0192267	0.00287365	0.00545396	0.0182868	0.0138763	0.0968196	0.0496312	0.0740743	0.0379802	0.0001	0.0001	0.0141111	0.00499622	0.0346725	0.0001	0.0001	0.0116621
	Period3 Diversity (Standard Deviation)	0.0536396	0.008372	0.0350776	0.0264645	0.00723532	0.00621698	0.0140531	0.00597667	0.229122	0.0298216	0.0373717	0.030611	0.124441	0.0106631	0.0303761	0.0309728	0.0001	0.00760901	0.0142912	0.00588453	0.029503	0.00587902	0.0267125	0.0200887	0.018247	0.0141026	0.0325911	0.0146052	0.0848942	0.0279477	0.0409773	0.0263975	0.0001	0.00800963	0.0240358	0.0160584	0.13514	0.0427946	0.065876	0.0414473	0.00408143	0.0001	0.0186423	0.0101725	0.0332764	0.0001	0.016078	0.0115791
		CD4-Ig	PG9	PG16	PGT121	PGT126	2G12	b12	VRC03	2F5	10E8	39F
	Period1 Diversity (Standard Deviation)	0.178289	0.571067	0.623204	0.364058	0.402059	0.520754	0.235419	0.44239	0.434483	0.228688	0.383698
	Period3 Diversity (Standard Deviation)	0.114033	0.644648	0.665301	0.503518	0.553347	0.642399	0.370259	0.54567	0.387044	0.123554	0.503095
[truncated: 44 more columns]

## Sheet: S6_Fig
	Length						PNGS						Charge						Hydropathy
Patient	V1	V2	V3	V4	V5		V1	V2	V3	V4	V5		V1	V2	V3	V4	V5		V1	V2	V3	V4	V5
IC.10048	0	0	0	0	0		0.282843	0	0	0	0.282843		0.471405	1.41421	0	0	0.471405		0.0606083	0.0151666	0.00905408	0.00561817	0.0369265
IC.10196	0.0474534	0	0	0	0.0558726		0.184982	1.65718e-16	0	0	0.0541266		3.25847	1.65718e-16	0.108253	0	0.0541266		0.0198354	0	0.00733935	0	0.0105385
IC.102	0	0	0	0	0		0.282843	0	0	0	0		0	0	0	0	0		0.00868309	0.0092428	0	0	0
IC.10213	0	0	0	0.0201401	0		1.47305e-16	1.65718e-16	0	0.134401	0.433013		0	1.65718e-16	0	0.236674	0.866025		1.73641e-16	0	1.45761e-16	0.051175	0.0276215
IC.10259	0	0.0138564	0	0	0.111745		0	0.204697	0	0	0.119452		0.216506	0.0139682	0	0	0.866025		0.0285484	0.00937464	0	0	0.0116627
IC.1036	0.229508	0	0	0	0.122449		0.146893	0	0	0	0.191781		0.666667	2	0.0645161	0	0.139535		0.0228309	0.0142646	0.0156354	0	0.0312296
IC.10419	0	0	0	0	0		0	0	0	0	0.471405		1.41421	0	0	0	1.41421		0.0153818	0	0	0	0.0536558
IC.10473	0	0	0.0166543	0.111745	0		0	0	0.016816	0.122238	1.69967e-16		0	0	0.016816	0.414284	0.866025		0	0.0131492	0.00273124	0.0101498	0.0660461
IC.11100	0	0	0	0.0327869	0		0	0	0	0.17716	0.285714		0	0	0.153188	0.176466	1.1547		0	0	0.00602541	0.038525	0.093876
IC.1125	0	0.0134907	0	0.0715977	0		0	0.0135575	0	0.113289	0		1.49071	101.252	0.0771058	0.231533	0		0.0303257	0.0140392	0.0115827	0.0191191	0
IC.1211	0.235245	0.0452997	0	0	0.0654087		0.0652789	0.204708	1.29815e-16	0.0725238	0.290521		0.217617	0	0.0601793	0.31427	2.82843		0.037972	0.00750997	0.00407315	0.00748679	0.0358433
IC.1240	0.0597259	0.0796996	0	0.017149	0		0.216506	0.400088	0	0.0173205	1.69967e-16		0.501383	0.346457	0	0.35309	1.73205		0.0290598	0.0354795	0.0164754	0.0315119	0.0985485
IC.1260	0.0248108	0	0	0.108786	0		0.0248108	0	0	0.176777	0		0.258941	0	0	0.108786	1.41421		0.0313701	0.00718625	0	0.0211556	0.032684
IC.1329	0.181818	0.0422451	0	0	0		0.0998815	0.489419	0	0.133235	1.86964e-16		1.73205	1	0.108253	1	0.34641		0.0385509	0.00923062	0.0225537	0.0179536	0.00404903
IC.1331	0.0314037	0	0	0.031746	0.0487805		0.156008	0	0	0.0307692	0.0465116		2	0	0	0.844828	0		0.057354	0.0075267	0.0208014	0.00779538	0.180857
IC.1378	0	0.0112471	0	0	0		0	0.0111745	0	0	0.866025		0.866025	0.99357	0.216506	0.916515	0.866025		0.0306281	0.0053352	0.0204065	0.0211003	0.135782
IC.1386	0.0266833	0.0446594	0	0	0.108786		0.0266833	0.239697	0	0	0.108786		74.9533	0.431285	0.157135	0	1.41421		0.0115134	0.0289682	0.0231998	0.007952	0.0237715
IC.193	0	0	0	0	0		0	0	0	0	0		0.34641	1.73205	1.98295e-16	0	0		0.000428803	0.0066317	0	0	2.00605e-16
IC.2	0	0.108253	0	0.0737043	0		0.247436	0.061859	1.44472e-16	0.0574614	0.34641		0	0.459524	0	0.070696	0.866025		0.0208035	0.0228511	0.00502341	0.056781	0.131078
IC.20476	0.141421	0.0183664	0	0	0		0.141421	0.0183664	0	0	0		0.595458	0.0183664	0.202031	0.848528	0		0.0286949	0.0157251	0.0177398	0.0399717	0.205237
IC.206	0	0.031427	0.0597555	0	0		0	0.171147	1.41421	0	0		0	1.41421	0.224989	0.471405	0.471405		0.0264137	0.015033	0.0156324	0.0307831	0.0146304
IC.239	0.0509427	0	0	0.0380671	0		0.0526742	0.216506	0	0.11671	1.86964e-16		0.308156	1.65718e-16	1.98295e-16	0.867468	1.86964e-16		0.0173722	0.00308398	0.0216047	0.0319989	0
IC.241	0	0.0353553	0	0	0		0	1.41421	0	0	0		0.471405	0.0353553	0	0	0		0.0547752	0.0422034	0	0	0
IC.246	0.0689655	0.0132218	0	0.098412	0		0.0691298	0.0133235	0	0.181546	0		0.62836	0.336788	0.133235	0.866025	0		0.0733676	0.0216045	0.00245059	0.0524376	0.00199867
IC.253	0	0.0353553	0	0	0.0744323		0	0.0353553	0	0	0.404061		0	0.0353553	0	0	26.8701		0	0.0076983	0.0289347	0.0492462	0.0454031
IC.277	0.0951518	0	0	0	0.04347		0.119542	0	0	0	0.0441712		0.912871	0	0.106479	1.49071	0.742636		0.00797691	0	0.0143294	0.0243659	0.126247
IC.295	0	0.0188562	0	0.108786	0		0	0.0188562	0	0.0942809	0		0	1.41421	0.128565	0.372161	0		0	0.00953192	0.00992063	0.0719635	0
IC.30048	0	0	0	0.0189295	0		0.153846	0.204124	0	0.129706	0		0	0	0.117647	0.769934	0		0.0447027	0.00800635	0.015399	0.0331448	0
IC.30281	0	0	0	0	0.0597259		1.47305e-16	0.157459	0	0	0.061859		0	0.247436	0	0.216506	0		0	0.00695153	0	0.00230747	0.0226497
IC.35	0	0.0123718	0	0.102979	0.181818		0.123718	0.351128	0	0.100161	0.899185		1.73205	0.916515	0	15.025	1.73205		0.0320917	0.03234	0.00972483	0.0589106	0.117957
IC.387	0	0	0	0	0		1.75633e-16	0	0	0	0		0	0	0	1.69967e-16	0		1.59365e-16	0.00312377	0	1.39661e-16	1.44322e-16
IC.389	0	0	0	0.0368521	0.101885		0	1.86964e-16	0	0.0376533	0.108253		0	0	1.98295e-16	0.473863	0.551107		0	0.00734976	0	0.0492244	0.0597153
IC.404	0.0283943	0.0433013	0	0	0		0.0279363	0.200553	0	0	1.86964e-16		0.401329	0.127357	0	0	1.86964e-16		0.00861436	0.0128498	0	1.42204e-16	0.0148189
IC.450	0.0224942	0	0	0.0190335	0		0.0227901	0.34641	0	0.150108	0		2.37148	0.866025	0.247436	0.581772	1.73205		0.0235232	0.0153198	0.0107454	0.039359	0.0157422
IC.451	0.0921304	0	0	0	0.127449		0.274739	0	0	0.25	0.249963		1.73205	0	0	0.866025	0.88609		0.0743777	0.00324689	0.00935039	0.00173897	0.120045
IC.454	0.124784	0.0170387	0	0.0199185	0		0.0326716	0.0170387	0	0.108786	0		0.357125	0	0	0.721941	0		0.0626708	0.0121536	0.0381059	0.0473922	0
IC.461	0.10434	0.0520918	0	0.179605	0.0909091		0.0656985	0.201263	0	0.191778	0.347044		5.99149	0.528924	0.266469	0.936216	3.43219		0.0988176	0.0599484	0.0268495	0.0702122	0.188302
IC.465	0.031427	0	0	0	0		0.031427	0	0	0	0		0	0	0.108786	0.282843	0		0.0149949	0.0103596	0.0384025	0.06074	0
IC.472	0	0	0	0	0		0	0	0	0	0		0	0	0	0	0		0.0199915	0	0	0	0
IC.479	0	0	0	0	0.133235		0	1.74217e-16	0	0.123718	0.411362		0	0.433013	0.216506	0.216506	0.866025		0.0240696	0.0267664	0.0139164	0.0111732	0.0933213
IC.525	0.0211077	0.0550992	0	0	0.0614875		0.181309	0.664961	0	0.282843	0.0614875		0.452548	1.41421	0	0.471405	1.41421		0.0358128	0.0614094	0	0.011742	0.0564481
IC.534	0	0	0	0.0162602	0.0487805		0.222222	0.559247	0	0.0165289	0.0465116		0.285714	0.4	0	0.274882	1.82609		0.0111932	0.0317151	0	0.0340413	0.0486006
IC.606	0.132583	0	0	0	0		0.226274	0	0	0	0		0.132583	0	0	0	1.41421		0.0489066	0	0.00497738	0	0.0239881
IC.616	0.0625	0	0	0.124993	0.0558726		0.190617	1.65718e-16	0	0.11644	0.371154		0.0626222	3.4641	0.25	1.95245	4.09268		0.0790047	0.0149681	0.021732	0.0208942	0.0982361
IC.629	0.0594059	0.0224719	0	0.0289855	0		0.243902	0.178031	0	0.12766	0		0.936416	0.851468	0.222222	77.3822	0		0.0581422	0.0410473	0.0199841	0.0200061	0
IC.660	0	0	0	0	0		0	0	1.44472e-16	0.108253	1.69967e-16		0	0	0	1	1.69967e-16		0	0	0	0.0131512	0
IC.665	0.0720688	0.106354	0	0	0.0480458		0.291752	0.448817	0.248452	0.106479	0.513082		0.227524	1.70239	0.159719	0.372678	0.560912		0.0598196	0.0306848	0.0318995	0.0290945	0.0535199
IC.684	0.212766	0	0	0	0		0.410256	0	0	0	0		0	0	0	0.285714	0.285714		0.0349242	0	0	0.0271259	0.0263091
IC.689	0.0273973	0.025974	0	0	0.253412		0.14876	0.0266667	0	0	0.141133		2	0.666667	0	0	0.672154		0.0355535	0.0492441	0.0134785	0	0.0603117
IC.711	0	0	0	0	0		0	0	0	0.282843	0		0	0	0	0	0		0	0	0.00576104	0.024547	0
IC.736	0.126698	0	0.0154724	0.0855816	0.0366569		0.0371241	0	0.0153855	0.0348621	0.359354		1.36931	0.912871	0.108564	1.22474	0.912871		0.0282027	0.0151878	0.0296263	0.0370565	0.0806249
IC.797	0	0	0	0	0.105263		0.1283	0	0	0.1283	0.182367		0.181818	2	0.0606061	0.3849	2		0.0317021	0.00874724	0.0175273	0.0173773	0.0374761
IC.818	0	0	0	0	0.0509427		0	1.69967e-16	0	0	0.376533		0	0	0	0	0.0494872		0	0.00401599	0	0.00407822	0.112159
IC.857	0.0941332	0.0932643	0	0.233161	0.0558726		0.089281	0.330841	0.34641	0.0897078	0.464535		0.329914	0.0884989	0.34641	0.911336	1.73205		0.114238	0.0435984	0.000360612	0.0462645	0.0390936
IC.912	0	0	0	0	0		0	0	0	0	0.3849		0	0	0	0	1.1547		0	0.00326969	0.015235	0.00276214	0.0946336
IC.940	0	0	0	0	0		0	0	0	0	0		0	0	0	0	0		0	0.00433559	0.00610313	0	0
IC.999	0.020202	0	0	0	0		0.111545	0	0	0	0		1.15518	0	0	2	0		0.0560913	0	0.0161565	0.0110585	0.0139749
IC.JCP	0	0.056342	0.017149	0	0.0468122		0.216506	0.0570482	0.0173205	0.108253	0.378886		1.73205	0.610111	0.107789	0.247436	0.0455803		0.0529625	0.00769106	0.00465595	0.0399945	0.0525275
IC.JJM	0	0	0	0	0		0	0	0	0.203279	0		0.248452	0.39123	0	0.228218	0		0.0178619	0.00585794	0.00746938	0.0113199	0
IC.REH	0.0813008	0	0	0	0		0.130443	0	0	0	0		0.0884956	0.666667	0	0	0		0.0855353	0.00550643	0	0.00405735	0

## Sheet: S7_Fig
Env Pair	Pairwise Alignment Distances	Multiple Sequence Alignment Distances			Segment	Feature	Volatility Calculated using Multiple Sequence Alignment Distances	Volatility Calculated using Pairwise Alignment Distances
IC.10048.C6/C7	0.031	0.0262			SP	Length	-5.75353	-5.75714
IC.101.A7/A10	0.022	0.0214			SP	PNGS	-6	-6
IC.10196.E11/E2	0.013	0.0155			SP	Charge	-4.80762	-4.94068
IC.10196.E11/E9	0.019	0.0191			SP	Hydro	-3.90615	-3.90852
IC.10196.E2/E9	0.012	0.0167			C1	Length	-5.8406	-5.8327
IC.102.B5/B5	0.024	0.0238			C1	PNGS	-5.51902	-5.51166
IC.10204.G11/G5	0.028	0.0286			C1	Charge	-4.38035	-4.35072
IC.10204.G11/H1	0.001	0.0012			C1	Hydro	-4.67002	-4.58989
IC.10204.G5/H1	0.027	0.0274			V1	Length	-4.98937	-4.97757
IC.10213.E1/E11	0.008	0.0131			V1	PNGS	-4.31301	-4.21624
IC.10213.E1/E3	0.014	0.0143			V1	Charge	-3.68231	-3.667
IC.10213.E11/E3	0.007	0.0107			V1	Hydro	-3.51336	-3.50386
IC.10259.0.G12/G2	0.009	0.0071			V2	Length	-5.18928	-5.1792
IC.10259.0.G12/G8	0.001	0.0012			V2	PNGS	-5.0228	-4.95833
IC.10259.0.G2/G8	0.008	0.006			V2	Charge	-4.18084	-4.12218
IC.1036.E4/E5	0.049	0.0548			V2	Hydro	-3.40307	-3.38839
IC.1036.E4/E7	0.008	0.0083			C2	Length	-6	-6
IC.1036.E4/E9	0.002	0.0012			C2	PNGS	-4.93357	-4.92659
IC.1036.E5/E7	0.054	0.0571			C2	Charge	-4.21124	-4.19867
IC.1036.E5/E9	0.048	0.0536			C2	Hydro	-4.0572	-4.05024
IC.1036.E7/E9	0.009	0.0095			V3	Length	-5.80174	-5.80065
IC.10419.C9/H3	0.016	0.0167			V3	PNGS	-6	-5.93999
IC.10473.G1/G4	0.015	0.019			V3	Charge	-4.5882	-4.47517
IC.10473.G1/G5	0.025	0.025			V3	Hydro	-4.13269	-4.1384
IC.10473.G4/G5	0.021	0.025			C3	Length	-5.45343	-5.46165
IC.11100.G1/G11	0.021	0.0214			C3	PNGS	-5.05055	-4.89685
IC.11100.G1/G12	0.02	0.0202			C3	Charge	-3.74625	-3.70289
IC.11100.G1/G7	0.022	0.021			C3	Hydro	-3.22102	-3.24116
IC.11100.G11/G12	0.001	0.0012			V4	Length	-4.1906	-4.17605
IC.11100.G11/G7	0.028	0.0369			V4	PNGS	-4.29679	-3.85214
IC.11100.G12/G7	0.029	0.0381			V4	Charge	-3.64787	-3.64372
IC.30048.D12/D8	0.029	0.0321			V4	Hydro	-3.6823	-3.69939
IC.30048.D12/E10	0.033	0.0345			C4	Length	-5.56139	-5.53178
IC.30048.D12/E8	0.05	0.0452			C4	PNGS	-5.59628	-5.42502
IC.30048.D8/E10	0.032	0.031			C4	Charge	-5.17554	-5.07656
IC.30048.D8/E8	0.053	0.0512			C4	Hydro	-4.63745	-4.62202
IC.30048.E10/E8	0.034	0.0333			V5	Length	-3.87109	-3.83892
IC.30281.D3/H2	0.012	0.0107			V5	PNGS	-4.04669	-3.31449
IC.30281.D3/H6	0.015	0.0131			V5	Charge	-3.47154	-3.10121
IC.30281.H2/H6	0.014	0.0131			V5	Hydro	-3.0746	-3.01903
IC.35.A11/A3	0.063	0.0562			C5	Length	-6	-6
IC.35.A11/A8	0.044	0.0419			C5	PNGS	-6	-6
IC.35.A3/A8	0.051	0.0443			C5	Charge	-5.27599	-5.26816
IC.387.C10/C11	0.002	0.0012			C5	Hydro	-5.05548	-5.03963
IC.387.C10/C7	0.002	0.0024			FP	Length	-5.79056	-5.79417
IC.387.C11/C7	0.001	0.0012			FP	PNGS	-6	-6
IC.389.B3/B4	0.021	0.0204			FP	Charge	-5.79056	-5.79377
IC.389.B3/B5	0.028	0.0335			FP	Hydro	-5.53689	-5.54676
IC.389.B4/B5	0.031	0.0371			Polar	Length	-6	-6
IC.404.A7/D10	0.014	0.0119			Polar	PNGS	-6	-6
IC.404.A7/D6	0.003	0.0024			Polar	Charge	-6	-6
IC.404.D10/D6	0.014	0.0131			Polar	Hydro	-5.57442	-5.57827
IC.434.B1/C8	0.021	0.0238			HR1	Length	-6	-6
IC.434.B1/C9	0.019	0.019			HR1	PNGS	-6	-6
IC.434.C8/C9	0.022	0.0226			HR1	Charge	-5.81549	-5.81647
IC.451.0.C4/C6	0.082	0.0751			HR1	Hydro	-5.74466	-5.74269
IC.451.C4/C9	0.079	0.0787			Loop	Length	-6	-6
IC.451.C6/C9	0.034	0.0333			Loop	PNGS	-6	-6
UW.1002.C.E12/E.A10	0.031	0.03272			Loop	Charge	-4.87212	-4.87816
UW.1002.C.E12/E.A12	0.028	0.03272			Loop	Hydro	-5.01143	-5.00125
UW.1002.C.E12/E.A7	0.029	0.03272			HR2	Length	-6	-6
UW.1002.C.E12/E.B6	0.026	0.0323			HR2	PNGS	-6	-6
UW.1002.C.E12/E.E12	0.032	0.0383			HR2	Charge	-5.00385	-5.00559
UW.1002.C.E12/E.E8	0.026	0.0335			HR2	Hydro	-4.65132	-4.60356
UW.1002.E.12/E.E8	0.019	0.018			MPER	Length	-6	-6
UW.1002.E.A10/E.A12	0.023	0.0216			MPER	PNGS	-6	-6
UW.1002.E.A10/E.A7	0.006	0.0048			MPER	Charge	-5.36577	-5.36443
UW.1002.E.A10/E.B6	0.01	0.0084			MPER	Hydro	-4.90861	-4.89807
UW.1002.E.A10/E.E12	0.028	0.0251			TM	Length	-6	-6
UW.1002.E.A10/E.E8	0.021	0.0192			TM	PNGS	-6	-6
UW.1002.E.A12/E.A7	0.02	0.0192			TM	Charge	-6	-6
UW.1002.E.A12/E.B6	0.015	0.0156			TM	Hydro	-4.89391	-4.88396
UW.1002.E.A12/E.E12	0.021	0.0204			Endo	Length	-6	-6
UW.1002.E.A12/E.E8	0.009	0.0096			Endo	PNGS	-6	-6
UW.1002.E.A7/E.B6	0.014	0.0132			Endo	Charge	-5.76949	-5.76818
UW.1002.E.A7/E.E12	0.025	0.0228			Endo	Hydro	-4.88457	-4.88009
UW.1002.E.A7/E.E8	0.018	0.0168			KEN	Length	-6	-6
UW.1002.E.B6/E.E12	0.022	0.0216			KEN	PNGS	-5.57588	-5.56837
UW.1002.E.B6/E.E8	0.011	0.0108			KEN	Charge	-4.49504	-4.45144
UW.1842.L.E9/N.A10	0.032	0.031477			KEN	Hydro	-4.81018	-4.76976
UW.1842.L.E9/N.A7	0.032	0.030266			LLP2	Length	-6	-6
UW.1842.L.E9/N.A8	0.033	0.0395			LLP2	PNGS	-6	-6
UW.1842.L.E9/N.C1	0.032	0.0383			LLP2	Charge	-5.82253	-5.82545
UW.1842.L.E9/N.D9	0.033	0.0371			LLP2	Hydro	-5.20062	-5.26682
UW.1842.L.E9/N.H2	0.036	0.033898			LLP3	Length	-6	-6
UW.1842.L.E9/P.E5	0.062	0.064165			LLP3	PNGS	-6	-6
UW.1842.L.E9/P.F11	0.064	0.0695			LLP3	Charge	-5.23742	-5.22344
UW.1842.L.E9/P.H9	0.067	0.067797			LLP3	Hydro	-4.5429	-4.47743
UW.1842.L.E9/S.B5	0.081	0.0838			LLP1	Length	-5.6994	-5.70663
UW.1842.N.A10/N.A7	0.029	0.027845			LLP1	PNGS	-6	-6
UW.1842.N.A10/N.A8	0.028	0.027845			LLP1	Charge	-4.52978	-4.61583
UW.1842.N.A10/N.C1	0.023	0.024213			LLP1	Hydro	-4.15461	-4.16084
UW.1842.N.A10/N.D9	0.03	0.029056
UW.1842.N.A10/N.H2	0.03	0.026634
UW.1842.N.A10/P.E5	0.052	0.053269
UW.1842.N.A10/P.F11	0.046	0.0527
UW.1842.N.A10/P.H9	0.057	0.0587
UW.1842.N.A10/S.B5	0.062	0.0695
UW.1842.N.A7/N.A8	0.028	0.0275
UW.1842.N.A7/N.C1	0.025	0.024
UW.1842.N.A7/N.D9	0.026	0.0228
UW.1842.N.A7/N.H2	0.035	0.0323
UW.1842.N.A7/P.E5	0.051	0.0515
UW.1842.N.A7/P.F11	0.05	0.0539
UW.1842.N.A7/P.H9	0.054	0.056901
UW.1842.N.A7/S.B5	0.067	0.0731
UW.1842.N.A8/N.C1	0.019	0.0168
UW.1842.N.A8/N.D9	0.025	0.0228
UW.1842.N.A8/N.H2	0.022	0.01937
UW.1842.N.A8/P.E5	0.044	0.0455
UW.1842.N.A8/P.F11	0.042	0.0479
UW.1842.N.A8/P.H9	0.048	0.0491
UW.1842.N.A8/S.B5	0.066	0.0719
UW.1842.N.C1/N.D9	0.026	0.0216
UW.1842.N.C1/N.H2	0.019	0.0168
UW.1842.N.C1/P.E5	0.049	0.0515
UW.1842.N.C1/P.F11	0.046	0.0515
UW.1842.N.C1/P.H9	0.051	0.0527
UW.1842.N.C1/S.B5	0.066	0.0731
UW.1842.N.D9/N.H2	0.03	0.0263
UW.1842.N.D9/P.E5	0.053	0.052058
UW.1842.N.D9/P.F11	0.057	0.054479
UW.1842.N.D9/P.H9	0.054	0.053269
UW.1842.N.D9/S.B5	0.067	0.0731
UW.1842.N.H2/P.E5	0.053	0.050847
UW.1842.N.H2/P.F11	0.05	0.0563
UW.1842.N.H2/P.H9	0.054	0.0551
UW.1842.N.H2/S.B5	0.072	0.079
UW.1842.P.E5/P.F11	0.017	0.0216
UW.1842.P.E5/P.H9	0.024	0.0216
UW.1842.P.E5/S.B5	0.038	0.0395
UW.1842.P.F11/P.H9	0.025	0.0275
UW.1842.P.F11/S.B5	0.038	0.0371
UW.1842.P.H9/S.B5	0.04	0.0419

## Sheet: S8_Fig
		Mean Volatility						Standard Error
		Length	PNGS	Charge	Hydro			Length	PNGS	Charge	Hydro
	SP	-5.83712	-5.78877	-4.33052	-3.55062		SP	0.114902	0.119981	0.276468	0.229115
	C1	-5.70085	-5.52068	-4.0651	-4.48061		C1	0.13955	0.151114	0.239173	0.162402
	V1	-3.41439	-3.78356	-3.26456	-2.88709		V1	0.353747	0.30032	0.29383	0.231881
	V2	-4.09354	-4.60095	-3.85247	-3.20889		V2	0.307541	0.259205	0.281316	0.185113
	C2	-6	-5.21673	-4.13264	-4.11764		C2	0	0.185354	0.237949	0.149384
	V3	-5.70455	-5.81269	-4.19565	-3.73007		V3	0.144725	0.106991	0.279246	0.209871
	C3	-5.55729	-4.64614	-3.04757	-3.26538		C3	0.15966	0.241442	0.268349	0.168037
	V4	-4.10908	-3.92521	-3.05926	-3.0109		V4	0.328172	0.291596	0.294592	0.223168
	C4	-5.83917	-5.62141	-4.85846	-4.34291		C4	0.113204	0.14884	0.237492	0.208697
	V5	-3.79721	-4.09218	-2.965	-2.97472		V5	0.353458	0.327668	0.347367	0.265789
	C5	-5.94913	-6	-5.47499	-5.00553		C5	0.0508708	0	0.174631	0.183284
	FP	-5.76558	-6	-5.85143	-5.15088		FP	0.133104	0	0.104224	0.185283
	Polar	-6	-6	-6	-5.31848		Polar	0	0	0	0.17205
	HR1	-5.93354	-6	-5.78723	-5.28198		HR1	0.0664642	0	0.120941	0.155364
	Loop	-5.89403	-5.74543	-4.87038	-4.40205		Loop	0.0744544	0.124181	0.235008	0.196166
	HR2	-6	-6	-4.74772	-4.35353		HR2	0	0	0.250813	0.207818
	MPER	-6	-5.61568	-5.02227	-4.67207		MPER	0	0.166547	0.242249	0.205865
	TM	-6	-6	-6	-4.96195		TM	0	0	0	0.189125
	Endo	-6	-6	-5.70821	-5.14292		Endo	0	0	0.142706	0.197812
	KEN	-6	-5.86073	-4.34488	-4.14504		KEN	0	0.0978218	0.295249	0.252819
	LLP2	-6	-6	-5.27188	-4.65741		LLP2	0	0	0.200475	0.20476
	LLP3	-6	-5.72167	-5.26003	-4.56288		LLP3	0	0.135775	0.203971	0.191209
	LLP1	-5.77588	-6	-4.82443	-3.99309		LLP1	0.15715	0	0.268198	0.225953
	Length	Volatility Iowa City Period1	Volatility Iowa City Period3		PNGS	Volatility Iowa City Period1	Volatility Iowa City Period3		Charge	Volatility Iowa City Period1	Volatility Iowa City Period3		Hydro	Volatility Iowa City Period1	Volatility Iowa City Period3
	SP	-6	-6		SP	-6	-5.81777		SP	-4.35714	-5.43881		SP	-3.62641	-4.55808
	C1	-6	-5.73664		C1	-5.44308	-5.56097		C1	-4.71611	-3.91705		C1	-4.98528	-4.15323
	V1	-4.59936	-3.08475		V1	-4.32113	-3.84403		V1	-3.20718	-2.91305		V1	-3.22301	-2.37711
	V2	-4.20345	-3.60031		V2	-4.4117	-4.39794		V2	-4.59839	-3.29032		V2	-3.26511	-2.9429
	C2	-6	-6		C2	-5.29022	-5.29782		C2	-4.00619	-4.22621		C2	-3.65644	-4.5194
	V3	-5.77043	-5.82852		V3	-6	-5.84226		V3	-4.62162	-3.88359		V3	-3.97963	-3.71033
	C3	-5.77874	-5.83074		C3	-4.50311	-5.20849		C3	-3.19116	-2.97497		C3	-3.47055	-3.0298
	V4	-4.0785	-3.72306		V4	-4.27762	-3.62454		V4	-3.94239	-2.87706		V4	-3.66506	-2.6376
	C4	-5.72372	-6		C4	-5.54332	-5.83709		C4	-4.60834	-4.86023		C4	-4.42591	-4.78511
	V5	-4.78259	-4.17821		V5	-4.25912	-4.70155		V5	-3.01949	-3.22885		V5	-3.16763	-3.00495
	C5	-6	-6		C5	-6	-6		C5	-5.58068	-5.10385		C5	-5.29954	-4.88916
	FP	-6	-6		FP	-6	-6		FP	-6	-5.78851		FP	-5.491	-5.32645
	Polar	-6	-6		Polar	-6	-6		Polar	-6	-6		Polar	-6	-5.45807
	HR1	-5.79011	-6		HR1	-6	-6		HR1	-5.75843	-6		HR1	-5.56022	-5.8606
	Loop	-6	-5.84621		Loop	-6	-5.52238		Loop	-4.69917	-4.98653		Loop	-4.53032	-4.32221
	HR2	-6	-6		HR2	-6	-6		HR2	-4.56746	-5.10342		HR2	-4.47165	-4.47188
	MPER	-6	-6		MPER	-5.77657	-5.38999		MPER	-5.26045	-5.02191		MPER	-4.59344	-4.33828
	TM	-6	-6		TM	-6	-6		TM	-6	-6		TM	-5.10045	-5.61912
	Endo	-6	-6		Endo	-6	-6		Endo	-5.73309	-5.61117		Endo	-4.6978	-5.21671
	KEN	-6	-6		KEN	-6	-6		KEN	-4.1951	-4.5786		KEN	-4.29148	-4.19329
	LLP2	-6	-6		LLP2	-6	-6		LLP2	-5.35084	-5.64184		LLP2	-5.01224	-4.46526
	LLP3	-6	-6		LLP3	-6	-5.82633		LLP3	-5.7852	-5.29435		LLP3	-4.96172	-4.65837
	LLP1	-5.65194	-5.71525		LLP1	-6	-6		LLP1	-4.46424	-5.39332		LLP1	-4.18071	-3.97549
	CD4-Ig	PG9	PG16	PGT121	PGT126	2G12	b12	VRC03	2F5	10E8	39F
Volatility Median Iowa City Period1	0.430403	2.39005	2.22223	0.893982	1.02337	1.86759	0.213869	2.51292	1.0407	0.435956	1.70182
Volatility Median Iowa City Period3	0.716487	5.46414	2.32086	1.81956	2.03807	5.05395	2.38068	3.61352	1.13534	0.593318	5.21589

## Sheet: S9_Fig
A		Genetic Distance		V1 Length	V1 Hydro	V1 PNGS	V1 Charge		V2 Length	V2 Hydro	V2 PNGS	V2 Charge		V3 Length	V3 Hydro	V3 PNGS	V3 Charge		V4 Length	V4 Hydro	V4 PNGS	V4 Charge		V5 Length	V5 Hydro	V5 PNGS	V5 Charge		A	Genetic Distance Section	V1 Length	V1 Hydro	V1 PNGS	V1 Charge	V2 Length	V2 Hydro	V2 PNGS	V2 Charge	V3 Length	V3 Hydro	V3 PNGS	V3 Charge	V4 Len	V4 Hydro	V4 PNGS	V4 Charge	V5 Length	V5 Hydro	V5 PNGS
	IC.25.S.A2	0.020581		0.0789474	-0.0330883	0	-0.0263158		0	-0.0137615	-0.0208333	-0.0208333		0	0.0163395	0	0		0	-0.0150791	0	-0.030303		0	0	0	0			0.01	0	0	0	0	0	0	0	0	0	0	0	0	0	0	0	0	0	0	0
IC.25.S.A1	IC.25.S.H11	0.016949		0	-0.0129438	0	0		0	0	0	0		0	0	0	0		0	-0.0150791	0	-0.030303		0	-0.0294118	0	0			0.02	0	0.00118718	0	0.000187571	0	0.000280533	0	0.000216497	0	4.30349e-05	0	0	0	0.000423921	0.000110702	0.000551027	0	0.000948788	0
	IC.25.S.A1	0.020581		-0.0731707	0.0342206	0	0.0243902		0	0.0139535	0.0208333	0.0208333		0	-0.0160768	0	0		0	0.01531	0	0.030303		0	0	0	0			0.03	0.00198494	0.00106046	0.000186561	0.000315703	0.000404369	0.000305129	2.47958e-05	0.000175537	0	0.00015281	0	0.000102891	0.00135371	0.000759196	0.000197382	0.000355092	0.00308946	0.00591164	0.000938615
IC.25.S.A2	IC.25.S.H11	0.015738		-0.0731707	0.0208338	0	0.0243902		0	0.0139535	0.0208333	0.0208333		0	-0.0160768	0	0		0	0	0	0		0	-0.0294118	0	0			0.04	0.00675876	0.00191295	0.00163191	0.00163421	3.4626e-05	0.000526264	7.80288e-05	0.000321391	0	0.000324639	0	0.000504033	0.000723266	0.000448216	0.000401277	0.000427002	0.00498977	0.00246651	0.000664917
	IC.25.S.A2	0.015738		0.0789474	-0.0204087	0	-0.0263158		0	-0.0137615	-0.0208333	-0.0208333		0	0.0163395	0	0		0	0	0	0		0	0.030303	0	0			0.05	0.0129996	0.00285291	0.000708479	0.00146486	0.000862527	0.000978672	0.000184092	0.000644675	0	0.000545803	0	0.000501414	0.00624716	0.000960299	0.000630512	0.00124301	0.0052512	0.012761	0.0016096
IC.25.S.H11	IC.25.S.A1	0.016949		0	0.0131135	0	0		0	0	0	0		0	0	0	0		0	0.01531	0	0.030303		0	0.030303	0	0			0.06	0.0142145	0.00438202	0.00130558	0.00190211	0.00187371	0.00128577	0.000520243	0.000708244	5.44218e-05	0.000589756	0	0.00044493	0.00510661	0.00243451	0.00147548	0.00188995	0.00829501	0.0179225	0.00271925
	IC.449.S.B8	0.025424		0	0.0729174	-0.030303	-0.030303		0	0	0	0		0	0	0	0		0	0	0	0		0	0	0	0			0.07	0.0168256	0.00307665	0.000914818	0.00108067	0.00343799	0.00160868	0.000318854	0.000974739	6.80272e-05	0.00098726	0	0.000769282	0.00649749	0.00362098	0.00182556	0.00199925	0.0136583	0.0146396	0.00307392
	IC.449.S.C5	0.029056		0	0.029081	0	0		0	-0.0101846	0	-0.0243902		0	0	0	0		0	0	0	0		0	0	0	0			0.08	0.0207801	0.00367705	0.00151015	0.00271289	0.00133025	0.00265827	0.000394489	0.00131112	5.8309e-05	0.00114363	0	0.000790056	0.00857615	0.00346648	0.00254376	0.00369483	0.0160875	0.0149834	0.00569196
	IC.449.S.C7	0.032688		0	0.0376048	0	-0.030303		0	0	0	0		0	-0.0197762	0	0.0285714		0	0	0	0		0	0	0	0			0.09	0.0155993	0.0048578	0.00241936	0.00294613	0.00832727	0.00655919	0.000253829	0.00272661	9.27644e-05	0.00242488	0.000120594	0.000815156	0.00664452	0.00558397	0.000998528	0.00247857	0.0447439	0.0460998	0.00913245
	IC.449.S.D11	0.027845		0	0.0353127	0	0		0	0	0	0		0	0	0	0		0	0	0	0		0	0	0	0
	IC.449.S.F12	0.026634		0	0.0621016	0.030303	-0.030303		0	0	0	0		0	-0.0197762	0	0.0285714		0	-0.00313062	0.03125	-0.03125		0	0	0	0
IC.449.S.B7	IC.449.S.F7	0.030266		0	0.0460569	0	-0.030303		0	0	0	0		0	-0.0521528	0	0		0	-0.00313062	0.03125	-0.03125		0	0	0	0
	IC.449.S.B7	0.025424		0	-0.0679618	0.030303	0.030303		0	0	0	0		0	0	0	0		0	0	0	0		0	0	0	0
	IC.449.S.C5	0.021792		0	-0.0408572	0.030303	0.030303		0	-0.0101846	0	-0.0243902		0	0	0	0		0	0	0	0		0	0	0	0
	IC.449.S.C7	0.016949		0	-0.0329127	0.030303	0		0	0	0	0		0	-0.0197762	0	0.0285714		0	0	0	0		0	0	0	0
	IC.449.S.D11	0.025424		0	-0.0350491	0.030303	0.030303		0	0	0	0		0	0	0	0		0	0	0	0		0	0	0	0
	IC.449.S.F12	0.023002		0	-0.0100808	0.0606061	0		0	0	0	0		0	-0.0197762	0	0.0285714		0	-0.00313062	0.03125	-0.03125		0	0	0	0
IC.449.S.B8	IC.449.S.F7	0.015738		0	-0.025035	0.030303	0		0	0	0	0		0	-0.0521528	0	0		0	-0.00313062	0.03125	-0.03125		0	0	0	0
	IC.449.S.B8	0.021792		0	0.0425976	-0.030303	-0.030303		0	0.0102894	0	0.0243902		0	0	0	0		0	0	0	0		0	0	0	0
	IC.449.S.B7	0.029056		0	-0.0282592	0	0		0	0.0102894	0	0.0243902		0	0	0	0		0	0	0	0		0	0	0	0
	IC.449.S.C7	0.026634		0	0.00828287	0	-0.030303		0	0.0102894	0	0.0243902		0	-0.0197762	0	0.0285714		0	0	0	0		0	0	0	0
	IC.449.S.D11	0.01937		0	0.00605554	0	0		0	0.0102894	0	0.0243902		0	0	0	0		0	0	0	0		0	0	0	0
	IC.449.S.F12	0.029056		0	0.0320874	0.030303	-0.030303		0	0.0102894	0	0.0243902		0	-0.0197762	0	0.0285714		0	-0.00313062	0.03125	-0.03125		0	0	0	0
IC.449.S.C5	IC.449.S.F7	0.023002		0	0.0164961	0	-0.030303		0	0.0102894	0	0.0243902		0	-0.0521528	0	0		0	-0.00313062	0.03125	-0.03125		0	0	0	0
	IC.449.S.C5	0.026634		0	-0.00821483	0	0.030303		0	-0.0101846	0	-0.0243902		0	0.0201752	0	-0.0285714		0	0	0	0		0	0	0	0
	IC.449.S.B8	0.016949		0	0.0340329	-0.030303	0		0	0	0	0		0	0.0201752	0	-0.0285714		0	0	0	0		0	0	0	0
	IC.449.S.B7	0.032688		0	-0.0362419	0	0.030303		0	0	0	0		0	0.0201752	0	-0.0285714		0	0	0	0		0	0	0	0
	IC.449.S.D11	0.031477		0	-0.00220903	0	0.030303		0	0	0	0		0	0.0201752	0	-0.0285714		0	0	0	0		0	0	0	0
	IC.449.S.F12	0.024213		0	0.023609	0.030303	0		0	0	0	0		0	0	0	0		0	-0.00313062	0.03125	-0.03125		0	0	0	0
IC.449.S.C7	IC.449.S.F7	0.016949		0	0.0081458	0	0		0	0	0	0		0	-0.0330297	0	-0.0285714		0	-0.00313062	0.03125	-0.03125		0	0	0	0
	IC.449.S.C7	0.031477		0	0.00221392	0	-0.030303		0	0	0	0		0	-0.0197762	0	0.0285714		0	0	0	0		0	0	0	0
	IC.449.S.C5	0.01937		0	-0.0060191	0	0		0	-0.0101846	0	-0.0243902		0	0	0	0		0	0	0	0		0	0	0	0
	IC.449.S.B8	0.025424		0	0.0363221	-0.030303	-0.030303		0	0	0	0		0	0	0	0		0	0	0	0		0	0	0	0
	IC.449.S.B7	0.027845		0	-0.0341082	0	0		0	0	0	0		0	0	0	0		0	0	0	0		0	0	0	0
	IC.449.S.F12	0.025424		0	0.0258752	0.030303	-0.030303		0	0	0	0		0	-0.0197762	0	0.0285714		0	-0.00313062	0.03125	-0.03125		0	0	0	0
IC.449.S.D11	IC.449.S.F7	0.029056		0	0.0103778	0	-0.030303		0	0	0	0		0	-0.0521528	0	0		0	-0.00313062	0.03125	-0.03125		0	0	0	0
	IC.449.S.D11	0.025424		0	-0.0252226	-0.030303	0.030303		0	0	0	0		0	0.0201752	0	-0.0285714		0	0.00314045	-0.03125	0.03125		0	0	0	0
	IC.449.S.C7	0.024213		0	-0.0230645	-0.030303	0		0	0	0	0		0	0	0	0		0	0.00314045	-0.03125	0.03125		0	0	0	0
	IC.449.S.C5	0.029056		0	-0.0310898	-0.030303	0.030303		0	-0.0101846	0	-0.0243902		0	0.0201752	0	-0.0285714		0	0.00314045	-0.03125	0.03125		0	0	0	0
	IC.449.S.B8	0.023002		0	0.0101834	-0.0606061	0		0	0	0	0		0	0.0201752	0	-0.0285714		0	0.00314045	-0.03125	0.03125		0	0	0	0
	IC.449.S.B7	0.026634		0	-0.0584705	-0.030303	0.030303		0	0	0	0		0	0.0201752	0	-0.0285714		0	0.00314045	-0.03125	0.03125		0	0	0	0
IC.449.S.F12	IC.449.S.F7	0.01816		0	-0.0151066	-0.030303	0		0	0	0	0		0	-0.0330297	0	-0.0285714		0	0	0	0		0	0	0	0
	IC.449.S.F12	0.01816		0	0.0153383	0.030303	0		0	0	0	0		0	0.034158	0	0.0285714		0	0	0	0		0	0	0	0
	IC.449.S.D11	0.029056		0	-0.0102712	0	0.030303		0	0	0	0		0	0.0550224	0	0		0	0.00314045	-0.03125	0.03125		0	0	0	0
	IC.449.S.C7	0.016949		0	-0.00807998	0	0		0	0	0	0		0	0.034158	0	0.0285714		0	0.00314045	-0.03125	0.03125		0	0	0	0
	IC.449.S.C5	0.023002		0	-0.0162284	0	0.030303		0	-0.0101846	0	-0.0243902		0	0.0550224	0	0		0	0.00314045	-0.03125	0.03125		0	0	0	0
	IC.449.S.B8	0.015738		0	0.0256779	-0.030303	0		0	0	0	0		0	0.0550224	0	0		0	0.00314045	-0.03125	0.03125		0	0	0	0
IC.449.S.F7	IC.449.S.B7	0.030266		0	-0.044029	0	0.030303		0	0	0	0		0	0.0550224	0	0		0	0.00314045	-0.03125	0.03125		0	0	0	0
	IC.473.N.C8	0.075061		0	-0.0589812	0	-0.0625		0	-0.00971496	0	-0.025641		0	0.0154654	0	-0.0285714		0	-0.124791	0.0322581	0.0322581		0	0.149596	0.1	0.1
	IC.473.N.D7	0.066586		0	-0.0681412	0	-0.0625		0	-0.00971496	0	-0.025641		0	0.0154654	0	-0.0285714		0	-0.124791	0.0322581	0.0322581		0	0.149596	0.1	0.1
	IC.473.N.G12	0.067797		0.09375	0.0528448	0.03125	0.03125		0	-0.00971496	0	-0.025641		0	0.0154654	0	-0.0285714		0	-0.124791	0.0322581	0.0322581		0	0.149596	0.1	0.1
	IC.473.S.E1	0.076271		-0.03125	0.0051217	0.03125	-0.03125		0	-0.00739718	0	0		0	0.0196673	0	-0.0285714		0	-0.139141	0.0322581	-0.0322581		0	0.149596	0.1	0.1
	IC.473.S.E3	0.082324		-0.03125	0.0039686	0.03125	-0.03125		0	-0.00364928	0	-0.025641		0	0.0293551	0	-0.0285714		0	-0.139141	0.0322581	-0.0322581		0.1	0.284612	0.1	0.1
	IC.473.S.F4	0.078692		-0.03125	0.0039686	0.03125	-0.03125		0	0.0128711	0	0		0	0.0293551	0	-0.0285714		0	-0.1337	0.0322581	-0.0322581		0.1	0.284612	0.1	0.1
	IC.473.V.F12	0.077482		-0.03125	-0.0300864	0.03125	-0.0625		0.0512821	-0.0456376	0	-0.0512821		0	0.041494	0	0		0	-0.1337	0.0322581	-0.0322581		0	0.221698	0.1	0.1
	IC.473.V.F8	0.076271		-0.03125	-0.0300864	0.03125	-0.0625		0.0512821	-0.0358805	0.025641	-0.025641		0	0.0196673	0	-0.0285714		0	-0.1337	0.0322581	-0.0322581		0	0.221698	0.1	0.1
	IC.473.V.H12	0.079903		-0.03125	0.0051217	0.03125	-0.03125		0.0512821	-0.0456376	0	-0.0512821		0	0.0196673	0	-0.0285714		0	-0.1337	0.0322581	-0.0322581		0	0.221698	0.1	0.1
	IC.473.V.H7	0.078692		-0.03125	0.0051217	0.03125	-0.03125		0.0512821	-0.0456376	0	-0.0512821		0	0.041494	0	0		0	-0.1337	0.0322581	-0.0322581		0	0.221698	0.1	0.1
IC.473.L.E5	IC.473.V.H9	0.081114		-0.03125	0.0165759	0.03125	0.03125		0	0.0234244	0	0		0	0.0293551	0	-0.0285714		0	-0.139141	0.0322581	-0.0322581		0.1	0.284612	0.1	0.1
	IC.475.L.A6	0.015738		0	0.0358632	0	0.0322581		0	-0.0185626	0	0.0263158		0	0	0	0		0.0285714	0.0613854	-0.0285714	-0.0285714		0	-0.108465	0	0.0833333
	IC.475.L.B11	0.01816		0	0.0358632	0	0.0322581		0	0	0	0		0	0	0	0		0	0.0119496	0	-0.0571429		0	0	0	0
	IC.475.L.G2	0.009685		0	0	0	0		0	0	0	0		0	0	0	0		0	0	0	0		0	0	0	0
	IC.475.N.B9	0.05569		-0.0645161	0.0329794	-0.0322581	0.0322581		0.0263158	0.0358232	0	-0.0263158		0	-0.0118882	0	0.0285714		0.0285714	0.0114179	0	-0.0857143		0.166667	-0.218198	0	-0.0833333
	IC.475.N.C12	0.059322		-0.0645161	0.0247934	0.0322581	0.0322581		0.0263158	0.025344	-0.0263158	-0.0526316		0	-0.0118882	0	0.0285714		-0.0285714	0.0353832	-0.0285714	-0.0857143		0.166667	-0.0610212	0	0
	IC.475.N.D1	0.059322		-0.0645161	0.0602932	-0.0322581	0.0322581		0.0263158	0.0291226	0	0.0263158		0	-0.0118882	0	0.0285714		0.0285714	0.0114179	0	-0.0857143		0.166667	-0.147496	0	0
	IC.475.N.D11	0.059322		-0.0967742	0.0415823	0	0.0322581		0.0263158	0.0713414	0	0		0	0.00452331	0	0.0285714		0.0285714	0.00628581	0	-0.0857143		0.166667	-0.147496	0	0
	IC.475.N.H1	0.050847		-0.0645161	0.0590774	0	0.0322581		0.0526316	0.0294778	0	0		0	-0.0118882	0	0.0285714		0.0285714	0.0117563	0	-0.114286		0.166667	-0.103331	0	0.0833333
	IC.475.N.H6	0.050847		-0.0645161	0.0117444	0	0.0322581		0.0526316	0.0422492	0	0		0	-0.0118882	0	0.0285714		0.0285714	0.0392215	0	-0.0857143		0.166667	0.0627532	0	0.0833333
	IC.475.S.B8	0.065375		-0.0645161	0.0247934	0.0322581	0.0322581		0.0526316	0.0563469	0	0.0789474		0	-0.0118882	0	0.0285714		0.0285714	-0.0215177	0	-0.0857143		0	-0.180342	0	0
	IC.475.S.E11	0.065375		-0.0645161	0.0247934	0.0322581	0.0322581		0.0526316	0.0563469	0	0.0789474		0	-0.0118882	0	0.0285714		0.0285714	-0.0215177	0	-0.0857143		0	-0.180342	0	0
	IC.475.S.E12	0.061743		-0.0645161	0.0247934	0.0322581	0.0322581		0.0526316	0.0563469	0	0.0789474		0	-0.0118882	0	0.0285714		0.0285714	0.0114179	0	-0.0857143		0	-0.180342	0	0
	IC.475.S.E8	0.060533		-0.0645161	0.0247934	0.0322581	0.0322581		0.0526316	0.0563469	0	0.0789474		0	-0.0118882	0	0.0285714		0.0285714	0.0114179	0	-0.0857143		0	-0.180342	0	0
	IC.475.S.E9	0.061743		-0.0645161	0.0247934	0.0322581	0.0322581		0.0526316	0.0563469	0	0.0789474		0	-0.0118882	0	0.0285714		0.0285714	-0.0215177	0	-0.0857143		0	-0.180342	0	0
	IC.475.S.G6	0.060533		-0.0645161	0.0247934	0.0322581	0.0322581		0.0526316	0.0563469	0	0.0789474		0	-0.0118882	0	0.0285714		0.0285714	-0.0215177	0	-0.0857143		0	-0.180342	0	0
	IC.475.T.C12	0.060533		-0.0645161	-0.0120843	0.0322581	0.0645161		0	0.0714064	0	0.0526316		0	-0.0118882	0	0.0285714		0	0.0780788	0	-0.0285714		0.166667	-0.153991	0	0.0833333
	IC.475.T.E5	0.060533		-0.0645161	-0.0120843	0.0322581	0.0645161		0	0.0714064	0	0.0526316		0	-0.0118882	0	0.0285714		0	0.0709438	0	-0.0285714		0.166667	-0.0610212	0	0
IC.475.L.A12	IC.475.T.F12	0.064165		-0.0645161	-0.0120843	0.0322581	0.0645161		0	0.0714064	0	0.0526316		0	-0.0404778	0	0.0285714		0	0.0780788	0	-0.0285714		0.5	-0.0921556	0.0833333	-0.0833333
	IC.475.L.A12	0.015738		0	-0.0346216	0	-0.0322581		0	0.0189137	0	-0.0263158		0	0	0	0		-0.0277778	-0.0578351	0.0277778	0.0277778		0	0.121661	0	-0.0833333
	IC.475.L.B11	0.01816		0	0	0	0		0	0.0189137	0	-0.0263158		0	0	0	0		-0.0277778	-0.0465766	0.0277778	-0.0277778		0	0.121661	0	-0.0833333
	IC.475.L.G2	0.006053		0	-0.0346216	0	-0.0322581		0	0.0189137	0	-0.0263158		0	0	0	0		-0.0277778	-0.0578351	0.0277778	0.0277778		0	0.121661	0	-0.0833333
	IC.475.N.B9	0.060533		-0.0645161	-0.00278396	-0.0322581	0		0.0263158	0.0554144	0	-0.0526316		0	-0.0118882	0	0.0285714		0	-0.0470776	0.0277778	-0.0555556		0.166667	-0.123083	0	-0.166667
	IC.475.N.C12	0.064165		-0.0645161	-0.0106866	0.0322581	0		0.0263158	0.044737	-0.0263158	-0.0789474		0	-0.0118882	0	0.0285714		-0.0555556	-0.0244983	0	-0.0555556		0.166667	0.0532158	0	-0.0833333
	IC.475.N.D1	0.062954		-0.0645161	0.0235842	-0.0322581	0		0.0263158	0.048587	0	0		0	-0.0118882	0	0.0285714		0	-0.0470776	0.0277778	-0.0555556		0.166667	-0.0437799	0	-0.0833333
	IC.475.N.D11	0.062954		-0.0967742	0.00552105	0	0		0.0263158	0.0916044	0	-0.0263158		0	0.00452331	0	0.0285714		0	-0.0519129	0.0277778	-0.0555556		0.166667	-0.0437799	0	-0.0833333
	IC.475.N.H1	0.05569		-0.0645161	0.0224105	0	0		0.0526316	0.0489489	0	-0.0263158		0	-0.0118882	0	0.0285714		0	-0.0467588	0.0277778	-0.0833333		0.166667	0.00575869	0	0
	IC.475.N.H6	0.053269		-0.0645161	-0.0232838	0	0		0.0526316	0.061962	0	-0.0263158		0	-0.0118882	0	0.0285714		0	-0.020882	0.0277778	-0.0555556		0.166667	0.192049	0	0
	IC.475.S.B8	0.070218		-0.0645161	-0.0106866	0.0322581	0		0.0526316	0.0763263	0	0.0526316		0	-0.0118882	0	0.0285714		0	-0.0781084	0.0277778	-0.0555556		0	-0.0806217	0	-0.0833333
	IC.475.S.E11	0.070218		-0.0645161	-0.0106866	0.0322581	0		0.0526316	0.0763263	0	0.0526316		0	-0.0118882	0	0.0285714		0	-0.0781084	0.0277778	-0.0555556		0	-0.0806217	0	-0.0833333
	IC.475.S.E12	0.066586		-0.0645161	-0.0106866	0.0322581	0		0.0526316	0.0763263	0	0.0526316		0	-0.0118882	0	0.0285714		0	-0.0470776	0.0277778	-0.0555556		0	-0.0806217	0	-0.0833333
	IC.475.S.E8	0.065375		-0.0645161	-0.0106866	0.0322581	0		0.0526316	0.0763263	0	0.0526316		0	-0.0118882	0	0.0285714		0	-0.0470776	0.0277778	-0.0555556		0	-0.0806217	0	-0.0833333
	IC.475.S.E9	0.066586		-0.0645161	-0.0106866	0.0322581	0		0.0526316	0.0763263	0	0.0526316		0	-0.0118882	0	0.0285714		0	-0.0781084	0.0277778	-0.0555556		0	-0.0806217	0	-0.0833333
	IC.475.S.G6	0.065375		-0.0645161	-0.0106866	0.0322581	0		0.0526316	0.0763263	0	0.0526316		0	-0.0118882	0	0.0285714		0	-0.0781084	0.0277778	-0.0555556		0	-0.0806217	0	-0.0833333
	IC.475.T.C12	0.067797		-0.0645161	-0.0462875	0.0322581	0.0322581		0	0.0916706	0	0.0263158		0	-0.0118882	0	0.0285714		-0.0277778	0.0157279	0.0277778	0		0.166667	-0.051065	0	0
	IC.475.T.E5	0.067797		-0.0645161	-0.0462875	0.0322581	0.0322581		0	0.0916706	0	0.0263158		0	-0.0118882	0	0.0285714		-0.0277778	0.00900562	0.0277778	0		0.166667	0.0532158	0	-0.0833333
IC.475.L.A6	IC.475.T.F12	0.070218		-0.0645161	-0.0462875	0.0322581	0.0322581		0	0.0916706	0	0.0263158		0	-0.0404778	0	0.0285714		-0.0277778	0.0157279	0.0277778	0		0.5	0.0182937	0.0833333	-0.166667
	IC.475.L.A6	0.01816		0	0	0	0		0	-0.0185626	0	0.0263158		0	0	0	0		0.0285714	0.0488519	-0.0285714	0.0285714		0	-0.108465	0	0.0833333
	IC.475.L.A12	0.01816		0	-0.0346216	0	-0.0322581		0	0	0	0		0	0	0	0		0	-0.0118085	0	0.0571429		0	0	0	0
	IC.475.L.G2	0.015738		0	-0.0346216	0	-0.0322581		0	0	0	0		0	0	0	0		0	-0.0118085	0	0.0571429		0	0	0	0
	IC.475.N.B9	0.062954		-0.0645161	-0.00278396	-0.0322581	0		0.0263158	0.0358232	0	-0.0263158		0	-0.0118882	0	0.0285714		0.0285714	-0.000525461	0	-0.0285714		0.166667	-0.218198	0	-0.0833333
	IC.475.N.C12	0.056901		-0.0645161	-0.0106866	0.0322581	0		0.0263158	0.025344	-0.0263158	-0.0526316		0	-0.0118882	0	0.0285714		-0.0285714	0.0231568	-0.0285714	-0.0285714		0.166667	-0.0610212	0	0
	IC.475.N.D1	0.058111		-0.0645161	0.0235842	-0.0322581	0		0.0263158	0.0291226	0	0.0263158		0	-0.0118882	0	0.0285714		0.0285714	-0.000525461	0	-0.0285714		0.166667	-0.147496	0	0
	IC.475.N.D11	0.058111		-0.0967742	0.00552105	0	0		0.0263158	0.0713414	0	0		0	0.00452331	0	0.0285714		0.0285714	-0.00559696	0	-0.0285714		0.166667	-0.147496	0	0
	IC.475.N.H1	0.054479		-0.0645161	0.0224105	0	0		0.0526316	0.0294778	0	0		0	-0.0118882	0	0.0285714		0.0285714	-0.000191077	0	-0.0571429		0.166667	-0.103331	0	0.0833333
	IC.475.N.H6	0.054479		-0.0645161	-0.0232838	0	0		0.0526316	0.0422492	0	0		0	-0.0118882	0	0.0285714		0.0285714	0.0269498	0	-0.0285714		0.166667	0.0627532	0	0.0833333
	IC.475.S.B8	0.071429		-0.0645161	-0.0106866	0.0322581	0		0.0526316	0.0563469	0	0.0789474		0	-0.0118882	0	0.0285714		0.0285714	-0.0330722	0	-0.0285714		0	-0.180342	0	0
	IC.475.S.E11	0.071429		-0.0645161	-0.0106866	0.0322581	0		0.0526316	0.0563469	0	0.0789474		0	-0.0118882	0	0.0285714		0.0285714	-0.0330722	0	-0.0285714		0	-0.180342	0	0
	IC.475.S.E12	0.067797		-0.0645161	-0.0106866	0.0322581	0		0.0526316	0.0563469	0	0.0789474		0	-0.0118882	0	0.0285714		0.0285714	-0.000525461	0	-0.0285714		0	-0.180342	0	0
	IC.475.S.E8	0.066586		-0.0645161	-0.0106866	0.0322581	0		0.0526316	0.0563469	0	0.0789474		0	-0.0118882	0	0.0285714		0.0285714	-0.000525461	0	-0.0285714		0	-0.180342	0	0
	IC.475.S.E9	0.067797		-0.0645161	-0.0106866	0.0322581	0		0.0526316	0.0563469	0	0.0789474		0	-0.0118882	0	0.0285714		0.0285714	-0.0330722	0	-0.0285714		0	-0.180342	0	0
	IC.475.S.G6	0.066586		-0.0645161	-0.0106866	0.0322581	0		0.0526316	0.0563469	0	0.0789474		0	-0.0118882	0	0.0285714		0.0285714	-0.0330722	0	-0.0285714		0	-0.180342	0	0
	IC.475.T.C12	0.067797		-0.0645161	-0.0462875	0.0322581	0.0322581		0	0.0714064	0	0.0526316		0	-0.0118882	0	0.0285714		0	0.0653482	0	0.0285714		0.166667	-0.153991	0	0.0833333
	IC.475.T.E5	0.067797		-0.0645161	-0.0462875	0.0322581	0.0322581		0	0.0714064	0	0.0526316		0	-0.0118882	0	0.0285714		0	0.0582975	0	0.0285714		0.166667	-0.0610212	0	0
IC.475.L.B11	IC.475.T.F12	0.071429		-0.0645161	-0.0462875	0.0322581	0.0322581		0	0.0714064	0	0.0526316		0	-0.0404778	0	0.0285714		0	0.0653482	0	0.0285714		0.5	-0.0921556	0.0833333	-0.0833333
	IC.475.L.B11	0.015738		0	0.0358632	0	0.0322581		0	0	0	0		0	0	0	0		0	0.0119496	0	-0.0571429		0	0	0	0
	IC.475.L.A6	0.006053		0	0.0358632	0	0.0322581		0	-0.0185626	0	0.0263158		0	0	0	0		0.0285714	0.0613854	-0.0285714	-0.0285714		0	-0.108465	0	0.0833333
	IC.475.L.A12	0.009685		0	0	0	0		0	0	0	0		0	0	0	0		0	0	0	0		0	0	0	0
	IC.475.N.B9	0.060533		-0.0645161	0.0329794	-0.0322581	0.0322581		0.0263158	0.0358232	0	-0.0263158		0	-0.0118882	0	0.0285714		0.0285714	0.0114179	0	-0.0857143		0.166667	-0.218198	0	-0.0833333
	IC.475.N.C12	0.061743		-0.0645161	0.0247934	0.0322581	0.0322581		0.0263158	0.025344	-0.0263158	-0.0526316		0	-0.0118882	0	0.0285714		-0.0285714	0.0353832	-0.0285714	-0.0857143		0.166667	-0.0610212	0	0
	IC.475.N.D1	0.061743		-0.0645161	0.0602932	-0.0322581	0.0322581		0.0263158	0.0291226	0	0.0263158		0	-0.0118882	0	0.0285714		0.0285714	0.0114179	0	-0.0857143		0.166667	-0.147496	0	0
	IC.475.N.D11	0.061743		-0.0967742	0.0415823	0	0.0322581		0.0263158	0.0713414	0	0		0	0.00452331	0	0.0285714		0.0285714	0.00628581	0	-0.0857143		0.166667	-0.147496	0	0
	IC.475.N.H1	0.054479		-0.0645161	0.0590774	0	0.0322581		0.0526316	0.0294778	0	0		0	-0.0118882	0	0.0285714		0.0285714	0.0117563	0	-0.114286		0.166667	-0.103331	0	0.0833333
	IC.475.N.H6	0.052058		-0.0645161	0.0117444	0	0.0322581		0.0526316	0.0422492	0	0		0	-0.0118882	0	0.0285714		0.0285714	0.0392215	0	-0.0857143		0.166667	0.0627532	0	0.0833333
	IC.475.S.B8	0.069007		-0.0645161	0.0247934	0.0322581	0.0322581		0.0526316	0.0563469	0	0.0789474		0	-0.0118882	0	0.0285714		0.0285714	-0.0215177	0	-0.0857143		0	-0.180342	0	0
	IC.475.S.E11	0.069007		-0.0645161	0.0247934	0.0322581	0.0322581		0.0526316	0.0563469	0	0.0789474		0	-0.0118882	0	0.0285714		0.0285714	-0.0215177	0	-0.0857143		0	-0.180342	0	0
	IC.475.S.E12	0.065375		-0.0645161	0.0247934	0.0322581	0.0322581		0.0526316	0.0563469	0	0.0789474		0	-0.0118882	0	0.0285714		0.0285714	0.0114179	0	-0.0857143		0	-0.180342	0	0
	IC.475.S.E8	0.064165		-0.0645161	0.0247934	0.0322581	0.0322581		0.0526316	0.0563469	0	0.0789474		0	-0.0118882	0	0.0285714		0.0285714	0.0114179	0	-0.0857143		0	-0.180342	0	0
	IC.475.S.E9	0.065375		-0.0645161	0.0247934	0.0322581	0.0322581		0.0526316	0.0563469	0	0.0789474		0	-0.0118882	0	0.0285714		0.0285714	-0.0215177	0	-0.0857143		0	-0.180342	0	0
	IC.475.S.G6	0.064165		-0.0645161	0.0247934	0.0322581	0.0322581		0.0526316	0.0563469	0	0.0789474		0	-0.0118882	0	0.0285714		0.0285714	-0.0215177	0	-0.0857143		0	-0.180342	0	0
	IC.475.T.C12	0.065375		-0.0645161	-0.0120843	0.0322581	0.0645161		0	0.0714064	0	0.0526316		0	-0.0118882	0	0.0285714		0	0.0780788	0	-0.0285714		0.166667	-0.153991	0	0.0833333
	IC.475.T.E5	0.065375		-0.0645161	-0.0120843	0.0322581	0.0645161		0	0.0714064	0	0.0526316		0	-0.0118882	0	0.0285714		0	0.0709438	0	-0.0285714		0.166667	-0.0610212	0	0
IC.475.L.G2	IC.475.T.F12	0.069007		-0.0645161	-0.0120843	0.0322581	0.0645161		0	0.0714064	0	0.0526316		0	-0.0404778	0	0.0285714		0	0.0780788	0	-0.0285714		0.5	-0.0921556	0.0833333	-0.0833333
IC.480.L.E7	IC.480.L.G10	0.030266		0	0.0373446	0	0.027027		0	0.04764	0	0		0	0	0	0		-0.142857	-0.0064354	0	-0.0857143		0	0.144617	0	0
IC.480.L.G10	IC.480.L.E7	0.030266		0	-0.0360002	0	-0.027027		0	-0.0454736	0	0		0	0	0	0		0.166667	0.00647708	0	0.1		0	-0.126345	0	0
	IC.510.J.D8	0.013317		0	-0.0167698	0	0		0	0	0	0		0	0	0	0		-0.0277778	0.0636272	-0.0277778	-0.0277778		0	0	0	0
	IC.510.J.F11	0.038741		0.0689655	-0.0708206	0	-0.0689655		-0.0697674	0.0172833	-0.0232558	0		0	-0.047655	0	-0.0285714		0.166667	0.065764	0.0277778	-0.0277778		0	-0.125125	0	0.0833333
	IC.510.J.F12	0.016949		0	-0.0167698	0	0		0	0	0	0		0	-0.0395188	0	0.0285714		0.166667	0.0190023	0.0277778	0		0	-0.125125	0	0.0833333
	IC.510.L.C5	0.043584		0.0689655	-0.0500744	0	-0.0689655		-0.0697674	-0.00738598	-0.0232558	0.0232558		0	-0.047655	0	-0.0285714		0.166667	0.102255	0	-0.0277778		0	-0.125125	0	0.0833333
	IC.510.L.F7	0.037576		0.0689655	-0.0500744	0	-0.0689655		-0.0697674	-0.0316932	-0.0232558	0.0232558		0	-0.047655	0	-0.0285714		0.166667	0.065764	0.0277778	-0.0277778		0	-0.125125	0	0.0833333
	IC.510.L.H5	0.039952		0.0689655	-0.0500744	0	-0.0689655		-0.0697674	-0.0135404	-0.0232558	0.0232558		0	-0.047655	0	-0.0285714		0.166667	0.102255	0	-0.0277778		0	-0.125125	0	0.0833333
	IC.510.T.E9	0.058111		0	-0.065277	0	0		-0.0697674	0.00590542	0	0.0232558		0	-0.0396931	0	0.0285714		0.138889	0.0977857	0	0		0	-0.155844	0	0.0833333
	IC.510.T.G12	0.053269		0	-0.090902	0	0		-0.0697674	0.00590542	0	0.0232558		0	-0.0396931	0	0.0285714		-0.0277778	0.107416	-0.0277778	-0.0277778		0	-0.128871	0	0.0833333
	IC.510.T.G3	0.053333		0	-0.090902	0	0		-0.0465116	-0.0747865	0	0.0232558		0	-0.0355669	0	0		0.166667	0.0871319	0	-0.0277778		0	-0.155844	0	0.0833333
IC.510.J.D10	IC.510.T.G9	0.050847		0	-0.0746023	0	0.0344828		-0.0697674	-0.0627754	0	0.0465116		0	-0.0396931	0	0.0285714		0.138889	0.0727771	0	-0.0277778		0	-0.155844	0	0.0833333
	IC.510.J.D10	0.013317		0	0.0170559	0	0		0	0	0	0		0	0	0	0		0.0285714	-0.059821	0.0285714	0.0285714		0	0	0	0
	IC.510.J.F11	0.03753		0.0689655	-0.0549727	0	-0.0689655		-0.0697674	0.0172833	-0.0232558	0		0	-0.047655	0	-0.0285714		0.2	0.00200897	0.0571429	0		0	-0.125125	0	0.0833333
	IC.510.J.F12	0.01816		0	0	0	0		0	0	0	0		0	-0.0395188	0	0.0285714		0.2	-0.0419554	0.0571429	0.0285714		0	-0.125125	0	0.0833333
	IC.510.L.C5	0.042373		0.0689655	-0.0338726	0	-0.0689655		-0.0697674	-0.00738598	-0.0232558	0.0232558		0	-0.047655	0	-0.0285714		0.2	0.0363167	0.0285714	0		0	-0.125125	0	0.0833333
	IC.510.L.F7	0.033939		0.0689655	-0.0338726	0	-0.0689655		-0.0697674	-0.0316932	-0.0232558	0.0232558		0	-0.047655	0	-0.0285714		0.2	0.00200897	0.0571429	0		0	-0.125125	0	0.0833333
	IC.510.L.H5	0.038741		0.0689655	-0.0338726	0	-0.0689655		-0.0697674	-0.0135404	-0.0232558	0.0232558		0	-0.047655	0	-0.0285714		0.2	0.0363167	0.0285714	0		0	-0.125125	0	0.0833333
	IC.510.T.E9	0.058111		0	-0.0493345	0	0		-0.0697674	0.00590542	0	0.0232558		0	-0.0396931	0	0.0285714		0.171429	0.0321151	0.0285714	0.0285714		0	-0.155844	0	0.0833333
	IC.510.T.G12	0.052058		0	-0.0753965	0	0		-0.0697674	0.00590542	0	0.0232558		0	-0.0396931	0	0.0285714		0	0.0411693	0	0		0	-0.128871	0	0.0833333
	IC.510.T.G3	0.053333		0	-0.0753965	0	0		-0.0465116	-0.0747865	0	0.0232558		0	-0.0355669	0	0		0.2	0.0220986	0.0285714	0		0	-0.155844	0	0.0833333
IC.510.J.D8	IC.510.T.G9	0.050847		0	-0.0588188	0	0.0344828		-0.0697674	-0.0627754	0	0.0465116		0	-0.0396931	0	0.0285714		0.171429	0.00860256	0.0285714	0		0	-0.155844	0	0.0833333
	IC.510.J.D8	0.03753		-0.0645161	0.0581704	0	0.0645161		0.075	-0.0169896	0.025	0		0	0.0500397	0	0.0285714		-0.166667	-0.00200494	-0.047619	0		0	0.14302	0	-0.0833333
	IC.510.J.D10	0.038741		-0.0645161	0.0762185	0	0.0645161		0.075	-0.0169896	0.025	0		0	0.0500397	0	0.0285714		-0.142857	-0.061706	-0.0238095	0.0238095		0	0.14302	0	-0.0833333
	IC.510.J.F12	0.038741		-0.0645161	0.0581704	0	0.0645161		0.075	-0.0169896	0.025	0		0	0.00854336	0	0.0571429		0	-0.0438762	0	0.0238095		0	0	0	0
	IC.510.L.C5	0.009685		0	0.0223274	0	0		0	-0.0242501	0	0.025		0	0	0	0		0	0.0342389	-0.0238095	0		0	0	0	0
	IC.510.L.F7	0.006061		0	0.0223274	0	0		0	-0.0481444	0	0.025		0	0	0	0		0	0	0	0		0	0	0	0
	IC.510.L.H5	0.009685		0	0.0223274	0	0		0	-0.0302999	0	0.025		0	0	0	0		0	0.0342389	-0.0238095	0		0	0	0	0
	IC.510.T.E9	0.042373		-0.0645161	0.00596613	0	0.0645161		0	-0.0111845	0.025	0.025		0	0.00836029	0	0.0571429		-0.0238095	0.0300457	-0.0238095	0.0238095		0	-0.0351128	0	0
	IC.510.T.G12	0.039952		-0.0645161	-0.0216119	0	0.0645161		0	-0.0111845	0.025	0.025		0	0.00836029	0	0.0571429		-0.166667	0.0390818	-0.047619	0		0	-0.00428204	0	0
	IC.510.T.G3	0.038788		-0.0645161	-0.0216119	0	0.0645161		0.025	-0.0905055	0.025	0.025		0	0.012693	0	0.0285714		0	0.0200494	-0.0238095	0		0	-0.0351128	0	0
IC.510.J.F11	IC.510.T.G9	0.033898		-0.0645161	-0.00406992	0	0.0967742		0	-0.0786985	0.025	0.05		0	0.00836029	0	0.0571429		-0.0238095	0.00658037	-0.0238095	0		0	-0.0351128	0	0
	IC.510.J.F11	0.038741		0.0689655	-0.0549727	0	-0.0689655		-0.0697674	0.0172833	-0.0232558	0		0	-0.00847099	0	-0.0571429		0	0.0458897	0	-0.0238095		0	0	0	0
	IC.510.J.D8	0.01816		0	0	0	0		0	0	0	0		0	0.0411448	0	-0.0285714		-0.166667	0.0437927	-0.047619	-0.0238095		0	0.14302	0	-0.0833333
	IC.510.J.D10	0.016949		0	0.0170559	0	0		0	0	0	0		0	0.0411448	0	-0.0285714		-0.142857	-0.018648	-0.0238095	0		0	0.14302	0	-0.0833333
	IC.510.L.C5	0.043584		0.0689655	-0.0338726	0	-0.0689655		-0.0697674	-0.00738598	-0.0232558	0.0232558		0	-0.00847099	0	-0.0571429		0	0.0816998	-0.0238095	-0.0238095		0	0	0	0
	IC.510.L.F7	0.035152		0.0689655	-0.0338726	0	-0.0689655		-0.0697674	-0.0316932	-0.0232558	0.0232558		0	-0.00847099	0	-0.0571429		0	0.0458897	0	-0.0238095		0	0	0	0
	IC.510.L.H5	0.039952		0.0689655	-0.0338726	0	-0.0689655		-0.0697674	-0.0135404	-0.0232558	0.0232558		0	-0.00847099	0	-0.0571429		0	0.0816998	-0.0238095	-0.0238095		0	0	0	0
	IC.510.T.E9	0.058111		0	-0.0493345	0	0		-0.0697674	0.00590542	0	0.0232558		0	-0.000181521	0	0		-0.0238095	0.0773142	-0.0238095	0		0	-0.0351128	0	0
	IC.510.T.G12	0.049637		0	-0.0753965	0	0		-0.0697674	0.00590542	0	0.0232558		0	-0.000181521	0	0		-0.166667	0.0867649	-0.047619	-0.0238095		0	-0.00428204	0	0
	IC.510.T.G3	0.054545		0	-0.0753965	0	0		-0.0465116	-0.0747865	0	0.0232558		0	0.00411448	0	-0.0285714		0	0.0668591	-0.0238095	-0.0238095		0	-0.0351128	0	0
IC.510.J.F12	IC.510.T.G9	0.050847		0	-0.0588188	0	0.0344828		-0.0697674	-0.0627754	0	0.0465116		0	-0.000181521	0	0		-0.0238095	0.052772	-0.0238095	-0.0238095		0	-0.0351128	0	0
	IC.520.L.A7	0.006083		0	0	0	0		0	0	0	0		0	0	0	0		0	0.0087265	0	0		0	0	0	0
	IC.520.L.A9	0.032847		0	0	0	0		0	-0.000109242	0	-0.0285714		0	0	0	0		0	0.00333452	-0.0333333	0.0333333		0	0.0516385	0.0833333	0.0833333
IC.520.L.A2	IC.520.L.B11	0.002433		0	0	0	0		0	-0.0273651	0	0.0285714		0	0	0	0		0	0	0	0		0	0	0	0
	IC.520.L.A2	0.006083		0	0	0	0		0	0	0	0		0	0	0	0		0	-0.00865101	0	0		0	0	0	0
	IC.520.L.A9	0.034063		0	0	0	0		0	-0.000109242	0	-0.0285714		0	0	0	0		0	-0.00534534	-0.0333333	0.0333333		0	0.0516385	0.0833333	0.0833333
IC.520.L.A7	IC.520.L.B11	0.006083		0	0	0	0		0	-0.0273651	0	0.0285714		0	0	0	0		0	-0.00865101	0	0		0	0	0	0
	IC.520.L.A7	0.034063		0	0	0	0		0	0.000109254	0	0.0285714		0	0	0	0		0	0.00537406	0.0333333	-0.0333333		0	-0.0491029	-0.0833333	-0.0833333
	IC.520.L.A2	0.032847		0	0	0	0		0	0.000109254	0	0.0285714		0	0	0	0		0	-0.00332343	0.0333333	-0.0333333		0	-0.0491029	-0.0833333	-0.0833333
IC.520.L.A9	IC.520.L.B11	0.03163		0	0	0	0		0	-0.0272588	0	0.0571429		0	0	0	0		0	-0.00332343	0.0333333	-0.0333333		0	-0.0491029	-0.0833333	-0.0833333
	IC.520.L.A9	0.03163		0	0	0	0		0	0.0280227	0	-0.0571429		0	0	0	0		0	0.00333452	-0.0333333	0.0333333		0	0.0516385	0.0833333	0.0833333
	IC.520.L.A7	0.006083		0	0	0	0		0	0.028135	0	-0.0285714		0	0	0	0		0	0.0087265	0	0		0	0	0	0
IC.520.L.B11	IC.520.L.A2	0.002433		0	0	0	0		0	0.028135	0	-0.0285714		0	0	0	0		0	0	0	0		0	0	0	0
IC.537.N.F2	IC.537.S.A7	0.03753		0.392857	-0.0513628	0	-0.0357143		0	0.0292336	0	0		0	-0.0349953	0	0.0285714		-0.176471	0.0173152	-0.0588235	-0.0294118		0.2	0.0445765	0	-0.1
	IC.656.L.B9	0.038741		-0.0222222	0.0816531	-0.0444444	-0.0666667		0	-0.00811529	0.0243902	0		0	0.010759	0	0		0	0	0	0		0	0.0446692	0.0769231	0
	IC.656.L.C10	0.023002		0	0.0347613	0	0.0222222		0	-0.0163239	0	-0.0243902		0	0	0	0		0	-0.0225144	0	0		0.153846	0.0251721	0.0769231	-0.0769231
	IC.656.L.G12	0.021792		0	0.0685653	0	0		0	0	0	0		0	0	0	0		0	0	0	0		0	0	0	0
	IC.656.L.G7	0.014528		0	-0.00849587	0	0		0	-0.0163239	0	-0.0243902		0	0	0	0		0	0.0137267	0	0		0.153846	0.0251721	0.0769231	-0.0769231
	IC.656.T.B10	0.043584		-0.133333	0.085985	-0.0222222	0		-0.0487805	0.0504485	-0.0243902	-0.0243902		0	0.034999	0	0		0	0.0325208	0	0.0294118		0	-0.00463548	0.0769231	-0.153846
	IC.656.T.B12	0.03753		-0.0888889	0.199476	0	0		-0.0487805	0.0290708	0.0243902	0		0	-0.00460172	0	0.0285714		0	0.00705581	0	0.0882353		0	-0.00463548	0.0769231	-0.153846
	IC.656.T.B6	0.03632		-0.0888889	0.207225	0	0		-0.0487805	0.0249032	0.0243902	-0.0243902		0	0	0	0		0	0.0315587	0	0.0294118		0	0.0884956	0.0769231	-0.153846
	IC.656.T.D12	0.042373		-0.0888889	0.207225	0	0		-0.0487805	0.0290708	0.0243902	0		0	-0.00460172	0	0.0285714		0	0.0397049	0	0.0588235		0	0.0884956	0.0769231	-0.153846
	IC.656.T.D4	0.038741		-0.0888889	0.207225	0	0		-0.0487805	0.0290708	0.0243902	0		0	-0.00460172	0	0.0285714		0	0.0315587	0	0.0294118		0	0.0884956	0.0769231	-0.153846
IC.656.L.B11	IC.656.T.E6	0.043584		-0.133333	0.085985	-0.0222222	0		-0.0487805	0.0504485	-0.0243902	-0.0243902		0	0.034999	0	0		0	0.0397049	0	0.0588235		0	-0.00463548	0.0769231	-0.153846
	IC.656.L.B11	0.038741		0.0227273	-0.0754892	0.0454545	0.0681818		0	0.00818169	-0.0243902	0		0	-0.0106444	0	0		0	0	0	0		0	-0.0427592	-0.0769231	0
	IC.656.L.C10	0.039952		0.0227273	-0.043352	0.0454545	0.0909091		0	-0.00827573	-0.0243902	-0.0243902		0	-0.0106444	0	0		0	-0.0225144	0	0		0.153846	-0.0186634	0	-0.0769231
	IC.656.L.G12	0.042373		0.0227273	-0.0120998	0.0454545	0.0681818		0	0.00818169	-0.0243902	0		0	-0.0106444	0	0		0	0	0	0		0	-0.0427592	-0.0769231	0
	IC.656.L.G7	0.032688		0.0227273	-0.0833437	0.0454545	0.0681818		0	-0.00827573	-0.0243902	-0.0243902		0	-0.0106444	0	0		0	0.0137267	0	0		0.153846	-0.0186634	0	-0.0769231
	IC.656.T.B10	0.066586		-0.113636	0.00400491	0.0227273	0.0681818		-0.0487805	0.059043	-0.0487805	-0.0243902		0	0.023982	0	0		0	0.0325208	0	0.0294118		0	-0.0471965	0	-0.153846
	IC.656.T.B12	0.056901		-0.0681818	0.108929	0.0454545	0.0681818		-0.0487805	0.0374904	0	0		0	-0.0151972	0	0.0285714		0	0.00705581	0	0.0882353		0	-0.0471965	0	-0.153846
	IC.656.T.B6	0.060533		-0.0681818	0.116093	0.0454545	0.0681818		-0.0487805	0.0332886	0	-0.0243902		0	-0.0106444	0	0		0	0.0315587	0	0.0294118		0	0.0419524	0	-0.153846
	IC.656.T.D12	0.064165		-0.0681818	0.116093	0.0454545	0.0681818		-0.0487805	0.0374904	0	0		0	-0.0151972	0	0.0285714		0	0.0397049	0	0.0588235		0	0.0419524	0	-0.153846
	IC.656.T.D4	0.060533		-0.0681818	0.116093	0.0454545	0.0681818		-0.0487805	0.0374904	0	0		0	-0.0151972	0	0.0285714		0	0.0315587	0	0.0294118		0	0.0419524	0	-0.153846
IC.656.L.B9	IC.656.T.E6	0.069007		-0.113636	0.00400491	0.0227273	0.0681818		-0.0487805	0.059043	-0.0487805	-0.0243902		0	0.023982	0	0		0	0.0397049	0	0.0588235		0	-0.0471965	0	-0.153846
	IC.656.L.B9	0.039952		-0.0222222	0.0453166	-0.0444444	-0.0888889		0	0.00834479	0.0243902	0.0243902		0	0.010759	0	0		0	0.023033	0	0		-0.133333	0.0190184	0	0.0666667
	IC.656.L.B11	0.023002		0	-0.0335935	0	-0.0222222		0	0.0165948	0	0.0243902		0	0	0	0		0	0.023033	0	0		-0.133333	-0.024554	-0.0666667	0.0666667
	IC.656.L.G12	0.01816		0	0.0326684	0	-0.0222222		0	0.0165948	0	0.0243902		0	0	0	0		0	0.023033	0	0		-0.133333	-0.024554	-0.0666667	0.0666667
	IC.656.L.G7	0.013317		0	-0.041804	0	-0.0222222		0	0	0	0		0	0	0	0		0	0.0370759	0	0		0	0	0	0
	IC.656.T.B10	0.047215		-0.133333	0.049503	-0.0222222	-0.0222222		-0.0487805	0.0678805	-0.0243902	0		0	0.034999	0	0		0	0.0563029	0	0.0294118		-0.133333	-0.0290757	0	-0.0666667
	IC.656.T.B12	0.042373		-0.0888889	0.159182	0	-0.0222222		-0.0487805	0.046148	0.0243902	0.0243902		0	-0.00460172	0	0.0285714		0	0.0302513	0	0.0882353		-0.133333	-0.0290757	0	-0.0666667
	IC.656.T.B6	0.039952		-0.0888889	0.16667	0	-0.0222222		-0.0487805	0.0419112	0.0243902	0		0	0	0	0		0	0.0553186	0	0.0294118		-0.133333	0.0617687	0	-0.0666667
	IC.656.T.D12	0.049637		-0.0888889	0.16667	0	-0.0222222		-0.0487805	0.046148	0.0243902	0.0243902		0	-0.00460172	0	0.0285714		0	0.0636525	0	0.0588235		-0.133333	0.0617687	0	-0.0666667
	IC.656.T.D4	0.041162		-0.0888889	0.16667	0	-0.0222222		-0.0487805	0.046148	0.0243902	0.0243902		0	-0.00460172	0	0.0285714		0	0.0553186	0	0.0294118		-0.133333	0.0617687	0	-0.0666667
IC.656.L.C10	IC.656.T.E6	0.047215		-0.133333	0.049503	-0.0222222	-0.0222222		-0.0487805	0.0678805	-0.0243902	0		0	0.034999	0	0		0	0.0636525	0	0.0588235		-0.133333	-0.0290757	0	-0.0666667
	IC.656.L.C10	0.01816		0	-0.0316349	0	0.0222222		0	-0.0163239	0	-0.0243902		0	0	0	0		0	-0.0225144	0	0		0.153846	0.0251721	0.0769231	-0.0769231
	IC.656.L.B9	0.042373		-0.0222222	0.012248	-0.0444444	-0.0666667		0	-0.00811529	0.0243902	0		0	0.010759	0	0		0	0	0	0		0	0.0446692	0.0769231	0
	IC.656.L.B11	0.021792		0	-0.0641657	0	0		0	0	0	0		0	0	0	0		0	0	0	0		0	0	0	0
	IC.656.L.G7	0.01937		0	-0.0721165	0	0		0	-0.0163239	0	-0.0243902		0	0	0	0		0	0.0137267	0	0		0.153846	0.0251721	0.0769231	-0.0769231
	IC.656.T.B10	0.056901		-0.133333	0.016302	-0.0222222	0		-0.0487805	0.0504485	-0.0243902	-0.0243902		0	0.034999	0	0		0	0.0325208	0	0.0294118		0	-0.00463548	0.0769231	-0.153846
	IC.656.T.B12	0.050847		-0.0888889	0.122511	0	0		-0.0487805	0.0290708	0.0243902	0		0	-0.00460172	0	0.0285714		0	0.00705581	0	0.0882353		0	-0.00463548	0.0769231	-0.153846
	IC.656.T.B6	0.049637		-0.0888889	0.129763	0	0		-0.0487805	0.0249032	0.0243902	-0.0243902		0	0	0	0		0	0.0315587	0	0.0294118		0	0.0884956	0.0769231	-0.153846
	IC.656.T.D12	0.054479		-0.0888889	0.129763	0	0		-0.0487805	0.0290708	0.0243902	0		0	-0.00460172	0	0.0285714		0	0.0397049	0	0.0588235		0	0.0884956	0.0769231	-0.153846
	IC.656.T.D4	0.050847		-0.0888889	0.129763	0	0		-0.0487805	0.0290708	0.0243902	0		0	-0.00460172	0	0.0285714		0	0.0315587	0	0.0294118		0	0.0884956	0.0769231	-0.153846
IC.656.L.G12	IC.656.T.E6	0.056901		-0.133333	0.016302	-0.0222222	0		-0.0487805	0.0504485	-0.0243902	-0.0243902		0	0.034999	0	0		0	0.0397049	0	0.0588235		0	-0.00463548	0.0769231	-0.153846
	IC.656.L.G12	0.01937		0	0.0777215	0	0		0	0.0165948	0	0.0243902		0	0	0	0		0	-0.0135409	0	0		-0.133333	-0.024554	-0.0666667	0.0666667
	IC.656.L.C10	0.013317		0	0.0436278	0	0.0222222		0	0	0	0		0	0	0	0		0	-0.0357504	0	0		0	0	0	0
	IC.656.L.B9	0.032688		-0.0222222	0.0909214	-0.0444444	-0.0666667		0	0.00834479	0.0243902	0.0243902		0	0.010759	0	0		0	-0.0135409	0	0		-0.133333	0.0190184	0	0.0666667
	IC.656.L.B11	0.014528		0	0.00856867	0	0		0	0.0165948	0	0.0243902		0	0	0	0		0	-0.0135409	0	0		-0.133333	-0.024554	-0.0666667	0.0666667
	IC.656.T.B10	0.043584		-0.133333	0.0952905	-0.0222222	0		-0.0487805	0.0678805	-0.0243902	0		0	0.034999	0	0		0	0.0185396	0	0.0294118		-0.133333	-0.0290757	0	-0.0666667
	IC.656.T.B12	0.035109		-0.0888889	0.209754	0	0		-0.0487805	0.046148	0.0243902	0.0243902		0	-0.00460172	0	0.0285714		0	-0.00658061	0	0.0882353		-0.133333	-0.0290757	0	-0.0666667
	IC.656.T.B6	0.03632		-0.0888889	0.217569	0	0		-0.0487805	0.0419112	0.0243902	0		0	0	0	0		0	0.0175905	0	0.0294118		-0.133333	0.0617687	0	-0.0666667
	IC.656.T.D12	0.046005		-0.0888889	0.217569	0	0		-0.0487805	0.046148	0.0243902	0.0243902		0	-0.00460172	0	0.0285714		0	0.0256264	0	0.0588235		-0.133333	0.0617687	0	-0.0666667
	IC.656.T.D4	0.03632		-0.0888889	0.217569	0	0		-0.0487805	0.046148	0.0243902	0.0243902		0	-0.00460172	0	0.0285714		0	0.0175905	0	0.0294118		-0.133333	0.0617687	0	-0.0666667
IC.656.L.G7	IC.656.T.E6	0.043584		-0.133333	0.0952905	-0.0222222	0		-0.0487805	0.0678805	-0.0243902	0		0	0.034999	0	0		0	0.0256264	0	0.0588235		-0.133333	-0.0290757	0	-0.0666667
	IC.663.L.C6	0.02303		-0.0384615	0.0511256	-0.0769231	0		0	-0.0113074	0	-0.05		0	0	0	0		0	0.0255068	0.0322581	0.0322581		0	0	0	0
	IC.663.L.C8	0.020606		0	-0.0196914	-0.0384615	-0.0384615		0	-0.0113074	0	-0.05		0	0.0155044	0	-0.0285714		0.0645161	0.0305085	0.0645161	0.0322581		0	0	0	0
	IC.663.L.D6	0.014545		-0.0384615	0.068651	-0.0769231	0.0384615		0	0	0	0		0	0.0155044	0	-0.0285714		0	-0.020741	0.0322581	0.0322581		0	0	0	0
	IC.663.L.H9	0.020606		0	-0.0196914	-0.0384615	-0.0384615		0	0.0613428	0	0		0	0.0155044	0	-0.0285714		0.0645161	0.0305085	0.0645161	0.0322581		0	0	0	0
	IC.663.T.A12	0.021818		-0.0384615	0.0543747	-0.0769231	0		0	-0.0298233	0	-0.025		0	0.0155044	0	-0.0285714		0.0645161	0.017393	0.0322581	0		0	0	0	0
	IC.663.T.A3	0.020606		0	0	0	0		0	-0.0298233	0	-0.025		0	0.0155044	0	-0.0285714		0.0645161	-0.0116123	0.0322581	0		0	0	0	0
	IC.663.T.C10	0.025455		0.0384615	0.0306976	-0.0769231	0.0769231		0	-0.0298233	0	-0.025		0	0.0155044	0	-0.0285714		0.0645161	-0.0116123	0.0322581	0		0	0.0718133	0	0.166667
	IC.663.T.D12	0.024242		-0.0384615	0.00622929	-0.0384615	0		0	-0.0113074	0	-0.05		0	0	0	0		0	0.0394684	0.0645161	0.0645161		0	0	0	0
	IC.663.T.D9	0.021818		0	0	0	0		0	-0.0298233	0	-0.025		0	0.0155044	0	-0.0285714		0.0645161	-0.0116123	0.0322581	0		0	0	0	0
	IC.663.T.G3	0.019394		0	0	0	0		0	-0.0298233	0	-0.025		0	0.0155044	0	-0.0285714		0.0645161	-0.0116123	0.0322581	0		0	0	0	0
IC.663.L.C1	IC.663.T.G6	0.019394		0	0.0669317	-0.0384615	0		0	-0.0298233	0	-0.025		0	0.0155044	0	-0.0285714		0.0645161	-0.0116123	0.0322581	0		0	0	0	0
	IC.663.L.C1	0.02303		0.04	-0.0486389	0.08	0		0	0.0114367	0	0.05		0	0	0	0		0	-0.0248724	-0.0322581	-0.0322581		0	0	0	0
	IC.663.L.C8	0.026667		0.04	-0.0673725	0.04	-0.04		0	0	0	0		0	0.0155044	0	-0.0285714		0.0645161	0.00487728	0.0322581	0		0	0	0	0
	IC.663.L.D6	0.02303		0	0.0166729	0	0.04		0	0.0114367	0	0.05		0	0.0155044	0	-0.0285714		0	-0.0450975	0	0		0	0	0	0
	IC.663.L.H9	0.032727		0.04	-0.0673725	0.04	-0.04		0	0.0734811	0	0.05		0	0.0155044	0	-0.0285714		0.0645161	0.00487728	0.0322581	0		0	0	0	0
	IC.663.T.A12	0.024242		0	0.00309105	0	0		0	-0.0187277	0	0.025		0	0.0155044	0	-0.0285714		0.0645161	-0.00791195	0	-0.0322581		0	0	0	0
	IC.663.T.A3	0.027879		0.04	-0.0486389	0.08	0		0	-0.0187277	0	0.025		0	0.0155044	0	-0.0285714		0.0645161	-0.0361958	0	-0.0322581		0	0	0	0
	IC.663.T.C10	0.026667		0.08	-0.0194344	0	0.08		0	-0.0187277	0	0.025		0	0.0155044	0	-0.0285714		0.0645161	-0.0361958	0	-0.0322581		0	0.0718133	0	0.166667
	IC.663.T.D12	0.010909		0	-0.0427126	0.04	0		0	0	0	0		0	0	0	0		0	0.0136143	0.0322581	0.0322581		0	0	0	0
	IC.663.T.D9	0.029091		0.04	-0.0486389	0.08	0		0	-0.0187277	0	0.025		0	0.0155044	0	-0.0285714		0.0645161	-0.0361958	0	-0.0322581		0	0	0	0
	IC.663.T.G3	0.026667		0.04	-0.0486389	0.08	0		0	-0.0187277	0	0.025		0	0.0155044	0	-0.0285714		0.0645161	-0.0361958	0	-0.0322581		0	0	0	0
IC.663.L.C6	IC.663.T.G6	0.026667		0.04	0.0150373	0.04	0		0	-0.0187277	0	0.025		0	0.0155044	0	-0.0285714		0.0645161	-0.0361958	0	-0.0322581		0	0	0	0
	IC.663.L.C6	0.026667		-0.0384615	0.0722395	-0.0384615	0.0384615		0	0	0	0		0	-0.0152676	0	0.0285714		-0.0606061	-0.00485361	-0.030303	0		0	0	0	0
	IC.663.L.C1	0.020606		0	0.0200869	0.0384615	0.0384615		0	0.0114367	0	0.05		0	-0.0152676	0	0.0285714		-0.0606061	-0.0296053	-0.0606061	-0.030303		0	0	0	0
	IC.663.L.D6	0.021818		-0.0384615	0.0901169	-0.0384615	0.0769231		0	0.0114367	0	0.05		0	0	0	0		-0.0606061	-0.0497323	-0.030303	0		0	0	0	0
	IC.663.L.H9	0.013333		0	0	0	0		0	0.0734811	0	0.05		0	0	0	0		0	0	0	0		0	0	0	0
	IC.663.T.A12	0.012121		-0.0384615	0.0755538	-0.0384615	0.0384615		0	-0.0187277	0	0.025		0	0	0	0		0	-0.0127272	-0.030303	-0.030303		0	0	0	0
	IC.663.T.A3	0.015758		0	0.0200869	0.0384615	0.0384615		0	-0.0187277	0	0.025		0	0	0	0		0	-0.0408738	-0.030303	-0.030303		0	0	0	0
	IC.663.T.C10	0.013333		0.0384615	0.0514012	-0.0384615	0.115385		0	-0.0187277	0	0.025		0	0	0	0		0	-0.0408738	-0.030303	-0.030303		0	0.0718133	0	0.166667
	IC.663.T.D12	0.027879		-0.0384615	0.0264413	0	0.0384615		0	0	0	0		0	-0.0152676	0	0.0285714		-0.0606061	0.00869466	0	0.030303		0	0	0	0
	IC.663.T.D9	0.012121		0	0.0200869	0.0384615	0.0384615		0	-0.0187277	0	0.025		0	0	0	0		0	-0.0408738	-0.030303	-0.030303		0	0	0	0
	IC.663.T.G3	0.012121		0	0.0200869	0.0384615	0.0384615		0	-0.0187277	0	0.025		0	0	0	0		0	-0.0408738	-0.030303	-0.030303		0	0	0	0
IC.663.L.C8	IC.663.T.G6	0.012121		0	0.0883631	0	0.0384615		0	-0.0187277	0	0.025		0	0	0	0		0	-0.0408738	-0.030303	-0.030303		0	0	0	0
	IC.663.L.C8	0.021818		0.04	-0.0826671	0.04	-0.08		0	-0.0113074	0	-0.05		0	0	0	0		0.0645161	0.052335	0.0322581	0		0	0	0	0
	IC.663.L.C6	0.02303		0	-0.0163995	0	-0.04		0	-0.0113074	0	-0.05		0	-0.0152676	0	0.0285714		0	0.0472274	0	0		0	0	0	0
	IC.663.L.C1	0.014545		0.04	-0.0642408	0.08	-0.04		0	0	0	0		0	-0.0152676	0	0.0285714		0	0.0211803	-0.0322581	-0.0322581		0	0	0	0
	IC.663.L.H9	0.026667		0.04	-0.0826671	0.04	-0.08		0	0.0613428	0	0		0	0	0	0		0.0645161	0.052335	0.0322581	0		0	0	0	0
	IC.663.T.A12	0.025455		0	-0.0133591	0	-0.04		0	-0.0298233	0	-0.025		0	0	0	0		0.0645161	0.0389418	0	-0.0322581		0	0	0	0
	IC.663.T.A3	0.02303		0.04	-0.0642408	0.08	-0.04		0	-0.0298233	0	-0.025		0	0	0	0		0.0645161	0.00932209	0	-0.0322581		0	0	0	0
	IC.663.T.C10	0.024242		0.08	-0.0355152	0	0.04		0	-0.0298233	0	-0.025		0	0	0	0		0.0645161	0.00932209	0	-0.0322581		0	0.0718133	0	0.166667
	IC.663.T.D12	0.024242		0	-0.0584116	0.04	-0.04		0	-0.0113074	0	-0.05		0	-0.0152676	0	0.0285714		0	0.0614847	0.0322581	0.0322581		0	0	0	0
	IC.663.T.D9	0.024242		0.04	-0.0642408	0.08	-0.04		0	-0.0298233	0	-0.025		0	0	0	0		0.0645161	0.00932209	0	-0.0322581		0	0	0	0
	IC.663.T.G3	0.021818		0.04	-0.0642408	0.08	-0.04		0	-0.0298233	0	-0.025		0	0	0	0		0.0645161	0.00932209	0	-0.0322581		0	0	0	0
IC.663.L.D6	IC.663.T.G6	0.021818		0.04	-0.00160877	0.04	-0.04		0	-0.0298233	0	-0.025		0	0	0	0		0.0645161	0.00932209	0	-0.0322581		0	0	0	0
	IC.663.L.D6	0.026667		-0.0384615	0.0901169	-0.0384615	0.0769231		0	-0.0577973	0	0		0	0	0	0		-0.0606061	-0.0497323	-0.030303	0		0	0	0	0
	IC.663.L.C8	0.013333		0	0	0	0		0	-0.0684512	0	-0.05		0	0	0	0		0	0	0	0		0	0	0	0
	IC.663.L.C6	0.032727		-0.0384615	0.0722395	-0.0384615	0.0384615		0	-0.0684512	0	-0.05		0	-0.0152676	0	0.0285714		-0.0606061	-0.00485361	-0.030303	0		0	0	0	0
	IC.663.L.C1	0.020606		0	0.0200869	0.0384615	0.0384615		0	-0.0577973	0	0		0	-0.0152676	0	0.0285714		-0.0606061	-0.0296053	-0.0606061	-0.030303		0	0	0	0
	IC.663.T.A12	0.01697		-0.0384615	0.0755538	-0.0384615	0.0384615		0	-0.0858969	0	-0.025		0	0	0	0		0	-0.0127272	-0.030303	-0.030303		0	0	0	0
	IC.663.T.A3	0.020606		0	0.0200869	0.0384615	0.0384615		0	-0.0858969	0	-0.025		0	0	0	0		0	-0.0408738	-0.030303	-0.030303		0	0	0	0
	IC.663.T.C10	0.020606		0.0384615	0.0514012	-0.0384615	0.115385		0	-0.0858969	0	-0.025		0	0	0	0		0	-0.0408738	-0.030303	-0.030303		0	0.0718133	0	0.166667
	IC.663.T.D12	0.029091		-0.0384615	0.0264413	0	0.0384615		0	-0.0684512	0	-0.05		0	-0.0152676	0	0.0285714		-0.0606061	0.00869466	0	0.030303		0	0	0	0
	IC.663.T.D9	0.021818		0	0.0200869	0.0384615	0.0384615		0	-0.0858969	0	-0.025		0	0	0	0		0	-0.0408738	-0.030303	-0.030303		0	0	0	0
	IC.663.T.G3	0.01697		0	0.0200869	0.0384615	0.0384615		0	-0.0858969	0	-0.025		0	0	0	0		0	-0.0408738	-0.030303	-0.030303		0	0	0	0
IC.663.L.H9	IC.663.T.G6	0.01697		0	0.0883631	0	0.0384615		0	-0.0858969	0	-0.025		0	0	0	0		0	-0.0408738	-0.030303	-0.030303		0	0	0	0
	IC.669.L.E8	0.009697		0	0	0	0		0	0	0	0		0	0.0160814	0	0		0	0.0136893	0	0.0588235		0	0	0	0
	IC.669.L.E9	0.010909		0	0	0	0		0	0	0	0		0	0	0	0		0	0	0	0		0	0	0	0
	IC.669.L.H8	0.059394		-0.0555556	0.00444307	-0.0277778	0		0	-0.0588738	0	0.0238095		0	-0.0268781	0	0.0285714		0.0294118	-0.0189303	0.0294118	0.0588235		-0.181818	-0.072164	-0.0909091	-0.181818
	IC.669.N.B8	0.058182		0	-0.00429597	0.0277778	-0.0277778		0	-0.0258019	0	-0.047619		0	0.0735879	0	-0.0285714		-0.0882353	0.0242064	0	0.0294118		0	-0.0680079	0	-0.181818
	IC.669.N.C10	0.054545		0	-0.00429597	0.0277778	-0.0277778		0	0.00750772	0	-0.0238095		0	0.0192067	0	0		-0.0882353	0.0111943	0	0		0	-0.0680079	0	-0.181818
	IC.669.N.C3	0.069007		0	-0.00429597	0.0277778	-0.0277778		-0.047619	0.136016	0.0238095	-0.047619		0	-0.0320491	0	0.0285714		0.0294118	0.00434145	0.0294118	0.0882353		0	-0.0680079	0	-0.181818
	IC.669.N.E6	0.064165		0.222222	-0.0188743	0.0833333	-0.0277778		-0.047619	0.136016	0.0238095	-0.047619		0	-0.0135243	0	0		-0.0882353	-0.0168945	0	0.0588235		0	-0.0680079	0	-0.181818
	IC.669.S.C1	0.060606		0.138889	0.0569127	-0.0277778	-0.0277778		0	-0.0590639	0	-0.0238095		0	0.0735879	0	-0.0285714		-0.147059	0.0350571	0	0		-0.0909091	-0.0867101	0	-0.181818
	IC.669.S.F12	0.065375		0.138889	0.0488618	0	0		0	-0.0361606	0	-0.0238095		0	0.101602	0	-0.0285714		-0.0882353	0.00819147	0.0294118	0.147059		0	-0.0133182	0	-0.0909091
	IC.669.S.G6	0.069007		0.388889	0.0313414	0	0.0277778		-0.047619	0.136016	0.0238095	-0.047619		0	0.0080691	0	0		0.205882	-0.0198439	0.0588235	0.0294118		0	-0.0680079	0	-0.181818
IC.669.L.E2	IC.669.T.G10	0.081114		0.222222	-0.0345601	0.0833333	0		-0.047619	0.15712	0.0238095	-0.047619		0	0.0201159	0	0.0285714		0.0294118	-0.0525635	0.0294118	0.0588235		0	-0.0920941	-0.0909091	-0.272727
	IC.669.L.E2	0.009697		0	0	0	0		0	0	0	0		0	-0.0158269	0	0		0	-0.0135044	0	-0.0588235		0	0	0	0
	IC.669.L.E9	0.006061		0	0	0	0		0	0	0	0		0	-0.0158269	0	0		0	-0.0135044	0	-0.0588235		0	0	0	0
	IC.669.L.H8	0.058252		-0.0555556	0.00444307	-0.0277778	0		0	-0.0588738	0	0.0238095		0	-0.0422795	0	0.0285714		0.0294118	-0.032179	0.0294118	0		-0.181818	-0.072164	-0.0909091	-0.181818
	IC.669.N.B8	0.055758		0	-0.00429597	0.0277778	-0.0277778		0	-0.0258019	0	-0.047619		0	0.0565964	0	-0.0285714		-0.0882353	0.0103751	0	-0.0294118		0	-0.0680079	0	-0.181818
	IC.669.N.C10	0.050909		0	-0.00429597	0.0277778	-0.0277778		0	0.00750772	0	-0.0238095		0	0.00307589	0	0		-0.0882353	-0.00246128	0	-0.0588235		0	-0.0680079	0	-0.181818
	IC.669.N.C3	0.069091		0	-0.00429597	0.0277778	-0.0277778		-0.047619	0.136016	0.0238095	-0.047619		0	-0.0473687	0	0.0285714		0.0294118	-0.00922157	0.0294118	0.0294118		0	-0.0680079	0	-0.181818
	IC.669.N.E6	0.065455		0.222222	-0.0188743	0.0833333	-0.0277778		-0.047619	0.136016	0.0238095	-0.047619		0	-0.0291371	0	0		-0.0882353	-0.0301707	0	0		0	-0.0680079	0	-0.181818
	IC.669.S.C1	0.05697		0.138889	0.0569127	-0.0277778	-0.0277778		0	-0.0590639	0	-0.0238095		0	0.0565964	0	-0.0285714		-0.147059	0.0210793	0	-0.0588235		-0.0909091	-0.0867101	0	-0.181818
	IC.669.S.F12	0.060606		0.138889	0.0488618	0	0		0	-0.0361606	0	-0.0238095		0	0.0841676	0	-0.0285714		-0.0882353	-0.00542354	0.0294118	0.0882353		0	-0.0133182	0	-0.0909091
	IC.669.S.G6	0.066667		0.388889	0.0313414	0	0.0277778		-0.047619	0.136016	0.0238095	-0.047619		0	-0.00788547	0	0		0.205882	-0.0330803	0.0588235	-0.0294118		0	-0.0680079	0	-0.181818
IC.669.L.E8	IC.669.T.G10	0.082424		0.222222	-0.0345601	0.0833333	0		-0.047619	0.15712	0.0238095	-0.047619		0	0.0039707	0	0.0285714		0.0294118	-0.065358	0.0294118	0		0	-0.0920941	-0.0909091	-0.272727
	IC.669.L.E8	0.006061		0	0	0	0		0	0	0	0		0	0.0160814	0	0		0	0.0136893	0	0.0588235		0	0	0	0
	IC.669.L.E2	0.010909		0	0	0	0		0	0	0	0		0	0	0	0		0	0	0	0		0	0	0	0
	IC.669.L.H8	0.054612		-0.0555556	0.00444307	-0.0277778	0		0	-0.0588738	0	0.0238095		0	-0.0268781	0	0.0285714		0.0294118	-0.0189303	0.0294118	0.0588235		-0.181818	-0.072164	-0.0909091	-0.181818
	IC.669.N.B8	0.054545		0	-0.00429597	0.0277778	-0.0277778		0	-0.0258019	0	-0.047619		0	0.0735879	0	-0.0285714		-0.0882353	0.0242064	0	0.0294118		0	-0.0680079	0	-0.181818
	IC.669.N.C10	0.052121		0	-0.00429597	0.0277778	-0.0277778		0	0.00750772	0	-0.0238095		0	0.0192067	0	0		-0.0882353	0.0111943	0	0		0	-0.0680079	0	-0.181818
	IC.669.N.C3	0.06303		0	-0.00429597	0.0277778	-0.0277778		-0.047619	0.136016	0.0238095	-0.047619		0	-0.0320491	0	0.0285714		0.0294118	0.00434145	0.0294118	0.0882353		0	-0.0680079	0	-0.181818
	IC.669.N.E6	0.059394		0.222222	-0.0188743	0.0833333	-0.0277778		-0.047619	0.136016	0.0238095	-0.047619		0	-0.0135243	0	0		-0.0882353	-0.0168945	0	0.0588235		0	-0.0680079	0	-0.181818
	IC.669.S.C1	0.053333		0.138889	0.0569127	-0.0277778	-0.0277778		0	-0.0590639	0	-0.0238095		0	0.0735879	0	-0.0285714		-0.147059	0.0350571	0	0		-0.0909091	-0.0867101	0	-0.181818
	IC.669.S.F12	0.05697		0.138889	0.0488618	0	0		0	-0.0361606	0	-0.0238095		0	0.101602	0	-0.0285714		-0.0882353	0.00819147	0.0294118	0.147059		0	-0.0133182	0	-0.0909091
	IC.669.S.G6	0.065455		0.388889	0.0313414	0	0.0277778		-0.047619	0.136016	0.0238095	-0.047619		0	0.0080691	0	0		0.205882	-0.0198439	0.0588235	0.0294118		0	-0.0680079	0	-0.181818
IC.669.L.E9	IC.669.T.G10	0.081212		0.222222	-0.0345601	0.0833333	0		-0.047619	0.15712	0.0238095	-0.047619		0	0.0201159	0	0.0285714		0.0294118	-0.0525635	0.0294118	0.0588235		0	-0.0920941	-0.0909091	-0.272727
	IC.669.L.E9	0.054612		0.0588235	-0.00442342	0.0294118	0		0	0.0625568	0	-0.0238095		0	0.0276204	0	-0.0285714		-0.0285714	0.0192956	-0.0285714	-0.0571429		0.222222	0.0777766	0.111111	0.222222
	IC.669.L.E8	0.058252		0.0588235	-0.00442342	0.0294118	0		0	0.0625568	0	-0.0238095		0	0.044146	0	-0.0285714		-0.0285714	0.0332489	-0.0285714	0		0.222222	0.0777766	0.111111	0.222222
	IC.669.L.E2	0.059394		0.0588235	-0.00442342	0.0294118	0		0	0.0625568	0	-0.0238095		0	0.0276204	0	-0.0285714		-0.0285714	0.0192956	-0.0285714	-0.0571429		0.222222	0.0777766	0.111111	0.222222
	IC.669.N.B8	0.067961		0.0588235	-0.00870039	0.0588235	-0.0294118		0	0.0351409	0	-0.0714286		0	0.103241	0	-0.0571429		-0.114286	0.0439691	-0.0285714	-0.0285714		0.222222	0.00447928	0.111111	0
	IC.669.N.C10	0.063107		0.0588235	-0.00870039	0.0588235	-0.0294118		0	0.0705342	0	-0.047619		0	0.0473577	0	-0.0285714		-0.114286	0.0307058	-0.0285714	-0.0571429		0.222222	0.00447928	0.111111	0
	IC.669.N.C3	0.067879		0.0588235	-0.00870039	0.0588235	-0.0294118		-0.047619	0.207081	0.0238095	-0.0714286		0	-0.00531387	0	0		0	0.0237208	0	0.0285714		0.222222	0.00447928	0.111111	0
	IC.669.N.E6	0.077576		0.294118	-0.0232142	0.117647	-0.0294118		-0.047619	0.207081	0.0238095	-0.0714286		0	0.0137226	0	-0.0285714		-0.114286	0.00207511	-0.0285714	0		0.222222	0.00447928	0.111111	0
	IC.669.S.C1	0.071602		0.205882	0.0522375	0	-0.0294118		0	-0.000201959	0	-0.047619		0	0.103241	0	-0.0571429		-0.171429	0.0550291	-0.0285714	-0.0571429		0.111111	-0.0156775	0.111111	0
	IC.669.S.F12	0.072727		0.205882	0.0442223	0.0294118	0		0	0.0241341	0	-0.047619		0	0.132029	0	-0.0571429		-0.114286	0.0276451	0	0.0857143		0.222222	0.0634226	0.111111	0.111111
	IC.669.S.G6	0.081212		0.470588	0.0267793	0.0294118	0.0294118		-0.047619	0.207081	0.0238095	-0.0714286		0	0.0359124	0	-0.0285714		0.171429	-0.000931199	0.0285714	-0.0285714		0.222222	0.00447928	0.111111	0
IC.669.L.H8	IC.669.T.G10	0.070303		0.294118	-0.0388307	0.117647	0		-0.047619	0.229506	0.0238095	-0.0714286		0	0.048292	0	0		0	-0.0342822	0	0		0.222222	-0.0214802	0	-0.111111
	IC.790.L.E5	0.065375		-0.264706	-0.0931847	-0.0588235	0		0	0.0324267	-0.0208333	0		0	-0.0268391	0	0		-0.114286	0.0769999	-0.0285714	0.142857		0.3	0.198398	-0.1	-0.1
	IC.790.L.F2	0.049637		0.0588235	-0.0400708	-0.0588235	0		0	-0.0199452	0	0.0416667		0	-0.00769275	0	-0.0285714		0	0.0149468	0	0.0571429		0	0.0144794	0	0.1
	IC.790.S.B12	0.073939		-0.0882353	0.037145	-0.0882353	0.0882353		-0.0208333	-0.00473441	-0.0208333	0.0833333		0	-0.0720269	0	0.0285714		0.0285714	0.0212057	0	0.0857143		-0.1	0.0614774	-0.1	0
IC.790.L.E4	IC.790.S.E12	0.076549		-0.0294118	-0.0561862	-0.0588235	-0.0294118		-0.0208333	-0.00473441	-0.0208333	0.0833333		0	-0.0720269	0	0.0285714		-0.114286	0.133673	-0.0285714	0.0857143		-0.1	0.004313	-0.1	0.1
	IC.790.L.E4	0.065375		0.36	0.10276	0.08	0		0	-0.0314083	0.0208333	0		0	0.0275793	0	0		0.129032	-0.0714948	0.0322581	-0.16129		-0.230769	-0.165553	0.0769231	0.0769231
	IC.790.L.F2	0.067797		0.44	0.0585719	0	0		0	-0.050727	0.0208333	0.0416667		0	0.0196744	0	-0.0285714		0.129032	-0.0576167	0.0322581	-0.0967742		-0.230769	-0.15347	0.0769231	0.153846
	IC.790.S.B12	0.089697		0.24	0.143722	-0.04	0.12		-0.0208333	-0.035994	0	0.0833333		0	-0.046434	0	0.0285714		0.16129	-0.0518052	0.0322581	-0.0645161		-0.307692	-0.114253	0	0.0769231
IC.790.L.E5	IC.790.S.E12	0.0887		0.32	0.0408005	0	-0.04		-0.0208333	-0.035994	0	0.0833333		0	-0.046434	0	0.0285714		0	0.0526213	0	-0.0645161		-0.307692	-0.161954	0	0.153846
	IC.790.L.E5	0.067797		-0.305556	-0.055331	0	0		0	0.0534377	-0.0208333	-0.0416667		0	-0.0192948	0	0.0285714		-0.114286	0.0611393	-0.0285714	0.0857143		0.3	0.181294	-0.1	-0.2
	IC.790.L.E4	0.049637		-0.0555556	0.0417435	0.0555556	0		0	0.0203511	0	-0.0416667		0	0.00775238	0	0.0285714		0	-0.0147266	0	-0.0571429		0	-0.0142727	0	-0.1
	IC.790.S.B12	0.087273		-0.138889	0.0804391	-0.0277778	0.0833333		-0.0208333	0.0155203	-0.0208333	0.0416667		0	-0.0648329	0	0.0571429		0.0285714	0.00616678	0	0.0285714		-0.1	0.0463272	-0.1	-0.1
IC.790.L.F2	IC.790.S.E12	0.09113		-0.0833333	-0.0167881	0	-0.0277778		-0.0208333	0.0155203	-0.0208333	0.0416667		0	-0.0648329	0	0.0571429		-0.114286	0.116978	-0.0285714	0.0285714		-0.1	-0.0100213	-0.1	0
	UW.1002.E.A10	0.032727		0	-0.0037349	0.0344828	0		0.0243902	-0.0297785	0	0		0	0	0	0		-0.0571429	0.00581767	0	0.0285714		-0.0833333	0.0806491	0	0.0833333
	UW.1002.E.A12	0.032727		0	-0.0037349	0.0344828	0		0	-0.0145221	0	0		0	0	0	0		-0.0857143	0.0599212	0.0285714	0.0285714		-0.0833333	0.0806491	0	0.0833333
	UW.1002.E.A7	0.032727		0	0.0017576	0.0344828	-0.0344828		0.0243902	-0.0297785	0	0		0	0	0	0		-0.0857143	0.0599212	0.0285714	0.0285714		-0.0833333	0.0806491	0	0.0833333
	UW.1002.E.B6	0.031515		0	-0.0037349	0.0344828	0		0	-0.0145221	0	0		0	0	0	0		-0.0571429	0.00255811	0.0285714	0		-0.0833333	0.0806491	0	0.0833333
	UW.1002.E.E12	0.035152		0	-0.0037349	0.0344828	0		0	-0.0145221	0	0		0	0	0	0		-0.0857143	0.0599212	0.0285714	0.0285714		-0.0833333	0.0806491	0	0.0833333
UW.1002.C.E12	UW.1002.E.E8	0.037576		0	-0.0037349	0.0344828	0		0	-0.0145221	0	0		0	0	0	0		-0.0857143	0.0599212	0.0285714	0.0285714		-0.0833333	0.0806491	0	0.0833333
	UW.1140.A.A3	0.003632		0	0	0	0		0	0	0	0		0	0	0	0		0	-0.0105686	0	0		0	0	0	0
	UW.1140.B.C10	0.123321		0.0344828	-0.0105587	-0.0344828	0		0.179487	-0.0402127	0.0769231	-0.0769231		-0.0285714	-0.00268369	0	0		-0.0333333	0.15413	0.0333333	0.133333		0	0.563762	0	0.214286
	UW.1140.B.C11	0.127119		0.0344828	-0.0105587	-0.0344828	0		0.179487	-0.0402127	0.0769231	-0.0769231		-0.0285714	-0.00268369	0	0		-0.0333333	0.114402	0.0333333	0.166667		0	0.513272	0	0.142857
	UW.1140.B.C4	0.122276		0.0344828	-0.0105587	-0.0344828	0		0.179487	-0.0402127	0.0769231	-0.0769231		-0.0285714	-0.00268369	0	0		-0.0333333	0.15413	0.0333333	0.133333		0	0.563762	0	0.214286
	UW.1140.C.C8	0.124697		0.0344828	-0.0105587	-0.0344828	0		0.179487	-0.0402127	0.0769231	-0.0769231		-0.0285714	-0.00268369	0	0		-0.0333333	0.114402	0.0333333	0.166667		0	0.563762	0	0.214286
	UW.1140.D.B1	0.115012		0.0689655	-0.0558181	0.0344828	-0.0344828		0.179487	-0.0402127	0.0769231	-0.0769231		-0.0285714	-0.00268369	0	0		-0.0333333	0.15413	0.0333333	0.133333		0	0.513272	0	0.142857
	UW.1140.D.B2	0.119855		0.0689655	-0.00340856	0	0.0689655		0.179487	-0.0402127	0.0769231	-0.0769231		-0.0285714	-0.00268369	0	0		-0.0333333	0.114402	0.0333333	0.166667		0	0.563762	0	0.214286
	UW.1140.D.B7	0.117433		0.0689655	-0.0467514	0.0344828	-0.0344828		0.179487	-0.0402127	0.0769231	-0.0769231		-0.0285714	-0.00268369	0	0		-0.0333333	0.15413	0.0333333	0.133333		0	0.513272	0	0.142857
	UW.1140.E.C9	0.118644		0.0689655	-0.00554622	-0.0344828	0.103448		0.179487	-0.0388049	0.0769231	-0.0512821		-0.0285714	-0.00268369	0	0		-0.0333333	0.127183	0.0333333	0.1		0	0.226486	0	0.214286
	UW.1140.E.D9	0.116223		0.0689655	-0.00554622	-0.0344828	0.103448		0.179487	-0.0388049	0.0769231	-0.0512821		-0.0285714	-0.00268369	0	0		-0.0333333	0.14466	0.0666667	0.133333		-0.142857	0.308377	-0.0714286	0
	UW.1140.E.E8	0.115012		0.0689655	-0.0118118	0	0.0689655		0.179487	-0.0402127	0.0769231	-0.0769231		-0.0285714	-0.00268369	0	0		-0.0333333	0.14466	0.0666667	0.133333		-0.142857	0.308377	-0.0714286	0
	UW.1140.F.F12	0.127119		0.0689655	-0.0398962	-0.0344828	0.103448		0.179487	-0.0388049	0.0769231	-0.0512821		-0.0285714	-0.00981601	0	0		-0.0333333	0.118483	0.0333333	0.133333		0	0.651183	0	0.142857
	UW.1140.F.F4	0.12954		0.0689655	-0.0398962	-0.0344828	0.103448		0.179487	-0.0388049	0.0769231	-0.0512821		-0.0285714	-0.00981601	0	0		-0.0333333	0.0966934	0.0333333	0.133333		0	0.651183	0	0.142857
UW.1140.A.A2	UW.1140.F.F5	0.128329		0.0689655	-0.0398962	-0.0344828	0.103448		0.179487	-0.0388049	0.0769231	-0.0512821		-0.0285714	-0.00981601	0	0		-0.0333333	0.118483	0.0333333	0.133333		0	0.651183	0	0.142857
	UW.1140.A.A2	0.003632		0	0	0	0		0	0	0	0		0	0	0	0		0	0.0106815	0	0		0	0	0	0
	UW.1140.B.C10	0.126984		0.0344828	-0.0105587	-0.0344828	0		0.179487	-0.0402127	0.0769231	-0.0769231		-0.0285714	-0.00268369	0	0		-0.0333333	0.166458	0.0333333	0.133333		0	0.563762	0	0.214286
	UW.1140.B.C11	0.128329		0.0344828	-0.0105587	-0.0344828	0		0.179487	-0.0402127	0.0769231	-0.0769231		-0.0285714	-0.00268369	0	0		-0.0333333	0.126305	0.0333333	0.166667		0	0.513272	0	0.142857
	UW.1140.B.C4	0.123487		0.0344828	-0.0105587	-0.0344828	0		0.179487	-0.0402127	0.0769231	-0.0769231		-0.0285714	-0.00268369	0	0		-0.0333333	0.166458	0.0333333	0.133333		0	0.563762	0	0.214286
	UW.1140.C.C8	0.125908		0.0344828	-0.0105587	-0.0344828	0		0.179487	-0.0402127	0.0769231	-0.0769231		-0.0285714	-0.00268369	0	0		-0.0333333	0.126305	0.0333333	0.166667		0	0.563762	0	0.214286
	UW.1140.D.B1	0.118644		0.0689655	-0.0558181	0.0344828	-0.0344828		0.179487	-0.0402127	0.0769231	-0.0769231		-0.0285714	-0.00268369	0	0		-0.0333333	0.166458	0.0333333	0.133333		0	0.513272	0	0.142857
	UW.1140.D.B2	0.122276		0.0689655	-0.00340856	0	0.0689655		0.179487	-0.0402127	0.0769231	-0.0769231		-0.0285714	-0.00268369	0	0		-0.0333333	0.126305	0.0333333	0.166667		0	0.563762	0	0.214286
	UW.1140.D.B7	0.121065		0.0689655	-0.0467514	0.0344828	-0.0344828		0.179487	-0.0402127	0.0769231	-0.0769231		-0.0285714	-0.00268369	0	0		-0.0333333	0.166458	0.0333333	0.133333		0	0.513272	0	0.142857
	UW.1140.E.C9	0.121065		0.0689655	-0.00554622	-0.0344828	0.103448		0.179487	-0.0388049	0.0769231	-0.0512821		-0.0285714	-0.00268369	0	0		-0.0333333	0.139223	0.0333333	0.1		0	0.226486	0	0.214286
	UW.1140.E.D9	0.118644		0.0689655	-0.00554622	-0.0344828	0.103448		0.179487	-0.0388049	0.0769231	-0.0512821		-0.0285714	-0.00268369	0	0		-0.0333333	0.156887	0.0666667	0.133333		-0.142857	0.308377	-0.0714286	0
	UW.1140.E.E8	0.116223		0.0689655	-0.0118118	0	0.0689655		0.179487	-0.0402127	0.0769231	-0.0769231		-0.0285714	-0.00268369	0	0		-0.0333333	0.156887	0.0666667	0.133333		-0.142857	0.308377	-0.0714286	0
	UW.1140.F.F12	0.128329		0.0689655	-0.0398962	-0.0344828	0.103448		0.179487	-0.0388049	0.0769231	-0.0512821		-0.0285714	-0.00981601	0	0		-0.0333333	0.13043	0.0333333	0.133333		0	0.651183	0	0.142857
	UW.1140.F.F4	0.130751		0.0689655	-0.0398962	-0.0344828	0.103448		0.179487	-0.0388049	0.0769231	-0.0512821		-0.0285714	-0.00981601	0	0		-0.0333333	0.108408	0.0333333	0.133333		0	0.651183	0	0.142857
UW.1140.A.A3	UW.1140.F.F5	0.12954		0.0689655	-0.0398962	-0.0344828	0.103448		0.179487	-0.0388049	0.0769231	-0.0512821		-0.0285714	-0.00981601	0	0		-0.0333333	0.13043	0.0333333	0.133333		0	0.651183	0	0.142857
	UW.1261.A.B5	0.033939		0	0.0235666	-0.037037	0.037037		0	0.0231772	0	0		0	0	0	0		0	-0.00523245	0.0571429	0		0	0.0483158	0	0
	UW.1261.A.C1	0.019394		0	0	0	0		0.12	0.0420453	0.02	0.02		0	0.00530569	0	-0.0285714		0	0	0	0		0	0	0	0
	UW.1261.A.C6	0.030303		0	0.0235666	-0.037037	0.037037		0	0.0182873	0	0		0	0	0	0		0	-0.00505202	0.0285714	0		0	0	0	0
	UW.1261.A.D11	0.027879		0	0.0235666	-0.037037	0.037037		0	0.0182873	0	0		0	0	0	0		0	-0.0393336	0.0285714	0		0	0	0	0
	UW.1261.B.D12	0.054545		-0.111111	0.0843679	-0.037037	0		0	-0.0416634	0	-0.02		0	0.00438028	0	-0.0285714		-0.171429	-0.00694342	0.0285714	0.0285714		0.111111	-0.0696836	0.111111	-0.222222
	UW.1261.B.D8	0.050909		0	0.0660045	-0.0740741	-0.037037		0.12	-0.0425408	0	-0.02		0	0.00438028	0	-0.0285714		-0.171429	-0.000338046	0.0285714	0.0285714		0.222222	-0.166507	-0.111111	-0.333333
	UW.1261.B.F11	0.053333		0	0.0660045	-0.0740741	-0.037037		0	-0.0283454	0	0		0	0.00438028	0	-0.0285714		-0.171429	0.0288417	0.0285714	0.0285714		0.111111	-0.0696836	0	-0.222222
	UW.1261.B.F9	0.054545		0	0.0750339	-0.037037	0		0.12	-0.0389203	0	0		0	0.00438028	0	-0.0285714		-0.171429	0.0288417	0.0285714	0.0285714		0.111111	-0.0696836	0	-0.222222
	UW.1261.C.B10	0.073939		0	0.10447	-0.037037	-0.037037		-0.02	-0.0664851	0	-0.02		0	0.00438028	0	-0.0285714		-0.171429	0.00837234	0.0285714	-0.0285714		0.222222	-0.0186829	-0.111111	-0.222222
	UW.1261.C.B7	0.051157		0	0.0578781	-0.037037	0		-0.2	0.0473483	-0.04	0.02		0	-0.00438028	0	0.0285714		-0.228571	3.56404e-05	-0.0285714	-0.0571429		0.222222	0.0147236	0	-0.222222
	UW.1261.C.B8	0.076456		0.259259	0.137363	0.0740741	0.037037		-0.02	-0.0157365	0	-0.02		0	0.00438028	0	-0.0285714		-0.142857	0.0471021	0	0		0.222222	0.0595441	0	-0.222222
	UW.1261.D.C10	0.083738		0.222222	0.08	0	0		-0.02	-0.0698522	0	-0.04		0	0.00438028	0	-0.0285714		-0.2	0.0293499	0	0		0.222222	-0.0186829	-0.111111	-0.222222
	UW.1261.D.C12	0.07767		0.259259	0.0823662	0	-0.037037		-0.02	-0.0455123	-0.02	-0.02		0	-0.000925412	0	0		-0.142857	0.0875183	0.0285714	0.0285714		0.222222	-0.0465217	0.111111	-0.111111
	UW.1261.D.C3	0.079172		-0.111111	-0.0476862	-0.037037	0.037037		-0.02	-0.0455123	-0.02	-0.02		0	0.00530569	0	-0.0285714		-0.171429	-0.040551	0.0285714	0		0.222222	0.0979616	0	-0.111111
	UW.1261.D.C7	0.073939		0.259259	0.170633	0	0.037037		0.1	-0.0331919	0	0.02		0	0.0174594	0	0		-0.171429	0.0075013	0.0285714	0.0285714		0.333333	0.0615856	0.111111	-0.222222
	UW.1261.D.C8	0.081212		0.259259	0.0823662	0	-0.037037		-0.02	-0.0455123	-0.02	-0.02		0	0.0174594	0	0		-0.171429	0.0075013	0.0285714	0.0285714		0.333333	0.0615856	0.111111	-0.222222
	UW.1261.D.C9	0.079172		-0.111111	-0.105079	-0.037037	0		-0.24	0.0745387	-0.04	0		0	0.00530569	0	-0.0285714		-0.171429	-0.0661015	0.0285714	0		0.111111	-0.03508	-0.111111	-0.111111
	UW.1261.E.C2	0.090909		0.222222	0.123365	0	0		-0.02	-0.0739494	-0.04	-0.04		0	-0.000925412	0	0		-0.142857	0.102253	0.0285714	0		0.111111	0.0133038	0	0
	UW.1261.E.C4	0.087273		0.222222	0.13356	-0.037037	0		-0.02	-0.0607247	-0.02	-0.02		0	-0.0183848	0	0		-0.142857	0.0905355	0.0285714	0.0285714		0.111111	0.0133038	0	0
	UW.1261.E.D10	0.090909		0.222222	0.124474	0	0		0.04	-0.0336833	0	0.04		0	-0.0183848	0	0		-0.171429	0.0958391	0	0.0285714		0.111111	0.0133038	0	0
	UW.1261.E.D7	0.074029		-0.037037	0.184456	-0.037037	-0.037037		-0.14	0.0391338	-0.02	0.02		0	0.0174594	0	0		-0.142857	0.0758706	0.0285714	0.0285714		0.222222	-0.158155	0	-0.333333
	UW.1261.E.D9	0.09854		-0.111111	-0.0799887	-0.037037	-0.037037		-0.02	0.0016259	-0.02	0.02		0	0.0589179	0	0.0285714		-0.142857	0.0905355	0.0285714	0.0285714		0.111111	0.123239	0	-0.111111
UW.1261.A.A2	UW.1261.E.E12	0.090909		0.222222	0.13356	-0.037037	0		-0.02	-0.0607247	-0.02	-0.02		0	-0.0183848	0	0		-0.142857	0.0905355	0.0285714	0.0285714		0.111111	0.0133038	0	0
	UW.1261.A.A2	0.033939		0	-0.023024	0.037037	-0.037037		0	-0.0226522	0	0		0	0	0	0		0	0.00525998	-0.0571429	0		0	-0.0460889	0	0
	UW.1261.A.C1	0.038788		0	-0.023024	0.037037	-0.037037		0.12	0.0184407	0.02	0.02		0	0.00530569	0	-0.0285714		0	0.00525998	-0.0571429	0		0	-0.0460889	0	0
	UW.1261.A.C6	0.031515		0	0	0	0		0	-0.00477911	0	0		0	0	0	0		0	0.000181378	-0.0285714	0		0	-0.0460889	0	0
	UW.1261.A.D11	0.02303		0	0	0	0		0	-0.00477911	0	0		0	0	0	0		0	-0.0342805	-0.0285714	0		0	-0.0460889	0	0
	UW.1261.B.D12	0.046061		-0.111111	0.0594015	0	-0.037037		0	-0.0633718	0	-0.02		0	0.00438028	0	-0.0285714		-0.171429	-0.00171997	-0.0285714	0.0285714		0.111111	-0.112561	0.111111	-0.222222
	UW.1261.B.D8	0.046061		0	0.0414608	-0.037037	-0.0740741		0.12	-0.0642294	0	-0.02		0	0.00438028	0	-0.0285714		-0.171429	0.00492015	-0.0285714	0.0285714		0.222222	-0.204922	-0.111111	-0.333333
	UW.1261.B.F11	0.048485		0	0.0414608	-0.037037	-0.0740741		0	-0.0503555	0	0		0	0.00438028	0	-0.0285714		-0.171429	0.0342534	-0.0285714	0.0285714		0.111111	-0.112561	0	-0.222222
	UW.1261.B.F9	0.049697		0	0.0502823	0	-0.037037		0.12	-0.0606908	0	0		0	0.00438028	0	-0.0285714		-0.171429	0.0342534	-0.0285714	0.0285714		0.111111	-0.112561	0	-0.222222
	UW.1261.C.B10	0.066667		0	0.0790402	0	-0.0740741		-0.02	-0.0876313	0	-0.02		0	0.00438028	0	-0.0285714		-0.171429	0.0136764	-0.0285714	-0.0285714		0.222222	-0.0639108	-0.111111	-0.222222
	UW.1261.C.B7	0.054811		0	0.0335215	0	-0.037037		-0.2	0.0236236	-0.04	0.02		0	-0.00438028	0	0.0285714		-0.228571	0.0052958	-0.0857143	-0.0571429		0.222222	-0.0320439	0	-0.222222
	UW.1261.C.B8	0.065534		0.259259	0.111176	0.111111	0		-0.02	-0.0380323	0	-0.02		0	0.00438028	0	-0.0285714		-0.142857	0.0526098	-0.0571429	0		0.222222	0.0107108	0	-0.222222
	UW.1261.D.C10	0.082524		0.222222	0.0551341	0.037037	-0.037037		-0.02	-0.0909221	0	-0.04		0	0.00438028	0	-0.0285714		-0.2	0.0347642	-0.0571429	0		0.222222	-0.0639108	-0.111111	-0.222222
	UW.1261.D.C12	0.076456		0.259259	0.0574458	0.037037	-0.0740741		-0.02	-0.0671336	-0.02	-0.02		0	-0.000925412	0	0		-0.142857	0.0932386	-0.0285714	0.0285714		0.222222	-0.0904665	0.111111	-0.111111
	UW.1261.D.C3	0.06821		-0.111111	-0.0696123	0	0		-0.02	-0.0671336	-0.02	-0.02		0	0.00530569	0	-0.0285714		-0.171429	-0.0355043	-0.0285714	0		0.222222	0.0473577	0	-0.111111
	UW.1261.D.C7	0.073939		0.259259	0.143681	0.037037	0		0.1	-0.0550922	0	0.02		0	0.0174594	0	0		-0.171429	0.0128007	-0.0285714	0.0285714		0.333333	0.0126582	0.111111	-0.222222
	UW.1261.D.C8	0.077576		0.259259	0.0574458	0.037037	-0.0740741		-0.02	-0.0671336	-0.02	-0.02		0	0.0174594	0	0		-0.171429	0.0128007	-0.0285714	0.0285714		0.333333	0.0126582	0.111111	-0.222222
	UW.1261.D.C9	0.079172		-0.111111	-0.125684	0	-0.037037		-0.24	0.0501981	-0.04	0		0	0.00530569	0	-0.0285714		-0.171429	-0.0611892	-0.0285714	0		0.111111	-0.0795521	-0.111111	-0.111111
	UW.1261.E.C2	0.083636		0.222222	0.0975011	0.037037	-0.037037		-0.02	-0.0949265	-0.04	-0.04		0	-0.000925412	0	0		-0.142857	0.108051	-0.0285714	0		0.111111	-0.0333982	0	0
	UW.1261.E.C4	0.082424		0.222222	0.107461	0	-0.037037		-0.02	-0.0820014	-0.02	-0.02		0	-0.0183848	0	0		-0.142857	0.0962717	-0.0285714	0.0285714		0.111111	-0.0333982	0	0
	UW.1261.E.D10	0.084848		0.222222	0.0985838	0.037037	-0.037037		0.04	-0.0555725	0	0.04		0	-0.0183848	0	0		-0.171429	0.101603	-0.0571429	0.0285714		0.111111	-0.0333982	0	0
	UW.1261.E.D7	0.072816		-0.037037	0.157185	0	-0.0740741		-0.14	0.0155951	-0.02	0.02		0	0.0174594	0	0		-0.142857	0.0815296	-0.0285714	0.0285714		0.222222	-0.196955	0	-0.333333
	UW.1261.E.D9	0.093674		-0.111111	-0.101171	0	-0.0740741		-0.02	-0.0210631	-0.02	0.02		0	0.0589179	0	0.0285714		-0.142857	0.0962717	-0.0285714	0.0285714		0.111111	0.0714703	0	-0.111111
UW.1261.A.B5	UW.1261.E.E12	0.086061		0.222222	0.107461	0	-0.037037		-0.02	-0.0820014	-0.02	-0.02		0	-0.0183848	0	0		-0.142857	0.0962717	-0.0285714	0.0285714		0.111111	-0.0333982	0	0
	UW.1261.A.B5	0.038788		0	0.0235666	-0.037037	0.037037		-0.107143	-0.0181068	-0.0178571	-0.0178571		0	-0.00527769	0	0.0285714		0	-0.00523245	0.0571429	0		0	0.0483158	0	0
	UW.1261.A.A2	0.019394		0	0	0	0		-0.107143	-0.0403488	-0.0178571	-0.0178571		0	-0.00527769	0	0.0285714		0	0	0	0		0	0	0	0
	UW.1261.A.C6	0.04		0	0.0235666	-0.037037	0.037037		-0.107143	-0.0227993	-0.0178571	-0.0178571		0	-0.00527769	0	0.0285714		0	-0.00505202	0.0285714	0		0	0	0	0
	UW.1261.A.D11	0.032727		0	0.0235666	-0.037037	0.037037		-0.107143	-0.0227993	-0.0178571	-0.0178571		0	-0.00527769	0	0.0285714		0	-0.0393336	0.0285714	0		0	0	0	0
	UW.1261.B.D12	0.059394		-0.111111	0.0843679	-0.037037	0		-0.107143	-0.0803311	-0.0178571	-0.0357143		0	-0.000920528	0	0		-0.171429	-0.00694342	0.0285714	0.0285714		0.111111	-0.0696836	0.111111	-0.222222
	UW.1261.B.D8	0.052121		0	0.0660045	-0.0740741	-0.037037		0	-0.0811731	-0.0178571	-0.0357143		0	-0.000920528	0	0		-0.171429	-0.000338046	0.0285714	0.0285714		0.222222	-0.166507	-0.111111	-0.333333
	UW.1261.B.F11	0.055758		0	0.0660045	-0.0740741	-0.037037		-0.107143	-0.0675505	-0.0178571	-0.0178571		0	-0.000920528	0	0		-0.171429	0.0288417	0.0285714	0.0285714		0.111111	-0.0696836	0	-0.222222
	UW.1261.B.F9	0.05697		0	0.0750339	-0.037037	0		0	-0.0776987	-0.0178571	-0.0178571		0	-0.000920528	0	0		-0.171429	0.0288417	0.0285714	0.0285714		0.111111	-0.0696836	0	-0.222222
	UW.1261.C.B10	0.071515		0	0.10447	-0.037037	-0.037037		-0.125	-0.104151	-0.0178571	-0.0357143		0	-0.000920528	0	0		-0.171429	0.00837234	0.0285714	-0.0285714		0.222222	-0.0186829	-0.111111	-0.222222
	UW.1261.C.B7	0.059683		0	0.0578781	-0.037037	0		-0.285714	0.00508908	-0.0535714	0		0	-0.00963486	0	0.0571429		-0.228571	3.56404e-05	-0.0285714	-0.0571429		0.222222	0.0147236	0	-0.222222
	UW.1261.C.B8	0.072816		0.259259	0.137363	0.0740741	0.037037		-0.125	-0.0554504	-0.0178571	-0.0357143		0	-0.000920528	0	0		-0.142857	0.0471021	0	0		0.222222	0.0595441	0	-0.222222
	UW.1261.D.C10	0.083738		0.222222	0.08	0	0		-0.125	-0.107383	-0.0178571	-0.0535714		0	-0.000920528	0	0		-0.2	0.0293499	0	0		0.222222	-0.0186829	-0.111111	-0.222222
	UW.1261.D.C12	0.07767		0.259259	0.0823662	0	-0.037037		-0.125	-0.0840247	-0.0357143	-0.0357143		0	-0.00619822	0	0.0285714		-0.142857	0.0875183	0.0285714	0.0285714		0.222222	-0.0465217	0.111111	-0.111111
	UW.1261.D.C3	0.0743		-0.111111	-0.0476862	-0.037037	0.037037		-0.125	-0.0840247	-0.0357143	-0.0357143		0	0	0	0		-0.171429	-0.040551	0.0285714	0		0.222222	0.0979616	0	-0.111111
	UW.1261.D.C7	0.071515		0.259259	0.170633	0	0.037037		-0.0178571	-0.0722015	-0.0178571	0		0	0.0120896	0	0.0285714		-0.171429	0.0075013	0.0285714	0.0285714		0.333333	0.0615856	0.111111	-0.222222
	UW.1261.D.C8	0.081212		0.259259	0.0823662	0	-0.037037		-0.125	-0.0840247	-0.0357143	-0.0357143		0	0.0120896	0	0.0285714		-0.171429	0.0075013	0.0285714	0.0285714		0.333333	0.0615856	0.111111	-0.222222
	UW.1261.D.C9	0.079172		-0.111111	-0.105079	-0.037037	0		-0.321429	0.0311824	-0.0535714	-0.0178571		0	0	0	0		-0.171429	-0.0661015	0.0285714	0		0.111111	-0.03508	-0.111111	-0.111111
	UW.1261.E.C2	0.092121		0.222222	0.123365	0	0		-0.125	-0.111314	-0.0535714	-0.0535714		0	-0.00619822	0	0.0285714		-0.142857	0.102253	0.0285714	0		0.111111	0.0133038	0	0
	UW.1261.E.C4	0.093333		0.222222	0.13356	-0.037037	0		-0.125	-0.0986234	-0.0357143	-0.0357143		0	-0.0235655	0	0.0285714		-0.142857	0.0905355	0.0285714	0.0285714		0.111111	0.0133038	0	0
	UW.1261.E.D10	0.090909		0.222222	0.124474	0	0		-0.0714286	-0.072673	-0.0178571	0.0178571		0	-0.0235655	0	0.0285714		-0.171429	0.0958391	0	0.0285714		0.111111	0.0133038	0	0
	UW.1261.E.D7	0.076456		-0.037037	0.184456	-0.037037	-0.037037		-0.232143	-0.00279399	-0.0357143	0		0	0.0120896	0	0.0285714		-0.142857	0.0758706	0.0285714	0.0285714		0.222222	-0.158155	0	-0.333333
	UW.1261.E.D9	0.096107		-0.111111	-0.0799887	-0.037037	-0.037037		-0.125	-0.0387885	-0.0357143	0		0	0.0533292	0	0.0571429		-0.142857	0.0905355	0.0285714	0.0285714		0.111111	0.123239	0	-0.111111
UW.1261.A.C1	UW.1261.E.E12	0.09697		0.222222	0.13356	-0.037037	0		-0.125	-0.0986234	-0.0357143	-0.0357143		0	-0.0235655	0	0.0285714		-0.142857	0.0905355	0.0285714	0.0285714		0.111111	0.0133038	0	0
	UW.1261.A.C1	0.04		0	-0.023024	0.037037	-0.037037		0.12	0.0233313	0.02	0.02		0	0.00530569	0	-0.0285714		0	0.00507768	-0.0285714	0		0	0	0	0
	UW.1261.A.B5	0.031515		0	0	0	0		0	0.00480206	0	0		0	0	0	0		0	-0.000181346	0.0285714	0		0	0.0483158	0	0
	UW.1261.A.A2	0.030303		0	-0.023024	0.037037	-0.037037		0	-0.0179589	0	0		0	0	0	0		0	0.00507768	-0.0285714	0		0	0	0	0
	UW.1261.A.D11	0.01697		0	0	0	0		0	0	0	0		0	0	0	0		0	-0.0344557	0	0		0	0	0	0
	UW.1261.B.D12	0.044848		-0.111111	0.0594015	0	-0.037037		0	-0.0588741	0	-0.02		0	0.00438028	0	-0.0285714		-0.171429	-0.001901	0	0.0285714		0.111111	-0.0696836	0.111111	-0.222222
	UW.1261.B.D8	0.048485		0	0.0414608	-0.037037	-0.0740741		0.12	-0.0597357	0	-0.02		0	0.00438028	0	-0.0285714		-0.171429	0.00473791	0	0.0285714		0.222222	-0.166507	-0.111111	-0.333333
	UW.1261.B.F11	0.043636		0	0.0414608	-0.037037	-0.0740741		0	-0.0457953	0	0		0	0.00438028	0	-0.0285714		-0.171429	0.0340659	0	0.0285714		0.111111	-0.0696836	0	-0.222222
	UW.1261.B.F9	0.043636		0	0.0502823	0	-0.037037		0.12	-0.0561802	0	0		0	0.00438028	0	-0.0285714		-0.171429	0.0340659	0	0.0285714		0.111111	-0.0696836	0	-0.222222
	UW.1261.C.B10	0.075152		0	0.0790402	0	-0.0740741		-0.02	-0.0832501	0	-0.02		0	0.00438028	0	-0.0285714		-0.171429	0.0134925	0	-0.0285714		0.222222	-0.0186829	-0.111111	-0.222222
	UW.1261.C.B7	0.062119		0	0.0335215	0	-0.037037		-0.2	0.0285391	-0.04	0.02		0	-0.00438028	0	0.0285714		-0.228571	0.0051135	-0.0571429	-0.0571429		0.222222	0.0147236	0	-0.222222
	UW.1261.C.B8	0.078883		0.259259	0.111176	0.111111	0		-0.02	-0.0334128	0	-0.02		0	0.00438028	0	-0.0285714		-0.142857	0.0524189	-0.0285714	0		0.222222	0.0595441	0	-0.222222
	UW.1261.D.C10	0.084951		0.222222	0.0551341	0.037037	-0.037037		-0.02	-0.0865566	0	-0.04		0	0.00438028	0	-0.0285714		-0.2	0.0345766	-0.0285714	0		0.222222	-0.0186829	-0.111111	-0.222222
	UW.1261.D.C12	0.081311		0.259259	0.0574458	0.037037	-0.0740741		-0.02	-0.0626539	-0.02	-0.02		0	-0.000925412	0	0		-0.142857	0.0930404	0	0.0285714		0.222222	-0.0465217	0.111111	-0.111111
	UW.1261.D.C3	0.079172		-0.111111	-0.0696123	0	0		-0.02	-0.0626539	-0.02	-0.02		0	0.00530569	0	-0.0285714		-0.171429	-0.0356792	0	0		0.222222	0.0979616	0	-0.111111
	UW.1261.D.C7	0.08		0.259259	0.143681	0.037037	0		0.1	-0.0505547	0	0.02		0	0.0174594	0	0		-0.171429	0.0126171	0	0.0285714		0.333333	0.0615856	0.111111	-0.222222
	UW.1261.D.C8	0.083636		0.259259	0.0574458	0.037037	-0.0740741		-0.02	-0.0626539	-0.02	-0.02		0	0.0174594	0	0		-0.171429	0.0126171	0	0.0285714		0.333333	0.0615856	0.111111	-0.222222
	UW.1261.D.C9	0.082826		-0.111111	-0.125684	0	-0.037037		-0.24	0.0552412	-0.04	0		0	0.00530569	0	-0.0285714		-0.171429	-0.0613594	0	0		0.111111	-0.03508	-0.111111	-0.111111
	UW.1261.E.C2	0.086061		0.222222	0.0975011	0.037037	-0.037037		-0.02	-0.0905802	-0.04	-0.04		0	-0.000925412	0	0		-0.142857	0.10785	0	0		0.111111	0.0133038	0	0
	UW.1261.E.C4	0.083636		0.222222	0.107461	0	-0.037037		-0.02	-0.0775931	-0.02	-0.02		0	-0.0183848	0	0		-0.142857	0.0960729	0	0.0285714		0.111111	0.0133038	0	0
	UW.1261.E.D10	0.087273		0.222222	0.0985838	0.037037	-0.037037		0.04	-0.0510373	0	0.04		0	-0.0183848	0	0		-0.171429	0.101403	-0.0285714	0.0285714		0.111111	0.0133038	0	0
	UW.1261.E.D7	0.07767		-0.037037	0.157185	0	-0.0740741		-0.14	0.0204721	-0.02	0.02		0	0.0174594	0	0		-0.142857	0.0813335	0	0.0285714		0.222222	-0.158155	0	-0.333333
	UW.1261.E.D9	0.100973		-0.111111	-0.101171	0	-0.0740741		-0.02	-0.0163622	-0.02	0.02		0	0.0589179	0	0.0285714		-0.142857	0.0960729	0	0.0285714		0.111111	0.123239	0	-0.111111
UW.1261.A.C6	UW.1261.E.E12	0.087273		0.222222	0.107461	0	-0.037037		-0.02	-0.0775931	-0.02	-0.02		0	-0.0183848	0	0		-0.142857	0.0960729	0	0.0285714		0.111111	0.0133038	0	0
	UW.1261.A.C6	0.01697		0	0	0	0		0	0	0	0		0	0	0	0		0	0.0356852	0	0		0	0	0	0
	UW.1261.A.C1	0.032727		0	-0.023024	0.037037	-0.037037		0.12	0.0233313	0.02	0.02		0	0.00530569	0	-0.0285714		0	0.0409441	-0.0285714	0		0	0	0	0
	UW.1261.A.B5	0.02303		0	0	0	0		0	0.00480206	0	0		0	0	0	0		0	0.0354974	0.0285714	0		0	0.0483158	0	0
	UW.1261.A.A2	0.027879		0	-0.023024	0.037037	-0.037037		0	-0.0179589	0	0		0	0	0	0		0	0.0409441	-0.0285714	0		0	0	0	0
	UW.1261.B.D12	0.046061		-0.111111	0.0594015	0	-0.037037		0	-0.0588741	0	-0.02		0	0.00438028	0	-0.0285714		-0.171429	0.0337164	0	0.0285714		0.111111	-0.0696836	0.111111	-0.222222
	UW.1261.B.D8	0.044848		0	0.0414608	-0.037037	-0.0740741		0.12	-0.0597357	0	-0.02		0	0.00438028	0	-0.0285714		-0.171429	0.0405922	0	0.0285714		0.222222	-0.166507	-0.111111	-0.333333
	UW.1261.B.F11	0.044848		0	0.0414608	-0.037037	-0.0740741		0	-0.0457953	0	0		0	0.00438028	0	-0.0285714		-0.171429	0.0709667	0	0.0285714		0.111111	-0.0696836	0	-0.222222
	UW.1261.B.F9	0.044848		0	0.0502823	0	-0.037037		0.12	-0.0561802	0	0		0	0.00438028	0	-0.0285714		-0.171429	0.0709667	0	0.0285714		0.111111	-0.0696836	0	-0.222222
	UW.1261.C.B10	0.065455		0	0.0790402	0	-0.0740741		-0.02	-0.0832501	0	-0.02		0	0.00438028	0	-0.0285714		-0.171429	0.0496592	0	-0.0285714		0.222222	-0.0186829	-0.111111	-0.222222
	UW.1261.C.B7	0.059683		0	0.0335215	0	-0.037037		-0.2	0.0285391	-0.04	0.02		0	-0.00438028	0	0.0285714		-0.228571	0.0409812	-0.0571429	-0.0571429		0.222222	0.0147236	0	-0.222222
	UW.1261.C.B8	0.074029		0.259259	0.111176	0.111111	0		-0.02	-0.0334128	0	-0.02		0	0.00438028	0	-0.0285714		-0.142857	0.0899747	-0.0285714	0		0.222222	0.0595441	0	-0.222222
	UW.1261.D.C10	0.084951		0.222222	0.0551341	0.037037	-0.037037		-0.02	-0.0865566	0	-0.04		0	0.00438028	0	-0.0285714		-0.2	0.0714956	-0.0285714	0		0.222222	-0.0186829	-0.111111	-0.222222
	UW.1261.D.C12	0.07767		0.259259	0.0574458	0.037037	-0.0740741		-0.02	-0.0626539	-0.02	-0.02		0	-0.000925412	0	0		-0.142857	0.132046	0	0.0285714		0.222222	-0.0465217	0.111111	-0.111111
	UW.1261.D.C3	0.069428		-0.111111	-0.0696123	0	0		-0.02	-0.0626539	-0.02	-0.02		0	0.00530569	0	-0.0285714		-0.171429	-0.00126722	0	0		0.222222	0.0979616	0	-0.111111
	UW.1261.D.C7	0.070303		0.259259	0.143681	0.037037	0		0.1	-0.0505547	0	0.02		0	0.0174594	0	0		-0.171429	0.0487525	0	0.0285714		0.333333	0.0615856	0.111111	-0.222222
	UW.1261.D.C8	0.073939		0.259259	0.0574458	0.037037	-0.0740741		-0.02	-0.0626539	-0.02	-0.02		0	0.0174594	0	0		-0.171429	0.0487525	0	0.0285714		0.333333	0.0615856	0.111111	-0.222222
	UW.1261.D.C9	0.077954		-0.111111	-0.125684	0	-0.037037		-0.24	0.0552412	-0.04	0		0	0.00530569	0	-0.0285714		-0.171429	-0.0278638	0	0		0.111111	-0.03508	-0.111111	-0.111111
	UW.1261.E.C2	0.084848		0.222222	0.0975011	0.037037	-0.037037		-0.02	-0.0905802	-0.04	-0.04		0	-0.000925412	0	0		-0.142857	0.147384	0	0		0.111111	0.0133038	0	0
	UW.1261.E.C4	0.084848		0.222222	0.107461	0	-0.037037		-0.02	-0.0775931	-0.02	-0.02		0	-0.0183848	0	0		-0.142857	0.135186	0	0.0285714		0.111111	0.0133038	0	0
	UW.1261.E.D10	0.086061		0.222222	0.0985838	0.037037	-0.037037		0.04	-0.0510373	0	0.04		0	-0.0183848	0	0		-0.171429	0.140707	-0.0285714	0.0285714		0.111111	0.0133038	0	0
	UW.1261.E.D7	0.076456		-0.037037	0.157185	0	-0.0740741		-0.14	0.0204721	-0.02	0.02		0	0.0174594	0	0		-0.142857	0.119921	0	0.0285714		0.222222	-0.158155	0	-0.333333
	UW.1261.E.D9	0.096107		-0.111111	-0.101171	0	-0.0740741		-0.02	-0.0163622	-0.02	0.02		0	0.0589179	0	0.0285714		-0.142857	0.135186	0	0.0285714		0.111111	0.123239	0	-0.111111
UW.1261.A.D11	UW.1261.E.E12	0.088485		0.222222	0.107461	0	-0.037037		-0.02	-0.0775931	-0.02	-0.02		0	-0.0183848	0	0		-0.142857	0.135186	0	0.0285714		0.111111	0.0133038	0	0
	UW.1266.L.H1	0.006053		0	0	0	0		0	0	0	0		0	0	0	0		0	0	0	0		0	0	0	0
	UW.1266.N.D6	0.042373		0.027027	-0.0169072	0.027027	-0.027027		0	-0.0437351	0	-0.025641		0	-0.0293411	0	0.0285714		-0.0294118	-0.0326242	0.117647	-0.0294118		-0.142857	0.111889	0.0714286	0.285714
	UW.1266.N.D9	0.044794		0.027027	-0.0169072	0.027027	-0.027027		0	-0.0366859	0	-0.025641		0	-0.0293411	0	0.0285714		-0.0294118	-0.0326242	0.117647	-0.0294118		-0.142857	0.111889	0.0714286	0.285714
	UW.1266.S.A7	0.050847		0.027027	0.104269	-0.027027	-0.027027		0	-0.0278495	0	-0.0512821		0	0	0	0		-0.0294118	-0.0326242	0.117647	-0.0294118		-0.142857	0.0777732	0.0714286	0.285714
	UW.1266.S.E9	0.053269		0.027027	0.111476	-0.027027	-0.027027		0	-0.046118	0	-0.0512821		0	-0.0268228	0	-0.0285714		-0.0294118	-0.0123438	0.117647	0		-0.142857	0.111889	0.0714286	0.285714
UW.1266.L.G8	UW.1266.V.A3	0.064165		-0.108108	0.0444515	-0.027027	-0.0810811		0	-0.00714853	0	-0.025641		0	-0.0230161	0	0.0285714		-0.0294118	-0.0123438	0.117647	0		-0.142857	0.111889	0.0714286	0.285714
	UW.1266.L.G8	0.006053		0	0	0	0		0	0	0	0		0	0	0	0		0	0	0	0		0	0	0	0
	UW.1266.N.D6	0.042373		0.027027	-0.0169072	0.027027	-0.027027		0	-0.0437351	0	-0.025641		0	-0.0293411	0	0.0285714		-0.0294118	-0.0326242	0.117647	-0.0294118		-0.142857	0.111889	0.0714286	0.285714
	UW.1266.N.D9	0.044794		0.027027	-0.0169072	0.027027	-0.027027		0	-0.0366859	0	-0.025641		0	-0.0293411	0	0.0285714		-0.0294118	-0.0326242	0.117647	-0.0294118		-0.142857	0.111889	0.0714286	0.285714
	UW.1266.S.A7	0.050847		0.027027	0.104269	-0.027027	-0.027027		0	-0.0278495	0	-0.0512821		0	0	0	0		-0.0294118	-0.0326242	0.117647	-0.0294118		-0.142857	0.0777732	0.0714286	0.285714
	UW.1266.S.E9	0.052058		0.027027	0.111476	-0.027027	-0.027027		0	-0.046118	0	-0.0512821		0	-0.0268228	0	-0.0285714		-0.0294118	-0.0123438	0.117647	0		-0.142857	0.111889	0.0714286	0.285714
UW.1266.L.H1	UW.1266.V.A3	0.062954		-0.108108	0.0444515	-0.027027	-0.0810811		0	-0.00714853	0	-0.025641		0	-0.0230161	0	0.0285714		-0.0294118	-0.0123438	0.117647	0		-0.142857	0.111889	0.0714286	0.285714
	UW.1295.L.B8	0.065375		0	0.0269153	0	0		0	0.0612109	0	0.0487805		0	-0.0536034	0	0.0588235		0	-0.0535778	0	0.0540541		0	-0.0280453	0.0833333	0
	UW.1295.L.C11	0.065375		0	0.0269153	0	0		0	0.0693997	0	0.0487805		0	-0.0536034	0	0.0588235		0	-0.0770373	0	0.027027		0	-0.0280453	0.0833333	0
	UW.1295.L.F5	0.05569		0	0.0269153	0	0		0	0.0612109	0	0.0487805		0	-0.0536034	0	0.0588235		0	-0.0770373	0	0.027027		0	-0.0280453	0.0833333	0
UW.1295.L.B7	UW.1295.L.F6	0.056901		0	0.0269153	0	0		0	0.0612109	0	0.0487805		0	-0.0536034	0	0.0588235		0	-0.0752446	0	0.027027		0	-0.0280453	0.0833333	0
	UW.1295.L.B7	0.065375		0	-0.0262099	0	0		0	-0.0576803	0	-0.0487805		0	0.0566395	0	-0.0588235		0	0.0566109	0	-0.0540541		0	0.0288545	-0.0833333	0
	UW.1295.L.C11	0.01937		0	0	0	0		0	0.00771642	0	0		0	0	0	0		0	-0.0247876	0	-0.027027		0	0	0	0
	UW.1295.L.F5	0.016949		0	0	0	0		0	0	0	0		0	0	0	0		0	-0.0247876	0	-0.027027		0	0	0	0
UW.1295.L.B8	UW.1295.L.F6	0.01816		0	0	0	0		0	0	0	0		0	0	0	0		0	-0.0228933	0	-0.027027		0	0	0	0
	UW.1295.L.B8	0.01937		0	0	0	0		0	-0.00765733	0	0		0	0	0	0		0	0.0254176	0	0.027027		0	0	0	0
	UW.1295.L.B7	0.065375		0	-0.0262099	0	0		0	-0.0648959	0	-0.0487805		0	0.0566395	0	-0.0588235		0	0.0834675	0	-0.027027		0	0.0288545	-0.0833333	0
	UW.1295.L.F5	0.015738		0	0	0	0		0	-0.00765733	0	0		0	0	0	0		0	0	0	0		0	0	0	0
UW.1295.L.C11	UW.1295.L.F6	0.014528		0	0	0	0		0	-0.00765733	0	0		0	0	0	0		0	0.00194239	0	0		0	0	0	0
	UW.1295.L.C11	0.015738		0	0	0	0		0	0.00771642	0	0		0	0	0	0		0	0	0	0		0	0	0	0
	UW.1295.L.B8	0.016949		0	0	0	0		0	0	0	0		0	0	0	0		0	0.0254176	0	0.027027		0	0	0	0
	UW.1295.L.B7	0.05569		0	-0.0262099	0	0		0	-0.0576803	0	-0.0487805		0	0.0566395	0	-0.0588235		0	0.0834675	0	-0.027027		0	0.0288545	-0.0833333	0
UW.1295.L.F5	UW.1295.L.F6	0.015738		0	0	0	0		0	0	0	0		0	0	0	0		0	0.00194239	0	0		0	0	0	0
	UW.1295.L.F5	0.015738		0	0	0	0		0	0	0	0		0	0	0	0		0	-0.00193863	0	0		0	0	0	0
	UW.1295.L.C11	0.014528		0	0	0	0		0	0.00771642	0	0		0	0	0	0		0	-0.00193863	0	0		0	0	0	0
	UW.1295.L.B8	0.01816		0	0	0	0		0	0	0	0		0	0	0	0		0	0.0234297	0	0.027027		0	0	0	0
UW.1295.L.F6	UW.1295.L.B7	0.056901		0	-0.0262099	0	0		0	-0.0576803	0	-0.0487805		0	0.0566395	0	-0.0588235		0	0.081367	0	-0.027027		0	0.0288545	-0.0833333	0
	UW.1313.L.A11	0.026634		0.025	0.0464669	0	0.05		0	0.077308	0	0.025		0	0.000285502	0	0		0	-0.0359473	0	0		0	-0.107642	0.0909091	0
	UW.1313.L.A12	0.01937		0	0	0	0		0	0	0	0		0	0	0	0		0	0	0	0		0	-0.107642	0.0909091	0
	UW.1313.L.F8	0.033898		0.025	0.0277106	0	0.075		0	0.077308	0	0.025		0	0	0	0		0	0	0	0		0	-0.107642	0.0909091	0
	UW.1313.N.A6	0.03632		0	-0.00167427	0	0.05		0	0.077308	0	0.025		0	-0.0327186	0	-0.0285714		0	-0.038471	0	0		0	-0.107642	0.0909091	0
	UW.1313.N.B5	0.042373		0.025	0.0277106	0	0.075		0	0.0569927	0	0.025		0	-0.0466511	0	0		0	-0.0281916	0	-0.0322581		0	-0.107642	0.0909091	0
	UW.1313.N.B6	0.039952		-0.125	0.042632	0	0.1		0	0.077308	0	0.025		0	-0.0327186	0	-0.0285714		0	-0.0612458	-0.0322581	0		0	-0.107642	0.0909091	0
	UW.1313.N.C12	0.043584		0.025	0.0277106	0	0.075		0	0.0569927	0	0.025		0	-0.0466511	0	0		0	-0.0281916	0	-0.0322581		0	-0.107642	0.0909091	0
	UW.1313.P.C7	0.039952		-0.125	0.0205943	0	0.05		0.025	0.0471268	0	0		0	-0.0466511	0	0		0	-0.0281916	0	-0.0322581		0	-0.107642	0.0909091	0
	UW.1313.P.C8	0.038741		-0.125	0.0205943	0	0.05		0.025	0.0371193	0	0		0	-0.0466511	0	0		0	-0.0281916	0	-0.0322581		0	-0.107642	0.0909091	0
	UW.1313.P.C9	0.044794		-0.125	0.0205943	0	0.05		0.025	0.0471268	0	0		0	-0.0466511	0	0		0	-0.0281916	0	-0.0322581		0	-0.107642	0.0909091	0
	UW.1313.P.D7	0.039952		-0.125	0.0205943	0	0.05		0	0.049387	0	0.025		0	-0.0628105	0	0		0	-0.0641389	0	-0.0322581		0	-0.107642	0.0909091	0
	UW.1313.P.F7	0.038741		-0.125	0.0205943	0	0.05		0.025	0.0471268	0	0		0	-0.0466511	0	0		0	-0.0281916	0	-0.0322581		0	-0.107642	0.0909091	0
	UW.1313.T.F7	0.065375		-0.125	0.00647439	0.025	0.05		0.025	0.0471268	0	0		0	-0.0722892	0	0		0	-0.0781731	-0.0322581	0		0	-0.107642	0.0909091	0
	UW.1313.T.G11	0.064165		-0.125	0.00647439	0.025	0.05		0.025	0.0471268	0	0		0	-0.0722892	0	0		0	-0.0781731	-0.0322581	0		0	-0.107642	0.0909091	0
	UW.1313.T.G4	0.064165		-0.1	0.00738346	0.025	0.05		0.025	0.0471268	0	0		0	-0.0722892	0	0		0	-0.0781731	-0.0322581	0		0	-0.107642	0.0909091	0
	UW.1313.V.H11	0.060606		-0.125	0.011225	0.025	0.05		-0.05	0.025506	0.025	0.025		0	-0.0517901	0	-0.0285714		0	-0.0886372	0	-0.0322581		0	-0.116812	0	-0.0909091
	UW.1313.V.H2	0.058182		-0.125	0.011225	0.025	0.05		-0.05	0.025506	0.025	0.025		0	-0.0517901	0	-0.0285714		0.129032	-0.0621656	0.0322581	0		0	0	0	0
	UW.1313.V.H3	0.064242		0.05	-0.00984492	0.075	0.05		-0.05	0.025506	0.025	0.025		0	-0.0517901	0	-0.0285714		0	-0.0617383	0	-0.0322581		0	-0.116812	0	-0.0909091
UW.1313.L.A10	UW.1313.V.H8	0.064165		0	-0.00814041	0.075	0.05		-0.025	0.0354946	0.025	0.025		0	-0.0517901	0	-0.0285714		-0.0322581	-0.0774037	0	0		0	0	0	0
	UW.1313.L.A10	0.026634		-0.0243902	-0.0444036	0	-0.0487805		0	-0.0717603	0	-0.025		0	-0.000285421	0	0		0	0.0372877	0	0		0	0.120626	-0.0909091	0
	UW.1313.L.A12	0.038741		-0.0243902	-0.0444036	0	-0.0487805		0	-0.0717603	0	-0.025		0	-0.000285421	0	0		0	0.0372877	0	0		0	0	0	0
	UW.1313.L.F8	0.01937		0	-0.0179235	0	0.0243902		0	0	0	0		0	-0.000285421	0	0		0	0.0372877	0	0		0	0	0	0
	UW.1313.N.A6	0.023002		-0.0243902	-0.0460036	0	0		0	0	0	0		0	-0.0329946	0	-0.0285714		0	-0.0026178	0	0		0	0	0	0
	UW.1313.N.B5	0.025424		0	-0.0179235	0	0.0243902		0	-0.0188574	0	0		0	-0.0469232	0	0		0	0.00804495	0	-0.0322581		0	0	0	0
	UW.1313.N.B6	0.031477		-0.146341	-0.00366466	0	0.0487805		0	0	0	0		0	-0.0329946	0	-0.0285714		0	-0.0262419	-0.0322581	0		0	0	0	0
	UW.1313.N.C12	0.026634		0	-0.0179235	0	0.0243902		0	-0.0188574	0	0		0	-0.0469232	0	0		0	0.00804495	0	-0.0322581		0	0	0	0
	UW.1313.P.C7	0.039952		-0.146341	-0.0247238	0	0		0.025	-0.0280154	0	-0.025		0	-0.0469232	0	0		0	0.00804495	0	-0.0322581		0	0	0	0
	UW.1313.P.C8	0.033898		-0.146341	-0.0247238	0	0		0.025	-0.0373047	0	-0.025		0	-0.0469232	0	0		0	0.00804495	0	-0.0322581		0	0	0	0
	UW.1313.P.C9	0.043584		-0.146341	-0.0247238	0	0		0.025	-0.0280154	0	-0.025		0	-0.0469232	0	0		0	0.00804495	0	-0.0322581		0	0	0	0
	UW.1313.P.D7	0.044794		-0.146341	-0.0247238	0	0		0	-0.0259173	0	0		0	-0.063078	0	0		0	-0.0292428	0	-0.0322581		0	0	0	0
	UW.1313.P.F7	0.038741		-0.146341	-0.0247238	0	0		0.025	-0.0280154	0	-0.025		0	-0.0469232	0	0		0	0.00804495	0	-0.0322581		0	0	0	0
	UW.1313.T.F7	0.050847		-0.146341	-0.0382167	0.0243902	0		0.025	-0.0280154	0	-0.025		0	-0.0725539	0	0		0	-0.0438003	-0.0322581	0		0	0	0	0
	UW.1313.T.G11	0.049637		-0.146341	-0.0382167	0.0243902	0		0.025	-0.0280154	0	-0.025		0	-0.0725539	0	0		0	-0.0438003	-0.0322581	0		0	0	0	0
	UW.1313.T.G4	0.049637		-0.121951	-0.037348	0.0243902	0		0.025	-0.0280154	0	-0.025		0	-0.0725539	0	0		0	-0.0438003	-0.0322581	0		0	0	0	0
	UW.1313.V.H11	0.05697		-0.146341	-0.033677	0.0243902	0		-0.05	-0.0480847	0.025	0		0	-0.0520607	0	-0.0285714		0	-0.0546546	0	-0.0322581		0	-0.0102765	-0.0909091	-0.0909091
	UW.1313.V.H2	0.06303		-0.146341	-0.033677	0.0243902	0		-0.05	-0.0480847	0.025	0		0	-0.0520607	0	-0.0285714		0.129032	-0.0271959	0.0322581	0		0	0.120626	-0.0909091	0
	UW.1313.V.H3	0.06303		0.0243902	-0.0538114	0.0731707	0		-0.05	-0.0480847	0.025	0		0	-0.0520607	0	-0.0285714		0	-0.0267526	0	-0.0322581		0	-0.0102765	-0.0909091	-0.0909091
UW.1313.L.A11	UW.1313.V.H8	0.061743		-0.0243902	-0.0521826	0.0731707	0		-0.025	-0.0388129	0.025	0		0	-0.0520607	0	-0.0285714		-0.0322581	-0.0430022	0	0		0	0.120626	-0.0909091	0
	UW.1313.L.A11	0.038741		0.025	0.0464669	0	0.05		0	0.077308	0	0.025		0	0.000285502	0	0		0	-0.0359473	0	0		0	0	0	0
	UW.1313.L.A10	0.01937		0	0	0	0		0	0	0	0		0	0	0	0		0	0	0	0		0	0.120626	-0.0909091	0
	UW.1313.L.F8	0.029056		0.025	0.0277106	0	0.075		0	0.077308	0	0.025		0	0	0	0		0	0	0	0		0	0	0	0
	UW.1313.N.A6	0.041162		0	-0.00167427	0	0.05		0	0.077308	0	0.025		0	-0.0327186	0	-0.0285714		0	-0.038471	0	0		0	0	0	0
	UW.1313.N.B5	0.049637		0.025	0.0277106	0	0.075		0	0.0569927	0	0.025		0	-0.0466511	0	0		0	-0.0281916	0	-0.0322581		0	0	0	0
	UW.1313.N.B6	0.047215		-0.125	0.042632	0	0.1		0	0.077308	0	0.025		0	-0.0327186	0	-0.0285714		0	-0.0612458	-0.0322581	0		0	0	0	0
	UW.1313.N.C12	0.048426		0.025	0.0277106	0	0.075		0	0.0569927	0	0.025		0	-0.0466511	0	0		0	-0.0281916	0	-0.0322581		0	0	0	0
	UW.1313.P.C7	0.041162		-0.125	0.0205943	0	0.05		0.025	0.0471268	0	0		0	-0.0466511	0	0		0	-0.0281916	0	-0.0322581		0	0	0	0
	UW.1313.P.C8	0.039952		-0.125	0.0205943	0	0.05		0.025	0.0371193	0	0		0	-0.0466511	0	0		0	-0.0281916	0	-0.0322581		0	0	0	0
	UW.1313.P.C9	0.043584		-0.125	0.0205943	0	0.05		0.025	0.0471268	0	0		0	-0.0466511	0	0		0	-0.0281916	0	-0.0322581		0	0	0	0
	UW.1313.P.D7	0.038741		-0.125	0.0205943	0	0.05		0	0.049387	0	0.025		0	-0.0628105	0	0		0	-0.0641389	0	-0.0322581		0	0	0	0
	UW.1313.P.F7	0.039952		-0.125	0.0205943	0	0.05		0.025	0.0471268	0	0		0	-0.0466511	0	0		0	-0.0281916	0	-0.0322581		0	0	0	0
	UW.1313.T.F7	0.064165		-0.125	0.00647439	0.025	0.05		0.025	0.0471268	0	0		0	-0.0722892	0	0		0	-0.0781731	-0.0322581	0		0	0	0	0
	UW.1313.T.G11	0.062954		-0.125	0.00647439	0.025	0.05		0.025	0.0471268	0	0		0	-0.0722892	0	0		0	-0.0781731	-0.0322581	0		0	0	0	0
	UW.1313.T.G4	0.062954		-0.1	0.00738346	0.025	0.05		0.025	0.0471268	0	0		0	-0.0722892	0	0		0	-0.0781731	-0.0322581	0		0	0	0	0
	UW.1313.V.H11	0.059394		-0.125	0.011225	0.025	0.05		-0.05	0.025506	0.025	0.025		0	-0.0517901	0	-0.0285714		0	-0.0886372	0	-0.0322581		0	-0.0102765	-0.0909091	-0.0909091
	UW.1313.V.H2	0.05697		-0.125	0.011225	0.025	0.05		-0.05	0.025506	0.025	0.025		0	-0.0517901	0	-0.0285714		0.129032	-0.0621656	0.0322581	0		0	0.120626	-0.0909091	0
	UW.1313.V.H3	0.06303		0.05	-0.00984492	0.075	0.05		-0.05	0.025506	0.025	0.025		0	-0.0517901	0	-0.0285714		0	-0.0617383	0	-0.0322581		0	-0.0102765	-0.0909091	-0.0909091
UW.1313.L.A12	UW.1313.V.H8	0.060533		0	-0.00814041	0.075	0.05		-0.025	0.0354946	0.025	0.025		0	-0.0517901	0	-0.0285714		-0.0322581	-0.0774037	0	0		0	0.120626	-0.0909091	0
	UW.1313.L.A12	0.029056		-0.0243902	-0.0269634	0	-0.0731707		0	-0.0717603	0	-0.025		0	0	0	0		0	0	0	0		0	0	0	0
	UW.1313.L.A11	0.01937		0	0.0182506	0	-0.0243902		0	0	0	0		0	0.000285502	0	0		0	-0.0359473	0	0		0	0	0	0
	UW.1313.L.A10	0.033898		-0.0243902	-0.0269634	0	-0.0731707		0	-0.0717603	0	-0.025		0	0	0	0		0	0	0	0		0	0.120626	-0.0909091	0
	UW.1313.N.A6	0.024213		-0.0243902	-0.0285926	0	-0.0243902		0	0	0	0		0	-0.0327186	0	-0.0285714		0	-0.038471	0	0		0	0	0	0
	UW.1313.N.B5	0.024213		0	0	0	0		0	-0.0188574	0	0		0	-0.0466511	0	0		0	-0.0281916	0	-0.0322581		0	0	0	0
	UW.1313.N.B6	0.032688		-0.146341	0.014519	0	0.0243902		0	0	0	0		0	-0.0327186	0	-0.0285714		0	-0.0612458	-0.0322581	0		0	0	0	0
	UW.1313.N.C12	0.030266		0	0	0	0		0	-0.0188574	0	0		0	-0.0466511	0	0		0	-0.0281916	0	-0.0322581		0	0	0	0
	UW.1313.P.C7	0.038741		-0.146341	-0.00692441	0	-0.0243902		0.025	-0.0280154	0	-0.025		0	-0.0466511	0	0		0	-0.0281916	0	-0.0322581		0	0	0	0
	UW.1313.P.C8	0.032688		-0.146341	-0.00692441	0	-0.0243902		0.025	-0.0373047	0	-0.025		0	-0.0466511	0	0		0	-0.0281916	0	-0.0322581		0	0	0	0
	UW.1313.P.C9	0.042373		-0.146341	-0.00692441	0	-0.0243902		0.025	-0.0280154	0	-0.025		0	-0.0466511	0	0		0	-0.0281916	0	-0.0322581		0	0	0	0
	UW.1313.P.D7	0.043584		-0.146341	-0.00692441	0	-0.0243902		0	-0.0259173	0	0		0	-0.0628105	0	0		0	-0.0641389	0	-0.0322581		0	0	0	0
	UW.1313.P.F7	0.03753		-0.146341	-0.00692441	0	-0.0243902		0.025	-0.0280154	0	-0.025		0	-0.0466511	0	0		0	-0.0281916	0	-0.0322581		0	0	0	0
	UW.1313.T.F7	0.052058		-0.146341	-0.0206636	0.0243902	-0.0243902		0.025	-0.0280154	0	-0.025		0	-0.0722892	0	0		0	-0.0781731	-0.0322581	0		0	0	0	0
	UW.1313.T.G11	0.050847		-0.146341	-0.0206636	0.0243902	-0.0243902		0.025	-0.0280154	0	-0.025		0	-0.0722892	0	0		0	-0.0781731	-0.0322581	0		0	0	0	0
	UW.1313.T.G4	0.050847		-0.121951	-0.0197791	0.0243902	-0.0243902		0.025	-0.0280154	0	-0.025		0	-0.0722892	0	0		0	-0.0781731	-0.0322581	0		0	0	0	0
	UW.1313.V.H11	0.055758		-0.146341	-0.0160411	0.0243902	-0.0243902		-0.05	-0.0480847	0.025	0		0	-0.0517901	0	-0.0285714		0	-0.0886372	0	-0.0322581		0	-0.0102765	-0.0909091	-0.0909091
	UW.1313.V.H2	0.061818		-0.146341	-0.0160411	0.0243902	-0.0243902		-0.05	-0.0480847	0.025	0		0	-0.0517901	0	-0.0285714		0.129032	-0.0621656	0.0322581	0		0	0.120626	-0.0909091	0
	UW.1313.V.H3	0.059394		0.0243902	-0.0365429	0.0731707	-0.0243902		-0.05	-0.0480847	0.025	0		0	-0.0517901	0	-0.0285714		0	-0.0617383	0	-0.0322581		0	-0.0102765	-0.0909091	-0.0909091
UW.1313.L.F8	UW.1313.V.H8	0.060533		-0.0243902	-0.0348844	0.0731707	-0.0243902		-0.025	-0.0388129	0.025	0		0	-0.0517901	0	-0.0285714		-0.0322581	-0.0774037	0	0		0	0.120626	-0.0909091	0
	UW.1368.A.D8	0.080292		0.185185	-0.00313593	0.0740741	-0.037037		-0.173077	0.139234	0	0		0	0.00270053	0.0285714	0.0571429		-0.0357143	-0.0155482	0	-0.0714286		-0.181818	-0.129693	-0.0909091	0.181818
	UW.1368.A.E11	0.081608		0.185185	-0.00313593	0.0740741	-0.037037		-0.173077	0.123213	0	0		0	0.00270053	0.0285714	0.0571429		-0.0357143	-0.0155482	0	-0.0714286		-0.181818	-0.129693	-0.0909091	0.181818
	UW.1368.B.D2	0.031592		0	-0.0111888	0	0		0	-0.0147247	0	0		0	-0.0410825	0	0.0285714		0	-0.0322489	0	-0.0357143		-0.0909091	-0.276597	0	0.0909091
	UW.1368.B.F7	0.032807		0	-0.0111888	0	0		0	-0.0147247	0	0		0	-0.0410825	0	0.0285714		0	-0.0322489	0	-0.0357143		-0.0909091	-0.276597	0	0.0909091
	UW.1368.B.G4	0.030377		0.185185	-0.0371367	0.037037	-0.037037		0	-0.0243017	0	-0.0384615		0	0	0	0		0	-0.0258133	0	-0.0357143		-0.0909091	-0.276597	0	0.0909091
	UW.1368.C.D8	0.032807		0.185185	-0.0280649	0.037037	-0.037037		-0.0384615	-0.0013344	0	-0.0192308		0	0	0	0		0	0.00261669	0	-0.0357143		0.0909091	-0.329915	0	0
	UW.1368.D.E3	0.068044		0.185185	-0.046356	0.037037	-0.037037		0	-0.0184358	0	0.0576923		0	-0.039761	0	0.0285714		0	0.0162659	0	-0.0714286		-0.0909091	0.23016	-0.0909091	0.0909091
	UW.1368.D.F3	0.065693		0.185185	-0.046356	0.037037	-0.037037		0	-0.0184358	0	0.0576923		0	-0.039761	0	0.0285714		0	0.0162659	0	-0.0714286		-0.0909091	0.23016	-0.0909091	0.0909091
	UW.1368.D.H8	0.042527		0.148148	-0.0215317	0.037037	0		0	-0.0496808	0.0192308	-0.0384615		0	0.0139623	0	0		0	0.00261669	0	-0.0357143		-0.0909091	-0.276597	0	0.0909091
	UW.1368.E.E1	0.044957		-0.0740741	0.0331748	0	-0.037037		0.0961538	-0.0436342	0.0576923	-0.0384615		0	0.00689497	0	0		0	0.00261669	0	-0.0357143		-0.0909091	-0.276597	0	0.0909091
	UW.1368.E.E6	0.047388		0.185185	0.0333725	0.0740741	0		0.0961538	-0.0430882	0.0576923	-0.0384615		0	0.00436681	0	0.0285714		0	0.0360679	0	0		0.0909091	-0.329915	0	0
	UW.1368.E.F1	0.041312		0	-0.0372378	-0.037037	-0.0740741		0.0769231	-0.0536056	0.0384615	0.0192308		0	0.00689497	0	0		0	0.00261669	0	-0.0357143		-0.0909091	-0.276597	0	0.0909091
	UW.1368.F.B10	0.051033		0.185185	0.00283818	0.037037	-0.037037		0.0961538	-0.01513	0.0384615	-0.0192308		0	0.00436681	0	0.0285714		0.0714286	-0.0405281	0	0		-0.0909091	-0.276597	0	0.0909091
	UW.1368.F.B9	0.054678		0.185185	0.00283818	0.037037	-0.037037		0.0961538	-0.01513	0.0384615	-0.0192308		0	0.00436681	0	0.0285714		0.0714286	-0.0405281	0	0		0	-0.271891	0	0.181818
	UW.1368.F.F2	0.054678		0.185185	0.00283818	0.037037	-0.037037		0.0961538	-0.0307837	0.0192308	0.0192308		0	0.00436681	0	0.0285714		0.0714286	-0.0405281	0	0		0	-0.271891	0	0.181818
UW.1368.A.D1	UW.1368.F.F6	0.054678		0.185185	0.00283818	0.037037	-0.037037		0.0961538	-0.01513	0.0384615	-0.0192308		0	0.00436681	0	0.0285714		0.0714286	-0.0112211	0	-0.0357143		0	-0.271891	0	0.181818
	UW.1368.A.D1	0.080292		-0.15625	0.00314579	-0.0625	0.03125		0.209302	-0.122217	0	0		0	-0.00269326	-0.0285714	-0.0571429		0.037037	0.0157938	0	0.0740741		0.222222	0.14902	0.111111	-0.222222
	UW.1368.A.E11	0.010922		0	0	0	0		0	-0.014063	0	0		0	0	0	0		0	0	0	0		0	0	0	0
	UW.1368.B.D2	0.085158		-0.15625	-0.00807822	-0.0625	0.03125		0.209302	-0.135142	0	0		0	-0.0436651	-0.0285714	-0.0285714		0.037037	-0.0169645	0	0.037037		0.111111	-0.168796	0.111111	-0.111111
	UW.1368.B.F7	0.086375		-0.15625	-0.00807822	-0.0625	0.03125		0.209302	-0.135142	0	0		0	-0.0436651	-0.0285714	-0.0285714		0.037037	-0.0169645	0	0.037037		0.111111	-0.168796	0.111111	-0.111111
	UW.1368.B.G4	0.082625		0	-0.0341077	-0.03125	0		0.209302	-0.143549	0	-0.0465116		0	-0.00269326	-0.0285714	-0.0571429		0.037037	-0.0104272	0	0.037037		0.111111	-0.168796	0.111111	-0.111111
	UW.1368.C.D8	0.085055		0	-0.0250074	-0.03125	0		0.162791	-0.123389	0	-0.0232558		0	-0.00269326	-0.0285714	-0.0571429		0.037037	0.0184518	0	0.037037		0.333333	-0.230059	0.111111	-0.222222
	UW.1368.D.E3	0.078788		0	-0.043356	-0.03125	0		0.209302	-0.1384	0	0.0697674		0	-0.0423471	-0.0285714	-0.0285714		0.037037	0.0323166	0	0		0.111111	0.413479	0	-0.111111
	UW.1368.D.F3	0.075243		0	-0.043356	-0.03125	0		0.209302	-0.1384	0	0.0697674		0	-0.0423471	-0.0285714	-0.0285714		0.037037	0.0323166	0	0		0.111111	0.413479	0	-0.111111
	UW.1368.D.H8	0.085055		-0.03125	-0.0184536	-0.03125	0.03125		0.209302	-0.165826	0.0232558	-0.0465116		0	0.0112314	-0.0285714	-0.0571429		0.037037	0.0184518	0	0.037037		0.111111	-0.168796	0.111111	-0.111111
	UW.1368.E.E1	0.087591		-0.21875	0.036425	-0.0625	0		0.325581	-0.160519	0.0697674	-0.0465116		0	0.00418314	-0.0285714	-0.0571429		0.037037	0.0184518	0	0.037037		0.111111	-0.168796	0.111111	-0.111111
	UW.1368.E.E6	0.085055		0	0.0366233	0	0.03125		0.325581	-0.160039	0.0697674	-0.0465116		0	0.0016618	-0.0285714	-0.0285714		0.037037	0.0524313	0	0.0740741		0.333333	-0.230059	0.111111	-0.222222
	UW.1368.E.F1	0.090024		-0.15625	-0.0342091	-0.09375	-0.03125		0.302326	-0.169271	0.0465116	0.0232558		0	0.00418314	-0.0285714	-0.0571429		0.037037	0.0184518	0	0.037037		0.111111	-0.168796	0.111111	-0.111111
	UW.1368.F.B10	0.089697		0	0.0059929	-0.03125	0		0.325581	-0.135498	0.0465116	-0.0232558		0	0.0016618	-0.0285714	-0.0285714		0.111111	-0.0253744	0	0.0740741		0.111111	-0.168796	0.111111	-0.111111
	UW.1368.F.B9	0.089697		0	0.0059929	-0.03125	0		0.325581	-0.135498	0.0465116	-0.0232558		0	0.0016618	-0.0285714	-0.0285714		0.111111	-0.0253744	0	0.0740741		0.222222	-0.163388	0.111111	0
	UW.1368.F.F2	0.089697		0	0.0059929	-0.03125	0		0.325581	-0.149239	0.0232558	0.0232558		0	0.0016618	-0.0285714	-0.0285714		0.111111	-0.0253744	0	0.0740741		0.222222	-0.163388	0.111111	0
UW.1368.A.D8	UW.1368.F.F6	0.089697		0	0.0059929	-0.03125	0		0.325581	-0.135498	0.0465116	-0.0232558		0	0.0016618	-0.0285714	-0.0285714		0.111111	0.00439544	0	0.037037		0.222222	-0.163388	0.111111	0
	UW.1368.A.D8	0.010922		0	0	0	0		0	0.0142636	0	0		0	0	0	0		0	0	0	0		0	0	0	0
	UW.1368.A.D1	0.081608		-0.15625	0.00314579	-0.0625	0.03125		0.209302	-0.109697	0	0		0	-0.00269326	-0.0285714	-0.0571429		0.037037	0.0157938	0	0.0740741		0.222222	0.14902	0.111111	-0.222222
	UW.1368.B.D2	0.085262		-0.15625	-0.00807822	-0.0625	0.03125		0.209302	-0.122806	0	0		0	-0.0436651	-0.0285714	-0.0285714		0.037037	-0.0169645	0	0.037037		0.111111	-0.168796	0.111111	-0.111111
	UW.1368.B.F7	0.08648		-0.15625	-0.00807822	-0.0625	0.03125		0.209302	-0.122806	0	0		0	-0.0436651	-0.0285714	-0.0285714		0.037037	-0.0169645	0	0.037037		0.111111	-0.168796	0.111111	-0.111111
	UW.1368.B.G4	0.082725		0	-0.0341077	-0.03125	0		0.209302	-0.131333	0	-0.0465116		0	-0.00269326	-0.0285714	-0.0571429		0.037037	-0.0104272	0	0.037037		0.111111	-0.168796	0.111111	-0.111111
	UW.1368.C.D8	0.085158		0	-0.0250074	-0.03125	0		0.162791	-0.110885	0	-0.0232558		0	-0.00269326	-0.0285714	-0.0571429		0.037037	0.0184518	0	0.037037		0.333333	-0.230059	0.111111	-0.222222
	UW.1368.D.E3	0.081311		0	-0.043356	-0.03125	0		0.209302	-0.12611	0	0.0697674		0	-0.0423471	-0.0285714	-0.0285714		0.037037	0.0323166	0	0		0.111111	0.413479	0	-0.111111
	UW.1368.D.F3	0.078979		0	-0.043356	-0.03125	0		0.209302	-0.12611	0	0.0697674		0	-0.0423471	-0.0285714	-0.0285714		0.037037	0.0323166	0	0		0.111111	0.413479	0	-0.111111
	UW.1368.D.H8	0.085158		-0.03125	-0.0184536	-0.03125	0.03125		0.209302	-0.153928	0.0232558	-0.0465116		0	0.0112314	-0.0285714	-0.0571429		0.037037	0.0184518	0	0.037037		0.111111	-0.168796	0.111111	-0.111111
	UW.1368.E.E1	0.088916		-0.21875	0.036425	-0.0625	0		0.325581	-0.148545	0.0697674	-0.0465116		0	0.00418314	-0.0285714	-0.0571429		0.037037	0.0184518	0	0.037037		0.111111	-0.168796	0.111111	-0.111111
	UW.1368.E.E6	0.086375		0	0.0366233	0	0.03125		0.325581	-0.148059	0.0697674	-0.0465116		0	0.0016618	-0.0285714	-0.0285714		0.037037	0.0524313	0	0.0740741		0.333333	-0.230059	0.111111	-0.222222
	UW.1368.E.F1	0.091352		-0.15625	-0.0342091	-0.09375	-0.03125		0.302326	-0.157422	0.0465116	0.0232558		0	0.00418314	-0.0285714	-0.0571429		0.037037	0.0184518	0	0.037037		0.111111	-0.168796	0.111111	-0.111111
	UW.1368.F.B10	0.091019		0	0.0059929	-0.03125	0		0.325581	-0.123167	0.0465116	-0.0232558		0	0.0016618	-0.0285714	-0.0285714		0.111111	-0.0253744	0	0.0740741		0.111111	-0.168796	0.111111	-0.111111
	UW.1368.F.B9	0.091019		0	0.0059929	-0.03125	0		0.325581	-0.123167	0.0465116	-0.0232558		0	0.0016618	-0.0285714	-0.0285714		0.111111	-0.0253744	0	0.0740741		0.222222	-0.163388	0.111111	0
	UW.1368.F.F2	0.091019		0	0.0059929	-0.03125	0		0.325581	-0.137104	0.0232558	0.0232558		0	0.0016618	-0.0285714	-0.0285714		0.111111	-0.0253744	0	0.0740741		0.222222	-0.163388	0.111111	0
UW.1368.A.E11	UW.1368.F.F6	0.088592		0	0.0059929	-0.03125	0		0.325581	-0.123167	0.0465116	-0.0232558		0	0.0016618	-0.0285714	-0.0285714		0.111111	0.00439544	0	0.037037		0.222222	-0.163388	0.111111	0
UW.1375.A.A6	UW.1375.A.G3	0.014528		0	0	0	0		0	0	0	0		0	0	0	0		0	0.0136905	0	0.0333333		0.2	0.094825	0	0.1
UW.1375.A.G3	UW.1375.A.A6	0.014528		0	0	0	0		0	0	0	0		0	0	0	0		0	-0.0135056	0	-0.0333333		-0.166667	-0.086612	0	-0.0833333
	UW.1386.L.F12	0.053333		0.0714286	0.0205496	0.0357143	-0.0357143		0	0.00401209	0	0.025641		0	-0.0174616	0	0		-0.0645161	0.0842472	-0.0645161	0.0322581		0	-0.0192164	0.0909091	0.181818
	UW.1386.L.F7	0.030303		0	0.0257249	0	0		0	0.0103026	0	0.025641		0	-0.0247424	0	0		0	-0.00105634	0	0		0.0909091	0.179977	0.0909091	0.0909091
	UW.1386.N.F10	0.049697		0.214286	0.0843399	0.0357143	0.0357143		0	-0.0169399	0	0		0	-0.0174616	0	0		0.16129	0.0161718	0.0645161	0.0967742		0	-0.0132269	0.0909091	0
	UW.1386.T.D9	0.053333		0.178571	0.089047	0.0714286	0.0714286		0	0.0142652	-0.025641	0.025641		0	-0.0174616	0	0		-0.0322581	0.144962	0	0.0645161		0.363636	0.308543	0	0.0909091
UW.1386.L.B5	UW.1386.T.G3	0.046061		0.178571	0.0540309	0.0714286	0		0	-0.0169399	0	0		0	-0.0174616	0	0		0	0.0833803	0.0322581	0.0322581		0.0909091	0.292759	0.0909091	0.0909091
	UW.1386.L.B5	0.053333		-0.0666667	-0.0201359	-0.0333333	0.0333333		0	-0.00399605	0	-0.025641		0	0.0177719	0	0		0.0689655	-0.0777011	0.0689655	-0.0344828		0	0.0195929	-0.0909091	-0.181818
	UW.1386.L.F7	0.055758		-0.0666667	0.00507108	-0.0333333	0.0333333		0	0.00626542	0	0		0	-0.0074102	0	0		0.0689655	-0.0786754	0.0689655	-0.0344828		0.0909091	0.203096	0	-0.0909091
	UW.1386.N.F10	0.065375		0.133333	0.0625058	0	0.0666667		0	-0.0208683	0	-0.025641		0	0	0	0		0.241379	-0.0627859	0.137931	0.0689655		0	0.00610687	0	-0.181818
	UW.1386.T.D9	0.077576		0.1	0.0671181	0.0333333	0.1		0	0.0102121	-0.025641	0		0	0	0	0		0.0344828	0.0559976	0.0689655	0.0344828		0.363636	0.334182	-0.0909091	-0.0909091
UW.1386.L.F12	UW.1386.T.G3	0.066667		0.1	0.0328071	0.0333333	0.0333333		0	-0.0208683	0	-0.025641		0	0	0	0		0.0689655	-0.000799565	0.103448	0		0.0909091	0.318087	0	-0.0909091
	UW.1386.L.F12	0.055758		0.0714286	-0.00504549	0.0357143	-0.0357143		0	-0.00622641	0	0		0	0.00746552	0	0		-0.0645161	0.0853938	-0.0645161	0.0322581		-0.0833333	-0.168811	0	0.0833333
	UW.1386.L.B5	0.030303		0	-0.0250798	0	0		0	-0.0101976	0	-0.025641		0	0.0253701	0	0		0	0.00105746	0	0		-0.0833333	-0.152526	-0.0833333	-0.0833333
	UW.1386.N.F10	0.058182		0.214286	0.0571449	0.0357143	0.0357143		0	-0.0269647	0	-0.025641		0	0.00746552	0	0		0.16129	0.0172463	0.0645161	0.0967742		-0.0833333	-0.163735	0	-0.0833333
	UW.1386.T.D9	0.058182		0.178571	0.061734	0.0714286	0.0714286		0	0.00392215	-0.025641	0		0	0.00746552	0	0		-0.0322581	0.146173	0	0.0645161		0.25	0.108957	-0.0833333	0
UW.1386.L.F7	UW.1386.T.G3	0.047273		0.178571	0.0275961	0.0714286	0		0	-0.0269647	0	-0.025641		0	0.00746552	0	0		0	0.0845259	0.0322581	0.0322581		0	0.0955797	0	0
	UW.1393.A.F8	0.088378		0.0344828	-0.0643472	0.0344828	-0.103448		0	0.138295	0	0		0	-0.0559872	0	0.142857		0	0.014805	0	0.0689655		0	0.0330912	0	0
	UW.1393.A.H11	0.009685		0	-0.0865833	0	-0.0344828		0	0	0	0		0	0.0084218	0	0		0	0.00987002	0	0		0	0	0	0
	UW.1393.A.H9	0.016949		0	-0.0661667	0.0344828	0		0	0	0	0		0	0.0084218	0	0		0	0.00987002	0	0		0	0.0457358	-0.1	0.1
	UW.1393.B.E5	0.009685		0	0.0314167	0	0		0	0	0	0		0	0	0	0		0	0.00166817	0	0		0	0	0	0
	UW.1393.B.F12	0.001211		0	0	0	0		0	0	0	0		0	0	0	0		0	0	0	0		0	0	0	0
	UW.1393.C.D10	0.021792		-0.206897	0.0528261	0	-0.0689655		0	-0.013891	0	0		0	0	0	0		0	-0.00980051	0	0		0	0.0330912	0	0
	UW.1393.C.D7	0.021792		-0.206897	0.0528261	0	-0.0689655		0	-0.013891	0	0		0	0	0	0		0	0.00987002	0	0		0	0.0139898	-0.1	0.1
	UW.1393.C.G12	0.023002		-0.172414	0.0374549	0	-0.0344828		0	0.0373674	0	-0.025641		0	0	0	0		0	-0.0246055	-0.0344828	0.0344828		0	0	0	0
	UW.1393.C.G7	0.021792		-0.172414	0.0374549	0	-0.0344828		0	0.0373674	0	-0.025641		0	0	0	0		0	-0.0246055	-0.0344828	0.0344828		0	0	0	0
	UW.1393.D.F2	0.088378		0.0344828	-0.0302722	0	-0.137931		0	0.133631	0	0		0	-0.0559872	0	0.142857		0	0.014805	0	0.0689655		0	0.0330912	0	0
	UW.1393.D.H7	0.122424		0.0689655	0.0100108	0	-0.103448		0	-0.042852	0	0.0512821		0	-0.0677896	0	0.114286		0	-0.0550497	-0.0344828	0.0344828		-0.1	0.0390697	0	0
	UW.1393.E.D8	0.094431		0.0344828	0.00219167	-0.0344828	-0.137931		0	0.133631	0	0		0	-0.0522508	0	0.142857		0	0.0303051	-0.0344828	0.0689655		0	0.0330912	0	0
	UW.1393.E.E6	0.089588		-0.0689655	-0.020534	0	-0.0689655		0	0.133631	0	0		0	-0.0522508	0	0.142857		0	0.0263432	-0.0344828	0.0689655		0	0.0330912	0	0
	UW.1393.E.E7	0.09201		0.0344828	0.00219167	-0.0344828	-0.137931		0	0.133631	0	0		0	-0.0522508	0	0.142857		0	0.0303051	-0.0344828	0.0689655		0	0.0330912	0	0
	UW.1393.F.A7	0.093333		0	-0.09325	0.0344828	-0.103448		0	0.133631	0	0		0	-0.0522508	0	0.142857		0	0.0221033	-0.0344828	0.0689655		0	0.0330912	0	0
	UW.1393.F.B10	0.094431		0.0344828	-0.0331722	0.0344828	-0.137931		0	0.133631	0	0		0	0.00693909	0	0.114286		0	0.0239105	-0.0344828	0.103448		0	0.0330912	0	0
	UW.1393.F.C3	0.083535		0.0344828	0.0397306	0.0344828	-0.137931		0	0.133631	0	0		0	-0.0354665	0	0.142857		0	0.0418433	0	0		0	0.0330912	0	0
UW.1393.A.F12	UW.1393.F.D7	0.092121		0.0344828	-0.0112611	0.0344828	-0.172414		0	0.133631	0	0		0	-0.0354665	0	0.142857		0	0.0239105	-0.0344828	0.103448		0	0.0330912	0	0
	UW.1393.A.F12	0.088378		-0.0333333	0.0687725	-0.0333333	0.1		0	-0.121493	0	0		0	0.0593077	0	-0.142857		0	-0.014589	0	-0.0689655		0	-0.0320313	0	0
	UW.1393.A.H11	0.085956		-0.0333333	-0.0237653	-0.0333333	0.0666667		0	-0.121493	0	0		0	0.0682289	0	-0.142857		0	-0.00486301	0	-0.0689655		0	-0.0320313	0	0
	UW.1393.A.H9	0.090799		-0.0333333	-0.00194457	0	0.1		0	-0.121493	0	0		0	0.0682289	0	-0.142857		0	-0.00486301	0	-0.0689655		0	0.0122396	-0.1	0.1
	UW.1393.B.E5	0.089588		-0.0333333	0.10235	-0.0333333	0.1		0	-0.121493	0	0		0	0.0593077	0	-0.142857		0	-0.0129452	0	-0.0689655		0	-0.0320313	0	0
	UW.1393.B.F12	0.089588		-0.0333333	0.0687725	-0.0333333	0.1		0	-0.121493	0	0		0	0.0593077	0	-0.142857		0	-0.014589	0	-0.0689655		0	-0.0320313	0	0
	UW.1393.C.D10	0.09201		-0.233333	0.125232	-0.0333333	0.0333333		0	-0.133697	0	0		0	0.0593077	0	-0.142857		0	-0.0242466	0	-0.0689655		0	0	0	0
	UW.1393.C.D7	0.09201		-0.233333	0.125232	-0.0333333	0.0333333		0	-0.133697	0	0		0	0.0593077	0	-0.142857		0	-0.00486301	0	-0.0689655		0	-0.0184896	-0.1	0.1
	UW.1393.C.G12	0.089588		-0.2	0.108803	-0.0333333	0.0666667		0	-0.0886657	0	-0.025641		0	0.0593077	0	-0.142857		0	-0.0388356	-0.0344828	-0.0344828		0	-0.0320313	0	0
	UW.1393.C.G7	0.088378		-0.2	0.108803	-0.0333333	0.0666667		0	-0.0886657	0	-0.025641		0	0.0593077	0	-0.142857		0	-0.0388356	-0.0344828	-0.0344828		0	-0.0320313	0	0
	UW.1393.D.F2	0.01937		0	0.0364184	-0.0333333	-0.0333333		0	-0.00409781	0	0		0	0	0	0		0	0	0	0		0	0	0	0
	UW.1393.D.H7	0.10303		0.0333333	0.0794718	-0.0333333	0		0	-0.159139	0	0.0512821		0	-0.0125024	0	-0.0285714		0	-0.0688356	-0.0344828	-0.0344828		-0.1	0.00578704	0	0
	UW.1393.E.D8	0.030266		0	0.0711149	-0.0666667	-0.0333333		0	-0.00409781	0	0		0	0.00395803	0	0		0	0.015274	-0.0344828	0		0	0	0	0
	UW.1393.E.E6	0.029056		-0.1	0.0468264	-0.0333333	0.0333333		0	-0.00409781	0	0		0	0.00395803	0	0		0	0.0113699	-0.0344828	0		0	0	0	0
	UW.1393.E.E7	0.027845		0	0.0711149	-0.0666667	-0.0333333		0	-0.00409781	0	0		0	0.00395803	0	0		0	0.015274	-0.0344828	0		0	0	0	0
	UW.1393.F.A7	0.032727		-0.0333333	-0.0308905	0	0		0	-0.00409781	0	0		0	0.00395803	0	0		0	0.00719178	-0.0344828	0		0	0	0	0
	UW.1393.F.B10	0.03632		0	0.033319	0	-0.0333333		0	-0.00409781	0	0		0	0.0666583	0	-0.0285714		0	0.0089726	-0.0344828	0.0344828		0	0	0	0
	UW.1393.F.C3	0.042373		0	0.111235	0	-0.0333333		0	-0.00409781	0	0		0	0.0217378	0	0		0	0.0266438	0	-0.0689655		0	0	0	0
UW.1393.A.F8	UW.1393.F.D7	0.031515		0	0.056737	0	-0.0666667		0	-0.00409781	0	0		0	0.0217378	0	0		0	0.0089726	-0.0344828	0.0344828		0	0	0	0
	UW.1393.A.F8	0.085956		0.0344828	0.0243439	0.0344828	-0.0689655		0	0.138295	0	0		0	-0.0638711	0	0.142857		0	0.00488678	0	0.0689655		0	0.0330912	0	0
	UW.1393.A.F12	0.009685		0	0.0947906	0	0.0344828		0	0	0	0		0	-0.00835147	0	0		0	-0.00977356	0	0		0	0	0	0
	UW.1393.A.H9	0.015738		0	0.022352	0.0344828	0.0344828		0	0	0	0		0	0	0	0		0	0	0	0		0	0.0457358	-0.1	0.1
	UW.1393.B.E5	0.009685		0	0.129185	0	0.0344828		0	0	0	0		0	-0.00835147	0	0		0	-0.00812169	0	0		0	0	0	0
	UW.1393.B.F12	0.008475		0	0.0947906	0	0.0344828		0	0	0	0		0	-0.00835147	0	0		0	-0.00977356	0	0		0	0	0	0
	UW.1393.C.D10	0.01937		-0.206897	0.152624	0	-0.0344828		0	-0.013891	0	0		0	-0.00835147	0	0		0	-0.0194783	0	0		0	0.0330912	0	0
	UW.1393.C.D7	0.01937		-0.206897	0.152624	0	-0.0344828		0	-0.013891	0	0		0	-0.00835147	0	0		0	0	0	0		0	0.0139898	-0.1	0.1
	UW.1393.C.G12	0.020581		-0.172414	0.135796	0	0		0	0.0373674	0	-0.025641		0	-0.00835147	0	0		0	-0.0341386	-0.0344828	0.0344828		0	0	0	0
	UW.1393.C.G7	0.01937		-0.172414	0.135796	0	0		0	0.0373674	0	-0.025641		0	-0.00835147	0	0		0	-0.0341386	-0.0344828	0.0344828		0	0	0	0
	UW.1393.D.F2	0.085956		0.0344828	0.0616489	0	-0.103448		0	0.133631	0	0		0	-0.0638711	0	0.142857		0	0.00488678	0	0.0689655		0	0.0330912	0	0
	UW.1393.D.H7	0.126061		0.0689655	0.10575	0	-0.0689655		0	-0.042852	0	0.0512821		0	-0.0755749	0	0.114286		0	-0.0642852	-0.0344828	0.0344828		-0.1	0.0390697	0	0
	UW.1393.E.D8	0.09201		0.0344828	0.09719	-0.0344828	-0.103448		0	0.133631	0	0		0	-0.0601659	0	0.142857		0	0.0202354	-0.0344828	0.0689655		0	0.0330912	0	0
	UW.1393.E.E6	0.087167		-0.0689655	0.0723102	0	-0.0344828		0	0.133631	0	0		0	-0.0601659	0	0.142857		0	0.0163122	-0.0344828	0.0689655		0	0.0330912	0	0
	UW.1393.E.E7	0.089588		0.0344828	0.09719	-0.0344828	-0.103448		0	0.133631	0	0		0	-0.0601659	0	0.142857		0	0.0202354	-0.0344828	0.0689655		0	0.0330912	0	0
	UW.1393.F.A7	0.090909		0	-0.0072986	0.0344828	-0.0689655		0	0.133631	0	0		0	-0.0601659	0	0.142857		0	0.0121137	-0.0344828	0.0689655		0	0.0330912	0	0
	UW.1393.F.B10	0.09322		0.0344828	0.058474	0.0344828	-0.103448		0	0.133631	0	0		0	-0.00147033	0	0.114286		0	0.0139032	-0.0344828	0.103448		0	0.0330912	0	0
	UW.1393.F.C3	0.081114		0.0344828	0.138287	0.0344828	-0.103448		0	0.133631	0	0		0	-0.0435217	0	0.142857		0	0.0316608	0	0		0	0.0330912	0	0
UW.1393.A.H11	UW.1393.F.D7	0.090909		0.0344828	0.0824621	0.0344828	-0.137931		0	0.133631	0	0		0	-0.0435217	0	0.142857		0	0.0139032	-0.0344828	0.103448		0	0.0330912	0	0
	UW.1393.A.H11	0.015738		0	-0.0218633	-0.0344828	-0.0344828		0	0	0	0		0	0	0	0		0	0	0	0		0	-0.0437355	0.1	-0.1
	UW.1393.A.F8	0.090799		0.0344828	0.00194836	0	-0.103448		0	0.138295	0	0		0	-0.0638711	0	0.142857		0	0.00488678	0	0.0689655		0	-0.0120916	0.1	-0.1
	UW.1393.A.F12	0.016949		0	0.0708549	-0.0344828	0		0	0	0	0		0	-0.00835147	0	0		0	-0.00977356	0	0		0	-0.0437355	0.1	-0.1
	UW.1393.B.E5	0.01937		0	0.104498	-0.0344828	0		0	0	0	0		0	-0.00835147	0	0		0	-0.00812169	0	0		0	-0.0437355	0.1	-0.1
	UW.1393.B.F12	0.015738		0	0.0708549	-0.0344828	0		0	0	0	0		0	-0.00835147	0	0		0	-0.00977356	0	0		0	-0.0437355	0.1	-0.1
	UW.1393.C.D10	0.025424		-0.206897	0.127424	-0.0344828	-0.0689655		0	-0.013891	0	0		0	-0.00835147	0	0		0	-0.0194783	0	0		0	-0.0120916	0.1	-0.1
	UW.1393.C.D7	0.024213		-0.206897	0.127424	-0.0344828	-0.0689655		0	-0.013891	0	0		0	-0.00835147	0	0		0	0	0	0		0	-0.0303576	0	0
	UW.1393.C.G12	0.031477		-0.172414	0.110964	-0.0344828	-0.0344828		0	0.0373674	0	-0.025641		0	-0.00835147	0	0		0	-0.0341386	-0.0344828	0.0344828		0	-0.0437355	0.1	-0.1
	UW.1393.C.G7	0.030266		-0.172414	0.110964	-0.0344828	-0.0344828		0	0.0373674	0	-0.025641		0	-0.00835147	0	0		0	-0.0341386	-0.0344828	0.0344828		0	-0.0437355	0.1	-0.1
	UW.1393.D.F2	0.089588		0.0344828	0.0384377	-0.0344828	-0.137931		0	0.133631	0	0		0	-0.0638711	0	0.142857		0	0.00488678	0	0.0689655		0	-0.0120916	0.1	-0.1
	UW.1393.D.H7	0.127273		0.0689655	0.081575	-0.0344828	-0.103448		0	-0.042852	0	0.0512821		0	-0.0755749	0	0.114286		0	-0.0642852	-0.0344828	0.0344828		-0.1	-0.00637452	0.1	-0.1
	UW.1393.E.D8	0.096852		0.0344828	0.0732019	-0.0689655	-0.137931		0	0.133631	0	0		0	-0.0601659	0	0.142857		0	0.0202354	-0.0344828	0.0689655		0	-0.0120916	0.1	-0.1
	UW.1393.E.E6	0.09201		-0.0689655	0.048866	-0.0344828	-0.0689655		0	0.133631	0	0		0	-0.0601659	0	0.142857		0	0.0163122	-0.0344828	0.0689655		0	-0.0120916	0.1	-0.1
	UW.1393.E.E7	0.094431		0.0344828	0.0732019	-0.0689655	-0.137931		0	0.133631	0	0		0	-0.0601659	0	0.142857		0	0.0202354	-0.0344828	0.0689655		0	-0.0120916	0.1	-0.1
	UW.1393.F.A7	0.095758		0	-0.0290023	0	-0.103448		0	0.133631	0	0		0	-0.0601659	0	0.142857		0	0.0121137	-0.0344828	0.0689655		0	-0.0120916	0.1	-0.1
	UW.1393.F.B10	0.098063		0.0344828	0.0353323	0	-0.137931		0	0.133631	0	0		0	-0.00147033	0	0.114286		0	0.0139032	-0.0344828	0.103448		0	-0.0120916	0.1	-0.1
	UW.1393.F.C3	0.085956		0.0344828	0.113401	0	-0.137931		0	0.133631	0	0		0	-0.0435217	0	0.142857		0	0.0316608	0	0		0	-0.0120916	0.1	-0.1
UW.1393.A.H9	UW.1393.F.D7	0.095758		0.0344828	0.0587959	0	-0.172414		0	0.133631	0	0		0	-0.0435217	0	0.142857		0	0.0139032	-0.0344828	0.103448		0	-0.0120916	0.1	-0.1
	UW.1406.L.D11	0.023086		0.09375	-0.0403385	0	-0.09375		0	-0.00368003	0	0.0263158		0	0.0127628	0	0.0571429		0	0	0	0		0	0	0	0
	UW.1406.L.D12	0.017011		0	0	0	0		0	-0.0290045	0	-0.0263158		0	0	0	0		0.0344828	0.0742571	0	0		0	0.0267261	0	-0.111111
	UW.1406.N.A10	0.032807		-0.25	0.0348196	0	-0.09375		0.0263158	-0.0203097	0.0263158	0		0	-0.0348473	0	0.0571429		0.0344828	0.060553	0	-0.0344828		0	0.0267261	0	-0.111111
	UW.1406.N.A11	0.032807		0	-0.00409642	0.03125	-0.03125		0.0263158	-0.0203097	0.0263158	0		0	-0.0348473	0	0.0571429		0.0344828	0.0318271	0	0		0	0.0267261	0	-0.111111
	UW.1406.P.G1	0.049818		-0.21875	-0.0281519	0	-0.0625		0.0263158	-0.0203097	0.0263158	0		-0.0285714	0.024324	0	0.0285714		0.0344828	0.0162782	0	-0.0344828		0.222222	0.155295	0	0
	UW.1406.P.G6	0.046173		-0.21875	-0.0281519	0	-0.0625		0.0263158	-0.0301231	0.0263158	-0.0263158		-0.0285714	0.024324	0	0.0285714		0.0344828	-0.0314227	-0.0344828	-0.0689655		0.111111	-0.0495546	0	-0.111111
	UW.1406.S.D8	0.078979		0.125	0.0322987	0.03125	-0.0625		0.0263158	-0.0625357	0	-0.0263158		-0.0285714	-0.0801371	-0.0285714	0.0571429		0.0344828	0.0468489	0.0344828	-0.0344828		0.111111	-0.0154788	0.111111	0
	UW.1406.S.H11	0.071689		0.0625	0.0976932	0.03125	-0.0625		0.0263158	-0.0281416	0	-0.0263158		-0.0285714	0.0607758	0	0.0285714		0.103448	0.0313288	0	-0.0689655		0.111111	0.0540089	0.222222	0.111111
	UW.1406.S.H7	0.070474		0.0625	0.0976932	0.03125	-0.0625		0.0263158	-0.0225743	0	-0.0263158		-0.0285714	0.0885978	0	0		0.0344828	0.167023	0	0		0.111111	0.241759	0	0.222222
	UW.1406.T.A12	0.075334		-0.09375	0.0940602	-0.03125	-0.0625		0.0263158	-0.00516496	0	-0.0263158		-0.0285714	0.0425499	0	0.0285714		0.103448	0.111009	-0.0344828	-0.0689655		0.111111	0.222049	0.111111	0.111111
	UW.1406.T.A9	0.074119		0	0.0850008	0	-0.0625		0.0263158	-0.00516496	0	-0.0263158		-0.0285714	0.0425499	0	0.0285714		0.103448	0.111009	-0.0344828	-0.0689655		0.222222	0.175339	0.222222	0.111111
	UW.1406.T.D8	0.081509		0.0625	0.134246	0.03125	-0.0625		0.0263158	-0.0568741	0	-0.0263158		-0.0285714	-0.0261677	-0.0285714	0.0285714		0.0689655	0.0727587	0	0		0	0.0835189	0.111111	0.111111
	UW.1406.T.E4	0.0743		0	0.0907515	0.03125	-0.125		0.0263158	-0.0568741	0	-0.0263158		0	-0.0528028	-0.0285714	0.0571429		0.0689655	0.0758192	0	0		0	0.0835189	0.111111	0.111111
	UW.1406.V.D11	0.068044		0.0625	0.113189	0.03125	-0.0625		0.0263158	-0.0225743	0	-0.0263158		-0.0285714	0.0425499	0	0.0285714		0.0344828	-0.0113277	0	-0.137931		0.222222	0.00101235	0	0
	UW.1406.V.E10	0.066829		0.0625	0.113189	0.03125	-0.0625		0.0263158	-0.00516496	0	-0.0263158		-0.0285714	0.0607758	0	0.0285714		0.0344828	0.0137087	-0.0344828	-0.103448		0.111111	0.05902	0.222222	0.111111
	UW.1406.V.E4	0.066829		0.0625	0.113189	0.03125	-0.0625		0.0263158	-0.0225743	0	-0.0263158		-0.0285714	0.0425499	0	0.0285714		0.0344828	-0.0113277	0	-0.137931		0.222222	0.00101235	0	0
	UW.1406.V.F10	0.069259		0.0625	0.106739	0.03125	-0.0625		0.0263158	-0.00516496	0	-0.0263158		-0.0285714	0.0516951	0	0.0285714		0	0.0333969	-0.0344828	-0.0344828		0.111111	0.05902	0.222222	0.111111
UW.1406.L.A10	UW.1406.V.F7	0.076549		-0.09375	0.0833682	0	-0.0625		0.0263158	-0.00516496	0	-0.0263158		-0.0285714	0.0425499	0	0.0285714		0.103448	0.0272522	0	-0.103448		0.111111	0.05902	0.222222	0.111111
	UW.1406.L.A10	0.023086		-0.0857143	0.0420341	0	0.0857143		0	0.00369362	0	-0.0263158		0	-0.0126019	0	-0.0571429		0	0	0	0		0	0	0	0
	UW.1406.L.D12	0.034022		-0.0857143	0.0420341	0	0.0857143		0	-0.025418	0	-0.0526316		0	-0.0126019	0	-0.0571429		0.0344828	0.0742571	0	0		0	0.0267261	0	-0.111111
	UW.1406.N.A10	0.041312		-0.314286	0.0783173	0	0		0.0263158	-0.0166911	0.0263158	-0.0263158		0	-0.0470101	0	0		0.0344828	0.060553	0	-0.0344828		0	0.0267261	0	-0.111111
	UW.1406.N.A11	0.038882		-0.0857143	0.0377655	0.0285714	0.0571429		0.0263158	-0.0166911	0.0263158	-0.0263158		0	-0.0470101	0	0		0.0344828	0.0318271	0	0		0	0.0267261	0	-0.111111
	UW.1406.P.G1	0.055893		-0.285714	0.0126989	0	0.0285714		0.0263158	-0.0166911	0.0263158	-0.0263158		-0.0285714	0.0114155	0	-0.0285714		0.0344828	0.0162782	0	-0.0344828		0.222222	0.155295	0	0
	UW.1406.P.G6	0.052248		-0.285714	0.0126989	0	0.0285714		0.0263158	-0.0265408	0.0263158	-0.0526316		-0.0285714	0.0114155	0	-0.0285714		0.0344828	-0.0314227	-0.0344828	-0.0689655		0.111111	-0.0495546	0	-0.111111
	UW.1406.S.D8	0.082625		0.0285714	0.0756905	0.0285714	0.0285714		0.0263158	-0.0590731	0	-0.0526316		-0.0285714	-0.0917292	-0.0285714	0		0.0344828	0.0468489	0.0344828	-0.0344828		0.111111	-0.0154788	0.111111	0
	UW.1406.S.H11	0.075334		-0.0285714	0.143834	0.0285714	0.0285714		0.0263158	-0.0245519	0	-0.0526316		-0.0285714	0.047408	0	-0.0285714		0.103448	0.0313288	0	-0.0689655		0.111111	0.0540089	0.222222	0.111111
	UW.1406.S.H7	0.074119		-0.0285714	0.143834	0.0285714	0.0285714		0.0263158	-0.0189641	0	-0.0526316		-0.0285714	0.0748794	0	-0.0571429		0.0344828	0.167023	0	0		0.111111	0.241759	0	0.222222
	UW.1406.T.A12	0.080194		-0.171429	0.140048	-0.0285714	0.0285714		0.0263158	-0.00149041	0	-0.0526316		-0.0285714	0.0294118	0	-0.0285714		0.103448	0.111009	-0.0344828	-0.0689655		0.111111	0.222049	0.111111	0.111111
	UW.1406.T.A9	0.081409		-0.0857143	0.130608	0	0.0285714		0.0263158	-0.00149041	0	-0.0526316		-0.0285714	0.0294118	0	-0.0285714		0.103448	0.111009	-0.0344828	-0.0689655		0.222222	0.175339	0.222222	0.111111
	UW.1406.T.D8	0.087591		-0.0285714	0.181923	0.0285714	0.0285714		0.0263158	-0.0533906	0	-0.0526316		-0.0285714	-0.0384399	-0.0285714	-0.0285714		0.0689655	0.0727587	0	0		0	0.0835189	0.111111	0.111111
	UW.1406.T.E4	0.084044		-0.0857143	0.1366	0.0285714	-0.0285714		0.0263158	-0.0533906	0	-0.0526316		0	-0.0647393	-0.0285714	0		0.0689655	0.0758192	0	0		0	0.0835189	0.111111	0.111111
	UW.1406.V.D11	0.075334		-0.0285714	0.159981	0.0285714	0.0285714		0.0263158	-0.0189641	0	-0.0526316		-0.0285714	0.0294118	0	-0.0285714		0.0344828	-0.0113277	0	-0.137931		0.222222	0.00101235	0	0
	UW.1406.V.E10	0.072904		-0.0285714	0.159981	0.0285714	0.0285714		0.0263158	-0.00149041	0	-0.0526316		-0.0285714	0.047408	0	-0.0285714		0.0344828	0.0137087	-0.0344828	-0.103448		0.111111	0.05902	0.222222	0.111111
	UW.1406.V.E4	0.074119		-0.0285714	0.159981	0.0285714	0.0285714		0.0263158	-0.0189641	0	-0.0526316		-0.0285714	0.0294118	0	-0.0285714		0.0344828	-0.0113277	0	-0.137931		0.222222	0.00101235	0	0
	UW.1406.V.F10	0.074119		-0.0285714	0.153259	0.0285714	0.0285714		0.0263158	-0.00149041	0	-0.0526316		-0.0285714	0.0384417	0	-0.0285714		0	0.0333969	-0.0344828	-0.0344828		0.111111	0.05902	0.222222	0.111111
UW.1406.L.D11	UW.1406.V.F7	0.081409		-0.171429	0.128907	0	0.0285714		0.0263158	-0.00149041	0	-0.0526316		-0.0285714	0.0294118	0	-0.0285714		0.103448	0.0272522	0	-0.103448		0.111111	0.05902	0.222222	0.111111
	UW.1406.L.D11	0.034022		0.09375	-0.0403385	0	-0.09375		0	0.0260809	0	0.0526316		0	0.0127628	0	0.0571429		-0.0333333	-0.0691241	0	0		0	-0.0260304	0	0.111111
	UW.1406.L.A10	0.017011		0	0	0	0		0	0.0298708	0	0.0263158		0	0	0	0		-0.0333333	-0.0691241	0	0		0	-0.0260304	0	0.111111
	UW.1406.N.A10	0.023086		-0.25	0.0348196	0	-0.09375		0.0263158	0.00895448	0.0263158	0.0263158		0	-0.0348473	0	0.0571429		0	-0.0127568	0	-0.0333333		0	0	0	0
	UW.1406.N.A11	0.025516		0	-0.00409642	0.03125	-0.03125		0.0263158	0.00895448	0.0263158	0.0263158		0	-0.0348473	0	0.0571429		0	-0.0394971	0	0		0	0	0	0
	UW.1406.P.G1	0.047388		-0.21875	-0.0281519	0	-0.0625		0.0263158	0.00895448	0.0263158	0.0263158		-0.0285714	0.024324	0	0.0285714		0	-0.0539712	0	-0.0333333		0.222222	0.125222	0	0.111111
	UW.1406.P.G6	0.044957		-0.21875	-0.0281519	0	-0.0625		0.0263158	-0.00115208	0.0263158	0		-0.0285714	0.024324	0	0.0285714		0	-0.0983747	-0.0333333	-0.0666667		0.111111	-0.074295	0	0
	UW.1406.S.D8	0.077764		0.125	0.0322987	0.03125	-0.0625		0.0263158	-0.0345328	0	0		-0.0285714	-0.0801371	-0.0285714	0.0571429		0	-0.0255136	0.0333333	-0.0333333		0.111111	-0.0411063	0.111111	0.111111
	UW.1406.S.H11	0.072904		0.0625	0.0976932	0.03125	-0.0625		0.0263158	0.000888671	0	0		-0.0285714	0.0607758	0	0.0285714		0.0666667	-0.0399609	0	-0.0666667		0.111111	0.0265727	0.222222	0.222222
	UW.1406.S.H7	0.074119		0.0625	0.0976932	0.03125	-0.0625		0.0263158	0.00662219	0	0		-0.0285714	0.0885978	0	0		0	0.0863539	0	0		0.111111	0.209436	0	0.333333
	UW.1406.T.A12	0.072904		-0.09375	0.0940602	-0.03125	-0.0625		0.0263158	0.0245516	0	0		-0.0285714	0.0425499	0	0.0285714		0.0666667	0.0342111	-0.0333333	-0.0666667		0.111111	0.190239	0.111111	0.222222
	UW.1406.T.A9	0.070474		0	0.0850008	0	-0.0625		0.0263158	0.0245516	0	0		-0.0285714	0.0425499	0	0.0285714		0.0666667	0.0342111	-0.0333333	-0.0666667		0.222222	0.144745	0.222222	0.222222
	UW.1406.T.D8	0.086375		0.0625	0.134246	0.03125	-0.0625		0.0263158	-0.0287021	0	0		-0.0285714	-0.0261677	-0.0285714	0.0285714		0.0333333	-0.00139478	0	0		0	0.0553145	0.111111	0.222222
	UW.1406.T.E4	0.0743		0	0.0907515	0.03125	-0.125		0.0263158	-0.0287021	0	0		0	-0.0528028	-0.0285714	0.0571429		0.0333333	0.00145414	0	0		0	0.0553145	0.111111	0.222222
	UW.1406.V.D11	0.068044		0.0625	0.113189	0.03125	-0.0625		0.0263158	0.00662219	0	0		-0.0285714	0.0425499	0	0.0285714		0	-0.0796688	0	-0.133333		0.222222	-0.0250444	0	0.111111
	UW.1406.V.E10	0.069259		0.0625	0.113189	0.03125	-0.0625		0.0263158	0.0245516	0	0		-0.0285714	0.0607758	0	0.0285714		0	-0.0563631	-0.0333333	-0.1		0.111111	0.0314534	0.222222	0.222222
	UW.1406.V.E4	0.071689		0.0625	0.113189	0.03125	-0.0625		0.0263158	0.00662219	0	0		-0.0285714	0.0425499	0	0.0285714		0	-0.0796688	0	-0.133333		0.222222	-0.0250444	0	0.111111
	UW.1406.V.F10	0.072904		0.0625	0.106739	0.03125	-0.0625		0.0263158	0.0245516	0	0		-0.0285714	0.0516951	0	0.0285714		-0.0333333	-0.0380357	-0.0333333	-0.0333333		0.111111	0.0314534	0.222222	0.222222
UW.1406.L.D12	UW.1406.V.F7	0.077764		-0.09375	0.0833682	0	-0.0625		0.0263158	0.0245516	0	0		-0.0285714	0.0425499	0	0.0285714		0.0666667	-0.0437557	0	-0.1		0.111111	0.0314534	0.222222	0.222222
	UW.1456.P.A6	0.014528		0	0	0	0		0	-0.00202144	0	0		0	0	0	0		0	0	0	0		0	0.265973	0	0.1
	UW.1456.P.C1	0.036364		0.107143	-0.0146275	0.107143	0		0	0.00723956	0	0		0	0.0241079	0	0.0285714		0.0666667	0.000973603	0.0333333	0		-0.1	0.299753	0	0
UW.1456.P.A3	UW.1456.P.F9	0.033939		0	0.00815101	0.0357143	-0.0357143		0	0.00451297	0	-0.0512821		0	0	0	0		0.0666667	0.000973603	0.0333333	0		-0.1	0.299753	0	0
	UW.1456.P.A3	0.014528		0	0	0	0		0	0.00202553	0	0		0	0	0	0		0	0	0	0		0	-0.210094	0	-0.1
	UW.1456.P.C1	0.027879		0.107143	-0.0146275	0.107143	0		0	0.00927976	0	0		0	0.0241079	0	0.0285714		0.0666667	0.000973603	0.0333333	0		-0.1	0.026683	0	-0.1
UW.1456.P.A6	UW.1456.P.F9	0.032727		0	0.00815101	0.0357143	-0.0357143		0	0.00654765	0	-0.0512821		0	0	0	0		0.0666667	0.000973603	0.0333333	0		-0.1	0.026683	0	-0.1
	UW.1456.P.A6	0.027879		-0.0967742	0.0148447	-0.0967742	0		0	-0.00919444	0	0		0	-0.0235404	0	-0.0285714		-0.0625	-0.000972656	-0.03125	0		0.111111	-0.0259896	0	0.111111
	UW.1456.P.A3	0.036364		-0.0967742	0.0148447	-0.0967742	0		0	-0.00718753	0	0		0	-0.0235404	0	-0.0285714		-0.0625	-0.000972656	-0.03125	0		0.111111	-0.230623	0	0
UW.1456.P.C1	UW.1456.P.F9	0.032727		-0.0967742	0.0231167	-0.0645161	-0.0322581		0	-0.00270699	0	-0.0512821		0	-0.0235404	0	-0.0285714		0	0	0	0		0	0	0	0
	UW.1456.P.C1	0.032727		0.107143	-0.0225944	0.0714286	0.0357143		0	0.00271434	0	0.0512821		0	0.0241079	0	0.0285714		0	0	0	0		0	0	0	0
	UW.1456.P.A6	0.032727		0	-0.00808511	-0.0357143	0.0357143		0	-0.00650505	0	0.0512821		0	0	0	0		-0.0625	-0.000972656	-0.03125	0		0.111111	-0.0259896	0	0.111111
UW.1456.P.F9	UW.1456.P.A3	0.033939		0	-0.00808511	-0.0357143	0.0357143		0	-0.0044927	0	0.0512821		0	0	0	0		-0.0625	-0.000972656	-0.03125	0		0.111111	-0.230623	0	0
	UW.1555.M.H11	0.031515		0.0322581	0.058408	-0.0322581	0.0322581		0.0243902	-0.0560819	0.0487805	0.0243902		0	0.0120045	0	0		0	-0.0167166	0	-0.0666667		0	0.0182888	0	0
	UW.1555.P.G5	0.042424		-0.0967742	0.0987321	-0.0645161	0.0645161		0.0243902	-0.0461519	0.0487805	0.0487805		0	-0.000878374	0	0		0.0333333	0.0908919	0	0		-0.0666667	0.166476	0.0666667	0.2
UW.1555.M.D1	UW.1555.V.B9	0.060606		-0.129032	0.0402924	-0.0645161	0.0967742		0.0243902	-0.0478228	0.0487805	0		0	-0.00216666	0	0		0.0333333	0.094397	0.0333333	-0.0333333		-0.0666667	0.000480495	0.0666667	0
	UW.1555.M.D1	0.031515		-0.03125	-0.0551848	0.03125	-0.03125		-0.0238095	0.0594139	-0.047619	-0.0238095		0	-0.0118621	0	0		0	0.0170008	0	0.0666667		0	-0.0179604	0	0
	UW.1555.P.G5	0.038788		-0.125	0.0380988	-0.03125	0.03125		0	0.0105199	0	0.0238095		0	-0.01273	0	0		0.0333333	0.109438	0	0.0666667		-0.0666667	0.145526	0.0666667	0.2
UW.1555.M.H11	UW.1555.V.B9	0.05697		-0.15625	-0.017116	-0.03125	0.0625		0	0.00874975	0	-0.0238095		0	-0.014003	0	0		0.0333333	0.113003	0.0333333	0.0333333		-0.0666667	-0.0174885	0.0666667	0
	UW.1641.S.A9	0.038741		0	0.0125403	0	-0.030303		-0.0487805	0.0112568	0	0.0243902		0	-0.0166981	0	0		0	-0.0193843	0	-0.0322581		-0.0833333	-0.0936328	0.0833333	0
	UW.1641.S.D10	0.035109		0	0	0	0		0	-0.000735943	0	0		0	-0.0166981	0	0		0.0645161	0.0172333	0	-0.0322581		-0.0833333	-0.0627082	0.0833333	0
	UW.1641.S.D11	0.038741		0	-0.0284541	0.030303	0		-0.0487805	0.0112568	0	0.0243902		0	-0.0166981	0	0		0	-0.0309876	0	-0.0645161		0.0833333	-0.209247	0.0833333	0
UW.1641.S.A2	UW.1641.S.G3	0.016949		-0.121212	-0.0252981	0	-0.030303		0	0	0	0		0	0	0	0		0	0	0	0		0	0	0	0
	UW.1641.S.A2	0.038741		0	-0.012385	0	0.030303		0.0512821	-0.0111315	0	-0.025641		0	0.0169817	0	0		0	0.0197675	0	0.0322581		0.0909091	0.103306	-0.0909091	0
	UW.1641.S.D10	0.03753		0	-0.012385	0	0.030303		0.0512821	-0.0118592	0	-0.025641		0	0	0	0		0.0645161	0.0373415	0	0		0	0.0341193	0	0
	UW.1641.S.D11	0.027845		0	-0.0404867	0.030303	0.030303		0	0	0	0		0	0	0	0		0	-0.0118327	0	-0.0322581		0.181818	-0.127558	0	0
UW.1641.S.A9	UW.1641.S.G3	0.047215		-0.121212	-0.0373698	0	0		0.0512821	-0.0111315	0	-0.025641		0	0.0169817	0	0		0	0.0197675	0	0.0322581		0.0909091	0.103306	-0.0909091	0
	UW.1641.S.A9	0.03753		0	0.0125403	0	-0.030303		-0.0487805	0.0120016	0	0.0243902		0	0	0	0		-0.0606061	-0.0359973	0	0		0	-0.0329936	0	0
	UW.1641.S.A2	0.035109		0	0	0	0		0	0.000736485	0	0		0	0.0169817	0	0		-0.0606061	-0.0169413	0	0.030303		0.0909091	0.0669036	-0.0909091	0
	UW.1641.S.D11	0.031477		0	-0.0284541	0.030303	0		-0.0487805	0.0120016	0	0.0243902		0	0	0	0		-0.0606061	-0.047404	0	-0.030303		0.181818	-0.156343	0	0
UW.1641.S.D10	UW.1641.S.G3	0.041162		-0.121212	-0.0252981	0	-0.030303		0	0.000736485	0	0		0	0.0169817	0	0		-0.0606061	-0.0169413	0	0.030303		0.0909091	0.0669036	-0.0909091	0
	UW.1641.S.D10	0.031477		0	0.0292874	-0.030303	0		0.0512821	-0.0118592	0	-0.025641		0	0	0	0		0.0645161	0.049763	0	0.0322581		-0.153846	0.185316	0	0
	UW.1641.S.A9	0.027845		0	0.042195	-0.030303	-0.030303		0	0	0	0		0	0	0	0		0	0.0119744	0	0.0322581		-0.153846	0.146208	0	0
	UW.1641.S.A2	0.038741		0	0.0292874	-0.030303	0		0.0512821	-0.0111315	0	-0.025641		0	0.0169817	0	0		0	0.0319786	0	0.0645161		-0.0769231	0.264618	-0.0769231	0
UW.1641.S.D11	UW.1641.S.G3	0.044794		-0.121212	0.00324838	-0.030303	-0.030303		0.0512821	-0.0111315	0	-0.025641		0	0.0169817	0	0		0	0.0319786	0	0.0645161		-0.0769231	0.264618	-0.0769231	0
	UW.1641.S.D11	0.044794		0.137931	-0.00323786	0.0344828	0.0344828		-0.0487805	0.0112568	0	0.0243902		0	-0.0166981	0	0		0	-0.0309876	0	-0.0645161		0.0833333	-0.209247	0.0833333	0
	UW.1641.S.D10	0.041162		0.137931	0.0259548	0	0.0344828		0	-0.000735943	0	0		0	-0.0166981	0	0		0.0645161	0.0172333	0	-0.0322581		-0.0833333	-0.0627082	0.0833333	0
	UW.1641.S.A9	0.047215		0.137931	0.0388206	0	0		-0.0487805	0.0112568	0	0.0243902		0	-0.0166981	0	0		0	-0.0193843	0	-0.0322581		-0.0833333	-0.0936328	0.0833333	0
UW.1641.S.G3	UW.1641.S.A2	0.016949		0.137931	0.0259548	0	0.0344828		0	0	0	0		0	0	0	0		0	0	0	0		0	0	0	0
	UW.1842.N.A10	0.031477		0	0.0567152	0	0.0344828		0	0	0	0		0	0.0122432	0	0.0285714		-0.147059	-0.011585	0	0		0	0.0318158	0	0
	UW.1842.N.A7	0.030266		0	0.0211165	0	0		0	0.0070793	0	-0.0238095		0	0.0122432	0	0.0285714		-0.147059	-0.011585	0	0		0	-0.118469	0	-0.0833333
	UW.1842.N.A8	0.033898		0	0.0142395	0	0		0	0.0260557	0	-0.0238095		0	0.0122432	0	0.0285714		-0.147059	-0.011585	0	0		0	0.0318158	0	0
	UW.1842.N.C1	0.032688		0	0.0211165	0	0		0	-0.00462121	0	-0.0238095		0	0.0122432	0	0.0285714		-0.147059	-0.011585	0	0		0	-0.129591	0	0.0833333
	UW.1842.N.D9	0.030266		0	0.0701456	0	0.0344828		0	-0.00462121	0	-0.0238095		0	0.0122432	0	0.0285714		-0.147059	-0.011585	0	0		0	0.0318158	0	0
	UW.1842.N.H2	0.033898		0	0.0203883	0	0		0	0.0070793	0	-0.0238095		0	0	0	0		-0.147059	-0.0207625	0	0		0	0.0318158	0	0
	UW.1842.P.E5	0.064165		-0.0689655	0.0567811	0.0344828	0.0344828		-0.0714286	0.0386979	-0.0238095	-0.047619		0	-0.0173642	0	0.0285714		-0.147059	-0.0150172	0	0		0	-0.0312985	0	-0.0833333
	UW.1842.P.F11	0.088378		-0.0689655	0.0753776	0	0.0344828		-0.0714286	0.0324506	-0.0238095	-0.047619		0	0.0176585	0	0.0285714		-0.0588235	0.0159104	0.0294118	-0.0588235		-0.0833333	-0.0916616	0	0
	UW.1842.P.F7	0.064165		0	-0.0682039	0.0344828	0.0344828		-0.0238095	0.0225773	-0.0238095	-0.047619		0	-0.0173642	0	0.0285714		-0.147059	0.00386019	0	-0.0294118		0	-0.0312985	0	-0.0833333
	UW.1842.P.H9	0.067797		-0.0689655	0.0567811	0.0344828	0.0344828		-0.0714286	0.0386979	-0.0238095	-0.047619		0	0.0176585	0	0.0285714		-0.147059	-0.0485936	0	0.0294118		0	-0.0312985	0	-0.0833333
UW.1842.L.E9	UW.1842.S.B5	0.090799		-0.0689655	0.0674697	0	0.0344828		-0.0714286	0.0474336	-0.0238095	-0.047619		0	0.0176585	0	0.0285714		-0.0588235	0.0159104	0.0294118	-0.0588235		-0.0833333	-0.0916616	0	0
[truncated: 6 more columns]

## Sheet: S10_Fig
Sample Pair	Genetic Distance	CD4-Ig	PG9	PG16	PGT121	PGT126	2G12	b12	VRC03	2F5	10E8	39F		Sectional Variance	Genetic Distance Section	CD4	PG9	PG16	PGT121	PGT126	2G12	b12	VRC03	2F5	10E8	39F
IC.25.S.A1	0.020581	-0.15376	0.250331	0.157017	0.333719	0.515372	0.346493	-0.526754	0.511084	-0.163782	-0.0658823	-0.0418221			0.01	0	0	0	0	0	0	0	0	0	0	0
IC.25.S.A2	0.020581	0.15376	-0.250331	-0.157017	-0.333719	-0.515372	-0.346493	0.526754	-0.511084	0.163782	0.0658823	0.0418221			0.02	0	0.0590243	0.0237473	0.0728521	0	0.0736023	0.112936	0.0625127	0	0.0502704	0.154579
	0.025424	0.111603	-0.152914	0.163111	0.869385	-0.727757	0.81149		0.0390003	-0.46414	-0.346895	0.0357988			0.03	0.0327932	0.106024	0.109884	0.0758292	0.161508	0.269868	0.0860769	0.173515	0.162975	0.0463805	0.146687
	0.032688	0.0669548	-0.177328	-0.499926					-0.328368	0.209841	-0.225197	-0.324635			0.04	0.0179182	0.35308	0.206509	0.126997	0.0981002	0.156355	0.0847093	0.190811	0.213287	0.0411465	0.213422
	0.027845	-0.0037901	0.366594	0.131157	-0.119809	-0.100447	-0.0279461		0.0915172	-0.166381	-0.199718	-0.186234			0.05	0.0283203	0.317214	0.225108	0.10185	0.0840689	0.199426	0.07479	0.130648	0.155331	0.0456908	0.236096
	0.026634	-0.12721	0.00653461	0.303261	0.803287	0.413035	0.914963		0.252806	-0.110995	-0.223497	-0.0460601			0.06	0.0445752	0.565613	0.486623	0.0883825	0.169131	0.342146	0.176517	0.183627	0.231829	0.0603536	0.263566
IC.449.S.B7	0.030266	-0.168369	0.168602	0.165484	0.550716	-0.1821	0.74073		0.0705078	-0.0386489	-0.128831	-0.426603			0.07	0.0344928	0.549204	0.463652	0.271228	0.212836	0.480257	0.146191	0.221591	0.137744	0.043821	0.233639
	0.025424	-0.111603	0.152914	-0.163111	-0.869385	0.727757	-0.81149		-0.0390003	0.46414	0.346895	-0.0357988			0.08	0.0409848	0.355835	0.324995	0.0876632	0.315435	0.514667	0.203587	0.258768	0.120493	0.0553541	0.431908
	0.016949	-0.0446482	-0.0244136	-0.663037				-0.12411	-0.367368	0.673981	0.121698	-0.360433			0.09	0.0350134	0.15361	0.267307	0.579797	0.465521	0.767556	0.310245	0.390105	0.107692	0.0687525	0.104866
	0.025424	-0.115393	0.519508	-0.0319534	-0.989194	0.62731	-0.839436	-0.36875	0.052517	0.297759	0.147177	-0.222032
	0.023002	-0.238813	0.159449	0.14015	-0.0660984	1.14079	0.103472	-0.185233	0.213805	0.353145	0.123398	-0.0818589
IC.449.S.B8	0.015738	-0.279972	0.321517	0.00237334	-0.31867	0.545657	-0.0707601	-0.296691	0.0315075	0.425491	0.218064	-0.462401
	0.016949	0.0446482	0.0244136	0.663037				0.12411	0.367368	-0.673981	-0.121698	0.360433
	0.032688	-0.0669548	0.177328	0.499926					0.328368	-0.209841	0.225197	0.324635
	0.031477	-0.0707449	0.543922	0.631083				-0.24464	0.419885	-0.376222	0.0254789	0.138401
	0.024213	-0.194165	0.183862	0.803187				-0.0611223	0.581173	-0.320836	0.00170067	0.278575
IC.449.S.C7	0.016949	-0.235324	0.34593	0.66541				-0.17258	0.398875	-0.24849	0.0963661	-0.101968
	0.031477	0.0707449	-0.543922	-0.631083				0.24464	-0.419885	0.376222	-0.0254789	-0.138401
	0.025424	0.115393	-0.519508	0.0319534	0.989194	-0.62731	0.839436	0.36875	-0.052517	-0.297759	-0.147177	0.222032
	0.027845	0.0037901	-0.366594	-0.131157	0.119809	0.100447	0.0279461		-0.0915172	0.166381	0.199718	0.186234
	0.025424	-0.12342	-0.360059	0.172104	0.923096	0.513482	0.942909	0.183517	0.161288	0.0553856	-0.0237783	0.140173
IC.449.S.D11	0.029056	-0.164579	-0.197991	0.0343268	0.670524	-0.0816535	0.768676	0.0720592	-0.0210095	0.127732	0.0708871	-0.240369
	0.025424	0.12342	0.360059	-0.172104	-0.923096	-0.513482	-0.942909	-0.183517	-0.161288	-0.0553856	0.0237783	-0.140173
	0.024213	0.194165	-0.183862	-0.803187				0.0611223	-0.581173	0.320836	-0.00170067	-0.278575
	0.023002	0.238813	-0.159449	-0.14015	0.0660984	-1.14079	-0.103472	0.185233	-0.213805	-0.353145	-0.123398	0.0818589
	0.026634	0.12721	-0.00653461	-0.303261	-0.803287	-0.413035	-0.914963		-0.252806	0.110995	0.223497	0.0460601
IC.449.S.F12	0.01816	-0.0411589	0.162068	-0.137777	-0.252572	-0.595135	-0.174233	-0.111458	-0.182298	0.0723463	0.0946654	-0.380543
	0.01816	0.0411589	-0.162068	0.137777	0.252572	0.595135	0.174233	0.111458	0.182298	-0.0723463	-0.0946654	0.380543
	0.029056	0.164579	0.197991	-0.0343268	-0.670524	0.0816535	-0.768676	-0.0720592	0.0210095	-0.127732	-0.0708871	0.240369
	0.016949	0.235324	-0.34593	-0.66541				0.17258	-0.398875	0.24849	-0.0963661	0.101968
	0.015738	0.279972	-0.321517	-0.00237334	0.31867	-0.545657	0.0707601	0.296691	-0.0315075	-0.425491	-0.218064	0.462401
IC.449.S.F7	0.030266	0.168369	-0.168602	-0.165484	-0.550716	0.1821	-0.74073		-0.0705078	0.0386489	0.128831	0.426603
	0.021792	-0.06304	0.653537	0.24183	0.210081	-0.069802	-0.014592	-0.00316106	0.144745	0.597215	0.0214125	0.167003
	0.03632	0.0675249	0.174236	-0.174403	-0.101519	-0.390581	-0.210747	-0.0173735	-0.213473	0.125188	0.184134	-0.202238
	0.042373	-0.225869	-0.0245825	-0.144693	-0.272593	-0.359287	-0.371717	0.360568	-0.257474	-1.40513	-0.150334	-0.159433
	0.043584	0.110191	0.465648	-0.0960945	-0.0254427	-0.3702	-0.862165	-0.0507966	-0.47785	1.18473	0.00193585	0.752228
	0.038741	-0.129803	0.188333	-0.304575	-0.439683	-0.523539	-0.361637	-0.258797	-0.295638	0.450895	0.355475	-0.352294
	0.043584	0.140631	0.343454	-0.0136546	0.0401704	-0.0827591	0.0564694	-0.0177191	-0.0419449	1.26229	0.0584709	-0.175322
	0.041162	-0.0221432	-0.712982	-0.386304	0.142709	0.119789	-0.438747	-0.716263	-0.55647	-0.174153	-0.906581	0.0992425
	0.044794	0.0317792	-1.40341	-0.206042	-0.109972	-0.279931	-0.170588	0.0439567	-0.151164	1.21059	0.179633	0.236389
	0.039952	0.0374789	0.250967	-0.059642	0.0160215	0.0236852	0.0273718	-0.187967	0.100676	1.26558	0.0532082	0.399225
IC.473.N.D7	0.047215	-0.0535816	0.578548	-0.123511	-0.0860605	-0.507372	-0.336524	-0.545359	-1.41616	1.35124	0.111276	-0.790641
	0.021792	0.06304	-0.653537	-0.24183	-0.210081	0.069802	0.014592	0.00316106	-0.144745	-0.597215	-0.0214125	-0.167003
	0.042373	0.130565	-0.479301	-0.416233	-0.3116	-0.320779	-0.196155	-0.0142124	-0.358218	-0.472026	0.162721	-0.369241
	0.048426	-0.162829	-0.678119	-0.386523	-0.482674	-0.289485	-0.357125	-0.184791	-0.402219	-0.0538909	-0.0390581	-0.326436
	0.038741	0.173232	-0.187888	-0.337925	-0.235524	-0.300398	-0.847573	-0.0476355	-0.622595	0.587519	-0.0194766	0.585225
	0.046005	-0.0667626	-0.465203	-0.546405	-0.649764	-0.453737	-0.347045	-0.255636	-0.440382	-0.14632	0.334063	-0.519297
	0.052058	0.203671	-0.310083	-0.255485	-0.169911	-0.0129571	0.0710614	-0.014558	-0.18669	0.665074	0.0370584	-0.342325
	0.048426	0.0408969	-1.36652	-0.628134	0.619939		1.94958	-0.713102	-0.701215		-0.927993	-0.0677608
	0.054479	0.0948192	-2.05695	-0.447872	-0.320053	-0.210129	-0.155996	0.0471177	-0.295909	0.613374	0.15822	0.0693861
	0.048426	0.100519	-0.402569	-0.301472	-0.19406	0.0934872	0.0419638	-0.184806	-0.0440689	0.668367	0.0317958	0.232222
IC.473.N.G12	0.050847	0.00945842	-0.0749891	-0.365341	-0.296142	-0.43757	-0.321932	-0.542198	-1.5609	0.754026	0.0898637	-0.957644
	0.015738	-0.186809	0.421436	0.246756	0.459803	0.407661	-0.315739	-0.0481043	-0.561176	-0.0151933	0.335599	0.198819
	0.01816	-0.0788638	0.0172782	-0.0231491	0.14487	-0.0139083	-0.116923	-0.261931	-0.23249	-0.119946	0.138638	-0.127694
	0.009685	-0.233263	0.283786	0.212435	0.126757	0.207551	0.108506	0.106787	-0.561176	0.110104	0.410725	0.0611619
	0.05569	-0.349998	0.213643	0.180884	0.252557		0.135057	0.16182		-0.0547441	0.46354
	0.059322	0.0314011	-0.0343644	-0.114314	0.089539	0.134864	-0.0640154	0.163708	0.207676	0.09586	0.253851	0.0581274
	0.059322	-0.049332	-0.168641	-0.0809502	0.142508	0.0510709	0.0103712	-0.0707281	0.163059	0.065341	-0.0911236	-0.379587
	0.059322	0.0140012	0.172876	0.0654431	0.111827	0.0840296	-0.018956	0.0315303	-0.406113	0.176831	0.276095	0.00428004
	0.050847	-0.238928	0.387053	0.247741	0.201367	0.214906	-0.112272	-0.261931	-0.561176	-0.119946	0.351565	0.135199
	0.050847	-0.336529	0.431232	0.242365	0.124072	0.034502	0.0935866	-0.0213452	0.358258	0.0978806	0.408677	-0.0290447
	0.065375	0.0245385	0.371531	0.0507824	0.0724628	-0.0420496	-0.16279	0.211363	-0.339917	0.311389	0.530444	0.110592
	0.065375	-0.0643299	0.704863	0.198316	0.260812	0.214088	0.170337	0.205797	-0.561176	0.0431091	0.139104	0.219282
	0.061743	-0.00134705	0.493145	0.163618	0.0936286	-0.0980175	-0.0407757	0.300579	-0.561176	-0.11916	0.29532	0.0744899
	0.060533	0.0244086	0.515794	0.143537	0.144562	-0.172545	-0.0531398	0.34625	-0.073009	0.23244	0.348159	0.0914595
	0.061743	-0.0528728	0.731721	0.346185	0.42858	0.310005	0.20728	0.215912	-0.561176	-0.112409	0.0993376	0.120351
	0.060533	0.084145	0.48876	0.185309	0.0815987	-0.031267	0.0487513	0.0999783	-0.237198	-0.137622	0.210706	-0.096703
	0.060533	-0.0771209	0.401203	0.169416	0.220492	0.354246	0.296205	0.335964	-0.0110859	0.0599679	0.496745	0.213208
	0.060533	-0.149958	0.777923	0.35088	0.511149	0.449463	0.535363	0.223284	-0.561176	0.0666122	0.23239	0.288091
IC.475.L.A12	0.064165	-0.106582	0.48148	0.185119	0.446676	0.528786	0.421199	0.0216858	-0.435411	0.474427	0.115338	-0.197347
	0.015738	0.186809	-0.421436	-0.246756	-0.459803	-0.407661	0.315739	0.0481043	0.561176	0.0151933	-0.335599	-0.198819
	0.01816	0.107945	-0.404157	-0.269905	-0.314932	-0.421569	0.198816	-0.213827	0.328686	-0.104752	-0.196961	-0.326513
	0.006053	-0.0464545	-0.13765	-0.0343214	-0.333045	-0.20011	0.424246	0.154892	0	0.125297	0.0751257	-0.137657
	0.060533	-0.163189	-0.207793	-0.0658725	-0.207246	0.354246	0.450797	0.209925	-0.0110859	-0.0395508	0.127941	0.213208
	0.064165	0.21821	-0.4558	-0.36107	-0.370264	-0.272797	0.251724	0.211813	0.768852	0.111053	-0.0817477	-0.140692
	0.062954	0.137477	-0.590077	-0.327707	-0.317295	-0.35659	0.326111	-0.0226237	0.724235	0.0805343	-0.426723	-0.578406
	0.062954	0.20081	-0.24856	-0.181313	-0.347976	-0.323631	0.296783	0.0796347	0.155063	0.192025	-0.0595034	-0.194539
	0.05569	-0.0521197	-0.0343823	0.000984915	-0.258436	-0.192754	0.203467	-0.317326	0	-0.0775002	0.015966	-0.0636206
	0.053269	-0.14972	0.00979594	-0.00439129	-0.335731	-0.373159	0.409326	-0.0767399	0.919434	0.113074	0.0730781	-0.227864
	0.070218	0.211347	-0.0499049	-0.195974	-0.38734	-0.44971	0.152949	0.259467	0.221259	0.326583	0.194845	-0.0882276
	0.070218	0.122479	0.283428	-0.0484406	-0.198991	-0.193573	0.486077	0.253901	0	0.0583023	-0.196495	0.020463
	0.066586	0.185462	0.0717097	-0.0831383	-0.366174	-0.505678	0.274964	0.348683	0	-0.103967	-0.0402789	-0.124329
	0.065375	0.211217	0.0943583	-0.103219	-0.315241	-0.580206	0.2626	0.394354	0.488167	0.274885	0.0125598	-0.10736
	0.066586	0.133936	0.310286	0.0994288	-0.0312228	-0.0976562	0.52302	0.264016	0	-0.0972157	-0.236261	-0.0784682
	0.065375	0.270954	0.0673244	-0.0614477	-0.378204	-0.438928	0.364491	0.148083	0.323978	-0.122429	-0.124893	-0.295522
	0.067797	0.109688	-0.0202327	-0.0773409	-0.239311	-0.053415	0.611945	0.384068	0.55009	0.0751612	0.161146	0.0143883
	0.067797	0.0368509	0.356487	0.104124	0.0513462	0.0418021	0.851103	0.271389	0	0.0818055	-0.103209	0.0892715
IC.475.L.A6	0.070218	0.0802267	0.0600447	-0.0616375	-0.0131268	0.121125	0.736938	0.0697902	0.125765	0.48962	-0.220261	-0.396166
	0.01816	-0.107945	0.404157	0.269905	0.314932	0.421569	-0.198816	0.213827	-0.328686	0.104752	0.196961	0.326513
	0.01816	0.0788638	-0.0172782	0.0231491	-0.14487	0.0139083	0.116923	0.261931	0.23249	0.119946	-0.138638	0.127694
	0.015738	-0.154399	0.266508	0.235584	-0.0181132	0.221459	0.225429	0.368718	-0.328686	0.230049	0.272087	0.188856
	0.062954	-0.271134	0.196364	0.204033	0.107686	-0.053415	0.251981	0.423751	0.55009	0.0652016	0.324902	0.0143883
	0.056901	0.110265	-0.0516426	-0.0911649	-0.0553314	0.148772	0.0529078	0.425639	0.440166	0.215806	0.115213	0.185821
	0.058111	0.0295318	-0.185919	-0.0578011	-0.00236273	0.0649791	0.127294	0.191203	0.395549	0.185287	-0.229762	-0.251893
	0.058111	0.092865	0.155598	0.0885922	-0.0330438	0.0979379	0.0979672	0.293461	-0.173623	0.296777	0.137458	0.131974
	0.054479	-0.160065	0.369775	0.27089	0.0564967	0.228815	0.00465105	0.261931	-0.328686	0.119946	0.212927	0.262893
	0.054479	-0.257665	0.413953	0.265514	-0.0207987	0.0484103	0.21051	0.240586	0.590748	0.217826	0.270039	0.0986491
	0.071429	0.103402	0.354253	0.0739315	-0.0724077	-0.0281413	-0.0458671	0.473294	-0.107427	0.431335	0.391806	0.238286
	0.071429	0.0145339	0.687585	0.221465	0.115942	0.227996	0.287261	0.467728	-0.328686	0.163055	0.000466434	0.346976
	0.067797	0.0775167	0.475867	0.186767	-0.0512419	-0.0841092	0.0761475	0.56251	-0.328686	0.000785137	0.156682	0.202184
	0.066586	0.103272	0.498516	0.166686	-0.000308696	-0.158637	0.0637834	0.608181	0.159481	0.352386	0.209521	0.219153
	0.067797	0.025991	0.714443	0.369334	0.283709	0.323913	0.324203	0.477843	-0.328686	0.00753664	-0.0393003	0.248045
	0.066586	0.163009	0.471482	0.208458	-0.0632717	-0.0173587	0.165674	0.361909	-0.0047076	-0.0176768	0.0720684	0.0309908
	0.067797	0.00174289	0.383925	0.192565	0.0756215	0.368154	0.413129	0.597895	0.221404	0.179914	0.358107	0.340902
	0.067797	-0.0710941	0.760644	0.374029	0.366278	0.463371	0.652287	0.485216	-0.328686	0.186558	0.0937519	0.415785
IC.475.L.B11	0.071429	-0.0277182	0.464202	0.208268	0.301805	0.542694	0.538122	0.283617	-0.202921	0.594372	-0.0233001	-0.069653
	0.015738	0.154399	-0.266508	-0.235584	0.0181132	-0.221459	-0.225429	-0.368718	0.328686	-0.230049	-0.272087	-0.188856
	0.006053	0.0464545	0.13765	0.0343214	0.333045	0.20011	-0.424246	-0.154892	0	-0.125297	-0.0751257	0.137657
	0.009685	0.233263	-0.283786	-0.212435	-0.126757	-0.207551	-0.108506	-0.106787	0.561176	-0.110104	-0.410725	-0.0611619
	0.060533	-0.116735	-0.0701433	-0.0315511	0.1258	0.368154	0.0265511	0.055033	0.221404	-0.164848	0.0528153	0.340902
	0.061743	0.264664	-0.31815	-0.326749	-0.0372182	-0.0726875	-0.172522	0.0569209	0.768852	-0.0142435	-0.156873	-0.00303451
	0.061743	0.183931	-0.452427	-0.293385	0.0157505	-0.15648	-0.098135	-0.177516	0.724235	-0.0447625	-0.501848	-0.440749
	0.061743	0.247264	-0.11091	-0.146992	-0.0149306	-0.123522	-0.127462	-0.0752571	0.155063	0.0667278	-0.134629	-0.0568819
	0.054479	-0.00566524	0.103267	0.0353063	0.0746099	0.00735515	-0.220778	0.0767399	0	-0.126537	-0.0591597	0.0740368
	0.052058	-0.103265	0.147446	0.0299301	-0.00268554	-0.034502	-0.0149197	0.0213452	-0.358258	-0.012223	-0.00204761	0.0290447
	0.069007	0.257802	0.0877448	-0.161653	-0.0542945	-0.249601	-0.271297	0.104575	0.221259	0.201286	0.119719	0.0494299
	0.069007	0.168933	0.421077	-0.0141192	0.134055	0.00653691	0.0618311	0.0990092	0	-0.0669945	-0.27162	0.15812
	0.065375	0.231916	0.209359	-0.0488169	-0.0331287	-0.305569	-0.149282	0.193792	0	-0.229264	-0.115405	0.013328
	0.064165	0.257672	0.232008	-0.0688978	0.0178045	-0.380096	-0.161646	0.239462	0.488167	0.148348	-0.0625659	0.0302976
	0.065375	0.18039	0.447935	0.13375	0.301823	0.102453	0.098774	0.109125	0	-0.222513	-0.311387	0.0591892
	0.064165	0.317408	0.204974	-0.0271263	-0.0451585	-0.238818	-0.059755	-0.00680918	0.323978	-0.247726	-0.200018	-0.157865
	0.065375	0.156142	0.117417	-0.0430195	0.0937347	0.146695	0.187699	0.229176	0.55009	-0.0501356	0.0860204	0.152046
	0.065375	0.0833053	0.494137	0.138445	0.384392	0.241912	0.426857	0.116497	0	-0.0434913	-0.178335	0.226929
IC.475.L.G2	0.069007	0.126681	0.197694	-0.0273161	0.319919	0.321234	0.312693	-0.0851016	0.125765	0.364323	-0.295387	-0.258509
IC.480.L.E7	0.030266	0.0979396	0.165722	-0.087567	-0.31593	0	-0.258089	0.162022	-0.0336256	-0.0900402	-0.0490606	0.413316
IC.480.L.G10	0.030266	-0.0979396	-0.165722	0.087567	0.31593	0	0.258089	-0.162022	0.0336256	0.0900402	0.0490606	-0.413316
	0.013317	0.0515556	-0.397853	-0.201961	-0.00817613	-0.0485645	-0.0426643	-0.125713	0.797762	-0.226729	-0.169967	0.0170541
	0.038741	0.151344	-0.245965	-0.108211	-0.140886	-0.162845	-0.206006	-0.216683	-0.369344	-0.0621714	-0.134844	0.0786795
	0.016949	0.276658	-0.462865	-0.287726	-0.158305	-0.170002	-0.167311	0.00574365	0.585251	0.052453	-0.024476	0.207441
IC.475.L.G2	0.043584	-0.0151664	-0.595155	-0.201961	-0.584353	-0.147802	-0.437312	0.043031	0	0.390335	-0.362048	0.228028
IC.480.L.E7	0.037576	0.160227	-0.586004	-0.392468	-0.560029	-0.499944	-0.413756	-0.0548773	0.785323	-0.317024	-0.287914	0.0794242
IC.480.L.G10	0.039952	0.0589335	-0.070289	0.137163	-0.655145	-0.181264	-0.372852	-0.0190537	0.649241	-0.160424	-0.299812	0.176907
	0.058111	0.0281008	0.0039261	-0.216032	-0.868054	-0.42351	-0.290698	-0.448293	0.63846	-0.171785	-0.182801	0.0764764
	0.053269	0.134962	-0.429466	0.00151713	-0.973616	-0.49128	-0.326092	-0.816655	0.542456	-0.230546	-0.211997	0.116924
	0.053333	-0.0286706	-0.744107	0.0120744	-1.06424	-0.323665	-0.237337	-0.811305	0.678635	0.0390077	-0.0881356	0.0103975
IC.510.J.D10	0.050847	0.277173	-0.615071	-0.206195	-1.55508	-0.751516	-0.538461	-0.58545	-0.111692	0.0309217	-0.0998566	0.209759
	0.013317	-0.0515556	0.397853	0.201961	0.00817613	0.0485645	0.0426643	0.125713	-0.797762	0.226729	0.169967	-0.0170541
	0.03753	0.0997883	0.151888	0.0937499	-0.13271	-0.11428	-0.163342	-0.0909699	0.649241	0.164558	0.0351227	0.0616254
	0.01816	0.225103	-0.0650127	-0.0857647	-0.150129	-0.121437	-0.124646	0.131457	-0.212511	0.279182	0.145491	0.190387
	0.042373	-0.066722	-0.197302	0	-0.576177	-0.0992371	-0.394647	-0.816655	-0.797762	-0.230546	-0.192081	0.210973
	0.033939	0.108671	-0.188151	-0.190507	-0.551853	-0.45138	-0.371092	0.0708356	-0.0124387	-0.0902948	-0.117948	0.0623701
IC.510.J.D10	0.038741	0.00737788	0.327564	0.339124	-0.646969	-0.1327	-0.330188	0.106659	-0.148521	0.0663057	-0.129845	0.159853
	0.058111	-0.0234548	0.401779	-0.0140711	-0.859878	-0.374946	-0.248034	-0.32258	-0.159302	0.054944	-0.0128347	0.0594222
	0.052058	0.0834063	-0.0316132	0.203478	-0.96544	-0.442715	-0.283428	-0.690943	-0.255305	-0.0038163	-0.0420298	0.0998702
	0.053333	-0.0802263	-0.346255	0.214036	-1.05606	-0.2751	-0.194672	-0.685592	-0.119127	0.265737	0.0818311	-0.00665665
IC.510.J.D8	0.050847	0.225617	-0.217219	-0.00423347	-1.5469	-0.702952	-0.495797	-0.459737	-0.909453	0.257651	0.0701101	0.192705
	0.03753	-0.0997883	-0.151888	-0.0937499	0.13271	0.11428	0.163342	0.0909699	0.196972	-0.164558	-0.0351227	-0.0616254
	0.038741	-0.151344	0.245965	0.108211	0.140886	0.162845	0.206006	0.216683	-0.148521	0.0621714	0.134844	-0.0786795
	0.038741	0.125315	-0.2169	-0.179515	-0.0174193	-0.00715713	0.0386952	0.222427	-0.159302	0.114624	0.110368	0.128761
	0.009685	-0.16651	-0.34919	-0.0937499	-0.443467	0.0150432	-0.231306	-0.690943	-0.255305	-0.0038163	-0.227204	0.149348
	0.006061	0.00888259	-0.340039	-0.284257	-0.419143	-0.337099	-0.20775	0.161806	-0.119127	-0.254853	-0.15307	0.000744693
IC.510.J.D8	0.009685	-0.0924104	0.175676	0.245374	-0.514259	-0.0184197	-0.166846	0.197629	-0.909453	-0.0982521	-0.164968	0.0982279
	0.042373	-0.123243	0.249891	-0.107821	-0.727168	-0.260665	-0.0846924	-0.23161		-0.109614	-0.0479574	-0.00220319
	0.039952	-0.016382	-0.183501	0.109728	-0.832731	-0.328435	-0.120086	-0.599973		-0.168374	-0.0771526	0.0382448
	0.038788	-0.180015	-0.498142	0.120286	-0.92335	-0.16082	-0.0313307	-0.594622		0.101179	0.0467083	-0.0682821
IC.510.J.F11	0.033898	0.125829	-0.369106	-0.0979834	-1.41419	-0.588671	-0.332455	-0.368767		0.0930932	0.0349874	0.131079
	0.038741	-0.125315	0.2169	0.179515	0.0174193	0.00715713	-0.0386952	-0.222427		-0.114624	-0.110368	-0.128761
	0.01816	-0.225103	0.0650127	0.0857647	0.150129	0.121437	0.124646	-0.131457	0.212511	-0.279182	-0.145491	-0.190387
	0.016949	-0.276658	0.462865	0.287726	0.158305	0.170002	0.167311	-0.00574365	-0.585251	-0.052453	0.024476	-0.207441
	0.043584	-0.291825	-0.132289	0.0857647	-0.426048	0.0222003	-0.270001	-0.599973	-0.585251	-0.168374	-0.337572	0.0205867
	0.035152	-0.116432	-0.123138	-0.104742	-0.401724	-0.329942	-0.246445	-0.060621	0.200072	-0.369477	-0.263438	-0.128017
IC.510.J.F11	0.039952	-0.217725	0.392576	0.424889	-0.49684	-0.0112626	-0.205541	-0.0247974	0.0639897	-0.212877	-0.275336	-0.0305333
	0.058111	-0.248558	0.466791	0.0716936	-0.709749	-0.253508	-0.123388	-0.454037	0.0532089	-0.224238	-0.158325	-0.130964
	0.049637	-0.141697	0.0333996	0.289243	-0.815311	-0.321278	-0.158781	-0.822399	-0.0427949	-0.282998	-0.187521	-0.0905165
	0.054545	-0.305329	-0.281242	0.2998	-0.905931	-0.153663	-0.0700259	-0.817049	0.0933837	-0.0134453	-0.0636597	-0.197043
IC.510.J.F12	0.050847	0.000514279	-0.152206	0.0815312	-1.39677	-0.581514	-0.37115	-0.591193	-0.696943	-0.0215312	-0.0753806	0.00231801
	0.032847	-0.027585	-0.210892	0.33495	0.064679	0.0195482	0.0943737	-0.154209	0.654931	0.0137985	0.056401	-0.315861
IC.520.L.A2	0.002433	0.131365	-0.210892	0	-0.218637	-0.221441	-0.175058	-0.0755736	0.0234665	-0.266694	-0.0156019	0.0597848
	0.032847	0.027585	0.210892	-0.33495	-0.064679	-0.0195482	-0.0943737	0.154209	-0.654931	-0.0137985	-0.056401	0.315861
IC.520.L.A9	0.03163	0.15895	0	-0.33495	-0.283316	-0.240989	-0.269431	0.0786355	-0.631464	-0.280492	-0.0720029	0.375646
	0.03163	-0.15895	0	0.33495	0.283316	0.240989	0.269431	-0.0786355	0.631464	0.280492	0.0720029	-0.375646
IC.520.L.B11	0.002433	-0.131365	0.210892	0	0.218637	0.221441	0.175058	0.0755736	-0.0234665	0.266694	0.0156019	-0.0597848
IC.537.N.F2	0.03753	-0.00380022	0	0	-0.453398	-0.596419	-0.534884	0.209003	0	0.432303	0.18722	0.969992
	0.038741	-0.440648	-0.596876	-0.082362	0.0133635	0.148277	0.116839	0.286615	0.0337567	0.324002	0.255302	-0.105849
IC.520.L.A2	0.023002	-0.270681	0.0689964	-0.16867	0.186637	0.232537	-0.11839	0.0685738	-1.05133	-1.02546	0.0600224	0.100997
	0.021792	-0.0147477	0.0917503	0.0742905	0.171159	0.217195	-0.0983928	0.208066	-0.361803	-0.429914	-0.006798	0.272784
	0.014528	-0.239775	-0.00587633	0.106065	0.152891	0.327731	0.0867251	-0.0125343	-0.480709	-0.243721	0.190346	0.0826672
IC.520.L.A7	0.043584	-0.108311	-1.63535	-1.71656	-0.0204703	-0.097064	-0.0161108	0.200291	-0.807362	-0.0576179	0.124704	-1.44145
	0.03753	-0.21984	-1.35836	-1.37851	0.0196131	-0.149795	0.0443768	0.197032	-1.05133	-0.000145577	0.198396	0.26911
	0.03632	-0.437877	-1.02601	-0.568625	-0.111674	-0.279356	-0.253629	-0.13056	-1.00738	-1.10948	0.00739376	-0.147973
IC.520.L.A9	0.042373	-0.227467	-0.838927	-0.934599	0.171335	0.164019	0.0141666	0.155997	-0.298284	0.00856986	0.186847	0.209452
	0.038741	-0.134967	-1.63535	-1.01095	0.116265	0.126266	-0.102433	0.361475	-0.248632	0.0110868	0.12919	0.178995
IC.656.L.B11	0.043584	-0.0909859	-0.543834	-1.37735	-0.189458	0.0317348	-0.147068	0.221125	-1.01652	0.000728681	0.280211	-0.81299
IC.520.L.B11	0.038741	0.440648	0.596876	0.082362	-0.0133635	-0.148277	-0.116839	-0.286615	-0.0337567	-0.324002	-0.255302	0.105849
IC.537.N.F2	0.039952	0.169966	0.665873	-0.0863084	0.173273	0.0842603	-0.235229	-0.218041	-1.08508	-1.34946	-0.19528	0.206845
	0.042373	0.4259	0.688627	0.156653	0.157796	0.0689183	-0.215232	-0.078549	-0.39556	-0.753916	-0.2621	0.378633
	0.032688	0.200873	0.591	0.188427	0.139528	0.179454	-0.0301137	-0.299149	-0.514465	-0.567723	-0.0649564	0.188516
	0.066586	0.332336	-1.03847	-1.6342	-0.0338338	-0.245341	-0.13295	-0.0863238	-0.841119	-0.38162	-0.130598	-1.3356
	0.056901	0.220808	-0.761485	-1.29615	0.00624955	-0.298072	-0.072462	-0.0895825	-1.08508	-0.324148	-0.0569062	0.374959
	0.060533	0.0027709	-0.429131	-0.486263	-0.125037	-0.427633	-0.370467	-0.417175	-1.04113	-1.43348	-0.247908	-0.0421245
	0.064165	0.21318	-0.242051	-0.852237	0.157972	0.0157419	-0.102672	-0.130618	-0.332041	1.42077	-0.0684549	0.315301
	0.060533	0.305681	-1.03847	-0.928591	0.102901	-0.0220105	-0.219272	0.07486	-0.282388	-0.312915	-0.126112	0.284844
IC.656.L.B9	0.069007	0.349662	0.0530425	-1.29499	-0.202821	-0.116542	-0.263906	-0.06549	-1.05028	-0.323274	0.0249094	-0.707142
	0.039952	-0.169966	-0.665873	0.0863084	-0.173273	-0.0842603	0.235229	0.218041	1.08508	1.34946	0.19528	-0.206845
IC.656.L.B11	0.023002	0.270681	-0.0689964	0.16867	-0.186637	-0.232537	0.11839	-0.0685738	1.05133	1.02546	-0.0600224	-0.100997
	0.01816	0.255934	0.0227539	0.242961	-0.0154774	-0.015342	0.0199973	0.139492	0.689522	0.595547	-0.0668204	0.171787
	0.013317	0.0309067	-0.0748727	0.274735	-0.0337453	0.0951935	0.205115	-0.0811081	0.570617	0.78174	0.130323	-0.0183295
	0.047215	0.16237	-1.70435	-1.54789	-0.207107	-0.329601	0.102279	0.131717	0.243963	0.967844	0.0646817	-1.54245
	0.042373	0.0508416	-1.42736	-1.20984	-0.167024	-0.382332	0.162767	0.128459	0	1.02532	0.138373	0.168114
	0.039952	-0.167195	-1.095	-0.399955	-0.298311	-0.511894	-0.135238	-0.199134	0.0439492	-0.0840172	-0.0526286	-0.24897
	0.049637	0.0432139	-0.907924	-0.765929	-0.0153017	-0.0685184	0.132557	0.0874233	0.753041	-0.324148	0.126825	0.108455
	0.041162	0.135715	-1.70435	-0.842283	-0.070372	-0.106271	0.0159566	0.292901	0.802694	1.03655	0.0691678	0.0779986
IC.656.L.C10	0.047215	0.179696	-0.61283	-1.20868	-0.376094	-0.200802	-0.0286775	0.152551	0.0348055	1.02619	0.220189	-0.913987
	0.01816	-0.255934	-0.0227539	-0.242961	0.0154774	0.015342	-0.0199973	-0.139492	-0.689522	-0.595547	0.0668204	-0.171787
IC.656.L.B9	0.042373	-0.4259	-0.688627	-0.156653	-0.157796	-0.0689183	0.215232	0.078549	0.39556	0.753916	0.2621	-0.378633
	0.021792	0.0147477	-0.0917503	-0.0742905	-0.171159	-0.217195	0.0983928	-0.208066	0.361803	0.429914	0.006798	-0.272784
	0.01937	-0.225027	-0.0976266	0.0317746	-0.0182679	0.110536	0.185118	-0.2206	-0.118906	0.186193	0.197144	-0.190117
	0.056901	-0.0935637	-1.7271	-1.79086	-0.19163	-0.314259	0.0822819	-0.00777474	-0.445559	0.372296	0.131502	-1.71424
	0.050847	-0.205092	-1.45011	-1.4528	-0.151546	-0.36699	0.14277	-0.0110334	-0.689522	0.429769	0.205194	-0.00367383
	0.049637	-0.423129	-1.11776	-0.642916	-0.282833	-0.496552	-0.155236	-0.338626	-0.645573	-0.679565	0.0141918	-0.420757
	0.054479	-0.21272	-0.930678	-1.00889	0.000175682	-0.0531764	0.112559	-0.0520686	0.063519	1.42077	0.193645	-0.0633319
	0.050847	-0.120219	-1.7271	-1.08524	-0.0548946	-0.0909287	-0.00404071	0.153409	0.113171	0.441001	0.135988	-0.0937887
IC.656.L.G12	0.056901	-0.0762382	-0.635584	-1.45164	-0.360617	-0.18546	-0.0486748	0.013059	-0.654717	0.430643	0.287009	-1.08577
	0.01937	0.225027	0.0976266	-0.0317746	0.0182679	-0.110536	-0.185118	0.2206	0.118906	-0.186193	-0.197144	0.190117
IC.656.L.C10	0.013317	-0.0309067	0.0748727	-0.274735	0.0337453	-0.0951935	-0.205115	0.0811081	-0.570617	-0.78174	-0.130323	0.0183295
	0.032688	-0.200873	-0.591	-0.188427	-0.139528	-0.179454	0.0301137	0.299149	0.514465	0.567723	0.0649564	-0.188516
	0.014528	0.239775	0.00587633	-0.106065	-0.152891	-0.327731	-0.0867251	0.0125343	0.480709	0.243721	-0.190346	-0.0826672
	0.043584	0.131463	-1.62947	-1.82263	-0.173362	-0.424795	-0.102836	0.212825	-0.326653	0.186103	-0.0656415	-1.52412
	0.035109	0.0199349	-1.35249	-1.48458	-0.133278	-0.477525	-0.0423483	0.209567	-0.570617	0.243576	0.00805016	0.186443
	0.03632	-0.198102	-1.02013	-0.67469	-0.264565	-0.607087	-0.340354	-0.118026	-0.526667	-0.865758	-0.182952	-0.23064
	0.046005	0.0123072	-0.833051	-1.04066	0.0184436	-0.163712	-0.0725585	0.168531	0.182425	0.128701	-0.00349857	0.126785
	0.03632	0.104808	-1.62947	-1.11702	-0.0366267	-0.201464	-0.189159	0.374009	0.232077	0.254808	-0.0611554	0.0963281
IC.656.L.G7	0.043584	0.148789	-0.537958	-1.48341	-0.342349	-0.295996	-0.233793	0.233659	-0.535811	0.24445	0.0898658	-0.895657
	0.02303	0.0631891	-0.0233746	-0.0388568	0.113758	0.478276	-1.26013	-0.334218	-0.0233572	0.0472322	-0.19889	0.675281
IC.656.L.G12	0.020606	-0.179585	0.123549	0.194796	-0.972312	0.687961	-0.452609	-0.491492	0.227024	0.0300931	-0.266396	0.292263
	0.014545	-0.0277055	0.137418	0.052048	-0.656953	0.346632	-0.925683	-0.311714	-0.00427889	0.206895	-0.4907	0.746845
	0.020606	-0.0698655	-0.0451537	-0.0211262	-0.116131	-0.0309696	-0.622236	-0.380471	-0.0549138	-1.08518	-0.586525	0.693113
	0.021818	-0.0619327	0.0568618	0.130213	0.0266578	0.179998	-0.929184	-0.382599	0.0180746	0.659743	-0.277973	0.596351
	0.020606	-0.137425	0.0400617	0.135086	-0.13816	-0.106714	-1.19126	-0.314096	0.097346	-1.08518	-0.156022	-0.152895
	0.025455	-0.0420111	0.371209	0.387195	0.0433027	0.557334	-0.666597	-0.373718	0.35268	-0.0533695	-0.326583	0.456568
	0.024242	-0.151272	-0.105088	-0.0603061	-0.48507	0.265401	-0.0129851	-0.59186	-0.0567324	0.335596	-0.349769	0.457163
	0.021818	-0.211977	0.168296	0.203169	0.13734	0.168533	-0.88468	-0.547924	0.13982	-0.773738	-0.287633	0.396793
	0.019394	-0.0993439	0.00182649	0.00329743	-0.0714993	0	-1.16106	-0.298206	-0.0392293	0.189371	-0.261296	0.305704
IC.663.L.C1	0.019394	-0.119094	0.0835964	0.125209	-0.182188	-0.000560575	-0.848415	-0.546907	0.11101	0.254127	-1.04889	-0.0409706
IC.656.L.G7	0.02303	-0.0631891	0.0233746	0.0388568	-0.113758	-0.478276	1.26013	0.334218	0.0233572	0.236988	0.19889	-0.675281
	0.026667	-0.242774	0.146923	0.233653	-1.08607	0.209685	0.807517	-0.157274	0.250381	-0.385308	-0.0675066	-0.383019
	0.02303	-0.0908946	0.160792	0.0909047	-0.770711	-0.131644	0.334443	0.0225035	0.0190784	0.114387	-0.29181	0.0715637
	0.032727	-0.133055	-0.0217792	0.0177306	-0.22989	-0.509246	0.63789	-0.0462528	-0.0315566	0.00464875	-0.387636	0.0178318
	0.024242	-0.125122	0.0802364	0.16907	-0.0871005	-0.298279	0.330942	-0.0483808	0.0414318	-0.00717022	-0.0790837	-0.0789305
	0.027879	-0.200615	0.0634363	0.173942	-0.251919	-0.58499	0.0688696	0.0201215	0.120703	0.115568	0.0428679	-0.828176
	0.026667	-0.1052	0.394583	0.426052	-0.0704556	0.0790579	0.593528	-0.0394997	0.376037	0.0953003	-0.127694	-0.218713
	0.010909	-0.214461	-0.0817131	-0.0214493	-0.598828	-0.212875	1.24714	-0.257642	-0.0333752	-0.121916	-0.150879	-0.218118
	0.029091	-0.275166	0.19167	0.242026	0.023582	-0.309743	0.375445	-0.213706	0.163177	-0.133224	-0.0887436	-0.278489
	0.026667	-0.162533	0.0252011	0.0421542	-0.185258	-0.478276	0.0990644	0.0360119	-0.0158721	0.0188615	-0.0624066	-0.369578
IC.663.L.C6	0.026667	-0.182283	0.106971	0.164066	-0.295946	-0.478837	0.41171	-0.212689	0.134368	0.201573	-0.849998	-0.716252
IC.663.L.C1	0.026667	0.242774	-0.146923	-0.233653	1.08607	-0.209685	-0.807517	0.157274	-0.250381	0.385308	0.0675066	0.383019
	0.020606	0.179585	-0.123549	-0.194796	0.972312	-0.687961	0.452609	0.491492	-0.227024		0.266396	-0.292263
	0.021818	0.15188	0.0138688	-0.142748	0.315359	-0.34133	-0.473074	0.179778	-0.231302	0.499695	-0.224304	0.454583
	0.013333	0.10972	-0.168702	-0.215922	0.856181	-0.718931	-0.169627	0.111022	-0.281937	0.389957	-0.320129	0.400851
	0.012121	0.117653	-0.066687	-0.0645832	0.99897	-0.507964	-0.476575	0.108894	-0.208949	0.378138	-0.0115771	0.304088
	0.015758	0.0421598	-0.083487	-0.0597106	0.834152	-0.794675	-0.738647	0.177396	-0.129678	0.500876	0.110374	-0.445157
	0.013333	0.137574	0.24766	0.192399	1.01561	-0.130627	-0.213988	0.117775	0.125656	0.480608	-0.060187	0.164306
	0.027879	0.028313	-0.228636	-0.255102	0.487242	-0.422561	0.439623	-0.100368	-0.283756	0.263393	-0.0833723	0.164901
	0.012121	-0.0323917	0.0447469	0.00837292	1.10965	-0.519429	-0.432071	-0.0564318	-0.0872037	0.252084	-0.021237	0.10453
	0.012121	0.0802415	-0.121722	-0.191499	0.900813	-0.687961	-0.708452	0.193286	-0.266253	0.40417	0.00509993	0.013441
IC.663.L.C8	0.012121	0.060491	-0.0399523	-0.0695872	0.790124	-0.688522	-0.395807	-0.0554144	-0.116013	0.586881	-0.782491	-0.333233
IC.663.L.C6	0.021818	-0.15188	-0.0138688	0.142748	-0.315359	0.34133	0.473074	-0.179778	0.231302	-0.499695	0.224304	-0.454583
	0.02303	0.0908946	-0.160792	-0.0909047	0.770711	0.131644	-0.334443	-0.0225035	-0.0190784	-0.114387	0.29181	-0.0715637
	0.014545	0.0277055	-0.137418	-0.052048	0.656953	-0.346632	0.925683	0.311714	0.00427889		0.4907	-0.746845
	0.026667	-0.04216	-0.182571	-0.0731742	0.540821	-0.377601	0.303447	-0.0687564	-0.0506349	-0.109739	-0.0958255	-0.0537319
	0.025455	-0.0342272	-0.0805558	0.078165	0.683611	-0.166634	-0.00350101	-0.0708843	0.0223535	-0.121557	0.212726	-0.150494
	0.02303	-0.10972	-0.0973559	0.0830377	0.518792	-0.453346	-0.265573	-0.00238203	0.101625	0.00118043	0.334678	-0.89974
	0.024242	-0.0143056	0.233791	0.335147	0.700255	0.210702	0.259086	-0.0620032	0.356959	-0.019087	0.164117	-0.290277
	0.024242	-0.123567	-0.242505	-0.112354	0.171883	-0.081231	0.912697	-0.280146	-0.0524536	-0.236303	0.140931	-0.289682
	0.024242	-0.184271	0.030878	0.151121	0.794293	-0.178099	0.0410028	-0.23621	0.144099	-0.247612	0.203066	-0.350052
	0.021818	-0.0716383	-0.135591	-0.0487505	0.585453	-0.346632	-0.235378	0.0135084	-0.0349504	-0.0955257	0.229403	-0.441141
IC.663.L.D6	0.021818	-0.0913888	-0.0538212	0.073161	0.474765	-0.347192	0.077267	-0.235192	0.115289	0.087186	-0.558188	-0.787816
IC.663.L.C8	0.026667	0.04216	0.182571	0.0731742	-0.540821	0.377601	-0.303447	0.0687564	0.0506349	0.109739	0.0958255	0.0537319
	0.013333	-0.10972	0.168702	0.215922	-0.856181	0.718931	0.169627	-0.111022	0.281937	-0.389957	0.320129	-0.400851
	0.032727	0.133055	0.0217792	-0.0177306	0.22989	0.509246	-0.63789	0.0462528	0.0315566	-0.00464875	0.387636	-0.0178318
	0.020606	0.0698655	0.0451537	0.0211262	0.116131	0.0309696	0.622236	0.380471	0.0549138		0.586525	-0.693113
	0.01697	0.00793276	0.102016	0.151339	0.142789	0.210967	-0.306948	-0.00212794	0.0729884	-0.011819	0.308552	-0.0967622
	0.020606	-0.06756	0.0852155	0.156212	-0.0220291	-0.0757444	-0.56902	0.0663744	0.15226	0.110919	0.430503	-0.846008
	0.020606	0.0278544	0.416363	0.408322	0.159434	0.588304	-0.0443613	0.00675317	0.407594	0.0906515	0.259942	-0.236545
	0.029091	-0.0814069	-0.059934	-0.0391799	-0.368939	0.29637	0.60925	-0.211389	-0.00181864	-0.126564	0.236757	-0.23595
	0.021818	-0.142111	0.213449	0.224295	0.253472	0.199502	-0.262444	-0.167453	0.194734	-0.137873	0.298892	-0.29632
	0.01697	-0.0294783	0.0469802	0.0244236	0.044632	0.0309696	-0.538825	0.0822647	0.0156845	0.0142128	0.325229	-0.38741
IC.663.L.H9	0.01697	-0.0492288	0.12875	0.146335	-0.0660568	0.030409	-0.22618	-0.166436	0.165924	0.196925	-0.462362	-0.734084
IC.663.L.D6	0.009697	0.0592981	-0.105212	-0.00693734	0.0713238	-0.943238	-0.673831	0.173704	0.13589			1.61607
	0.010909	0.184849	0.0121505	-0.109917	-0.38155	-1.28845	-1.04193	0.268988	-0.00292578	0.109739	0.0958255	0.71895
	0.059394	0.323235	-0.182744	-0.305533	0.85131	-0.475441	-0.831342	0.103821	1.01275	-0.389957	0.320129	0.762835
	0.058182	0.257933	-0.330558	0.0262014	0.5967	-0.719767	-0.550045	0.304222	0.145131	-0.00464875	0.387636	1.18861
	0.054545	0.383645	-0.604904	-0.215206	0.804859	-1.17825	-0.745971	0.303299	0.011331		0.586525	1.13736
	0.069007	0.205149	-1.36889	-0.287124	1.03182	-0.394791	-0.85585	0.237054	-0.373415	-0.011819	0.308552	1.15466
	0.064165	0.256688	-0.422862	-0.669963	0.45489	-0.257873	-0.15259	-0.0420941	-0.102217	0.160831	0.248928	1.2184
	0.060606	0.313747	-0.734204	-0.571148	-0.338234	-1.17825	-0.551223	0.237371	-0.321808	0.0906515	0.259942	1.32291
	0.065375	-0.015615	-0.437252	-0.297311	-0.338234	-1.28945	-0.0359694	0.00387901	0.170733	-0.126564	0.236757	0.6194
	0.069007	-0.0476417	-1.00701	-0.230187	-0.338234	-0.132345	-0.831342	0.228492	-0.21486	-0.137873	0.298892	1.14069
IC.669.L.E2	0.081114	-0.124611	-0.705312	-1.42585	0.66644	-0.856171	-0.831342	0.116856	-0.575558	0.00209278	0.17785	0
IC.663.L.H9	0.009697	-0.0592981	0.105212	0.00693734	-0.0713238	0.943238	0.673831	-0.173704	-0.13589			-1.61607
	0.006061	0.125551	0.117363	-0.10298	-0.452873	-0.345208	-0.368094	0.0952838	-0.138815		0.0964985	-0.897121
	0.058252	0.263937	-0.0775313	-0.298596	0.779986	0.467796	-0.157511	-0.0698837	0.876856	-0.336184	0.0716538	-0.853236
	0.055758	0.198635	-0.225345	0.0331388	0.525377	0.223471	0.123786	0.130517	0.00924095		0.216437	-0.427464
	0.050909	0.324347	-0.499692	-0.208269	0.733535	-0.235012	-0.0721392	0.129594	-0.124559	-0.343176	0.255674	-0.478707
	0.069091	0.145851	-1.26367	-0.280186	0.960499	0.548447	-0.182019	0.0633493	-0.509305	-0.184649	0.11531	-0.461407
	0.065455	0.19739	-0.317649	-0.663025	0.383567	0.685365	0.521241	-0.215798	-0.238107	-0.683195	-0.28576	-0.397668
	0.05697	0.254449	-0.628991	-0.56421	-0.409558	-0.235012	0.122608	0.0636664	-0.457698	-0.34063	-0.057018	-0.293157
	0.060606	-0.074913	-0.33204	-0.290374	-0.409558	-0.346216	0.637862	-0.169825	0.0348431	-0.266788	-0.378208	-0.996671
	0.066667	-0.10694	-0.9018	-0.22325	-0.409558	0.810893	-0.157511	0.054788	-0.350749	-0.37723	-0.12156	-0.475377
IC.669.L.E8	0.082424	-0.183909	-0.6001	-1.41891	0.595116	0.0870664	-0.157511	-0.0568483	-0.711447	-0.0184536	0.361105	-1.61607
IC.669.L.E2	0.006061	-0.125551	-0.117363	0.10298	0.452873	0.345208	0.368094	-0.0952838	0.138815		-0.0964985	0.897121
	0.010909	-0.184849	-0.0121505	0.109917	0.38155	1.28845	1.04193	-0.268988	0.00292578			-0.71895
	0.054612	0.138385	-0.194894	-0.195616	1.23286	0.813004	0.210584	-0.165168	1.01567		-0.0248446	0.0438853
	0.054545	0.0730837	-0.342708	0.136118	0.97825	0.568679	0.49188	0.0352334	0.148056	-0.336184	0.119939	0.469657
	0.052121	0.198795	-0.617055	-0.105289	1.18641	0.110196	0.295955	0.0343104	0.0142567		0.159175	0.418414
	0.06303	0.0202993	-1.38104	-0.177207	1.41337	0.893655	0.186076	-0.0319345	-0.37049	-0.343176	0.0188114	0.435714
	0.059394	0.0718388	-0.435012	-0.560046	0.83644	1.03057	0.889336	-0.311082	-0.0992916	-0.184649	-0.382259	0.499453
	0.053333	0.128897	-0.746354	-0.461231	0.0433157	0.110196	0.490702	-0.0316174	-0.318882	-0.683195	-0.153516	0.603964
	0.05697	-0.200464	-0.449402	-0.187394	0.0433157	-0.00100836	1.00596	-0.265109	0.173658	-0.34063	-0.474707	-0.0995505
	0.065455	-0.232491	-1.01916	-0.12027	0.0433157	1.1561	0.210584	-0.0404958	-0.211934	-0.266788	-0.218059	0.421744
IC.669.L.E9	0.081212	-0.30946	-0.717463	-1.31593	1.04799	0.432274	0.210584	-0.152132	-0.572632	-0.37723	0.264607	-0.71895
IC.669.L.E8	0.054612	-0.138385	0.194894	0.195616	-1.23286	-0.813004	-0.210584	0.165168	-1.01567	-0.219665	0.0248446	-0.0438853
	0.058252	-0.263937	0.0775313	0.298596	-0.779986	-0.467796	0.157511	0.0698837	-0.876856	0.336184	-0.0716538	0.853236
	0.059394	-0.323235	0.182744	0.305533	-0.85131	0.475441	0.831342	-0.103821	-1.01275			-0.762835
	0.067961	-0.0653017	-0.147814	0.331735	-0.25461	-0.244326	0.281297	0.200401	-0.867615		0.144783	0.425771
	0.063107	0.0604097	-0.422161	0.0903275	-0.0464513	-0.702809	0.0853717	0.199478	-1.00141	-0.0069924	0.18402	0.374529
	0.067879	-0.118086	-1.18614	0.0184098	0.180513	0.0806502	-0.0245078	0.133233	-1.38616	0.151535	0.0436561	0.391829
	0.077576	-0.0665467	-0.240118	-0.364429	-0.39642	0.217568	0.678752	-0.145915	-1.11496	-0.347011	-0.357414	0.455567
	0.071602	-0.00948812	-0.55146	-0.265614	-1.18954	-0.702809	0.280119	0.13355	-1.33455	-0.00444594	-0.128672	0.560079
	0.072727	-0.33885	-0.254508	0.00822199	-1.18954	-0.814013	0.795373	-0.0999416	-0.842013	0.069396	-0.449862	-0.143436
	0.081212	-0.370877	-0.824268	0.0753463	-1.18954	0.343096	0	0.124672	-1.22761	-0.0410466	-0.193214	0.377858
IC.669.L.H8	0.070303	-0.447846	-0.522568	-1.12032	-0.18487	-0.38073	0	0.0130355	-1.5883	0.31773	0.289451	-0.762835
IC.669.L.E9	0.065375	0.205076	-0.217159	0.0958159	-0.207371	-0.0953495	-0.391192	-0.053595	-0.341411	-0.180038	-0.205429	0.0539024
	0.073939	0.152	-0.0310359	0.364323	-0.146029	-0.172607	0.735234	-0.969818	-0.495776	-0.0644515	-0.0591729	0.0508663
IC.790.L.E4	0.076549	0.207678	-0.385565	0.14764	-0.407751	-0.457221	-0.380807	-0.632531	-0.848494	-0.172468	-0.0528249	-0.0535953
	0.065375	-0.205076	0.217159	-0.0958159	0.207371	0.0953495	0.391192	0.053595	0.341411	0.180038	0.205429	-0.0539024
	0.089697	-0.0530759	0.186123	0.268507	0.0613427	-0.0772575	1.12643	-0.916223	-0.154366	0.115586	0.146256	-0.00303616
IC.790.L.E5	0.0887	0.00260178	-0.168406	0.0518243	-0.20038	-0.361871	0.0103853	-0.578936	-0.507083	0.00757014	0.152604	-0.107498
	0.032727	0.283651	0.0441344	0.565359	0.177672	0.0194875	-0.218742	0.100738	0.188101	0.318018	-0.0725757	-0.0854104
	0.032727	0.0482121	0.540265	0.574894	-0.012731	0.156987	0.0303476	-0.203111	0.245214	0.169799	-0.0460649	-0.0120024
	0.032727	0.120576	0.419564	0.469201	0.00233838	-0.0417746	-0.093808	-0.378981	0.106711	0.158681	-0.122546	-0.208232
	0.031515	-0.0160713	0.496799	0.626805	0.134668	-0.0813072	-0.31067	-0.369643	0.123588	0.0348273	-0.162716	-0.0966517
	0.035152	0.100528	0.599748	0.797101	0.128598	0.0295287	0.0263682	-0.183216	0.336906	0.0396853	-0.374706	-0.163319
UW.1002.C.E12	0.037576	0.175595	0.491542	0.65521	0.0792009	-0.122712	-0.155178	-0.316103	0.215639	0.212194	0.151608	-0.00153615
	0.003632	-0.0257083	0.132485	-0.00419471	0.0816888	-0.377576	-0.168257	-0.0235862	-0.0938658	-0.111391	-0.420334	-0.0209499
	0.123321	0.055999	-0.707358	-0.950451	-1.10963	0.56111	1.36695	-0.192904	0.282236	-0.22456	-1.43502	-0.353899
IC.790.L.E4	0.127119	0.123171	-0.625545	-1.23661	-1.24517	0.630044	1.54806	-0.178748	0.448983	0.0334473	-1.36252	-0.273286
	0.122276	0.321571	-0.689977	-1.14615	-0.634247	0.513786	1.32709	-0.487441	0.547555	-0.226736	-1.26265	-0.412269
	0.124697	-0.325784	-1.66449	-0.487069	-1.48789	-0.00287837	1.19277	-1.06674	0.308443	-0.0454996	-1.8231	-0.610147
IC.790.L.E5	0.115012	-0.256694	-0.979527	-0.993245	-1.27891	-0.0103663	1.16917	-0.623457	0.206013	-0.0344099	-1.03195	-0.698281
	0.119855	-0.0960948	-0.193019	-0.37951	-1.21766	0.459243	1.51345	-0.23914	0.682362	0.226475	-0.508299	-0.167967
	0.117433	-0.0910306	-0.629232	-0.848365	-1.48789	0.451421	1.58232	-0.296305	0.553844	0.166593	-0.387351	-0.48037
	0.118644	-0.286898	-0.313613	-0.480558	-1.48789	-0.669129	-0.120899	-0.295106	0.273585	0.132993	-0.829117	-0.45836
	0.116223	-0.366611	-0.686206	-1.31031	-1.48789	-0.669129	-0.120899	-1.28164	-0.0178707	0.00221458	-0.763975	-1.10701
	0.115012	0.0516306	-0.188667	-0.288681	-0.967728	0.364793	1.54084	-0.288454	0.748123	0.133619	-1.71713	-0.183271
UW.1002.C.E12	0.127119	0.242357	-0.555569	-0.567648	-1.67217	0.206494	1.05164	-0.10485	0.585941	-0.00428197	-0.849495	-0.248283
	0.12954	0.0436192	-0.275634	-0.399809	-1.32275	0.431805	0.622548	-0.115776	0.700021	0.0736402	-1.3075	-0.411469
UW.1140.A.A2	0.128329	-0.0837691	-0.243117	-0.229402	-1.37108	0.398862	1.18067	-0.133958	0.839822	0.0490337	-1.4973	-0.392573
	0.003632	0.0257083	-0.132485	0.00419471	-0.0816888	0.377576	0.168257	0.0235862	0.0938658	0.111391	0.420334	0.0209499
	0.126984	0.0817073	-0.839843	-0.946257	-1.19132	0.938686	1.5352	-0.169318	0.376102	-0.113169	-1.01469	-0.332949
	0.128329	0.148879	-0.75803	-1.23242	-1.32686	1.00762	1.71632	-0.155161	0.542849	0.144838	-0.942185	-0.252336
	0.123487	0.34728	-0.822462	-1.14196	-0.715936	0.891362	1.49535	-0.463855	0.64142	-0.115345	-0.842316	-0.391319
	0.125908	-0.300076	-1.79698	-0.482874	-1.56958	0.374698	1.36103	-1.04315	0.402309	0.0658914	-1.40276	-0.589197
	0.118644	-0.230986	-1.11201	-0.98905	-1.3606	0.36721	1.33743	-0.599871	0.299878	0.076981	-0.611613	-0.677331
	0.122276	-0.0703865	-0.325504	-0.375316	-1.29935	0.836819	1.68171	-0.215554	0.776227	0.337866	-0.0879645	-0.147017
	0.121065	-0.0653223	-0.761717	-0.84417	-1.56958	0.828997	1.75057	-0.272719	0.647709	0.277984	0.0329833	-0.45942
	0.121065	-0.261189	-0.446098	-0.476363	-1.56958	-0.291553	0.0473573	-0.27152	0.367451	0.244384	-0.408783	-0.437411
	0.118644	-0.340903	-0.818691	-1.30611	-1.56958	-0.291553	0.0473573	-1.25806	0.0759951	0.113606	-0.34364	-1.08606
UW.1140.A.A2	0.116223	0.0773389	-0.321152	-0.284487	-1.04942	0.742369	1.7091	-0.264868	0.841989	0.24501	-1.2968	-0.162321
	0.128329	0.268066	-0.688054	-0.563454	-1.75386	0.58407	1.2199	-0.0812635	0.679807	0.107109	-0.429161	-0.227333
	0.130751	0.0693275	-0.408119	-0.395614	-1.40444	0.809381	0.790805	-0.0921895	0.793887	0.185031	-0.887166	-0.390519
UW.1140.A.A3	0.12954	-0.0580607	-0.375603	-0.225207	-1.45277	0.776438	1.34893	-0.110372	0.933688	0.160425	-1.07696	-0.371623
	0.033939	0.151378	-0.300231	-0.463361	-0.249544	-0.161063	0.470663	-0.0232629	0.619731		-4.31866e-05	-0.376331
	0.019394	-0.165042	-0.469028	-0.674363	-0.230577	-0.18202	0.291152	-0.221412	-0.124935	0.251046	0.00806119	-0.22215
	0.030303	-0.282423	0.0906788	0.0598408	0.0187988	0.0810488	0.291152	-0.0031466	0.407058	0.128503	0.073584	0.169502
	0.027879	0.00624562	-0.135231	-0.234484	-0.03774	-0.0363036	0.759856	0.0055418	0.356056	-0.080015	-0.0927957	-0.00125954
	0.054545	-0.0440313	-0.269894	-0.279921	-0.0843933	-0.218343	1.18022	0.155559	0.330611	0.0088302	-0.0660468	0.226383
	0.050909	-0.0275923	-0.252876	-0.476363	-0.320735	0.00779139	1.0419	0.026821	0.367451	0.0185614	0.0483835	0.229073
	0.053333	-0.480217	0.123373	0.0212902	0.0921334	0.0691591	1.88399	0.295233	0.0934636	0.135188	0.201096	0.282824
	0.054545	-0.237198	-0.494832	-0.563454	-0.0925379	-0.242836	1.49533	0.0383312	0.679807	0.296334	0.244834	-0.236836
	0.073939	0.0566671	-0.214897	-0.395614	-0.528512	-0.509672	0.291856	-0.16072	0.793887		-0.0670937	-0.400021
UW.1140.A.A3	0.051157	0.207882	-0.216502	-0.570259	-0.329891	-0.331277	0.503661	-1.23312	-0.124935	0.00318086	-0.0386245	-0.0892682
	0.076456	-0.335638	-0.932908	-0.661574	0.0779711	-0.0469299	1.85642	-0.114354	0.221314	0.111661	0.192095	-0.0150672
	0.083738	-0.210925	-0.685675	-1.09314	-0.0976908	-0.00693806	1.59503	0.0185089	0.34213	0.287595	0.196487	0.165191
	0.07767	-0.264943	-0.304281	-0.113366	0.0451228	0.0928153	2.00237	-0.501225	0.143186	0.0959786	0.107584	0.15021
	0.079172	-0.255459	-0.597992	-0.428505	0.209548	0.322782	2.2031	-0.65265	-0.124935	0.140391	0.0969593	0.163445
	0.073939	-0.200947	0.116513	-0.129422	0.16559	0.177265	0.828936	-0.109242	-0.124935	0.150236	0.0856225	0.0633643
	0.081212	-0.363335	0.0242373	0.0288483	0.21696	0.336695	1.10386	-0.181137	-0.0560948	0.340931	0.15506	0.241026
	0.079172	-0.110744	0.215348	0.067391	0.310734	0.26029	2.22119	-0.348309	-0.124935	0.315301	0.128675	0.0375652
	0.090909	0.0277012	-1.35907	-1.65891	-0.0899481	-0.130034	1.98036	-0.0694419	0.0683758	-0.00302393	-0.109393	-0.171681
	0.087273	-0.12701	-0.575711	-0.4387	0.018978	-0.0786815	2.13603	-0.119601	-0.124935	0.100006	0.0760523	-0.745076
	0.090909	-0.0318703	-0.0103664	-0.290442	-0.0201128	-0.0306569	1.62859	-0.456441	-0.124935	0.126992	0.0269569	-0.754047
	0.074029	-0.0770741	0.0400396	-0.284322	-0.125716	-0.292559	1.93344	-0.00319926	0.0243329	0.0888165	0.0195541	0.0858257
	0.09854	-0.139171	-0.0780101	-0.235818	-0.212172	-0.503389	1.81044	0.0691562	-0.124935	-0.0829504	-0.136926	0.0855299
UW.1261.A.A2	0.090909	0.128236	-0.692807	-0.561858	-0.08622	-0.189788	1.96993	-0.0798964	0.371046	0.10386	-0.0146769	-0.720577
	0.033939	-0.151378	-0.786829	-0.428505	0.249544	0.161063	-0.470663	0.0232629	-0.124935	0.140391	0.0118074	0.163445
	0.038788	-0.31642	0.116513	-0.129422	0.0189667	-0.0209575	-0.179511	-0.198149	-0.124935	0.0137112	0.0856225	0.0633643
	0.031515	-0.433801	0.0242373	0.0288483	0.268343	0.242112	-0.179511	0.0201163	-0.0560948	0.340931	0.15506	0.241026
	0.02303	-0.145133	0.215348	0.067391	0.211804	0.124759	0.289193	0.0288047	-0.124935	0.315301	0.128675	0.0375652
	0.046061	-0.195409	-1.81072	-1.59905	0.16515	-0.0572805	0.709552	0.178821	-0.124935	-0.00302393	-0.109393	-0.171681
	0.046061	-0.17897	-0.575711	-0.4387	-0.0711911	0.168854	0.571237	0.0500839	-0.124935	0.100006	0.0760523	-0.745076
	0.048485	-0.631595	-0.0103664	-0.290442	0.341677	0.230222	1.41333	0.318496	-0.124935	0.126992	0.0269569	-0.754047
	0.049697	-0.388576	0.0400396	-0.284322	0.157006	-0.0817736	1.02467	0.0615941	0.0243329	0.0888165	0.0195541	0.0858257
	0.066667	-0.0947111	-0.0780101	-0.235818	-0.278969	-0.348609	-0.178807	-0.137457	-0.124935	-0.0829504	-0.136926	0.0855299
UW.1261.A.A2	0.054811	0.0565041	-0.692807	-0.561858	-0.0803476	-0.170214	0.0329983	-1.20986	0.371046	0.10386	-0.0146769	-0.720577
	0.065534	-0.487016			0.327515	0.114133	1.38575	-0.0910914
	0.082524	-0.362304			0.151853	0.154125	1.12437	0.0417718
	0.076456	-0.416321			0.294667	0.253878	1.53171	-0.477962
	0.06821	-0.406837			0.459092	0.483844	1.73244	-0.629387
	0.073939	-0.352325			0.415134	0.338327	0.358273	-0.0859787
	0.077576	-0.514713			0.466503	0.497757	0.633199	-0.157874
	0.079172	-0.262122			0.560278	0.421353	1.75053	-0.325046
	0.083636	-0.123677			0.159596	0.0310288	1.5097	-0.046179
	0.082424	-0.278388			0.268522	0.0823813	1.66537	-0.0963377
	0.084848	-0.183248			0.229431	0.130406	1.15793	-0.433178
	0.072816	-0.228452			0.123828	-0.131496	1.46278	0.0200636
	0.093674	-0.290549			0.0373715	-0.342326	1.33977	0.0924191
UW.1261.A.B5	0.086061	-0.0231425			0.163324	-0.0287257	1.49926	-0.0566335
	0.038788	0.31642			-0.0189667	0.0209575	0.179511	0.198149
	0.019394	0.165042	0.469028	0.674363	0.230577	0.18202	-0.291152	0.221412	0.124935	-0.251046	-0.00806119	0.22215
	0.04	-0.117382	0.559707	0.734204	0.249376	0.263069	0	0.218265	0.531993	-0.122543	0.0655228	0.391652
	0.032727	0.171287	0.333797	0.439879	0.192837	0.145717	0.468704	0.226954	0.480991	-0.331061	-0.100857	0.22089
	0.059394	0.12101	0.199134	0.394442	0.146184	-0.036323	0.889063	0.37697	0.455545	-0.242216	-0.074108	0.448533
	0.052121	0.137449			-0.0901578	0.189812	0.750748	0.248233		-0.232485	0.0403223	0.451223
	0.055758	-0.315175	0.592401	0.695653	0.322711	0.251179	1.59284	0.516645	0.218399	-0.115858	0.193035	0.504974
	0.05697	-0.0721563			0.138039	-0.0608161	1.20418	0.259743		0.0452874	0.236773
	0.071515	0.221709			-0.297935	-0.327651	0.000703487	0.0606915
UW.1261.A.B5	0.059683	0.372924	0.252526	0.104104	-0.0993143	-0.149257	0.212509	-1.01171	0	-0.247865	-0.0466857	0.132881
	0.072816	-0.170596	-0.46388	0.0127887	0.308548	0.13509	1.56526	0.107057	0.346249	-0.139385	0.184033	0.207082
	0.083738	-0.0458839	-0.216647	-0.418778	0.132886	0.175082	1.30388	0.239921	0.467065	0.0365486	0.188426	0.38734
	0.07767	-0.0999016	0.164747	0.560997	0.2757	0.274836	1.71122	-0.279813	0.268121	-0.155068	0.0995224	0.37236
	0.0743	-0.0904175	-0.128965	0.245858	0.440125	0.504802	1.91195	-0.431238	0	-0.110655	0.0888981	0.385595
	0.071515	-0.0359051	0.585541	0.544941	0.396167	0.359285	0.537783	0.11217	0	-0.10081	0.0775614	0.285514
	0.081212	-0.198294	0.493265	0.703211	0.447537	0.518715	0.81271	0.0402745	0.0688401	0.089885	0.146999	0.463175
	0.079172	0.0542973	0.684376	0.741754	0.541311	0.44231	1.93004	-0.126897	0	0.0642546	0.120613	0.259715
	0.092121	0.192743	-0.890045	-0.984551	0.140629	0.0519863	1.68921	0.15197	0.193311	-0.25407	-0.117454	0.0504689
	0.093333	0.0380319	-0.106683	0.235663	0.249555	0.103339	1.84488	0.101811	0	-0.15104	0.0679911	-0.522927
	0.090909	0.133171	0.458661	0.383921	0.210464	0.151363	1.33744	-0.23503	0	-0.124054	0.0188957	-0.531897
	0.076456	0.0879675	0.509067	0.390041	0.104861	-0.110539	1.64229	0.218213	0.149268	-0.16223	0.0114929	0.307975
	0.096107	0.0258707	0.391018	0.438545	0.0184047	-0.321368	1.51928	0.290568	0	-0.333997	-0.144987	0.30768
UW.1261.A.C1	0.09697	0.293277	-0.22378	0.112505	0.144357	-0.00776817	1.67877	0.141515	0.49598	-0.147186	-0.0227381	-0.498428
	0.04	0.117382	-0.559707	-0.734204	-0.249376	-0.263069	0	-0.218265	-0.531993	0.122543	-0.0655228	-0.391652
	0.031515	0.433801	0.585541	0.544941	-0.268343	-0.242112	0.179511	-0.0201163	0	-0.237335	0.0775614	0.285514
	0.030303	0.282423	-0.0906788	-0.0598408	-0.0187988	-0.0810488	-0.291152	0.0031466	-0.407058	-0.128503	-0.073584	-0.169502
	0.01697	0.288669	-0.22591	-0.294325	-0.0565388	-0.117352	0.468704	0.0086884	-0.0510023	-0.208518	-0.16638	-0.170762
	0.044848	0.238392	-0.360572	-0.339762	-0.103192	-0.299392	0.889063	0.158705	-0.0764475	-0.119673	-0.139631	0.0568811
	0.048485	0.254831	-0.106683	0.235663	-0.339534	-0.0732574	0.750748	0.0299676	0	-0.109942	-0.0252005	0.0595709
	0.043636	-0.197794	0.0326942	-0.0385506	0.0733346	-0.0118897	1.59284	0.29838	-0.313594	0.0066851	0.127512	0.113322
	0.043636	0.0452253	0.509067	0.390041	-0.111337	-0.323885	1.20418	0.0414778	0.149268	0.16783	0.17125	0.307975
	0.075152	0.33909	0.391018	0.438545	-0.547311	-0.59072	0.000703487	-0.157574	0	-0.333997	-0.144987	0.30768
UW.1261.A.C1	0.062119	0.490305	-0.307181	-0.6301	-0.34869	-0.412326	0.212509	-1.22997	-0.531993	-0.125322	-0.112209	-0.258771
	0.078883	-0.0532146	-1.02359	-0.721415	0.0591723	-0.127979	1.56526	-0.111208	-0.185744	-0.0168419	0.11851	-0.18457
	0.084951	0.0714977	-0.776354	-1.15298	-0.11649	-0.0879868	1.30388	0.0216555	-0.0649278	0.159092	0.122903	-0.00431181
	0.081311	0.0174801	-0.39496	-0.173207	0.026324	0.0117665	1.71122	-0.498078	-0.263872	-0.0325247	0.0339995	-0.0192922
	0.079172	0.0269641	-0.688671	-0.488346	0.190749	0.241733	1.91195	-0.649503	-0.531993	0.0118875	0.0233752	-0.00605687
	0.08	0.0814765	0.0258346	-0.189263	0.146792	0.0962158	0.537783	-0.106095	-0.531993	0.0217329	0.0120385	-0.106138
	0.083636	-0.080912	-0.0664415	-0.0309925	0.198161	0.255646	0.81271	-0.177991	-0.463153	0.212428	0.0814762	0.0715232
	0.082826	0.171679	0.124669	0.00755019	0.291935	0.179241	1.93004	-0.345162	-0.531993	0.186798	0.0550906	-0.131937
	0.086061	0.310124	-1.44975	-1.71875	-0.108747	-0.211083	1.68921	-0.0662953	-0.338682	-0.131527	-0.182977	-0.341183
	0.083636	0.155413	-0.66639	-0.498541	0.000179177	-0.15973	1.84488	-0.116454	-0.531993	-0.0284971	0.00246825	-0.914579
	0.087273	0.250553	-0.101045	-0.350283	-0.0389116	-0.111706	1.33744	-0.453295	-0.531993	-0.00151121	-0.0466271	-0.923549
	0.07767	0.205349	-0.0506391	-0.344163	-0.144515	-0.373608	1.64229	-5.26561e-05	-0.382725	-0.0396868	-0.0540299	-0.0836766
	0.100973	0.143252	-0.168689	-0.295659	-0.230971	-0.584437	1.51928	0.0723028	-0.531993	-0.211454	-0.21051	-0.0839725
UW.1261.A.C6	0.087273	0.410659	-0.783486	-0.621698	-0.105019	-0.270837	1.67877	-0.0767498	-0.0360125	-0.0246431	-0.0882609	-0.89008
	0.01697	-0.288669	0.22591	0.294325	0.0565388	0.117352	-0.468704	-0.0086884	0.0510023	0.208518	0.16638	0.170762
	0.032727	-0.171287	-0.333797	-0.439879	-0.192837	-0.145717	-0.468704	-0.226954	-0.480991	0.331061	0.100857	-0.22089
	0.02303	0.145133	-0.0664415	-0.0309925	-0.211804	-0.124759	-0.289193	-0.0288047	-0.463153	0.212428	0.0814762	0.0715232
	0.027879	-0.00624562	0.135231	0.234484	0.03774	0.0363036	-0.759856	-0.0055418	-0.356056	0.080015	0.0927957	0.00125954
	0.046061	-0.0502769	-0.134663	-0.0454366	-0.0466534	-0.18204	0.420359	0.150017	-0.0254452	0.0888452	0.0267489	0.227643
	0.044848	-0.0338379	-0.66639	-0.498541	-0.282995	0.044095	0.282044	0.0212792	-0.531993	0.0985765	0.141179	0.230333
	0.044848	-0.486462	0.258604	0.255774	0.129873	0.105463	1.12413	0.289691	-0.262592	0.215203	0.293892	0.284084
	0.044848	-0.243444	-0.0506391	-0.344163	-0.0547979	-0.206533	0.735478	0.0327894	-0.382725	0.376349	0.33763	-0.0836766
	0.065455	0.0504215	-0.168689	-0.295659	-0.490772	-0.473368	-0.468	-0.166262	-0.531993	-0.211454	-0.21051	-0.0839725
UW.1261.A.C6	0.059683	0.201637	-0.0812708	-0.335775	-0.292151	-0.294973	-0.256195	-1.23866	-0.480991	0.0831959	0.0541712	-0.0880087
	0.074029	-0.341883	-0.797677	-0.42709	0.115711	-0.0106263	1.09656	-0.119896	-0.134742	0.191676	0.28489	-0.0138077
	0.084951	-0.217171	-0.550444	-0.858657	-0.0599508	0.0293655	0.835175	0.0129671	-0.0139255	0.36761	0.289283	0.16645
	0.07767	-0.271189	-0.16905	0.121118	0.0828627	0.129119	1.24252	-0.506767	-0.212869	0.175994	0.200379	0.15147
	0.069428	-0.261705	-0.462762	-0.194021	0.247288	0.359085	1.44324	-0.658191	-0.480991	0.220406	0.189755	0.164705
	0.070303	-0.207192	0.251744	0.105062	0.20333	0.213568	0.0690797	-0.114783	-0.480991	0.230251	0.178418	0.0646238
	0.073939	-0.369581	0.159468	0.263332	0.2547	0.372998	0.344006	-0.186679	-0.412151	0.420946	0.247856	0.242285
	0.077954	-0.11699	0.350579	0.301875	0.348474	0.296594	1.46133	-0.353851	-0.480991	0.395316	0.22147	0.0388247
	0.084848	0.0214556	-1.22384	-1.42443	-0.0522081	-0.0937303	1.22051	-0.0749837	-0.28768	0.0769911	-0.0165974	-0.170421
	0.084848	-0.133255	-0.44048	-0.204216	0.0567179	-0.0423779	1.37618	-0.125142	-0.480991	0.180021	0.168848	-0.743817
	0.086061	-0.0381159	0.124865	-0.0559578	0.0176271	0.00564674	0.868736	-0.461983	-0.480991	0.207007	0.119753	-0.752787
	0.076456	-0.0833197	0.175271	-0.0498383	-0.0879762	-0.256256	1.17359	-0.00874106	-0.331723	0.168832	0.11235	0.0870853
	0.096107	-0.145417	0.0572209	-0.00133429	-0.174432	-0.467085	1.05058	0.0636144	-0.480991	-0.00293532	-0.04413	0.0867894
UW.1261.A.D11	0.088485	0.12199	-0.557577	-0.327373	-0.04848	-0.153485	1.21007	-0.0854382	0.0149897	0.183875	0.0781188	-0.719318
	0.006053	-0.0532114	-0.44288	0.274216	-0.297109	0.0457943	0	0.0203574	-0.393704	-0.129112	-0.030763	-0.0616718
	0.042373	0.104245	-0.204286	-0.170202	0.183143	-0.080145	1.21647	-0.0946071	-0.393704	-0.182485	-0.242529	0.066758
	0.044794	0.135399	0.0627137	-0.170202	0.0981016	-0.207448	1.13727	-0.0694269	-0.115549	-0.238621	-0.239454	0.0560657
	0.050847	-0.211213	0.70636	0.92077	0.385472	0.190589	1.8998	0.144135	0.990588	-0.227107	-0.119973	0.598818
	0.053269	0.148543	5.45953e-06	0.122578	-0.0400295	0.0262937	1.82727	0.157471	-0.0455998	-0.0969607	-0.190319	-0.0468541
UW.1266.L.G8	0.064165	0.168345	-0.835456	-0.170202	0.110145	-0.0782266	1.35133	-0.473921	-0.393704	0.180021	-0.493293	0.327083
	0.006053	0.0532114	0.44288	-0.274216	0.297109	-0.0457943	0	-0.0203574	0.393704	0.129112	0.030763	0.0616718
	0.042373	0.157456	0.238594	-0.444418	0.480252	-0.125939	1.21647	-0.114964	0	-0.0533737	-0.211766	0.12843
	0.044794	0.18861	0.505594	-0.444418	0.395211	-0.253243	1.13727	-0.0897843	0.278155	-0.10951	-0.20869	0.117738
UW.1261.A.D11	0.050847	-0.158002	1.14924	0.646554	0.682581	0.144795	1.8998	0.123777	1.38429	-0.097995	-0.0892095	0.66049
	0.052058	0.201754	0.442886	-0.151638	0.25708	-0.0195006	1.82727	0.137113	0.348105	0.0321509	-0.159556	0.0148177
UW.1266.L.H1	0.062954	0.221556	-0.392576	-0.444418	0.407254	-0.124021	1.35133	-0.494279	0	-0.182485	-0.46253	0.388755
	0.065375	-0.00260188	-0.351399	-0.539746	-0.266582	-1.09268	-0.800078	-0.0694269	-1.04578	0.0656622	-0.285261	-1.88794
	0.065375	-0.0106942	0.254028	0.0273004	0.278195	-0.659708	-0.188822	-0.0906319	-0.362813	-0.157504	-0.204234	-0.303685
UW.1266.L.G8	0.05569	-0.0116497	0.303841	0.0191359	0.0475975	-0.823052	-0.263489	0.0272191	-0.687662	0.0862346	-0.0721458	-0.17394
UW.1295.L.B7	0.056901	0.00579064	0.324594	0.183049	0.233877	-0.546381	-0.0553992	-0.0575155	-0.33704	-0.12264	-0.135263	-0.234489
	0.065375	0.00260188	0.351399	0.539746	0.266582	1.09268	0.800078	-0.114964	1.04578	-0.0656622	0.285261	1.88794
	0.01937	-0.00809235	0.605427	0.567047	0.544777	0.432976	0.611257	-0.0897843	0.682963	-0.223166	0.0810268	1.58426
	0.016949	-0.00904785	0.65524	0.558882	0.314179	0.269633	0.536589	0.137113	0.358113	0.0205725	0.213115	1.71401
UW.1295.L.B8	0.01816	0.00839252	0.675993	0.722795	0.500459	0.546303	0.744679	-0.494279	0.708735	-0.188302	0.149998	1.65346
	0.01937	0.00809235	-0.605427	-0.567047	-0.544777	-0.432976	-0.611257		-0.682963	0.223166	-0.0810268	-1.58426
	0.065375	0.0106942	-0.254028	-0.0273004	-0.278195	0.659708	0.188822	0.0906319	0.362813	0.157504	0.204234	0.303685
UW.1295.L.B7	0.015738	-0.000955495	0.0498128	-0.00816453	-0.230597	-0.163343	-0.0746676	0.117851	-0.32485	0.243739	0.132089	0.129746
UW.1295.L.C11	0.014528	0.0164849	0.0705662	0.155749	-0.0443179	0.113327	0.133422	0.0331165	0.0257722	0.0348641	0.0689712	0.0691966
	0.015738	0.000955495	-0.0498128	0.00816453	0.230597	0.163343	0.0746676	-0.117851	0.32485	-0.243739	-0.132089	-0.129746
UW.1295.L.B8	0.016949	0.00904785	-0.65524	-0.558882	-0.314179	-0.269633	-0.536589		-0.358113	-0.0205725	-0.213115	-1.71401
	0.05569	0.0116497	-0.303841	-0.0191359	-0.0475975	0.823052	0.263489	-0.0272191	0.687662	-0.0862346	0.0721458	0.17394
UW.1295.L.F5	0.015738	0.0174404	0.0207534	0.163913	0.186279	0.27667	0.20809	-0.0847346	0.350622	-0.208875	-0.0631174	-0.060549
UW.1295.L.F5	0.015738	-0.0174404	-0.0207534	-0.163913	-0.186279	-0.27667	-0.20809	0.0847346	-0.350622	0.208875	0.0631174	0.060549
	0.014528	-0.0164849	-0.0705662	-0.155749	0.0443179	-0.113327	-0.133422	-0.0331165	-0.0257722	-0.0348641	-0.0689712	-0.0691966
	0.01816	-0.00839252	-0.675993	-0.722795	-0.500459	-0.546303	-0.744679		-0.708735	0.188302	-0.149998	-1.65346
UW.1295.L.F6	0.056901	-0.00579064	-0.324594	-0.183049	-0.233877	0.546381	0.0553992	0.0575155	0.33704	0.12264	0.135263	0.234489
	0.026634	-0.249009	0.0961632	-0.0234529	-0.185998	0.109173	0.102175	0.217482	-0.730259	-0.430363	-0.0923905	0.0536114
	0.01937	-0.38357	0.113867	0.0308406	0.0275576	0.0086019	0.151962	-0.00563746	-0.730259			-0.035711
	0.033898	-0.397015	-0.0589742	-0.0314506	0.0347406	0.240002	0.0942034	0.085283	-0.159415		-0.454509	-0.215513
	0.03632	-0.226497	-1.29264	-0.57176	0.178083	0.0604334	0.0543047	0.220652	-0.730259			-0.115646
	0.042373	-0.326351	-1.65889	-0.862366	-0.259476	-0.0924082	-0.107145	0.118725	-0.730259	0.40625	0.692354	0.0156445
	0.039952	-0.434372	-0.706807	-0.667131	0.00716407	0.286318	0.516397	0.0126119	-0.219515	0.244517	0.0835901	-0.0174803
	0.043584	-0.171992	-0.599121	-0.441074	-0.433107	0.0265408	0.170207	0.105571	-0.730259	0.0329441	-0.139869	-0.0406643
	0.039952	-0.282132	-1.11705	-0.527018	0.217621	0.153054	0.356084	0.145047	-0.786239	0.368296	-0.170615	-0.284313
	0.038741	-0.289401	-1.30969	-0.556689	0.186158	0.134247	0.389356	0.189097	-0.730259	0.135268	0.052345	-0.0697362
	0.044794	-0.17786	-1.07351	-0.6154	0.207756	0.0940294	0.333203	0.249399	-0.454409	0.122801	-0.117028	-0.0689032
	0.039952	-0.318221	-0.913068	-0.709389	0.496804	0.315507	0.461587	0.203974	-0.730259	-0.594847	-0.0413096	-0.639032
	0.065375	-0.411139	-1.65889	-0.498241	0.454019	0.316883	0.459749	0.511212	-0.143858	0.574597	0.316316	-0.531352
	0.064165	-0.0318274	-1.1062	-0.746488	0.0920769	-0.0588251	0.000563099	0.26028	-0.418147	0.312133	0.483468	-1.17067
	0.064165	-0.0464091	-0.933776	-0.406719	0.00822849	0.124472	0.248409	0.154366	0.168791	0.40395	-0.124319	-1.29405
	0.060606	-0.0654667	-0.512765	-0.585039	0.275812	-0.226021	0.0242385	-0.267049	-0.225331	0.207753	-0.395555	-0.693953
	0.058182	-0.122428	-0.480556	-0.374954	0.14929	-0.113903	0.131422	-0.11362	0.0864957	0.464974	-0.152355	-1.57786
UW.1313.L.A10	0.064242	-0.297514	-0.548828	-0.389936	0.0635521	-0.0915597	0.0787966	-0.355788	-0.231342	0.304783	-0.10067	-1.2342
UW.1313.L.A10	0.064165	0.0869061	-0.253378	-0.396014	-0.0692639	-0.192639	-0.0754301	-0.0481614	-0.730259	0.381519	-0.256017	-1.23038
	0.026634	0.249009	-0.0961632	0.0234529	0.185998	-0.109173	-0.102175	-0.217482	0.730259	0.430363	0.0923905	-0.0536114
	0.038741	-0.134561	0.0177037	0.0542935	0.213556	-0.100571	0.0497876	-0.223119	0		-0.362118	-0.0893223
	0.01937	-0.148006	-0.155137	-0.00799769	0.220739	0.130829	-0.00797112	-0.132199	0.570844		-0.362118	-0.269125
	0.023002	0.0225116	-1.38881	-0.548307	0.364081	-0.0487392	-0.0478698	0.00316999	0	0.67488	0.175981	-0.169258
	0.025424	-0.0773424	-1.75506	-0.838913	-0.0734781	-0.201581	-0.209319	-0.111911	0	0.463308	-0.0474781	-0.0379669
	0.031477	-0.185363	-0.80297	-0.643678	0.193162	0.177145	0.414222	-0.20487	0.510744	0.67488	0.175981	-0.0710917
	0.026634	0.0770175	-0.695284	-0.417621	-0.247109	-0.0826317	0.0680328	-0.111911	0	0.463308	-0.0474781	-0.0942757
	0.039952	-0.0331232	-1.21321	-0.503566	0.40362	0.043881	0.25391	-0.0724345	-0.0559795	0.798659	-0.0782245	-0.337925
	0.033898	-0.0403918	-1.40585	-0.533236	0.372156	0.0250746	0.287182	-0.0283849	0	0.565631	0.144736	-0.123348
	0.043584	0.0711486	-1.16968	-0.591947	0.393754	-0.0151432	0.231029	0.031917	0.27585	0.553164	-0.0246379	-0.122515
	0.044794	-0.0692123	-1.00923	-0.685936	0.278075	-0.167998	-0.101611	-0.0135073	0	-0.164484	0.0510809	-0.692643
	0.050847	-0.16213	-1.75506	-0.474788	0.640017	0.20771	0.357574	0.29373	0.586401	1.00496	0.408707	-0.584963
	0.049637	0.217182	-1.20237	-0.723035	0.278075	-0.167998	-0.101611	-0.48453	0.312112	0.638117	-0.303165	-1.22428
	0.049637	0.2026	-1.02994	-0.383266	0.194227	0.0152995	0.146234	-0.063116	0.89905	0.834313	-0.0319287	-1.34766
	0.05697	0.183542	-0.608928	-0.561586	0.46181	-0.335194	-0.077936	-0.48453	0.504928	0.638117	-0.303165	-0.747565
UW.1313.L.A11	0.06303	0.126581	-0.576719	-0.351501	0.335289	-0.223076	0.0292473	-0.331101	0.816755	0.811883	-0.0599642	-1.63147
	0.06303	-0.0485044	-0.644992	-0.366484	0.24955	-0.200732	-0.0233779	-0.57327	0.498917	0.735147	-0.00827942	-1.28781
UW.1313.L.A11	0.061743	0.335915	-0.349541	-0.372561	0.116734	-0.301812	-0.177605	-0.265643	0	0.811883	-0.163626	-1.28399
	0.038741	0.134561	-0.0177037	-0.0542935	-0.213556	0.100571	-0.0497876	0.223119	0			0.0893223
	0.01937	0.38357	-0.113867	-0.0308406	-0.0275576	-0.0086019	-0.151962	0.00563746	0.730259			0.035711
	0.029056	-0.0134451	-0.172841	-0.0622912	0.00718307	0.2314	-0.0577587	0.0909204	0.570844			-0.179802
	0.041162	0.157073	-1.40651	-0.6026	0.150525	0.0518315	-0.0976574	0.226289	0			-0.0799355
	0.049637	0.0572187	-1.77276	-0.893207	-0.287034	-0.10101	-0.259107	0.150685	0			0.0513555
	0.047215	-0.0508015	-0.820674	-0.697971	-0.0203935	0.277716	0.364435	0.0182493	0.510744			0.0182307
	0.048426	0.211579	-0.712988	-0.471914	-0.460665	0.0179389	0.0182452	0.111208	0			-0.00495333
	0.041162	0.101438	-1.23092	-0.557859	0.190064	0.144452	0.204122	0.150685	-0.0559795			-0.248602
	0.039952	0.0941693	-1.42356	-0.58753	0.158601	0.125645	0.237394	0.194734	0			-0.0340252
	0.043584	0.20571	-1.18738	-0.646241	0.180198	0.0854275	0.181241	0.255036	0.27585			-0.0331922
	0.038741	0.0653489	-1.02693	-0.740229	0.183425	0.11587	0.0964468	0.209612	0			-0.603321
	0.064165	-0.0275686	-1.77276	-0.529082	0.426462	0.308281	0.307787	0.516849	0.586401			-0.495641
	0.062954	0.351743	-1.22007	-0.777328	0.0645194	-0.067427	-0.151399	-0.107982	0.312112			-1.13496
	0.062954	0.337161	-1.04764	-0.43756	-0.0193291	0.11587	0.0964468	0.160003	0.89905			-1.25834
UW.1313.L.A12	0.059394	0.318104	-0.626632	-0.61588	0.248255	-0.234623	-0.127724	-0.261411	0.504928			-0.658242
	0.05697	0.261143	-0.594423	-0.405795	0.121733	-0.122505	-0.0205403	-0.107982	0.816755			-1.54215
	0.06303	0.0860567	-0.662695	-0.420777	0.0359946	-0.100162	-0.0731655	-0.350151	0.498917		0.362118	-1.19849
UW.1313.L.A12	0.060533	0.470476	-0.367245	-0.426854	-0.0968214	-0.201241	-0.227392	-0.0425239	0		-0.154255	-1.19467
	0.029056	0.0134451	0.172841	0.0622912	-0.00718307	-0.2314	0.0577587	-0.0909204	-0.570844			0.179802
	0.01937	0.148006	0.155137	0.00799769	-0.220739	-0.130829	0.00797112	0.132199	-0.570844		0.362118	0.269125
	0.033898	0.397015	0.0589742	0.0314506	-0.0347406	-0.240002	-0.0942034	-0.085283	0.159415		0.454509	0.215513
	0.024213	0.170518	-1.23367	-0.540309	0.143342	-0.179569	-0.0398987	0.135369	-0.570844		0.283894	0.0998667
	0.024213	0.0706638	-1.59992	-0.830916	-0.294217	-0.33241	-0.201348	0.103814	-0.570844		0.506854	0.231158
	0.032688	-0.0373565	-0.647832	-0.63568	-0.0275766	0.0463157	0.422193	-0.0726711	-0.0601		0.538099	0.198033
	0.030266	0.225024	-0.540147	-0.409623	-0.467848	-0.213461	0.0760039	0.0202877	-0.570844		0.31464	0.174849
	0.038741	0.114883	-1.05808	-0.495568	0.182881	-0.0869485	0.261881	0.0597641	-0.626823		0.283894	-0.0688002
	0.032688	0.107614	-1.25071	-0.525239	0.151417	-0.105755	0.295153	0.103814	-0.570844		0.506854	0.145777
	0.042373	0.219155	-1.01454	-0.583949	0.173015	-0.145973	0.239	0.164116	-0.294994		0.33748	0.14661
	0.043584	0.0787939	-0.854094	-0.677938	0.241072	-0.466023	-0.0699649	0.118691	-0.570844		0.413199	-0.423518
	0.052058	-0.0141236	-1.59992	-0.46679	0.419279	0.076881	0.365545	0.425929	0.0155568		0.770825	-0.315839
	0.050847	0.365188	-1.04723	-0.715037	0.0573363	-0.298827	-0.0936403	-0.366902	-0.258732		0.399926	-0.955159
UW.1313.L.F8	0.050847	0.350606	-0.874802	-0.375269	-0.0265121	-0.11553	0.154206	0.0690826	0.328207		0.330189	-1.07854
	0.055758	0.331549	-0.453791	-0.553589	0.241072	-0.466023	-0.0699649	-0.352332	-0.065916	-0.0425239	0.0589534	-0.47844
	0.061818	0.274588	-0.421582	-0.343504	0.11455	-0.353905	0.0372184	-0.198903	0.245911	-0.00436269	0.302154	-1.36234
	0.059394	0.0995017	-0.489854	-0.358486	0.0288115	-0.331562	-0.0154068	-0.441071	-0.071927	-0.0381313	0.353839	-1.01868
UW.1313.L.F8	0.060533	0.483921	-0.194404	-0.364563	-0.104004	-0.432641	-0.169634	-0.133444	-0.570844	0.310825	0.198492	-1.01487
	0.080292	-0.282472	0.0568769	-1.13208	-0.252692	-0.199186	-0.343387	0.0263814	0.553653	-0.0293899	-0.25048	0.482221
	0.081608	0.0344389	0.213428	-0.758276	-0.345601	-0.218819	-0.219966	0.381366	0.0166003	-0.331724	-0.187028	0.383561
	0.031592	0.186058	0.0040868	-1.00291	-0.718047	-0.801874	0.0419446	0.487904	-0.137782	-0.365492	-0.14632	0.0572581
	0.032807	-0.348597	0.508528	-0.449459	-0.999117	-0.598693	-0.451556	-0.332785	0.129432	-0.0165364	-0.00970022	0.0616359
	0.030377	-0.157061	-0.33346	-0.147892	-0.0615988	-0.103476	0.117479	0.244638	0.0128763	-0.18983	0.0440107	-0.223163
	0.032807	-0.0402829	-0.481701	-1.00431	-0.148704	-0.297894	-0.333942	-0.111099	-0.58829	-0.260735	-0.048892	0.0433444
	0.068044	-0.347396	-0.33346	-0.642695	-0.465617	-1.54788	-1.11235	0.791895	0.417871	0.0893371	0.28445	0.375667
	0.065693	-0.293054	0.587144	-0.578386	-0.263358	-1.02672	-0.639229	0.712766	0.54656	-0.00856056	0.114512	0.476335
	0.042527	-0.274715	0.406382	-0.752504	-0.116895	0.0618032	0.178257	0.401974	0.0798889	-0.0174689	0.056683	0.145197
	0.044957	-0.22944	0.287556	-0.714898	-0.229306	-0.958204	-0.358893	-0.126498	0.118063	-0.0261509	0.0761817	-0.317162
	0.047388	-0.268718	0.208061	-0.906819	-0.190912	-0.830812	-0.0456473	0.955957	-0.223593	-0.139962	0.0596783	0.134869
UW.1368.A.D1	0.041312	-0.246813	0.408737	-0.869876	-0.177365	-1.71457	-0.0825408	0.578627	-0.0170122	0.217084	0.124994	-0.276355
	0.051033	-0.0361497	0.19374	-1.13208	-0.189027	-0.922005	-0.240518	0.63715	0.131321	0.188516	0.290524	0.0313957
	0.054678	-0.0907935	-0.0359331	-0.527333	-0.248399	-1.15489	-0.166798	0.376241	-0.581512	-0.0782616	0.176339	-0.0733811
	0.054678	-0.181049	-0.46646	-0.675809	-0.164663	-0.683527	-0.138664	-0.553983	-0.0325687	-0.166606	0.18785	-0.10846
UW.1368.A.D1	0.054678	-0.0630498	-0.33346	-0.917576	-0.387441	-0.780063	-0.231556	0.215344	-0.581512	0.441566	0.259512	-0.030286
	0.080292	0.282472	-0.0568769	1.13208	0.252692	0.199186	0.343387	-0.0263814	-0.553653	0.0293899	0.25048	-0.482221
	0.010922	0.316911	0.156551	0.3738	-0.0929091	-0.0196322	0.123421	0.354985	-0.537052	-0.302334	0.0634517	-0.0986596
	0.085158	0.46853	-0.0527901	0.129171	-0.465355	-0.602687	0.385332	0.461523	-0.691435	-0.336102	0.10416	-0.424963
	0.086375	-0.0661247	0.451652	0.682617	-0.746425	-0.399507	-0.108169	-0.359167	-0.424221	0.0128535	0.240779	-0.420585
	0.082625	0.125411	-0.390337	0.984184	0.191093	0.0957105	0.460866	0.218257	-0.540776	-0.16044	0.29449	-0.705383
	0.085055	0.24219	-0.538578	0.127766	0.103988	-0.0987077	0.00944541	-0.13748	-1.14194	-0.231345	0.201588	-0.438876
	0.078788	-0.0649238	-0.390337	0.48938	-0.212925	-1.34869	-0.768964	0.765514	-0.135782	0.118727	0.534929	-0.106554
	0.075243	-0.0105814	0.530267	0.55369	-0.0106657	-0.827538	-0.295842	0.686384	-0.00709223	0.0208293	0.364992	-0.00588591
	0.085055	0.00775741	0.349506	0.379572	0.135797	0.26099	0.521644	0.375592	-0.473764	0.011921	0.307163	-0.337024
	0.087591	0.0530327	0.230679	0.417177	0.0233863	-0.759018	-0.0155058	0.296754	-0.435589	0.00323894	0.326661	-0.799383
	0.085055	0.0137544	0.151185	0.225257	0.0617795	-0.631626	0.29774	0.929576	-0.777246	-0.110572	0.310158	-0.347351
UW.1368.A.D8	0.090024	0.0356599	0.351861	0.2622	0.0753271	-1.51539	0.260846	0.552245	-0.570665	0.246473	0.375474	-0.615596
	0.089697	0.246323	0.136863	0	0.063665	-0.722819	0.102869	0.610769	-0.422332	0.217906	0.541004	-0.450825
	0.089697	0.191679	-0.09281	0.604743	0.00429306	-0.955705	0.176589	0.34986	-1.13516	-0.0488718	0.426818	-0.555602
	0.089697	0.101423	-0.523337	0.456266	0.0880285	-0.484341	0.204723	-0.580364	-0.586221	-0.137216	0.43833	-0.590681
UW.1368.A.D8	0.089697	0.219423	-0.390337	0.2145	-0.134749	-0.580877	0.111831	0.188963	-1.13516	0.470955	0.509991	-0.512507
	0.010922	-0.316911	-0.156551	-0.3738	0.0929091	0.0196322	-0.123421	-0.354985	0.537052	0.302334	-0.0634517	0.0986596
	0.081608	-0.0344389	-0.213428	0.758276	0.345601	0.218819	0.219966	-0.381366	-0.0166003	0.331724	0.187028	-0.383561
	0.085262	0.151619	-0.209341	-0.244629	-0.372446	-0.583055	0.261911	0.106538	-0.154382	-0.0337686	0.0407084	-0.326303
	0.08648	-0.383036	0.2951	0.308818	-0.653516	-0.379875	-0.231589	-0.714152	0.112831	0.315187	0.177328	-0.321925
	0.082725	-0.1915	-0.546888	0.610384	0.284002	0.115343	0.337446	-0.136728	-0.00372399	0.141894	0.231039	-0.606724
	0.085158	-0.0747219	-0.695129	-0.246034	0.196897	-0.0790755	-0.113975	-0.492465	-0.60489	0.0709885	0.138136	-0.340217
	0.081311	-0.381835	-0.546888	0.115581	-0.120016	-1.32906	-0.892384	0.410529	0.401271	0.421061	0.471478	-0.00789396
	0.078979	-0.327493	0.373716	0.179891	0.0822434	-0.807905	-0.419262	0.331399	0.52996	0.323163	0.30154	0.0927737
	0.085158	-0.309154	0.192954	0.00577209	0.228706	0.280622	0.398223	0.0206072	0.0632885	0.314255	0.243711	-0.238365
	0.088916	-0.263879	0.0741276	0.0433776	0.116295	-0.739385	-0.138926	-0.00512486	0.101463	0.305573	0.26321	-0.700723
	0.086375	-0.303157	-0.00536683	-0.148543	0.154689	-0.611994	0.174319	0.574591	-0.240193	0.191762	0.246706	-0.248692
UW.1368.A.E11	0.091352	-0.281252	0.195309	-0.111599	0.168236	-1.49576	0.137426	0.19726	-0.0336125	0.548807	0.312022	-0.659916
UW.1375.A.A6	0.091019	-0.0705886	-0.0196885	-0.3738	0.156574	-0.703186	-0.0205512	0.255784	0.11472	0.52024	0.477552	-0.352165
UW.1375.A.G3	0.091019	-0.125232	-0.249361	0.230943	0.0972021	-0.936073	0.0531682	-0.00512486	-0.598113	0.253462	0.363367	-0.456942
	0.091019	-0.215488	-0.679888	0.0824666	0.180938	-0.464709	0.0813026	-0.935349	-0.049169	0.165118	0.374878	-0.492021
UW.1368.A.E11	0.088592	-0.0974887	-0.546888	-0.1593	-0.0418404	-0.561244	-0.0115898	-0.166022	-0.598113	0.773289	0.44654	-0.413847
UW.1375.A.A6	0.014528	0.0476727	-0.383087	0.303047	0.182557	0.178109	-1.26133	-0.003565	-0.101307	-0.593723	0.00311905	0.0107187
UW.1375.A.G3	0.014528	-0.0476727	0.383087	-0.303047	-0.182557	-0.178109	1.26133	0.003565	0.101307	0.593723	-0.00311905	-0.0107187
UW.1386.L.B5	0.053333	0.170415	-0.815023	-0.598312	-0.134585	-0.0993977	-0.00901158	-0.888854	-0.0782169	-0.0265149	-0.0578961	-1.05118
	0.030303	-0.00583616	0.455642	-0.0381315	0.0369746	-0.142841	-0.496503	-0.0256831	0.0562936	0.157977	0.288247	-1.10863
	0.049697	0.305803	-0.584754	-1.2912	-0.497908	-0.875072	-0.965386	-0.174993	-0.151118	-0.152436	0.0226838	-1.08562
	0.053333	0.185018	-0.815023	-1.29315	-1.765	-1.24561	-1.31599	0.0087003	0.518461	-0.157748	-0.304319	-1.29836
UW.1386.L.B5	0.046061	0.220192	-0.0598969	-0.779115	-0.190544	-0.377534	-0.609462	0.0917791	-0.427111	-0.075055	-0.368399	-1.58548
UW.1386.L.F12	0.053333	-0.170415	0.815023	0.598312	0.134585	0.0993977	0.00901158	0.888854	0.0782169	0.0265149	0.0578961	1.05118
	0.055758	-0.176251	1.27067	0.560181	0.17156	-0.0434432	-0.487491	0.863171	0.13451	0.184492	0.346143	-0.0574421
	0.065375	0.135388	0.230269	-0.692889	-0.363323	-0.775674	-0.956375	0.713861	-0.0729014	-0.125921	0.0805799	-0.0344377
	0.077576	0.0146034	0	-0.694841	-1.63042	-1.14621	-1.30698	0.897554	0.596677	-0.131233	-0.246423	-0.247176
UW.1386.L.F12	0.066667	0.0497767	0.755126	-0.180802	-0.0559581	-0.278137	-0.60045	0.980633	-0.348894	-0.0485401	-0.310503	-0.534297
UW.1386.L.F7	0.055758	0.176251	-1.27067	-0.560181	-0.17156	0.0434432	0.487491	-0.863171	-0.13451	-0.184492	-0.346143	0.0574421
	0.030303	0.00583616	-0.455642	0.0381315	-0.0369746	0.142841	0.496503	0.0256831	-0.0562936	-0.157977	-0.288247	1.10863
	0.058182	0.311639	-1.0404	-1.25307	-0.534883	-0.732231	-0.468884	-0.14931	-0.207412	-0.310413	-0.265563	0.0230044
	0.058182	0.190854	-1.27067	-1.25502	-1.80198	-1.10277	-0.819486	0.0343834	0.462167	-0.315724	-0.592566	-0.189734
UW.1386.L.F7	0.047273	0.226028	-0.515539	-0.740983	-0.227518	-0.234693	-0.112959	0.117462	-0.483405	-0.233032	-0.656646	-0.476855
	0.088378	0.177477	0.514865	0.156743	-0.284716	-0.189284	-0.194377	0.969826	-0.375567	-0.113745	-0.322532	0.0482385
	0.009685	-0.0987869	-0.100732	-0.002815	-0.0854477	-0.104561	-0.104911	0.99376	0.213131	0.428056	-0.21047	0.0507099
	0.016949	-0.035239	0.0379633	0.134658	-0.149038	-0.0981973	-0.098681	0.684429	0.252156	-0.278617	-0.20439	0.0359525
	0.009685	-0.0011245	-0.142502	-0.136032	-0.0970078	-0.118825	-0.0111827	0.0590107	0.0621473	0.144078	-0.291215	0.156963
	0.001211	0.139892	0.0315143	0.0816196	-0.0777362	0.00265194	-0.107382	-0.18856	0.186606	-0.61929	-0.302719	-0.0379544
	0.021792	0.196174	0.378805	0.291291	-0.223951	-0.109926	-0.119958	-0.23805	0.398775	-0.363368	-0.60133	-0.513243
	0.021792	0.0123984	0.440668	0.213619	-0.313608	-0.0215191	-0.16448	0.0762926	0.339258	-0.278617	-0.343998	-0.237945
	0.023002	0.195165	0.424007	0.316685	-0.207413	-0.134446	-0.0698153	0.0447686	0.322944	-0.873202	-0.666666	-0.283122
	0.021792	0.196035	0.169706	0.224914	-0.16317	-0.0973278	-0.0890895	0.0936088	0.152478	0.147415	-0.483281	0.227306
	0.088378	0.0262437	0.366951	0.0794092	-0.188511	-0.0423569	-0.030654	0.685715	-0.449044	-0.363368	-0.688764	0.49752
	0.122424	-0.106328	0.397763	0.109167	-0.0123481	-0.0943043	-0.218646	0.878945	-0.93402	-0.40077	-0.106804	-0.0596476
	0.094431	0.0902709	0.160889	-0.131992	-0.414311	-0.28011	-1.21962	0.781877	-0.268095	-0.368517	-0.161693	0.259871
	0.089588	0.141643	0.338569	-0.0734294	-0.255947	-0.149185	-1.14255	0.82761	-0.173845	0.0360415	-0.215058	0.340453
UW.1393.A.F12	0.09201	0.144705	0.325781	0.0888886	-0.290316	-0.0516852	-1.02539	0.664616	0.0811087	-0.404508	-0.23375	0.465367
	0.094431	0.144461	0.405745	0.146978	-0.269673	-0.2015	-1.68294	0.180315	-0.13843	0.221121	0.0111255	0.517247
	0.083535	-0.149944	0.0318394	-0.183576	-0.323988	-0.227834	-0.144751	0.209893	-0.22839	0.412778	-0.226496	0.471338
UW.1393.A.F12	0.092121	-0.01561	0.324663	0.0297084	-0.0825352	-0.0426815	-1.28437	0.212466	-0.790524	-0.212076	-0.2238	0.324961
	0.088378	-0.177477	-0.514865	-0.156743	0.284716	0.189284	0.194377	-0.969826	0.375567		0.322532	-0.0482385
	0.085956	-0.276264	-0.615598	-0.159558	0.199268	0.0847234	0.0894659	0.0239339	0.588698		0.112062	0.00247138
	0.090799	-0.212716	-0.476902	-0.0220852	0.135678	0.091087	0.0956957	-0.285397	0.627723		0.118142	-0.012286
	0.089588	-0.178602	-0.657367	-0.292775	0.187708	0.0704589	0.183194	-0.910816	0.437715		0.0313169	0.108725
	0.089588	-0.0375852	-0.483351	-0.0751232	0.20698	0.191936	0.0869947	-1.15839	0.562174		0.0198124	-0.0861928
	0.09201	0.0186964	-0.13606	0.134548	0.0607653	0.0793586	0.0744183	-1.20788	0.774342		-0.278798	-0.561482
	0.09201	-0.165079	-0.0741977	0.0568761	-0.028892	0.167765	0.0298963	-0.893534	0.714825		-0.0214665	-0.286184
	0.089588	0.0176876	-0.090858	0.159942	0.0773026	0.0548383	0.124561	-0.925058	0.698511		-0.344134	-0.33136
	0.088378	0.0185579	-0.345159	0.0681715	0.121546	0.0919565	0.105287	-0.876218	0.528046		-0.160749	0.179067
	0.01937	-0.151233	-0.147914	-0.0773336	0.0962051	0.146927	0.163723	-0.284112	-0.0734766		-0.366232	0.449281
	0.10303	-0.283805	-0.117102	-0.047576	0.272368	0.09498	-0.0242697	-0.090881	-0.558453		0.215728	-0.107886
	0.030266	-0.0872062	-0.353976	-0.288735	-0.129595	-0.0908255	-1.02524	-0.18795	0.107473		0.160839	0.211632
	0.029056	-0.0358339	-0.176296	-0.230172	0.0287688	0.040099	-0.948177	-0.142217	0.201722		0.107474	0.292214
	0.027845	-0.0327722	-0.189085	-0.0678541	-0.00559972	0.137599	-0.831011	-0.305211	0.456676		0.088782	0.417129
UW.1393.A.F8	0.03632	-0.0330162	-0.109121	-0.00976508	0.0150433	-0.0122153	-1.48857	-0.789511	0.237138		0.333657	0.469009
	0.042373	-0.327421	-0.483026	-0.340318	-0.039272	-0.0385499	0.0496253	-0.759933	0.147177		0.0960358	0.4231
UW.1393.A.F8	0.031515	-0.193087	-0.190203	-0.127034	0.202181	0.146603	-1.08999	-0.757361	-0.414957	-0.428056	0.0987321	0.276722
	0.085956	0.276264	0.615598	0.159558	-0.199268	-0.0847234	-0.0894659	-0.0239339	-0.588698		-0.112062	-0.00247138
	0.009685	0.0987869	0.100732	0.002815	0.0854477	0.104561	0.104911	-0.99376	-0.213131	-0.428056	0.21047	-0.0507099
	0.015738	0.063548	0.138696	0.137473	-0.0635907	0.00636362	0.00622988	-0.309331	0.0390251	-0.541802	0.0060798	-0.0147574
	0.009685	0.0976624	-0.0417694	-0.133217	-0.0115602	-0.0142645	0.0937282	-0.93475	-0.150983	-0.283978	-0.0807451	0.106254
	0.008475	0.238679	0.132247	0.0844346	0.00771148	0.107213	-0.00247118	-1.18232	-0.0265242	-1.04735	-0.0922495	-0.0886642
	0.01937	0.29496	0.479537	0.294106	-0.138503	-0.00536477	-0.0150476	-1.23181	0.185645	-1.30126	-0.39086	-0.563953
	0.01937	0.111185	0.5414	0.216434	-0.22816	0.0830418	-0.0595696	-0.917468	0.126127	-0.706673	-0.133528	-0.288655
	0.020581	0.293952	0.52474	0.3195	-0.121966	-0.0298851	0.0350956	-0.948992	0.109813	-1.30126	-0.456196	-0.333832
	0.01937	0.294822	0.270439	0.227729	-0.0777221	0.00723308	0.0158213	-0.900152	-0.0606521	-0.280641	-0.272811	0.176596
	0.085956	0.125031	0.467684	0.0822242	-0.103063	0.062204	0.0742569	-0.308046	-0.662174	-0.791425	-0.478294	0.44681
	0.126061	-0.00754115	0.498496	0.111982	0.0730996	0.0102566	-0.113736	-0.114815	-1.14715	-0.828826	0.103666	-0.110357
	0.09201	0.189058	0.261622	-0.129177	-0.328863	-0.175549	-1.11471	-0.211884	-0.481225	-0.796573	0.0487767	0.209161
	0.087167	0.24043	0.439301	-0.0706144	-0.1705	-0.0446244	-1.03764	-0.166151	-0.386975	-0.392015	-0.00458825	0.289743
	0.089588	0.243492	0.426513	0.0917036	-0.204868	0.0528757	-0.920477	-0.329145	-0.132022	-0.832564	-0.0232799	0.414657
	0.09322	0.243248	0.506477	0.149793	-0.184225	-0.0969387	-1.57803	-0.813445	-0.35156	-0.206936	0.221596	0.466537
UW.1393.A.H11	0.081114	-0.051157	0.132572	-0.180761	-0.23854	-0.123273	-0.0398405	-0.783867	-0.441521	-0.0152784	-0.0160261	0.420628
UW.1393.A.H11	0.090909	0.0831769	0.425395	0.0325234	0.00291251	0.0618794	-1.17945	-0.781294	-1.00365	-0.640133	-0.0133299	0.274251
	0.015738	-0.063548	-0.138696	-0.137473	0.0635907	-0.00636362	-0.00622988	0.309331	-0.0390251		-0.0060798	0.0147574
	0.090799	0.212716	0.476902	0.0220852	-0.135678	-0.091087	-0.0956957	0.285397	-0.627723		-0.118142	0.012286
	0.016949	0.035239	-0.0379633	-0.134658	0.149038	0.0981973	0.098681	-0.684429	-0.252156		0.20439	-0.0359525
	0.01937	0.0341145	-0.180465	-0.27069	0.0520306	-0.0206281	0.0874983	-0.625419	-0.190008		-0.0868249	0.121011
	0.015738	0.175131	-0.00644899	-0.053038	0.0713022	0.100849	-0.00870105	-0.872989	-0.0655493		-0.0983293	-0.0739068
	0.025424	0.231412	0.340842	0.156633	-0.0749123	-0.0117284	-0.0212775	-0.922479	0.14662		-0.39694	-0.549196
	0.024213	0.0476374	0.402704	0.0789612	-0.16457	0.0766782	-0.0657994	-0.608137	0.0871023		-0.139608	-0.273898
	0.031477	0.230404	0.386044	0.182027	-0.058375	-0.0362487	0.0288657	-0.639661	0.0707882		-0.462276	-0.319074
	0.030266	0.231274	0.131743	0.0902567	-0.0141313	0.000869464	0.00959144	-0.590821	-0.0996771		-0.27889	0.191353
	0.089588	0.0614827	0.328988	-0.0552484	-0.0394725	0.0558404	0.068027	0.00128514	-0.701199		-0.484374	0.461567
	0.127273	-0.0710891	0.3598	-0.0254909	0.13669	0.00389303	-0.119965	0.194516	-1.18618		0.0975866	-0.0956
	0.096852	0.12551	0.122926	-0.26665	-0.265273	-0.181912	-1.12094	0.0974471	-0.52025		0.0426969	0.223919
	0.09201	0.176882	0.300606	-0.208087	-0.106909	-0.050988	-1.04387	0.14318	-0.426		-0.010668	0.3045
	0.094431	0.179944	0.287817	-0.045769	-0.141277	0.0465121	-0.926707	-0.0198137	-0.171047		-0.0293597	0.429415
	0.098063	0.1797	0.367782	0.0123201	-0.120634	-0.103302	-1.58426	-0.504114	-0.390585		0.215516	0.481295
	0.085956	-0.114705	-0.00612389	-0.318233	-0.17495	-0.129637	-0.0460704	-0.474536	-0.480546		-0.0221059	0.435386
UW.1393.A.H9	0.095758	0.0196289	0.2867	-0.104949	0.0665032	0.0555158	-1.18568	-0.471964	-1.04268		-0.0194097	0.289008
	0.023086	0.147604	0.610417	0.26448	-0.524975	-0.429462	-0.17416	0.249879	0.0863988	0.481757		0.287928
	0.017011	-0.132964	0.749794	0.604017	-0.127376	-0.0160305	0.187168	0.150004	-0.222071	0.707687		0.0813064
	0.032807	-0.0866635	0.0874859	0.839186	-0.0226157	0.0472619	0.336175	0.326882	0.53795	0.802767		0.23964
	0.032807	-0.170251	1.17303	1.1401	0.00761789	-0.0108317	0.385665	0.507633	0.00660002	0.64241		0.328992
	0.049818	-0.0281279	1.58079	1.56547	-0.0471325	-0.00992437	0.23228	0.317437	-0.041116	0.58842		-0.129771
	0.046173	-0.101622	1.74225	1.66612	0.044838	0.00376546	0.15242	0.327877	0.341326	0.581549		0.0677555
	0.078979	0.0931665	0.548093	-0.00691785	-1.7505	-1.31442	-0.986932	0.399625	-0.31931	0.196352		-1.19609
	0.071689	0.0648969	0.4074	0.119955	0.0433935	-0.0242694	-0.329203		0.274945			0.47729
	0.070474	-0.0203927	0.871369	0.156829	-0.0905638	-0.138501	-0.256148	0.320205	-0.0693594	0.411328		0.37575
	0.075334	-0.143777	1.21519	1.42708	0.124144	0.0311651	0.0577519	0.419353	0.323881	0.26501		0.463628
	0.074119	-0.214666	0	1.19251	-0.479885	-0.554424	-1.57575	0.00160475	-0.248173	0.784166		0.301818
	0.081509	-0.125328	0.672084	0.474321	0.353958	0.296638	0.240113	0.215635	0.181209	0.197349		-0.806414
	0.0743	-0.00613495	0.386301	0.503196	-0.598808	-0.221705	-0.914325	0.3591	-0.173435	0.0269313		-0.52885
	0.068044	-0.00264686	0.691539	0.0196302	-0.118964	-0.246084	-0.764859	0.359007	0.350446	0.669571		0.557796
UW.1406.L.A10	0.066829	-0.174254	1.34452	1.38039	0.00321649	0.0084148	-0.0819729	0.315486	0.458073	0.663967		0.27273
	0.066829	-0.196452	0.85772	1.44752	-0.168466	-0.11357	-0.0698957	0.432164	-0.248173	-0.00789548		0.63018
	0.069259	-0.12195	1.17891	1.36018	0.210245	0.177871	0.212536	0.488473	0.561087	0.657299	0.318301	0.456946
UW.1406.L.A10	0.076549	-0.138348	0.552244	1.21491	-0.249856	-0.261372	0.094858	0.385214	-0.247656	-0.520214	0.112729	0.683167
	0.023086	-0.147604	-0.610417	-0.26448	0.524975	0.429462	0.17416	-0.249879	-0.0863988	-0.481757	0.206175	-0.287928
	0.034022	-0.280569	0.139377	0.339537	0.397599	0.413431	0.361328	-0.0998756	-0.30847	0.225929	0.318301	-0.206622
	0.041312	-0.234268	-0.522931	0.574706	0.502359	0.476724	0.510335	0.0770032	0.451551	0.32101	0.112729	-0.0482876
	0.038882	-0.317856	0.562613	0.875621	0.532593	0.41863	0.559825	0.257753	-0.0797988	0.160652	0.227833	0.0410637
	0.055893	-0.175732	0.970372	1.30098	0.477842	0.419538	0.40644	0.0675575	-0.127515	0.106663	0.0746939	-0.417699
	0.052248	-0.249226	1.13184	1.40164	0.569813	0.433227	0.32658	0.0779977	0.254927	0.0997911	0.227768	-0.220172
	0.082625	-0.0544378	-0.0623243	-0.271398	-1.22553	-0.884958	-0.812772	0.149745	-0.405709	-0.285406	-0.251763	-1.48402
	0.075334	-0.0827075	-0.203017	-0.144525	0.568368	0.405193	-0.155043	0.0368111	0.188547	-0.382117	0.142879	0.189362
	0.074119	-0.167997	0.260952	-0.107651	0.434411	0.290961	-0.0819883	0.0703258	-0.155758	-0.070429	-0.144408	0.0878224
	0.080194	-0.291382	0.604774	1.1626	0.649119	0.460627	0.231912	0.169473	0.237482	-0.216748	0.115236	0.1757
	0.081409	-0.36227	-0.610417	0.928029	0.0450898	-0.124962	-1.40159	-0.248275	-0.334572	0.302409	0.249999	0.0138902
UW.1406.L.D11	0.087591	-0.272933	0.0616669	0.209841	0.275119	0.16809	0.269018	-0.0342441	0.0948105	-0.284408	-0.0485732	-1.09434
	0.084044	-0.153739	-0.224116	0.238715	-0.0738332	0.207757	-0.740165	0.109221	-0.259833	-0.454826	-0.123302	-0.816778
	0.075334	-0.150251	0.0811215	-0.24485	0.406011	0.183378	-0.590699	0.109128	0.264047	0.187814	0.0362613	0.269868
	0.072904	-0.321859	0.734105	1.11591	0.528191	0.437877	0.0921871	0.065607	0.371674	0.18221	0.0651714	-0.0151981
	0.074119	-0.344056	0.247303	1.18304	0.356509	0.315892	0.104264	0.182285	-0.334572	-0.489653	0.20748	0.342252
	0.074119	-0.269554	0.56849	1.0957	0.73522	0.607333	0.386696	0.238594	0.474688	0.175542	0.234953	0.169018
UW.1406.L.D11	0.081409	-0.285953	-0.0581735	0.950434	0.275119	0.16809	0.269018	0.135335	-0.334055	-1.00197	-0.0231521	0.395239
	0.034022	0.280569	-0.139377	-0.339537	-0.397599	-0.413431	-0.361328	0.0998756	0.30847	-0.225929	-0.318301	0.206622
	0.017011	0.132964	-0.749794	-0.604017	0.127376	0.0160305	-0.187168	-0.150004	0.222071	-0.707687	-0.175422	-0.0813064
	0.023086	0.0463007	-0.662308	0.235169	0.104761	0.0632924	0.149007	0.176879	0.760021	0.0950806	-0.205572	0.158334
	0.025516	-0.0372871	0.423236	0.536085	0.134994	0.00519875	0.198497	0.357629	0.228671	-0.0652767	-0.0904675	0.247685
	0.047388	0.104836	0.830995	0.961448	0.0802438	0.00610611	0.0451121	0.167433	0.180955	-0.119266	-0.243607	-0.211077
	0.044957	0.0313425	0.992459	1.0621	0.172214	0.0197959	-0.0347479	0.177873	0.563397	-0.126138	-0.0905329	-0.0135509
	0.077764	0.226131	-0.201701	-0.610935	-1.62313	-1.29839	-1.1741	0.249621	-0.0972388	-0.511335	-0.570064	-1.2774
	0.072904	0.197861	-0.342393	-0.484062	0.17077	-0.00823893	-0.516371	0.338469	0.497017	0.666166	-0.175422	0.395984
UW.1406.L.D12	0.074119	0.112572	0.121575	-0.447188	0.0368125	-0.12247	-0.443316	0.170201	0.152712	-0.296358	-0.462709	0.294444
	0.072904	-0.0108131	0.465397	0.823063	0.25152	0.0471956	-0.129416	0.269349	0.545952	-0.442677	-0.203065	0.382322
	0.070474	-0.0817016	-0.749794	0.588493	-0.352509	-0.538394	-1.76292	-0.148399	-0.0261016	0.0764797	-0.0683017	0.220512
UW.1456.P.A3	0.086375	0.00763572	-0.0777098	-0.129696	-0.267073	-0.129711	-0.190205	0.0656315	0.403281	-0.510337	-0.366874	-0.887721
	0.0743	0.126829	-0.363493	-0.100821	-0.471432	-0.205675	-1.10149	0.209096	0.0486369	-0.680755	-0.441603	-0.610156
	0.068044	0.130317	-0.0582552	-0.584387	0.00841246	-0.230054	-0.952026	0.209003	0.572517	-0.0381154	-0.28204	0.476489
UW.1456.P.A6	0.069259	-0.04129	0.594728	0.776376	0.130593	0.0244453	-0.269141	0.165483	0.680145	-0.0437192	-0.25313	0.191423
	0.071689	-0.0634876	0.107926	0.843506	-0.0410899	-0.0975395	-0.257064	0.282161	-0.0261016	-0.715582	-0.110821	0.548874
	0.072904	0.0110147	0.429113	0.756161	0.337621	0.193902	0.025368	0.338469	0.783158	-0.0503874	-0.0833483	0.375639
UW.1406.L.D12	0.077764	-0.00538399	-0.19755	0.610897	-0.12248	-0.245341	-0.0923099	0.23521	-0.0255845	-1.2279	-0.341453	0.60186
	0.014528	-0.0415268	-0.00440771	0.213985	-0.0435462	-0.0147314	-0.0425784	-0.483042	0.726468	-0.0975167	-0.285506	0.227378
	0.036364	0.0318089			-0.273653	-0.0879487	-0.0334614	-0.711822			-0.546685	-1.49694
UW.1456.P.A3	0.033939	-0.0225568			-0.267073	-0.129711	-0.190205	-0.420736			-0.478499	0.00380002
	0.014528	0.0415268	0.00440771	-0.213985	0.0435462	0.0147314	0.0425784	0.483042	-0.726468	0.0975167	0.285506	-0.227378
	0.027879	0.0733357	1.03027	0	-0.230107	-0.0732172	0.009117	-0.22878	0.788572	-0.181693	-0.261179	-1.72432
UW.1456.P.A6	0.032727	0.01897	0.430328	0	-0.223527	-0.114979	-0.147626	0.0623067	0.398264	-0.520005	-0.192993	-0.223578
	0.027879	-0.0733357	-0.0566685	0	0.230107	0.0732172	-0.009117	0.22878	-0.38484	0.159885	0.261179	1.72432
	0.036364	-0.0318089	0.9736	0	0.273653	0.0879487	0.0334614	0.711822	0.403732	-0.0218086	0.546685	1.49694
UW.1456.P.C1	0.032727	-0.0543657	0.373659	0	0.00658018	-0.0417623	-0.156743	0.291086	0.0134245	-0.360121	0.068186	1.50074
	0.032727	0.0543657			-0.00658018	0.0417623	0.156743	-0.291086		0.153815	-0.068186	-1.50074
	0.032727	-0.01897			0.223527	0.114979	0.147626	-0.0623067		0.082701	0.192993	0.223578
UW.1456.P.F9	0.033939	0.0225568			0.267073	0.129711	0.190205	0.420736		-0.363706	0.478499	-0.00380002
	0.031515	-0.215209	-0.331853	-0.135679	-0.0427086	0.203466	0.0192947	-0.163813	0.379494	-0.159885	0.00547163	0.515097
	0.042424	-0.0693384	0.844753	0.00994366	-0.0153953	0.242308	-0.765099	-0.30571	0.710435	-0.181693	-0.0224277	0.271521
UW.1555.M.D1	0.060606	0.00199269	0.0418066	-0.135679	-0.0550765	0.121297	-0.724298	-0.133153	0.392918	-0.520005	0.0313311	0.646986
	0.031515	0.215209	0.331853	0.135679	0.0427086	-0.203466	-0.0192947		-0.379494	0.159885	-0.00547163	-0.515097
	0.038788	0.145871	1.17661	0.145623	0.0273133	0.0388423	-0.784393	0.149877	0.330942	-0.0218086	-0.0278993	-0.243576
UW.1641.S.G3	0.05697	0.217202	0.373659	0	-0.0123679	-0.0821686	-0.743592	0.0641346	0.0134245	-0.360121	0.0258594	0.131889
	0.031477	0.00207317						0.0569736		0.153815	0.247914
	0.030266	0.270068						-0.00992419		-0.00317655	0.108805
	0.033898	0.0514525						0.32462		0.082701	0.350153
	0.032688	0.146937						-0.580501		-0.457568	-0.0330932
	0.033898	0.151356						-0.0856451		-0.0183176	-0.132564
	0.064165	0.00204536						-0.30571		-0.235672	-0.0104035
	0.088378	0.419219						-0.133153		-0.504738	-0.273676
	0.067797	-0.0685725						-0.307547		-0.255209	0.17457
UW.1842.L.E9	0.090799	0.207575						-0.218771		-0.0291524	0.240086

## Sheet: S11_Fig
V1 Length				V2 Length				V3 Length				V4 Length				V5 Length				D'Agostino-Pearson test for Normality
Bin	Frequency			Bin	Frequency			Bin	Frequency			Bin	Frequency			Bin	Frequency				Length	PNGS	Charge	Hydro
12	0			34	0			33	3			24	1			8	4			V1	11.8	8	2.6	1.4
14	1			36	2			34	36			26	1			9	16			V2	81.6	39.8	15.4	8
16	0			38	23			35	267			28	21			10	91			V3	226.7	101.1	43.4	20.9
18	2			40	132			36	1			30	106			11	77			V4	77.2	14.3	0.7	6.3
20	2			42	56			37	1			32	80			12	73			V5	42.3	3.7	0.8	9.7
22	8			44	24			38	0			34	53			13	15
24	18			46	23			39	2			36	33			14	23
26	50			48	16							38	8			15	9
28	39			50	16							40	0			16	0
30	53			52	9							42	6			17	1
32	46			54	2							44	1			18	1
34	33			56	2
36	19			58	4
38	14			60	1
40	9
42	9
44	4
46	3
V1 PNGS				V2 PNGS				V3 PNGS				V4 PNGS				V5 PNGS
Bin	Frequency			Bin	Frequency			Bin	Frequency			Bin	Frequency			Bin	Frequency
0	1			0	3			0	8			1	1			0	1
1	22			1	19			1	285			2	7			1	108
2	97			2	182			2	17			3	30			2	185
3	95			3	65							4	111			3	16
4	62			4	34							5	126
5	27			5	6							6	35
6	6			6	1
V1 Charge				V2 Charge				V3 Charge				V4 Charge				V5 Charge
Bin	Frequency			Bin	Frequency			Bin	Frequency			Bin	Frequency			Bin	Frequency
-4	1			-3	2			3	12			-5	7			-3	3
-3	21			-2	5			4	78			-4	16			-2	40
-2	64			-1	26			5	123			-3	56			-1	113
-1	111			0	107			6	66			-2	85			0	113
0	77			1	95			7	18			-1	86			1	38
1	34			2	50			8	7			0	35			2	3
2	2			3	16			9	6			1	19
				4	7							2	6
				5	2
V1 Hydro				V2 Hydro				V3 Hydro				V4 Hydro				V5 Hydro
Bin	Frequency			Bin	Frequency			Bin	Frequency			Bin	Frequency			Bin	Frequency
0.34	0			0.44	0			0.42	0			0.41	0			0.22	0
0.35	1			0.45	1			0.43	4			0.42	1			0.24	1
0.36	2			0.46	4			0.44	1			0.43	0			0.26	9
0.37	7			0.47	16			0.45	6			0.44	5			0.28	12
0.38	9			0.48	34			0.46	15			0.45	7			0.3	25
0.39	21			0.49	28			0.47	47			0.46	20			0.32	34
0.4	26			0.5	40			0.48	83			0.47	38			0.34	59
0.41	42			0.51	50			0.49	76			0.48	33			0.36	42
0.42	42			0.52	37			0.5	37			0.49	36			0.38	54
0.43	42			0.53	34			0.51	26			0.5	36			0.4	38
0.44	57			0.54	24			0.52	8			0.51	45			0.42	14
0.45	19			0.55	24			0.53	3			0.52	39			0.44	8
0.46	17			0.56	6			0.54	2			0.53	29			0.46	2
0.47	10			0.57	9			0.55	1			0.54	9			0.48	11
0.48	7			0.58	3			0.56	1			0.55	10			0.5	1
0.49	6											0.56	1
0.5	1											0.57	1

[truncated: 2 more sheets: S12_Fig, S14_Fig]
